# Supplementary material for: Identification of molecularly unique tumor-associated mesenchymal stromal cells in breast cancer patients
Source: PLoS One. 2023 Mar 20;18(3):e0282473. doi: 10.1371/journal.pone.0282473 (PMC10027225; doi:10.1371/journal.pone.0282473)
Supplement: S1 Table — Tumor type and library construction information for RNAseq experiments. Library sequencing depth and aligned reads for individual samples used in the study. (XLSX) [file pone.0282473.s002.xlsx]

## Sheet: Biospecimen
Supplemental Table S1. Patient derived tumor and stromal cell samples used for study. Tumor type and library construction information for RNAseq experiments. Library sequencing depth and aligned reads for individual samples used in the study.
specimen_id	specimen_type	anatomical_site	tumor_tissue_type	cancer_type	precancer_type_other	specimen_laterality	process_method	analyte_type	storage_method
MCL78_001_10001	Tissue	Breast	Premalignant	DCIS		Right	3seq/FFPE	FFPE RNA	Paraffin block
MCL78_002_10001	Tissue	Breast	Premalignant	DCIS	ALH	Left	3seq/FFPE	FFPE RNA	Paraffin block
MCL78_003_10001	Tissue	Breast	Premalignant	DCIS		Left	3seq/FFPE	FFPE RNA	Paraffin block
MCL78_004_10001	Tissue	Breast	Premalignant	DCIS		Left	3seq/FFPE	FFPE RNA	Paraffin block
MCL78_005_10001	Tissue	Breast	Premalignant	DCIS		Right	3seq/FFPE	FFPE RNA	Paraffin block
MCL78_006_10001	Tissue	Breast	Premalignant	DCIS		Left	3seq/FFPE	FFPE RNA	Paraffin block
MCL78_007_10001	Tissue	Breast	Premalignant	DCIS		Right	3seq/FFPE	FFPE RNA	Paraffin block
MCL78_008_10001	Tissue	Breast	Premalignant	DCIS		Right	3seq/FFPE	FFPE RNA	Paraffin block
MCL78_009_10001	Tissue	Breast	Premalignant	DCIS		Right	3seq/FFPE	FFPE RNA	Paraffin block
MCL78_010_10001	Tissue	Breast	Premalignant	DCIS	Hyperplasia	Left	3seq/FFPE	FFPE RNA	Paraffin block
MCL78_011_10001	Tissue	Breast	Premalignant	DCIS		Right	3seq/FFPE	FFPE RNA	Paraffin block
MCL78_012_10001	Tissue	Breast	Premalignant	DCIS		Right	3seq/FFPE	FFPE RNA	Paraffin block
MCL78_012_10014	Tissue	Breast	Premalignant	DCIS		Left	3seq/FFPE	FFPE RNA	Paraffin block
MCL78_013_10001	Tissue	Breast	Premalignant	DCIS		Right	3seq/FFPE	FFPE RNA	Paraffin block
MCL78_015_10001	Tissue	Breast	Premalignant	DCIS	Paget's Disease	Left	3seq/FFPE	FFPE RNA	Paraffin block
MCL78_016_10001	Tissue	Breast	Premalignant	DCIS		Left	3seq/FFPE	FFPE RNA	Paraffin block
MCL78_017_10001	Tissue	Breast	Premalignant	DCIS		Left	3seq/FFPE	FFPE RNA	Paraffin block
MCL78_018_10001	Tissue	Breast	Premalignant	DCIS		Right	3seq/FFPE	FFPE RNA	Paraffin block
MCL78_019_10001	Tissue	Breast	Premalignant	DCIS		Left	3seq/FFPE	FFPE RNA	Paraffin block
MCL78_020_10001	Tissue	Breast	Premalignant	DCIS		Right	3seq/FFPE	FFPE RNA	Paraffin block
MCL78_TB001S_10001	Biopsy	Breast	Malignant	Invasive		Right	MACS/RNAseq	RNA	Cryo - bambanker
MCL78_TB002S_10001	Biopsy	Breast	Malignant	Invasive		Left	MACS/RNAseq	RNA	Cryo - bambanker
MCL78_TB003S_10001	Biopsy	Breast	Malignant	Invasive		Left	MACS/RNAseq	RNA	Cryo - bambanker
MCL78_TB005S_10001	Biopsy	Breast	Malignant	Invasive		Left	MACS/RNAseq	RNA	Cryo - bambanker
MCL78_TB006S_10001	Biopsy	Breast	Malignant	Invasive		Right	MACS/RNAseq	RNA	Cryo - bambanker
MCL78_TB00TS_10001	Biopsy	Breast	Malignant	Invasive		Left	MACS/RNAseq	RNA	Cryo - bambanker
MCL78_TB007D_10001	Biopsy	Breast	Malignant	Invasive + DCIS		Right	MACS/RNAseq	RNA	Cryo - bambanker
MCL78_TB007S_10001	Biopsy	Breast	Malignant	Invasive		Right	MACS/RNAseq	RNA	Cryo - bambanker
MCL78_TB007T_10001	Biopsy	Breast	Malignant	Invasive		Right	MACS/RNAseq	RNA	Cryo - bambanker
MCL78_TB008S_10001	Biopsy	Breast	Malignant	Invasive		Left	MACS/RNAseq	RNA	Cryo - bambanker
MCL78_TB008T_10001	Biopsy	Breast	Malignant	Invasive		Right	MACS/RNAseq	RNA	Cryo - bambanker
MCL78_TB009D_10001	Biopsy	Breast	Malignant	Invasive + DCIS		Right	MACS/RNAseq	RNA	Cryo - bambanker
MCL78_TB009S_10001	Biopsy	Breast	Malignant	Invasive		Left	MACS/RNAseq	RNA	Cryo - bambanker
MCL78_TB0010S_10002	Biopsy	Breast	Malignant	Invasive		Right	MACS/RNAseq	RNA	Cryo - bambanker
MCL78_TB010T_10003	Biopsy	Breast	Malignant	Invasive		Left	MACS/RNAseq	RNA	Cryo - bambanker
MCL78_TB011D_10004	Biopsy	Breast	Malignant	Invasive + DCIS		Left	MACS/RNAseq	RNA	Cryo - bambanker
MCL78_TB011D2_10005	Biopsy	Breast	Malignant	Invasive + DCIS		Left	MACS/RNAseq	RNA	Cryo - bambanker
MCL78_TB011S_10006	Biopsy	Breast	Malignant	Invasive		Right	MACS/RNAseq	RNA	Cryo - bambanker
MCL78_TB012D_10001	Biopsy	Breast	Malignant	Invasive + DCIS		Left	MACS/RNAseq	RNA	Cryo - bambanker
MCL78_TB012S_10001	Biopsy	Breast	Malignant	Invasive		Right	MACS/RNAseq	RNA	Cryo - bambanker
MCL78_TB014D_10001	Biopsy	Breast	Malignant	Invasive + DCIS		Right	MACS/RNAseq	RNA	Cryo - bambanker
MCL78_TB014S_10001	Biopsy	Breast	Malignant	Invasive		Left	MACS/RNAseq	RNA	Cryo - bambanker
MCL78_TB015D2_10001	Biopsy	Breast	Malignant	Invasive + DCIS		Left	MACS/RNAseq	RNA	Cryo - bambanker
MCL78_TB016S_10001	Biopsy	Breast	Malignant	Invasive		Left	MACS/RNAseq	RNA	Cryo - bambanker
MCL78_TB017D_10001	Biopsy	Breast	Malignant	Invasive + DCIS		Right	MACS/RNAseq	RNA	Cryo - bambanker
MCL78_TB017S_10001	Biopsy	Breast	Malignant	Invasive		Left	MACS/RNAseq	RNA	Cryo - bambanker
MCL78_TB017T_10001	Biopsy	Breast	Malignant	Invasive		Right	MACS/RNAseq	RNA	Cryo - bambanker
MCL78_TB018D_10001	Biopsy	Breast	Malignant	Invasive + DCIS		Right	MACS/RNAseq	RNA	Cryo - bambanker
MCL78_TB018S_10001	Biopsy	Breast	Malignant	Invasive		Right	MACS/RNAseq	RNA	Cryo - bambanker
MCL78_TB019D_10001	Biopsy	Breast	Malignant	Invasive + DCIS		Left	MACS/RNAseq	RNA	Cryo - bambanker
MCL78_TB019S_10001	Biopsy	Breast	Malignant	Invasive		Right	MACS/RNAseq	RNA	Cryo - bambanker
MCL78_TB020D_10001	Biopsy	Breast	Malignant	Invasive + DCIS		Right	MACS/RNAseq	RNA	Cryo - bambanker
MCL78_TB0S1S_10001	Biopsy	Breast	Malignant	Invasive		Left	MACS/RNAseq	RNA	Cryo - bambanker
MCL78_TB0T1S_10001	Biopsy	Breast	Malignant	Invasive		Right	MACS/RNAseq	RNA	Cryo - bambanker
MCL78_TB0U1S_10001	Biopsy	Breast	Malignant	Invasive		Left	MACS/RNAseq	RNA	Cryo - bambanker
MCL78_TB0V1S_10001	Biopsy	Breast	Malignant	Invasive		Left	MACS/RNAseq	RNA	Cryo - bambanker

## Sheet: QCmetrics
		total_reads	nonaligned_reads	pcr_duplicate	useable_reads
MCL78_001_10001		898353	324405	430461	143487
MCL78_002_10001		564757	197665	132561	234531
MCL78_003_10001		746478	279929	349912	116637
MCL78_004_10001		695950	273409	190143	232398
MCL78_005_10001		833638	301036	209237	323366
MCL78_006_10001		919398	344774	225745	348879
MCL78_007_10001		514470	214362	105038	195070
MCL78_008_10001		777195	349738	178107	249350
MCL78_009_10001		805258	362366	199301	243591
MCL78_010_10001		794092	277932	193560	322600
MCL78_011_10001		856101	299635	218612	337854
MCL78_012_10001		616808	277564	197893	141352
MCL78_012_10014		642593	252447	140886	249260
MCL78_013_10001		961884	432848	238066	290970
MCL78_015_10001		774137	348362	153752	272023
MCL78_016_10001		609184	219983	227034	162167
MCL78_017_10001		555289	218149	196665	140475
MCL78_018_10001		566651	204624	135760	226267
MCL78_019_10001		684271	247098	218587	218587
MCL78_020_10001		770344	278180	287096	205068
MCL78_TB001S_10001		5877632	5639306	4704090	5565005
MCL78_TB002S_10001		4111127	5137444	5943747	5688582
MCL78_TB003S_10001		5488334	5691006	5842418	4002484
MCL78_TB005S_10001		4239166	4479776	4398468	4029467
MCL78_TB006S_10001		5775284	5892241	4582900	4957747
MCL78_TB00TS_10001		5442371	4978850	4719573	4106150
MCL78_TB007D_10001		5895257	5256904	5267093	4668588
MCL78_TB007S_10001		4666789	4218349	4006516	4258778
MCL78_TB007T_10001		5023269	4081461	5556541	4591790
MCL78_TB008S_10001		4860369	5070242	4968906	5007862
MCL78_TB008T_10001		4926437	5489452	5387395	4895112
MCL78_TB009D_10001		4138751	4547071	5987138	4606952
MCL78_TB009S_10001		4673238	4108371	5185574	4980416
MCL78_TB0010S_10002		4906850	5675081	4155174	5742203
MCL78_TB010T_10003		5822005	4054008	5930178	5692542
MCL78_TB011D_10004		4562611	4676568	5147629	5493971
MCL78_TB011D2_10005		4492262	4090258	4582642	4298036
MCL78_TB011S_10006		4859319	4455300	5986149	4853808
MCL78_TB012D_10001		4512952	5404701	5709062	4809014
MCL78_TB012S_10001		4854444	4592023	5938996	4850634
MCL78_TB014D_10001		4421848	5905754	5287475	5768168
MCL78_TB014S_10001		5146678	5097505	4947745	5701939
MCL78_TB015D2_10001		5611892	4892876	4492589	5159768
MCL78_TB016S_10001		5227158	5113440	5660253	4036190
MCL78_TB017D_10001		4311030	5420857	5636104	4667677
MCL78_TB017S_10001		5217284	4078153	5278409	5177485
MCL78_TB017T_10001		5280977	4567705	4145913	5252211
MCL78_TB018D_10001		4424081	4320285	4599203	5388475
MCL78_TB018S_10001		5701667	4853527	4113510	4882396
MCL78_TB019D_10001		5383755	5022215	4438718	5534813
MCL78_TB019S_10001		4805233	5372221	5660719	4572789
MCL78_TB020D_10001		4981772	4441310	5457651	4566129
MCL78_TB0S1S_10001		4547431	4515258	4935312	5007875
MCL78_TB0T1S_10001		4110306	4787314	5832644	5815213
MCL78_TB0U1S_10001		5683337	5826074	5184121	4781528
MCL78_TB0V1S_10001		4720418	5516215	4632005	4392569
