# Supplementary material for: Identification of molecularly unique tumor-associated mesenchymal stromal cells in breast cancer patients
Source: PLoS One. 2023 Mar 20;18(3):e0282473. doi: 10.1371/journal.pone.0282473 (PMC10027225; doi:10.1371/journal.pone.0282473)
Supplement: S2 Table — Quality control analysis of fastq raw data was performed using FastQC [93]. Reads were aligned to reference genome (hg38) using STAR, and reads were quantified using HTSeq-counts with Gencode annotation v38 and raw counts provided in Table 2a. Differential expression analysis was performed with DESeq. For differential gene expression analyses, the cutoff for significant fold change was >1.5, adjusted p-value <0.05 and provided in Table 2b. Single cell data: After samples were demultiplexed, individual fastq files were subjected to barcode processing and UMI counting using Cell Ranger v2.1.0 (https://support.10xgenomics.com). Each individual library was processed using cellranger count function to generate a gene-barcode matrix for each library and reads aligned to the human reference genome (hg38). Cell barcodes and UMIs associated with the aligned reads were subjected to correction and filtering using an estimation of 3000 recovered cells (—expect-cells 3000). The resulting gene-cell UMI count matrices for each sample were then concatenated into one matrix using the “cellranger aggr” pipeline and files are provided as compressed files in Table 2c. (ZIP) [file pone.0282473.s003.zip › S2a_Table.xlsx]

## Sheet: patient_MSCs
Supplemental Table S2 (a-c). Raw gene counts, gene expression values and single cell matrix files used in the study. Quality control analysis of fastq raw data was performed using FastQC (56). Reads were aligned to reference genome (hg38) using STAR, and reads were quantified using HTSeq-counts with Gencode annotation v38 and raw counts provided in Table S2a. Differential expression analysis was …
ENSMBLID	1S	2S	3S	5S	6S	6T	7D	7S	7T	8S	8T	9D	9S	10S	10T	11D	11D2	11S	12D	12S	14D	14S	15D2	16S	17D	17S	17T	18D	18S	19D	19S	20D	S1	T1	U1	V1	Symbol
ENSG00000223972	0	0	0	0	0	0	0	0	0	0	0	0	0	0	0	0	0	0	0	0	0	0	0	0	0	0	0	0	0	0	0	0	0	0	0	0	DDX11L1
ENSG00000227232	5	4	1	4	2	6	0	0	0	5	3	0	0	0	0	0	0	0	0	0	0	0	0	0	0	0	0	0	0	0	0	0	0	0	1	0	WASH7P
ENSG00000278267	6	6	3	29	8	9	3	7	0	12	12	6	4	3	7	3	4	0	7	2	6	5	3	0	0	8	2	6	6	12	3	2	5	4	4	3	MIR6859-3
ENSG00000243485	0	0	0	0	0	0	0	0	0	0	0	0	0	0	0	0	0	0	0	0	0	0	0	0	0	0	0	0	0	0	0	0	0	0	0	0	RP11-34P13.3
ENSG00000237613	0	0	0	0	0	0	0	0	0	0	0	0	0	0	0	0	0	0	0	0	0	0	0	0	0	0	0	0	0	0	0	0	0	0	0	0	FAM138A
ENSG00000268020	0	0	0	0	0	0	0	0	0	0	0	0	0	0	0	0	0	0	0	0	0	0	0	0	0	0	0	0	0	0	0	0	0	0	0	0	OR4G4P
ENSG00000240361	0	0	0	0	0	0	0	0	0	0	0	0	0	0	0	0	0	0	0	0	0	0	0	0	0	0	0	0	0	0	0	0	0	0	0	0	OR4G11P
ENSG00000186092	0	0	0	0	0	0	0	0	0	0	0	0	0	0	0	0	0	0	0	0	0	0	0	0	0	0	0	0	0	0	0	0	0	0	0	0	OR4F5
ENSG00000238009	10	12	8	2	9	7	2	1	3	12	13	10	2	1	3	6	3	0	2	5	1	3	0	2	0	0	0	0	0	0	3	7	0	3	0	5	RP11-34P13.7
ENSG00000239945	0	0	0	0	0	0	0	0	0	0	0	0	0	0	0	0	0	0	0	0	0	0	0	0	0	0	0	0	0	0	0	0	0	0	0	0	RP11-34P13.8
ENSG00000233750	1	0	0	0	0	0	0	0	0	0	0	0	0	0	0	0	0	0	0	0	0	0	0	0	0	0	0	0	0	0	0	0	0	0	0	0	CICP27
ENSG00000268903	8	6	4	12	4	5	2	0	0	5	7	0	0	1	3	1	1	1	1	0	0	0	0	1	0	0	0	0	0	0	0	0	0	0	0	0	RP11-34P13.15
ENSG00000269981	2	8	4	5	3	8	1	0	0	10	7	3	1	3	3	1	1	0	0	0	2	1	1	0	0	0	1	0	0	0	5	0	1	0	1	0	RP11-34P13.16
ENSG00000239906	0	1	0	1	0	0	0	0	0	0	0	0	0	0	0	0	0	0	0	0	2	0	0	0	0	0	0	0	0	0	0	0	0	0	0	0	RP11-34P13.14
ENSG00000241860	13	21	12	26	9	24	4	11	5	32	24	12	5	10	10	8	12	2	2	10	5	7	8	7	2	15	1	0	0	2	4	4	0	26	1	2	RP11-34P13.13
ENSG00000222623	0	0	0	0	0	0	0	0	0	0	0	0	0	0	0	0	0	0	0	0	0	0	0	0	0	0	0	0	0	0	0	0	0	0	0	0	RNU6-1100P
ENSG00000241599	0	0	0	0	0	0	0	0	0	0	0	0	0	0	0	0	0	0	0	0	0	0	0	0	0	0	0	0	0	0	0	0	0	0	0	0	RP11-34P13.9
ENSG00000279928	0	0	0	0	0	0	0	0	0	0	0	0	1	0	0	0	0	0	0	0	0	0	0	0	0	0	0	0	0	0	0	0	0	0	0	0	FO538757.3
ENSG00000279457	9	14	5	14	1	9	0	3	0	21	8	4	0	4	6	2	3	1	0	1	8	0	3	2	0	0	0	3	0	3	5	0	0	4	0	0	FO538757.2
ENSG00000273874	0	0	0	0	0	0	0	0	0	0	0	0	0	0	0	0	0	0	0	0	0	0	0	0	0	0	0	0	0	0	0	0	0	0	0	0	MIR6859-2
ENSG00000228463	19	18	11	33	3	20	0	8	1	14	6	17	6	3	13	5	8	1	3	4	0	2	2	2	0	6	1	0	0	0	2	4	8	2	0	1	AP006222.2
ENSG00000236679	0	0	0	0	0	0	0	0	0	0	0	0	0	0	0	0	0	0	0	0	0	0	0	0	0	0	0	0	0	0	0	0	0	0	0	0	RP4-669L17.1
ENSG00000236601	0	0	0	0	0	0	0	0	0	0	0	0	0	0	0	0	0	0	0	0	0	0	0	0	0	0	0	0	0	0	0	0	0	0	0	0	RP4-669L17.2
ENSG00000237094	49	67	48	112	51	99	8	28	17	125	39	96	11	21	48	41	33	9	36	28	23	18	30	27	14	8	11	6	7	7	19	17	18	36	10	10	RP4-669L17.10
ENSG00000269732	0	0	0	0	0	0	0	0	0	0	0	0	0	0	0	0	0	0	0	0	0	0	0	0	0	0	0	0	0	0	0	0	0	0	0	0	WBP1LP7
ENSG00000233653	0	0	0	0	0	0	0	0	0	0	0	0	0	0	0	0	0	0	0	0	0	0	0	0	0	0	0	0	0	0	0	0	0	0	0	0	CICP7
ENSG00000250575	0	0	0	0	0	0	0	0	0	0	0	0	0	0	0	0	0	0	0	0	0	0	0	0	0	0	0	0	0	0	0	0	0	0	0	0	RP4-669L17.8
ENSG00000278757	4	3	3	3	1	6	0	1	0	6	1	0	1	0	0	0	0	0	1	0	0	1	0	0	0	0	0	0	0	0	0	1	0	0	0	0	U6
ENSG00000230021	0	2	0	1	0	0	1	0	0	1	0	0	0	0	0	0	0	0	1	0	1	0	0	1	0	0	5	0	0	0	0	0	0	0	0	0	RP5-857K21.4
ENSG00000235146	0	0	0	0	0	0	0	0	0	0	0	0	0	0	0	0	0	0	0	0	0	0	0	0	0	0	0	0	0	0	0	0	0	0	0	0	RP5-857K21.2
ENSG00000225972	1	0	1	0	0	1	0	0	0	1	0	0	0	0	0	0	0	0	0	0	0	0	0	2	0	0	0	2	0	0	0	0	0	1	0	1	MTND1P23
ENSG00000225630	270	260	119	195	72	258	84	76	65	113	119	289	148	264	222	204	119	46	219	96	144	134	243	185	53	159	180	228	51	167	262	175	184	292	157	182	MTND2P28
ENSG00000237973	1144	1113	598	1284	297	1345	297	213	121	821	753	643	369	790	1161	767	589	111	611	354	312	360	501	482	16	47	134	85	39	43	163	196	110	186	142	175	RP5-857K21.6
ENSG00000278791	24	2	2	0	0	1	4	1	0	0	0	2	0	7	6	4	3	1	0	0	0	0	0	2	0	0	3	0	0	0	0	2	0	7	1	0	MIR6723
ENSG00000229344	21	26	9	35	11	26	1	0	0	20	0	2	2	1	2	0	4	0	3	1	0	2	0	2	1	1	2	4	0	3	4	2	2	3	1	0	RP5-857K21.7
ENSG00000240409	0	0	0	1	0	0	0	0	0	0	0	0	0	0	0	0	0	0	0	0	0	0	0	0	0	1	0	0	0	1	0	1	0	0	0	0	MTATP8P1
ENSG00000248527	1893	1800	1074	2743	631	2710	401	396	255	1835	1493	972	524	958	835	695	620	165	727	379	556	604	690	651	636	633	743	587	406	762	937	778	600	924	558	625	MTATP6P1
ENSG00000198744	12	6	6	15	1	12	2	1	1	0	6	3	4	4	7	4	2	0	3	1	6	3	3	7	4	6	5	1	0	3	1	1	1	1	3	2	RP5-857K21.11
ENSG00000268663	0	0	0	0	0	0	0	0	0	0	0	0	0	0	0	0	0	0	0	0	0	0	0	0	0	0	0	0	0	0	0	0	0	0	0	0	WBP1LP6
ENSG00000229376	0	0	0	0	0	0	0	0	0	0	0	0	0	0	0	0	0	0	0	0	0	0	0	0	0	0	0	0	0	0	0	0	0	0	0	0	CICP3
ENSG00000228327	35	40	16	54	19	43	7	10	5	32	46	14	1	6	8	9	4	2	10	5	10	5	9	4	0	3	6	1	2	12	1	16	8	13	11	3	RP11-206L10.2
ENSG00000223181	0	0	2	0	0	1	0	0	0	0	1	0	0	0	1	0	1	0	0	0	2	0	0	0	0	0	0	0	0	0	0	0	0	0	0	0	RNU6-1199P
ENSG00000229905	0	0	0	0	0	0	0	0	0	0	0	0	0	0	0	0	0	0	0	0	0	0	0	0	0	0	0	0	0	0	0	0	0	0	0	0	RP11-206L10.4
ENSG00000237491	3	10	5	13	4	10	5	10	6	25	23	16	2	12	6	35	4	4	17	5	7	10	12	9	6	8	2	9	2	0	7	10	11	0	9	4	RP11-206L10.9
ENSG00000230092	21	8	18	21	8	23	8	5	5	21	15	13	7	15	14	9	15	4	10	16	10	17	5	7	3	0	6	0	0	0	21	5	10	15	1	7	RP11-206L10.8
ENSG00000177757	0	1	2	0	0	1	0	1	0	0	2	0	0	1	0	0	0	0	0	0	0	0	0	1	0	0	0	0	0	0	0	0	0	0	0	0	FAM87B
ENSG00000228794	142	177	170	311	145	230	63	80	47	289	207	269	121	174	239	191	150	51	184	146	135	102	173	133	26	70	69	125	83	86	56	52	68	106	45	82	LINC01128
ENSG00000225880	18	29	11	25	5	14	4	7	8	19	20	16	8	11	11	2	6	1	12	10	7	3	7	9	8	15	13	14	13	3	25	10	21	25	12	10	LINC00115
ENSG00000230368	0	0	0	0	0	0	0	0	0	0	0	0	0	0	0	0	0	0	0	0	0	0	0	0	0	0	0	0	0	0	0	0	0	0	0	0	FAM41C
ENSG00000234711	0	0	0	0	0	0	0	0	0	0	0	0	0	0	0	0	0	0	0	0	0	0	0	0	0	0	0	0	0	0	0	0	0	0	0	0	TUBB8P11
ENSG00000272438	0	0	0	0	0	0	0	0	0	0	0	1	0	0	0	0	0	0	0	0	0	0	0	0	0	0	0	0	0	0	0	0	0	0	0	0	RP11-54O7.16
ENSG00000230699	3	0	0	2	1	1	0	1	0	2	0	2	0	1	0	1	1	0	0	1	0	2	5	1	0	1	0	3	0	0	3	1	1	0	0	0	RP11-54O7.1
ENSG00000241180	0	0	0	0	0	0	0	0	0	0	0	0	0	0	0	0	0	0	0	0	0	0	0	0	0	0	0	0	0	0	0	0	0	0	0	0	RP11-54O7.2
ENSG00000223764	8	10	4	25	5	8	1	4	3	6	18	12	0	2	4	5	6	0	2	3	4	4	5	3	0	1	7	8	3	11	4	2	3	8	5	1	RP11-54O7.3
ENSG00000187634	13	19	15	21	27	29	12	4	1	21	17	17	2	5	8	8	7	1	1	2	6	6	2	2	0	0	0	1	0	5	13	18	13	15	7	3	SAMD11
ENSG00000188976	908	697	394	1477	486	896	243	265	113	682	700	610	786	864	657	951	515	171	1130	573	789	498	921	623	573	1028	652	1986	530	1488	333	453	424	518	405	318	NOC2L
ENSG00000187961	34	66	48	97	39	78	27	7	8	41	23	30	11	29	45	38	27	10	29	23	21	18	32	25	10	10	21	16	11	6	36	17	26	37	17	24	KLHL17
ENSG00000187583	89	89	78	149	100	116	42	64	45	275	154	127	76	155	176	43	66	16	102	152	96	51	49	64	33	40	61	161	99	194	44	45	53	78	57	45	PLEKHN1
ENSG00000187642	5	2	2	9	1	5	0	0	3	2	5	3	0	2	1	1	0	0	1	0	0	1	2	0	0	2	10	0	0	0	0	0	7	12	0	0	PERM1
ENSG00000272512	7	6	4	5	1	7	1	0	1	7	1	0	2	1	1	2	1	0	3	1	3	0	2	1	1	0	0	3	2	3	3	0	0	2	0	2	RP11-54O7.17
ENSG00000188290	56	21	20	68	31	60	19	24	9	71	51	57	39	58	64	37	32	15	68	37	36	32	52	29	4	17	47	79	14	46	9	27	19	28	24	16	HES4
ENSG00000187608	24	29	25	29	29	45	8	6	7	29	20	15	9	27	20	13	5	0	3	8	14	5	7	3	4	13	9	1	9	6	5	1	1	21	6	1	ISG15
ENSG00000231702	0	0	0	0	0	0	0	0	0	0	0	0	0	0	0	0	0	0	0	0	0	0	0	0	0	0	0	0	0	0	0	0	0	0	0	0	RP11-54O7.10
ENSG00000224969	0	0	0	1	0	0	0	0	0	0	0	1	0	1	0	1	0	0	0	0	0	0	0	0	0	0	0	0	0	0	0	0	0	0	0	0	RP11-54O7.11
ENSG00000188157	2077	2401	1917	3455	1684	3221	775	783	482	2862	2342	2205	961	1898	2597	1637	1779	374	1539	1658	1205	1259	1383	1326	285	836	1179	1559	875	1313	1298	1588	1264	2302	1293	1288	AGRN
ENSG00000242590	0	0	0	0	0	0	0	0	0	0	0	0	0	0	0	0	0	0	0	0	0	0	0	0	0	0	0	0	0	0	0	0	0	0	0	0	RP11-54O7.14
ENSG00000217801	46	36	49	61	37	64	24	21	15	123	81	77	21	34	63	22	25	5	27	41	44	19	12	11	7	11	13	28	4	26	22	21	25	17	5	11	RP11-465B22.3
ENSG00000273443	2	0	0	0	1	1	2	0	0	4	0	0	0	0	1	4	0	0	0	0	0	0	1	0	0	0	0	0	0	0	1	0	0	0	0	0	RP11-54O7.18
ENSG00000237330	16	15	22	12	14	22	6	1	0	36	10	19	18	20	39	9	24	8	7	29	19	24	10	13	4	3	16	15	21	16	5	6	14	42	22	13	RNF223
ENSG00000131591	50	61	38	90	30	79	18	19	6	53	52	49	26	40	51	50	50	8	49	32	41	33	47	29	2	39	23	59	11	29	16	25	12	10	35	24	C1orf159
ENSG00000223823	0	0	0	0	0	0	0	0	0	0	0	0	0	0	0	0	0	0	0	0	0	0	0	0	0	0	0	0	0	0	0	0	0	0	0	0	LINC01342
ENSG00000207730	0	4	1	0	1	2	0	0	0	3	3	3	0	0	2	1	0	0	2	2	0	0	0	2	0	0	0	0	0	0	0	2	0	0	0	2	MIR200B
ENSG00000207607	8	2	0	5	0	4	1	0	1	8	0	1	0	0	1	0	3	0	0	0	0	1	3	0	0	0	3	0	0	0	0	1	2	0	0	2	MIR200A
ENSG00000198976	1	2	1	2	5	3	0	0	0	3	1	0	0	2	0	0	2	0	0	2	0	0	1	1	0	0	1	0	0	0	0	0	0	0	0	0	MIR429
ENSG00000272141	8	13	15	20	40	27	6	4	4	31	20	10	2	10	20	11	8	5	6	20	9	14	6	3	5	9	10	13	22	6	10	12	8	14	18	10	RP11-465B22.8
ENSG00000205231	0	0	0	0	0	0	0	1	0	0	0	0	0	0	0	0	0	0	0	0	0	0	0	0	0	0	0	0	0	0	0	0	0	0	0	0	TTLL10-AS1
ENSG00000162571	1	4	3	0	5	0	0	0	0	2	0	2	0	0	0	0	3	0	0	2	1	1	1	1	0	0	0	0	0	0	1	3	2	4	0	2	TTLL10
ENSG00000186891	0	0	0	0	0	1	0	0	0	0	0	0	0	0	0	0	0	0	0	0	0	0	0	0	0	0	0	0	0	0	0	0	0	0	0	0	TNFRSF18
ENSG00000186827	1	0	0	0	1	0	0	0	0	1	1	0	0	0	0	0	0	0	0	0	0	0	0	0	0	0	0	0	0	0	0	0	0	0	0	0	TNFRSF4
ENSG00000078808	861	708	562	1045	587	1025	211	212	121	704	554	560	422	597	634	424	477	126	529	401	496	374	447	404	296	317	479	670	298	558	335	430	377	489	340	320	SDF4
ENSG00000176022	186	178	122	323	84	271	122	86	49	249	317	215	168	322	320	188	122	36	198	170	149	89	154	129	26	69	117	125	43	105	78	84	86	82	83	81	B3GALT6
ENSG00000184163	2	0	1	1	0	0	0	0	0	2	0	0	0	0	0	1	0	0	0	0	0	0	0	0	0	0	0	0	0	0	1	0	0	0	1	4	FAM132A
ENSG00000260179	2	4	0	3	0	1	0	0	0	0	1	0	0	1	0	1	1	0	0	0	0	0	0	1	0	0	0	0	0	0	0	0	0	0	0	0	RP5-902P8.12
ENSG00000160087	326	376	287	591	236	508	123	130	72	353	386	329	288	464	437	244	220	58	385	303	323	190	320	222	93	162	163	300	92	186	126	133	141	234	148	117	UBE2J2
ENSG00000230415	0	3	1	1	4	1	0	0	0	1	0	0	0	1	0	0	1	1	0	0	0	1	1	0	0	0	2	0	0	0	1	0	1	0	0	1	RP5-902P8.10
ENSG00000162572	18	16	13	27	11	22	3	5	4	13	19	8	3	7	4	4	4	0	1	3	6	2	3	4	1	0	7	9	7	0	3	5	9	7	2	4	SCNN1D
ENSG00000131584	316	356	262	624	227	442	104	112	78	431	313	324	132	222	341	235	196	34	215	215	151	161	196	190	67	214	213	373	204	335	207	200	148	293	138	197	ACAP3
ENSG00000278073	0	0	0	0	0	0	0	0	0	0	0	0	0	0	0	0	0	0	0	0	0	0	0	0	0	0	0	0	0	0	0	0	0	0	0	0	MIR6726
ENSG00000169972	84	88	50	143	52	122	51	35	22	108	159	107	88	91	117	153	78	18	136	94	74	54	94	74	30	49	64	94	41	121	41	32	15	51	56	49	PUSL1
ENSG00000127054	508	498	341	769	279	632	143	159	75	407	389	370	241	383	393	415	240	72	448	298	298	228	337	218	114	186	222	425	125	237	155	202	145	198	140	142	CPSF3L
ENSG00000240731	3	3	0	5	0	2	0	3	1	2	1	3	0	1	6	3	2	0	0	0	3	0	3	0	0	0	0	0	0	0	1	1	0	0	0	0	RP5-890O3.9
ENSG00000224051	131	134	93	199	89	212	29	34	20	135	126	97	82	115	97	109	61	16	127	56	83	78	122	80	55	103	94	219	122	169	83	75	87	193	65	73	CPTP
ENSG00000169962	6	11	5	9	0	24	5	1	2	5	14	9	2	3	9	11	2	1	4	2	3	1	5	1	0	5	13	7	0	0	0	1	2	0	1	1	TAS1R3
ENSG00000107404	470	502	344	768	285	612	141	138	51	392	426	303	256	438	376	319	238	80	417	262	311	156	345	228	96	268	240	608	152	407	198	259	149	347	195	207	DVL1
ENSG00000162576	4	1	1	2	1	2	1	0	0	3	4	3	0	1	0	2	0	0	0	0	0	1	1	1	0	0	0	0	0	0	0	0	0	0	2	0	MXRA8
ENSG00000175756	333	331	173	505	192	415	94	91	40	215	229	180	219	238	221	219	146	28	246	131	178	113	211	111	101	241	174	472	192	299	133	186	161	243	159	115	AURKAIP1
ENSG00000223663	0	0	0	0	0	0	0	0	0	0	0	0	0	0	0	0	0	0	0	0	0	0	0	0	0	0	0	0	0	0	0	0	0	0	0	0	RP5-890O3.3
ENSG00000221978	2252	2364	2049	3446	1452	3259	778	917	591	2901	2006	2314	805	1958	2913	1246	1713	328	1269	1839	1118	1103	1045	1080	268	420	771	689	353	712	955	954	971	1238	712	785	CCNL2
ENSG00000224870	25	34	29	53	20	53	15	19	7	37	42	51	22	40	43	19	32	8	24	21	40	19	38	23	15	22	15	52	16	36	19	22	22	21	10	10	RP4-758J18.2
ENSG00000242485	254	241	157	357	145	287	69	75	37	246	222	217	134	215	224	133	101	28	202	146	108	82	141	111	61	34	68	124	41	63	75	57	67	112	55	58	MRPL20
ENSG00000264293	0	0	0	0	0	0	0	0	0	0	0	0	0	0	0	0	0	0	0	0	0	0	0	0	0	0	0	0	0	0	0	0	0	0	0	0	RN7SL657P
ENSG00000272455	18	13	8	31	8	15	2	7	3	20	9	15	8	3	5	13	7	3	15	3	6	1	12	8	2	1	4	4	0	1	9	13	3	12	6	3	RP4-758J18.13
ENSG00000235098	0	0	1	0	0	0	0	0	0	0	0	0	1	0	0	0	0	0	0	0	0	0	0	0	0	0	0	0	0	0	0	0	0	0	0	0	ANKRD65
ENSG00000225905	0	0	0	1	0	0	0	0	0	0	0	0	0	0	0	0	0	0	0	0	0	0	0	0	0	0	0	0	0	3	0	0	0	0	0	0	RP4-758J18.7
ENSG00000205116	0	0	0	0	0	0	0	0	0	0	0	0	0	0	0	0	0	0	0	0	0	0	0	0	0	0	0	0	0	0	0	0	0	0	0	0	TMEM88B
ENSG00000225285	0	2	1	3	0	6	0	0	0	0	0	6	0	0	0	1	3	0	0	0	2	0	0	0	0	0	0	0	0	9	1	2	0	6	0	1	RP4-758J18.10
ENSG00000179403	12	25	26	25	43	24	7	11	2	13	2	13	2	7	14	4	12	1	4	16	12	3	1	1	3	4	5	3	12	1	10	19	12	19	10	7	VWA1
ENSG00000215915	26	16	20	21	10	26	6	3	1	13	11	5	4	15	6	10	6	0	8	4	8	4	7	8	2	3	8	10	0	17	5	9	4	5	8	14	ATAD3C
ENSG00000160072	184	151	124	331	100	210	106	132	61	290	378	257	177	264	199	253	115	31	263	165	156	89	203	136	72	100	71	204	80	139	53	86	75	57	56	60	ATAD3B
ENSG00000197785	104	70	52	189	32	131	29	29	7	87	135	72	106	130	87	145	58	24	151	52	86	61	158	87	77	104	49	279	93	279	37	43	29	32	24	28	ATAD3A
ENSG00000205090	1	7	3	5	5	9	3	1	0	3	1	4	1	2	2	2	1	1	1	0	0	3	1	1	0	13	3	0	1	2	7	3	0	12	0	14	TMEM240
ENSG00000160075	1438	1359	1114	2453	774	2021	455	496	246	1302	1111	1253	697	1440	1487	950	840	220	1059	871	857	660	865	719	471	883	845	1423	685	1196	717	823	705	913	646	592	SSU72
ENSG00000215014	12	10	8	20	7	19	1	4	2	9	11	8	7	13	15	11	10	1	9	8	9	7	2	12	3	5	15	10	0	8	10	1	2	22	5	4	RP5-832C2.5
ENSG00000274481	0	0	0	0	0	0	0	0	0	0	0	0	0	0	0	0	0	0	0	0	0	0	0	0	0	0	0	0	0	0	0	0	0	0	0	0	RP11-345P4.11
ENSG00000228594	0	0	0	0	0	0	0	0	0	0	0	0	0	0	0	0	0	0	0	0	0	0	0	0	0	0	0	0	0	0	0	0	0	0	0	0	C1orf233
ENSG00000272106	35	44	17	58	18	57	9	14	4	36	27	32	7	26	44	38	15	5	25	11	12	10	22	8	8	7	14	12	12	12	23	9	32	31	19	14	RP11-345P4.9
ENSG00000197530	152	181	143	263	135	223	45	55	19	202	110	110	44	87	172	62	107	21	59	71	74	63	55	73	11	84	100	69	83	110	115	171	110	211	59	71	MIB2
ENSG00000189409	0	0	0	0	0	0	0	0	0	0	0	0	0	0	0	0	0	0	0	0	0	0	0	0	0	0	0	0	0	0	0	0	0	0	0	0	MMP23B
ENSG00000248333	192	169	138	280	128	214	59	39	30	187	107	109	78	151	102	90	84	17	84	65	81	82	73	59	113	101	84	146	101	146	79	68	68	100	54	53	CDK11B
ENSG00000272004	3	0	2	0	0	0	0	0	0	2	0	0	0	0	0	0	0	0	0	0	0	1	0	0	0	0	0	0	0	0	0	0	0	0	0	0	RP11-345P4.10
ENSG00000189339	324	381	437	544	261	574	96	122	67	459	294	332	81	227	347	182	319	59	171	215	123	224	173	204	47	106	140	106	70	94	214	187	171	343	145	176	SLC35E2B
ENSG00000269737	1	2	0	1	0	0	0	0	0	1	0	0	0	1	1	1	1	0	0	0	0	0	0	2	0	0	0	0	0	0	0	0	0	0	0	0	RP11-345P4.7
ENSG00000215914	0	0	2	0	0	1	0	0	0	0	0	0	0	0	0	0	0	0	0	0	0	0	0	0	0	0	0	0	0	0	0	0	0	0	0	0	MMP23A
ENSG00000008128	12	13	20	22	8	19	17	10	4	21	7	19	10	13	23	9	24	1	18	21	10	10	7	14	3	1	4	0	11	25	16	13	18	10	11	14	CDK11A
ENSG00000268575	70	86	73	104	60	120	18	35	30	110	79	81	15	54	80	38	78	8	44	34	41	57	41	45	0	15	38	19	12	17	64	47	37	83	35	38	RP1-283E3.8
ENSG00000227775	6	17	8	14	1	16	0	2	0	10	1	6	3	3	3	6	2	1	1	0	0	1	3	1	0	0	5	1	0	2	2	0	2	2	0	0	RP1-283E3.4
ENSG00000215790	32	60	62	97	30	78	14	11	14	91	21	38	10	40	44	18	34	8	21	28	20	29	11	23	1	28	24	14	52	19	21	30	15	32	30	18	SLC35E2
ENSG00000008130	613	644	482	975	476	850	179	183	116	745	563	517	229	467	631	541	598	116	491	420	279	451	422	378	98	265	421	469	281	383	232	302	312	425	211	185	NADK
ENSG00000078369	4072	3941	2766	6225	2146	5028	1343	1511	786	4484	3793	3748	2407	4311	5485	3834	3599	811	3933	3268	2883	2938	3479	2995	1366	2984	2493	3967	2121	4089	1713	1924	1697	2750	1732	1408	GNB1
ENSG00000231050	0	0	0	4	0	0	0	0	0	0	0	0	0	1	0	0	1	0	0	0	0	0	0	1	0	0	1	0	7	0	0	0	2	0	2	0	RP1-140A9.1
ENSG00000169885	0	1	0	0	0	0	0	0	0	1	0	0	0	0	1	0	0	0	2	1	0	0	1	0	0	0	0	0	0	0	0	0	0	0	4	0	CALML6
ENSG00000178821	0	1	2	5	0	2	2	0	0	1	6	0	1	0	3	2	1	0	1	0	1	1	0	1	0	0	0	0	0	0	0	0	0	0	0	0	TMEM52
ENSG00000142609	0	0	0	0	0	0	0	0	0	0	0	0	0	0	0	0	0	0	0	1	0	0	0	0	0	0	0	0	0	0	0	0	0	0	0	0	CFAP74
ENSG00000233542	0	0	0	1	0	0	0	0	0	0	0	0	0	0	0	0	2	0	0	0	0	1	0	0	0	0	0	0	0	0	0	0	0	0	0	0	RP11-547D24.1
ENSG00000187730	0	0	0	0	0	0	0	0	0	0	0	0	0	0	0	0	0	0	0	0	0	0	0	0	0	0	0	0	0	0	0	0	0	0	0	0	GABRD
ENSG00000226969	0	0	0	0	0	0	0	0	0	0	0	0	0	0	0	0	0	0	0	0	0	0	0	0	0	0	1	0	0	0	0	0	0	0	0	0	RP11-547D24.3
ENSG00000067606	296	376	291	440	328	448	101	142	80	398	271	322	208	361	421	146	188	39	216	334	217	174	142	138	56	95	115	86	110	137	114	147	133	198	115	153	PRKCZ
ENSG00000271806	0	0	0	1	0	0	0	1	0	0	3	1	0	0	1	1	0	0	0	0	0	0	0	0	0	2	0	0	0	0	0	0	0	0	0	0	RP5-892K4.1
ENSG00000182873	0	1	0	8	1	2	1	0	0	2	3	0	1	2	3	5	0	0	1	0	2	1	1	0	0	1	0	0	0	0	0	0	0	1	0	0	RP11-181G12.2
ENSG00000162585	127	120	94	260	100	160	37	43	17	133	104	94	63	104	88	89	48	10	87	71	92	57	62	37	20	56	53	79	46	64	35	57	51	72	52	38	C1orf86
ENSG00000234396	0	0	0	0	0	0	0	0	0	0	0	0	0	0	0	0	0	0	0	0	0	0	0	0	0	0	0	0	0	0	0	0	0	0	0	0	RP11-181G12.4
ENSG00000157933	615	704	590	1082	447	1044	258	264	144	831	704	671	401	744	898	634	458	119	571	480	437	316	423	397	181	370	398	791	262	691	352	478	413	519	306	289	SKI
ENSG00000116151	60	106	54	149	53	118	28	34	17	70	91	63	25	70	74	47	47	10	72	57	38	55	52	40	12	34	41	56	36	42	50	78	25	78	42	33	MORN1
ENSG00000272161	0	0	0	0	0	0	0	0	0	0	0	0	0	0	0	0	0	0	0	0	0	0	0	0	0	0	0	0	0	0	0	0	0	0	0	0	RP4-713A8.1
ENSG00000269896	7	4	3	6	2	5	2	0	0	1	1	2	0	3	3	3	0	0	3	1	1	1	1	3	0	0	0	0	0	0	4	2	4	4	0	1	RP4-740C4.5
ENSG00000272420	5	3	6	9	4	11	1	0	0	2	0	0	2	0	2	0	1	0	0	1	2	1	1	1	0	0	0	0	0	0	0	0	0	6	0	0	RP4-740C4.7
ENSG00000157916	760	699	582	1184	349	1074	273	270	150	738	695	674	398	713	782	565	481	89	540	441	383	372	504	450	108	173	266	349	130	186	237	233	186	367	188	200	RER1
ENSG00000157911	204	203	159	334	113	246	76	67	38	285	195	191	106	228	270	173	116	49	204	182	150	115	139	133	53	109	146	271	82	272	90	108	125	177	86	111	PEX10
ENSG00000149527	11	2	3	4	3	6	4	3	0	0	3	2	1	1	1	0	0	0	1	0	1	5	2	0	0	0	2	0	0	0	0	2	0	0	0	0	PLCH2
ENSG00000224387	0	0	0	0	0	0	0	0	0	0	1	0	0	0	0	0	0	0	0	0	0	0	0	0	0	0	0	0	0	0	0	0	0	0	0	0	RP3-395M20.2
ENSG00000229393	0	0	0	0	0	0	0	0	0	0	1	0	0	0	1	0	0	0	0	0	0	0	0	0	0	0	0	0	0	0	0	0	0	0	0	0	RP3-395M20.3
ENSG00000157881	107	88	82	200	78	163	35	35	26	142	111	64	73	102	125	120	90	20	92	80	67	67	94	58	18	23	45	121	23	59	41	61	36	34	25	34	PANK4
ENSG00000197921	0	0	0	0	0	0	0	0	0	0	0	0	0	0	0	0	0	0	0	0	0	0	0	0	0	0	0	0	0	0	0	0	0	0	0	0	HES5
ENSG00000272449	1	0	1	2	0	0	2	0	0	0	0	1	2	1	0	0	0	0	1	0	0	0	0	2	2	0	0	7	0	0	2	1	3	5	0	1	RP3-395M20.12
ENSG00000238164	17	24	20	19	16	15	4	6	5	34	11	14	3	12	8	8	11	2	6	13	8	10	9	5	4	1	5	14	3	2	17	19	17	18	6	11	RP3-395M20.8
ENSG00000157873	52	70	56	62	42	83	14	21	17	68	31	40	9	35	26	16	34	4	32	40	19	25	21	26	2	12	12	2	36	32	36	23	31	67	15	24	TNFRSF14
ENSG00000225931	0	0	0	0	3	0	0	0	0	1	0	0	0	0	0	0	1	0	0	0	0	0	0	0	0	0	0	0	0	0	0	2	0	0	0	0	RP3-395M20.7
ENSG00000228037	0	0	0	0	0	0	0	0	0	0	0	0	0	0	0	0	0	0	0	0	0	0	0	0	0	0	0	0	0	0	0	0	0	0	0	0	RP3-395M20.9
ENSG00000157870	84	70	32	138	20	84	31	25	7	42	80	36	44	58	66	93	61	17	62	34	34	37	108	62	29	30	38	79	37	89	34	35	33	30	24	18	FAM213B
ENSG00000142606	4	1	0	0	0	1	1	0	0	2	2	0	1	0	1	0	1	0	0	0	0	0	0	0	0	0	2	0	0	0	1	5	0	0	0	0	MMEL1
ENSG00000237058	0	0	0	0	0	0	0	0	0	0	0	0	0	0	0	0	0	0	0	0	0	0	0	0	0	0	0	0	0	0	0	0	0	0	0	0	RP13-436F16.1
ENSG00000215912	4	2	0	0	0	2	2	2	1	10	1	9	6	11	7	15	8	3	4	5	2	2	7	2	0	2	3	0	0	0	2	7	7	2	0	5	TTC34
ENSG00000233234	0	0	0	0	0	0	0	0	0	0	0	0	0	0	0	0	0	0	0	0	0	0	0	0	0	0	0	0	0	0	0	0	0	0	0	0	RP11-740P5.2
ENSG00000231630	0	0	0	0	0	0	0	0	0	0	0	0	0	0	0	0	0	0	0	0	0	0	0	0	0	0	0	0	0	0	0	0	0	0	0	0	RP11-740P5.3
ENSG00000169717	0	0	0	0	0	0	0	0	0	0	0	0	0	0	0	0	0	0	0	0	0	0	0	0	0	0	0	0	0	0	0	0	0	0	0	0	ACTRT2
ENSG00000177133	0	0	0	0	0	0	0	0	0	0	0	0	0	0	0	0	0	0	0	0	0	0	0	0	0	0	0	0	0	0	0	0	0	0	0	0	LINC00982
ENSG00000142611	0	0	0	0	0	0	0	0	0	0	0	0	0	0	0	0	0	0	0	0	0	0	0	0	0	0	0	0	0	0	0	0	0	0	0	0	PRDM16
ENSG00000226286	0	0	0	0	0	0	0	0	0	0	0	0	0	0	0	0	0	0	0	0	0	0	0	0	0	0	0	0	0	0	0	0	0	0	0	0	RP1-163G9.2
ENSG00000279839	0	0	0	0	0	0	0	0	0	0	0	0	0	0	0	0	0	0	0	0	0	0	0	0	0	0	0	0	0	0	0	0	0	0	0	0	RP11-193J6.1
ENSG00000272235	0	0	0	0	0	0	0	0	0	0	0	0	0	0	0	0	0	0	0	0	0	0	0	0	0	0	0	0	0	0	0	0	0	0	0	0	RP11-22L13.1
ENSG00000130762	341	350	236	452	273	396	73	98	47	273	276	275	79	166	162	169	143	46	232	194	144	142	169	162	82	120	109	168	172	231	117	134	98	216	119	163	ARHGEF16
ENSG00000272088	1	4	0	1	2	0	1	0	0	1	1	0	1	2	1	0	1	0	1	0	1	1	0	0	0	0	4	0	0	0	0	0	0	0	0	3	RP11-168F9.2
ENSG00000162591	329	282	169	613	164	405	87	101	54	349	265	283	112	191	211	220	193	40	213	175	162	202	269	210	55	68	100	204	111	230	127	233	133	306	149	155	MEGF6
ENSG00000207776	0	0	0	0	0	0	0	0	0	0	0	0	0	0	0	0	0	0	0	0	0	0	0	0	0	0	0	0	0	0	0	0	0	0	0	0	MIR551A
ENSG00000238260	1	1	0	0	0	2	0	0	1	1	0	0	1	0	0	1	1	0	1	0	0	0	0	1	0	0	0	0	0	0	0	2	1	8	4	0	RP11-46F15.2
ENSG00000158109	312	383	369	514	254	475	129	171	75	447	319	374	165	380	522	281	307	68	266	294	226	214	283	220	40	90	139	168	81	136	115	152	162	237	155	142	TPRG1L
ENSG00000116213	133	143	111	256	89	189	50	47	28	144	131	123	100	159	212	156	100	36	133	122	109	115	130	133	23	28	58	90	55	53	74	50	43	60	36	37	WRAP73
ENSG00000078900	0	0	0	0	0	0	0	1	0	1	0	0	0	1	0	0	0	0	0	0	0	0	0	0	0	0	0	0	0	0	0	0	0	0	0	0	TP73
ENSG00000227589	0	0	0	0	0	0	0	0	0	0	0	0	0	0	0	0	0	0	0	0	0	0	0	0	0	0	0	0	0	0	0	0	0	0	0	0	RP5-1092A11.5
ENSG00000235131	0	0	0	0	0	0	0	0	0	0	0	0	0	0	0	0	0	0	0	0	0	0	0	0	0	0	0	0	0	0	0	0	0	0	0	0	RP5-1092A11.2
ENSG00000227372	78	84	85	138	55	141	25	43	16	88	58	91	47	64	85	73	77	15	66	70	46	61	69	62	9	49	79	60	29	93	60	74	69	130	48	81	TP73-AS1
ENSG00000276189	0	0	0	0	0	0	0	0	0	0	0	0	0	0	0	0	0	0	0	0	0	0	0	0	0	0	0	0	0	0	0	0	0	0	0	0	TP73-AS1
ENSG00000162592	1	1	1	0	1	3	0	0	0	0	2	0	0	1	0	0	1	0	0	0	0	0	0	0	0	0	0	0	0	0	0	0	0	0	0	0	CCDC27
ENSG00000235169	22	32	47	24	32	43	5	5	10	25	13	21	1	10	14	3	11	2	2	9	5	1	3	11	4	14	32	7	26	11	38	23	45	36	10	27	SMIM1
ENSG00000130764	311	340	271	472	188	454	72	84	59	350	305	310	217	378	398	281	193	46	296	252	224	122	241	201	96	144	142	319	67	237	183	158	134	227	154	146	LRRC47
ENSG00000266075	1	2	3	0	2	0	0	0	0	1	0	0	0	0	0	1	0	0	0	0	0	0	0	0	3	0	0	0	0	0	0	0	3	0	1	0	RN7SL574P
ENSG00000272153	4	6	1	4	3	3	0	1	1	1	3	0	0	1	3	1	1	0	0	0	0	0	0	0	0	0	0	0	0	0	1	1	1	1	0	0	RP1-286D6.5
ENSG00000116198	1270	1336	1039	2145	1012	1567	495	601	347	1618	1096	1597	871	1475	1728	1328	1164	266	1533	1271	1142	1124	1275	1113	370	693	695	1162	452	829	671	621	642	1070	561	676	CEP104
ENSG00000169598	71	72	38	136	38	80	32	23	5	51	77	62	78	74	60	103	45	18	120	38	62	41	106	63	28	31	34	71	51	29	15	25	25	28	38	20	DFFB
ENSG00000198912	121	103	76	178	65	162	58	41	31	154	129	165	90	132	114	130	98	14	135	60	81	53	86	79	33	67	33	62	15	34	37	69	39	35	40	36	C1orf174
ENSG00000236423	10	6	5	2	2	11	3	4	2	6	9	10	0	2	11	10	16	3	10	6	3	10	9	10	2	15	15	5	0	8	5	12	5	10	3	5	LINC01134
ENSG00000233304	0	0	0	0	0	0	0	0	0	0	0	0	0	0	0	0	0	0	0	0	0	0	0	0	0	0	0	0	0	0	0	0	0	0	0	0	LINC01346
ENSG00000226374	0	0	0	0	0	0	0	0	0	0	0	0	0	0	0	0	0	0	0	0	0	0	0	0	0	0	0	0	0	0	0	0	0	0	0	0	RP13-614K11.2
ENSG00000229280	0	0	0	0	0	0	0	0	0	0	0	0	0	0	0	0	0	0	0	0	0	0	0	0	0	0	0	0	0	0	0	0	0	0	0	0	EEF1DP6
ENSG00000235054	0	0	0	0	0	0	0	0	0	0	0	0	0	0	0	0	0	0	0	0	0	0	0	0	0	0	0	0	0	0	0	0	0	0	0	0	RP5-1166F10.1
ENSG00000227169	0	0	0	0	0	0	0	0	0	0	0	0	0	0	0	0	0	0	0	0	0	0	0	0	0	0	0	0	0	0	0	0	0	0	0	0	RP1-37J18.1
ENSG00000232596	1	0	0	0	0	0	0	0	0	0	0	0	0	0	0	0	0	0	0	0	0	0	0	0	0	0	0	0	0	0	0	0	0	0	0	0	RP1-37J18.2
ENSG00000196581	0	0	0	0	0	0	0	0	0	0	0	0	0	0	0	0	0	0	0	0	0	0	0	0	0	0	0	0	0	0	0	0	0	0	0	0	AJAP1
ENSG00000231510	0	0	0	0	0	0	0	0	0	0	0	0	0	0	0	0	0	0	0	0	0	0	0	0	0	0	0	0	0	0	0	0	0	0	0	0	RP11-542C10.1
ENSG00000260972	0	0	0	0	0	0	0	0	0	0	0	0	0	0	0	0	0	0	0	0	0	0	0	0	0	0	0	0	0	0	0	0	0	0	0	0	RP1-58B11.1
ENSG00000236948	0	0	0	0	0	0	0	0	0	0	0	0	0	0	0	0	0	0	0	0	0	0	0	0	0	0	0	0	0	0	0	0	0	0	0	0	RP11-154H17.1
ENSG00000264341	0	0	0	0	0	0	0	0	0	0	0	0	0	0	0	0	0	0	0	0	0	0	0	0	0	0	0	0	0	0	0	0	0	0	0	0	MIR4417
ENSG00000264101	0	0	0	0	0	0	0	0	0	0	0	0	0	0	0	0	0	0	0	0	0	0	0	0	0	0	0	0	0	0	0	0	0	0	0	0	MIR4689
ENSG00000131697	141	145	142	255	77	196	62	57	37	218	210	168	63	110	130	160	79	28	123	88	83	71	117	97	8	45	83	123	39	67	65	72	57	115	73	69	NPHP4
ENSG00000069424	98	108	70	140	70	109	21	23	24	103	56	106	33	70	70	45	51	9	60	73	63	59	42	61	7	16	22	12	57	57	34	18	38	91	16	70	KCNAB2
ENSG00000116254	5	4	0	5	0	2	4	0	0	2	0	4	3	0	1	0	3	0	1	0	1	3	2	2	2	0	1	0	18	4	1	0	0	0	0	0	CHD5
ENSG00000116251	1212	1165	679	2055	468	1533	417	388	188	1082	1008	993	528	899	1074	844	641	166	891	655	528	472	694	515	143	231	340	498	166	274	376	321	375	492	299	265	RPL22
ENSG00000226944	2	7	1	8	1	5	0	1	1	1	8	3	1	3	0	4	5	2	2	1	0	0	3	1	0	0	1	0	0	0	2	4	0	0	0	0	RP1-120G22.11
ENSG00000158286	264	317	319	369	252	408	74	138	97	435	227	331	52	159	310	122	157	43	123	193	131	105	85	83	47	65	127	114	47	130	220	150	152	306	109	146	RNF207
ENSG00000116237	986	813	448	1703	284	1075	352	263	133	531	786	736	530	817	792	1552	877	212	1061	481	573	692	1201	992	287	294	366	582	186	285	267	292	259	402	246	211	ICMT
ENSG00000225077	4	1	1	1	0	1	0	0	0	3	0	0	0	0	0	1	1	0	1	0	0	0	1	0	2	0	2	0	0	0	0	0	0	0	0	0	LINC00337
ENSG00000173673	0	0	0	0	0	0	0	1	0	0	0	0	0	0	0	0	0	0	0	0	0	0	0	0	0	0	0	0	0	0	0	0	0	0	0	0	HES3
ENSG00000158292	73	87	74	100	54	132	53	56	45	176	149	167	87	187	280	138	139	29	97	110	62	56	71	74	21	51	79	72	41	43	43	84	41	50	30	22	GPR153
ENSG00000097021	458	321	128	805	94	505	122	102	30	192	458	306	241	298	203	376	177	72	508	123	222	143	343	212	118	141	132	263	51	130	64	92	69	43	52	58	ACOT7
ENSG00000271746	10	2	0	1	6	7	0	1	0	2	4	3	1	2	0	0	1	0	4	2	3	0	0	1	0	0	1	2	0	5	5	0	6	2	1	1	RP1-202O8.3
ENSG00000069812	52	51	20	74	32	71	14	25	5	45	71	54	42	42	47	27	24	7	58	28	35	22	30	30	20	14	14	30	4	39	28	11	21	30	43	28	HES2
ENSG00000187017	51	25	31	82	23	63	12	9	3	35	31	29	9	23	13	10	10	1	5	8	12	8	4	8	7	16	5	21	3	30	24	11	11	13	13	5	ESPN
ENSG00000265392	0	0	0	0	0	0	0	0	0	0	0	0	0	0	0	0	0	0	0	0	0	0	0	0	0	0	0	0	0	0	0	0	0	0	0	0	MIR4252
ENSG00000231868	2	6	4	6	1	1	0	0	0	0	1	0	0	0	0	0	0	0	0	0	0	0	0	0	0	0	0	0	0	0	0	0	0	0	0	0	RP1-202O8.2
ENSG00000215788	7	9	13	7	4	5	4	4	2	5	7	4	2	8	10	1	7	1	3	5	4	3	5	5	0	8	0	4	0	0	4	0	2	3	2	3	TNFRSF25
ENSG00000171680	22	33	36	57	41	42	11	18	9	64	32	57	25	54	43	26	11	2	45	52	37	14	16	14	22	11	24	38	26	74	20	18	28	26	16	15	PLEKHG5
ENSG00000162408	531	444	299	1001	214	659	226	224	114	483	582	531	464	772	695	765	384	116	727	426	422	327	585	419	143	209	180	449	87	221	144	204	182	266	162	160	NOL9
ENSG00000253022	0	0	0	0	0	0	0	0	0	0	0	0	0	0	0	0	0	0	0	0	0	0	0	0	0	0	0	0	0	0	0	0	0	0	0	0	RNU6-731P
ENSG00000229519	0	0	0	0	0	0	0	0	0	0	0	0	0	0	0	0	0	0	0	0	0	0	0	0	0	0	0	0	0	0	0	0	0	0	0	0	RP11-58A11.2
ENSG00000173662	0	0	0	0	0	0	0	0	0	0	0	0	0	0	0	0	0	0	0	0	0	1	0	0	0	0	0	0	0	0	0	0	2	0	0	0	TAS1R1
ENSG00000204859	78	72	70	119	66	94	14	34	7	76	62	79	30	47	47	41	36	7	61	36	44	30	40	36	16	6	29	56	16	56	37	43	46	67	35	21	ZBTB48
ENSG00000162413	388	438	323	605	261	581	202	249	154	703	525	589	254	515	853	362	451	75	339	410	260	219	217	218	34	70	200	179	47	148	138	154	120	166	117	113	KLHL21
ENSG00000116273	121	102	96	222	114	185	76	104	64	338	187	289	56	130	178	211	182	53	122	100	66	115	157	138	34	86	93	125	45	88	68	115	71	103	49	64	PHF13
ENSG00000041988	64	45	30	62	38	54	11	9	5	46	49	32	25	45	57	28	30	6	39	35	25	25	29	27	9	9	10	8	4	20	15	15	19	39	11	8	THAP3
ENSG00000007923	789	649	409	1110	384	890	219	223	112	578	622	564	412	660	595	658	413	112	703	394	435	341	602	450	291	444	359	919	293	622	298	305	319	373	248	233	DNAJC11
ENSG00000228750	0	0	0	0	0	0	0	0	0	0	0	0	0	0	0	0	0	0	0	0	0	0	0	0	0	0	0	0	0	0	0	0	0	0	0	0	RP11-242F24.1
ENSG00000237436	5	6	6	14	0	9	1	0	1	3	5	1	0	1	1	0	0	0	0	0	0	0	0	2	0	0	0	0	0	0	0	1	0	0	0	0	RP11-312B8.1
ENSG00000171735	240	221	151	390	104	253	59	65	29	219	195	170	110	163	185	159	131	32	176	102	102	98	112	88	77	103	129	111	77	94	80	106	88	92	65	62	CAMTA1
ENSG00000227950	0	0	0	0	0	0	0	0	0	0	0	0	0	0	0	0	0	0	0	0	0	0	0	0	0	0	0	0	0	0	0	0	0	0	0	0	RP11-312B8.2
ENSG00000237365	0	0	0	0	0	0	0	0	0	0	0	0	0	0	0	0	0	0	0	0	0	0	0	0	0	0	0	0	0	0	0	0	0	0	0	0	RP11-334N17.1
ENSG00000207056	0	0	0	0	0	0	0	0	0	0	0	0	0	0	0	0	0	0	0	0	0	0	0	0	0	0	0	0	0	0	0	0	0	0	0	0	RNU1-8P
ENSG00000237402	0	0	0	0	0	0	0	0	0	0	0	0	0	0	0	0	0	0	0	0	0	0	0	0	0	0	0	0	0	0	0	0	0	0	0	0	CAMTA1-IT1
ENSG00000237728	0	0	0	0	0	0	0	0	0	0	0	0	1	0	0	0	0	0	0	0	0	0	0	0	0	0	0	0	0	0	0	0	0	0	0	0	RP3-453P22.2
ENSG00000225126	0	0	0	0	0	0	0	0	0	0	0	0	0	0	0	0	0	0	0	0	0	0	0	0	0	0	0	0	0	0	0	0	0	0	0	0	RP4-549F15.1
ENSG00000270171	0	0	0	0	0	0	0	0	0	0	0	0	0	0	0	0	0	0	0	0	0	0	0	0	0	0	0	0	0	0	0	0	0	0	0	0	RP11-338N10.1
ENSG00000270035	0	0	0	0	0	0	0	0	0	0	0	0	0	0	0	0	0	0	0	0	0	0	0	0	0	0	0	0	0	0	0	0	0	0	0	0	RP11-338N10.2
ENSG00000269978	0	0	0	0	0	0	0	0	0	0	0	0	0	0	0	0	0	0	0	0	0	0	0	0	0	0	0	0	0	0	0	0	0	0	0	0	RP11-338N10.3
ENSG00000049245	871	959	793	1613	512	1357	409	476	253	1322	969	1408	643	1378	1914	1332	1101	255	1203	1114	773	768	1073	1003	109	249	313	441	161	157	325	345	224	497	365	300	VAMP3
ENSG00000269925	2	7	7	6	3	6	3	2	2	3	4	3	0	0	7	0	4	0	9	1	1	0	2	2	0	0	0	0	0	0	1	0	0	3	4	4	RP3-467L1.6
ENSG00000049246	44	83	106	60	86	116	22	21	19	123	56	85	31	52	105	31	35	5	29	49	19	19	26	22	2	4	28	41	17	23	43	14	12	152	23	72	PER3
ENSG00000236266	2	0	0	0	0	0	0	0	0	0	0	0	0	0	0	0	0	0	0	0	0	0	0	0	0	0	0	0	0	0	1	0	0	0	0	0	RP3-467L1.4
ENSG00000049247	0	0	0	0	0	0	0	0	0	0	0	0	0	0	0	0	0	0	0	0	0	0	0	0	0	0	0	0	0	0	0	0	0	0	0	0	UTS2
ENSG00000049249	0	0	0	1	0	0	0	0	0	0	0	3	0	0	0	0	0	0	0	0	0	0	0	0	0	0	0	0	0	0	0	0	0	0	0	0	TNFRSF9
ENSG00000270330	0	0	0	0	0	0	0	0	0	0	0	0	0	0	0	0	0	0	0	0	0	0	0	0	0	0	0	0	0	0	0	0	0	0	0	0	RP5-892F13.2
ENSG00000116288	1399	1239	603	2175	552	1687	374	357	189	723	1062	893	734	1038	852	871	608	141	1221	499	681	570	825	583	533	574	485	1000	381	528	393	336	352	461	457	258	PARK7
ENSG00000200344	2	1	2	8	2	4	0	0	0	0	0	0	0	0	0	0	0	0	0	0	0	0	0	0	0	0	0	0	0	0	0	0	0	0	0	0	Y_RNA
ENSG00000116285	11286	13178	11261	19123	9372	17990	1379	2198	1555	8665	3256	6013	1804	3818	5928	2604	1647	444	3059	2752	2167	931	1692	1273	910	1004	799	2067	473	1075	1199	1201	997	827	438	410	ERRFI1
ENSG00000238290	10	12	10	21	2	11	0	2	1	2	8	5	0	1	2	2	0	1	3	3	1	0	0	3	0	1	3	2	0	0	7	0	0	5	0	0	RP11-431K24.1
ENSG00000232848	0	0	1	0	0	2	0	0	0	0	0	0	0	1	0	0	0	0	0	0	0	0	0	0	0	0	0	0	0	0	0	0	0	0	0	0	CTA-215D11.4
ENSG00000229305	0	0	0	0	0	0	0	0	0	0	0	0	0	0	0	0	0	0	0	0	0	0	0	0	0	0	0	0	0	0	0	0	0	0	0	0	RP11-431K24.2
ENSG00000227634	10	9	14	34	3	14	0	4	0	6	0	4	0	6	0	1	3	0	0	4	0	1	1	0	0	0	0	0	0	5	3	3	0	0	0	0	RP11-431K24.3
ENSG00000200975	0	0	0	0	0	0	0	0	0	0	0	0	0	0	0	0	0	0	0	0	0	0	0	0	0	0	0	0	0	0	0	0	0	0	0	0	RNU1-7P
ENSG00000233645	0	0	0	0	0	0	0	0	0	0	0	3	0	0	0	0	0	0	0	0	0	0	0	0	0	0	0	0	0	0	0	0	0	0	0	0	RP11-431K24.4
ENSG00000251977	0	0	0	0	0	0	0	0	0	0	0	0	0	0	0	0	0	0	0	0	0	0	0	0	0	0	0	0	0	0	0	0	0	0	0	0	RNU6-991P
ENSG00000162426	0	3	3	4	2	2	2	0	0	0	1	2	1	0	2	1	2	0	0	1	1	1	0	0	0	0	0	0	0	0	0	0	0	0	0	2	SLC45A1
ENSG00000252254	0	0	0	1	0	0	0	0	0	0	0	1	0	0	0	0	0	0	0	0	0	0	0	0	0	0	0	0	0	0	0	0	0	0	0	0	Y_RNA
ENSG00000142599	1073	1179	1008	1661	1023	1527	236	281	180	1011	564	746	332	628	926	682	801	173	615	550	460	661	554	561	256	552	743	729	580	662	781	728	698	1285	604	697	RERE
ENSG00000232912	0	1	0	0	0	0	0	0	0	1	2	1	0	2	1	0	0	0	0	0	0	0	0	0	0	0	0	2	0	0	0	0	0	0	0	0	RP5-1115A15.1
ENSG00000221083	2	3	0	0	0	0	0	1	1	3	3	2	1	0	3	4	1	1	0	1	0	0	0	1	1	2	0	0	2	2	0	1	7	1	1	0	SNORA77
ENSG00000270282	0	0	0	0	0	0	0	0	0	0	0	0	0	0	0	0	0	0	0	0	0	0	0	0	0	0	0	0	0	0	0	0	0	0	0	0	RP5-1115A15.2
ENSG00000234619	1	2	1	2	0	0	0	0	0	0	1	0	0	0	0	0	0	0	0	0	0	0	0	0	0	0	0	0	0	0	0	0	0	0	0	0	RPL7P11
ENSG00000224315	0	2	3	1	1	7	0	2	2	4	7	3	0	3	3	3	4	0	5	0	0	1	1	3	0	0	0	0	3	0	0	8	0	0	2	1	RPL7P7
ENSG00000222511	0	0	0	1	0	1	0	0	0	4	0	0	1	0	0	2	0	0	2	1	2	0	0	0	0	0	0	0	0	0	2	0	0	0	0	1	Y_RNA
ENSG00000226545	0	0	0	0	0	0	0	0	0	0	0	0	0	1	0	0	0	0	0	0	0	0	0	0	0	0	0	0	0	0	0	0	0	0	0	0	RP4-633I8.3
ENSG00000228423	1	1	4	0	2	1	2	2	2	6	0	5	0	1	2	2	3	2	5	0	4	4	2	3	0	0	4	0	0	6	0	5	1	0	4	8	RP4-633I8.4
ENSG00000229716	0	0	0	0	0	0	0	0	0	0	0	0	0	0	0	0	0	0	0	0	0	0	0	0	0	0	0	0	0	0	0	0	0	0	0	0	RP11-185B14.1
ENSG00000074800	16221	13659	8409	25616	5741	19260	4992	4487	2080	10363	13776	12459	8834	14310	13315	14344	8562	2508	16948	8465	9722	6960	12859	10101	4708	5510	5964	10264	3153	5496	4060	3816	3510	4521	3547	3456	ENO1
ENSG00000274258	0	1	0	7	3	1	1	1	0	3	6	1	3	2	2	1	1	0	1	0	0	1	2	0	0	0	0	0	0	0	0	1	0	0	0	0	MIR6728
ENSG00000230679	10	1	0	6	1	3	3	2	1	2	0	3	1	4	0	2	1	1	1	0	1	2	5	1	1	0	0	2	0	0	2	1	0	2	0	0	ENO1-AS1
ENSG00000201725	0	0	0	0	0	0	0	0	0	0	0	0	0	0	0	0	0	0	0	0	0	0	0	0	0	0	0	0	0	0	0	0	0	0	0	0	RNU6-304P
ENSG00000238249	1	0	0	0	0	0	0	0	0	0	0	0	0	0	0	0	0	0	0	0	0	0	0	0	0	0	0	0	0	0	0	0	0	0	0	0	HMGN2P17
ENSG00000232208	0	0	0	0	0	0	0	0	0	0	0	0	0	0	0	0	0	0	0	0	0	0	0	0	0	0	0	0	0	0	0	0	0	0	0	0	RP3-477M7.5
ENSG00000232663	0	0	0	0	0	0	0	0	0	0	0	0	0	0	0	0	0	0	0	0	0	0	0	0	0	0	0	0	0	0	0	0	0	0	0	0	RP3-477M7.6
ENSG00000131686	0	0	0	0	0	0	0	0	0	0	0	0	0	0	0	0	0	0	0	1	0	0	0	0	0	0	0	0	0	0	0	0	0	0	0	0	CA6
ENSG00000265141	0	0	0	0	0	0	0	0	0	0	0	0	0	0	0	0	0	0	0	0	0	0	0	0	0	0	0	0	0	0	0	0	0	0	0	0	RN7SL451P
ENSG00000197241	0	0	0	0	0	0	0	0	0	0	0	0	0	0	0	0	0	0	0	0	0	0	0	0	0	0	0	0	0	0	0	0	0	0	0	0	SLC2A7
ENSG00000142583	3	0	0	1	0	4	0	2	1	1	0	0	1	0	0	0	0	0	1	0	1	0	2	2	0	0	0	0	0	0	0	0	0	0	0	0	SLC2A5
ENSG00000252404	0	0	0	0	0	0	0	0	0	0	0	0	0	0	0	0	0	0	0	0	0	0	0	0	0	0	0	0	0	0	0	0	0	0	0	0	SCARNA16
ENSG00000180758	86	84	63	174	40	97	53	54	39	200	165	164	99	133	135	110	70	20	172	83	71	40	116	75	28	46	61	91	13	42	41	35	25	76	34	15	GPR157
ENSG00000228526	161	202	210	354	163	341	52	44	45	160	160	155	68	163	279	127	224	40	92	119	107	137	122	113	49	108	126	100	56	80	156	102	126	226	109	113	RP3-510D11.1
ENSG00000234546	39	45	41	40	40	51	12	10	5	54	15	20	6	20	27	11	33	5	6	19	7	21	7	22	2	19	30	7	19	29	34	31	35	99	20	28	RP3-510D11.2
ENSG00000049239	511	488	322	786	279	712	228	261	151	1156	749	840	272	522	869	388	332	90	492	665	407	385	371	370	44	152	176	313	94	244	180	205	190	305	204	273	H6PD
ENSG00000171621	84	86	63	116	67	142	58	89	65	368	163	216	24	70	118	50	50	10	43	71	49	49	37	47	11	33	60	54	36	30	21	21	18	33	26	34	SPSB1
ENSG00000252956	0	0	0	0	0	0	0	0	0	0	0	0	0	0	0	0	0	0	0	0	0	0	0	0	0	0	0	0	0	0	0	0	0	0	0	0	RNA5SP40
ENSG00000235263	0	0	0	0	0	0	0	0	0	0	0	0	0	0	0	0	0	0	0	0	0	0	0	0	0	0	0	0	0	0	0	0	0	0	0	0	RP13-392I16.1
ENSG00000171612	137	121	88	237	67	190	33	29	19	156	115	72	60	88	72	91	60	14	80	37	59	30	80	56	26	17	39	141	16	58	16	18	25	29	29	9	SLC25A33
ENSG00000231181	14	15	4	37	8	14	7	2	3	9	11	15	10	9	11	11	5	0	21	9	8	9	6	9	2	1	18	10	0	0	3	3	11	1	0	6	RP13-15M17.1
ENSG00000188807	63	58	34	107	34	63	50	33	18	69	82	74	102	135	120	164	56	29	129	61	76	37	104	78	14	32	24	132	14	36	15	17	14	11	16	10	TMEM201
ENSG00000171608	24	22	14	32	19	21	5	5	5	29	13	25	3	16	29	9	6	2	13	14	10	11	8	11	3	0	2	11	0	16	5	7	10	9	1	4	PIK3CD
ENSG00000179840	0	0	0	0	0	0	0	0	0	0	0	0	0	0	0	0	0	0	0	0	0	0	0	0	0	0	0	0	0	0	0	0	0	0	0	0	PIK3CD-AS1
ENSG00000233268	0	0	0	0	0	0	0	0	0	0	0	0	0	0	0	0	0	0	0	0	0	0	0	0	0	0	0	0	0	0	0	0	0	0	0	0	RP11-558F24.2
ENSG00000231789	1	0	1	0	1	0	1	0	0	3	0	1	0	0	1	0	1	0	0	0	0	1	0	0	0	0	0	0	0	0	0	0	0	0	0	0	PIK3CD-AS2
ENSG00000171603	5052	5413	4350	7487	4494	6855	1393	1655	1031	5706	3639	4305	2072	3662	4686	2715	3239	759	3415	3370	2930	3369	2869	2975	1022	1829	2258	3348	2180	2631	2365	2190	2365	4561	2333	2513	CLSTN1
ENSG00000271264	0	0	0	0	0	0	0	0	0	0	0	0	1	0	0	0	0	0	0	0	0	0	0	0	0	0	0	0	0	0	0	0	0	0	0	0	MZT1P1
ENSG00000280113	0	0	0	0	0	1	0	0	0	0	0	1	1	1	1	5	1	0	0	0	0	0	2	0	0	0	0	0	0	0	0	0	0	0	0	0	AL357140.1
ENSG00000178585	102	74	22	118	33	82	25	18	11	112	105	80	57	87	83	66	34	13	172	86	72	81	94	86	19	32	33	207	119	187	22	17	22	120	93	85	CTNNBIP1
ENSG00000223989	0	0	0	2	0	0	0	0	0	0	0	2	0	0	1	0	0	0	0	0	0	0	0	0	0	0	0	0	0	0	0	0	0	0	0	0	RP11-84A14.5
ENSG00000162441	580	504	302	1025	289	607	179	181	82	529	495	553	373	605	626	697	339	120	814	525	421	425	655	481	252	143	211	424	195	297	169	196	162	282	202	170	LZIC
ENSG00000228150	0	7	6	5	3	7	2	2	0	2	4	4	0	6	7	2	2	1	5	2	5	3	2	6	0	7	1	0	0	0	0	5	1	4	2	0	RP11-84A14.4
ENSG00000173614	86	57	70	181	55	90	32	26	16	68	60	91	71	91	80	79	48	11	128	58	55	52	84	61	39	29	31	77	17	74	56	28	34	86	51	41	NMNAT1
ENSG00000202415	3	4	0	5	5	5	3	1	2	5	17	7	1	3	5	5	1	2	3	3	3	5	6	3	0	0	3	0	0	0	6	0	2	8	0	2	RN7SKP269
ENSG00000265521	0	0	0	5	0	0	0	0	0	1	0	1	0	0	0	0	0	0	1	0	0	1	0	1	0	0	0	0	0	0	0	0	0	0	0	0	MIR5697
ENSG00000241326	0	0	0	0	0	0	0	0	0	0	0	0	0	0	0	0	0	0	0	0	0	0	0	0	0	0	0	0	0	0	0	0	0	0	0	0	RP11-807G9.2
ENSG00000162444	0	0	0	0	0	0	0	0	0	0	0	0	0	0	0	0	0	0	0	0	0	0	0	0	0	0	0	0	0	0	0	0	0	0	0	0	RBP7
ENSG00000130939	1592	1790	1284	2788	980	2170	506	497	304	1442	1080	1429	578	1151	1493	1362	1373	290	1204	845	707	1046	1230	1071	421	642	796	810	585	731	817	712	685	1269	756	738	UBE4B
ENSG00000224340	0	0	0	0	0	0	0	0	0	0	0	0	0	0	0	0	0	0	0	0	0	0	0	0	0	0	0	0	0	0	0	0	0	0	0	0	RP11-496H15.2
ENSG00000233623	0	1	0	0	0	0	2	0	0	1	2	1	0	0	0	2	1	0	2	0	0	2	0	2	2	0	0	0	0	0	0	0	6	0	0	0	PGAM1P11
ENSG00000201746	0	3	3	0	0	3	0	0	0	1	1	0	0	0	1	0	0	0	0	0	0	0	0	0	0	0	0	0	0	0	0	0	0	0	0	0	RNU6-828P
ENSG00000054523	1337	1279	1037	2470	840	1756	700	787	490	2595	1622	2327	637	1240	1555	1481	1240	308	1350	897	853	1036	1267	1064	406	717	828	1172	537	784	691	650	602	1050	707	655	KIF1B
ENSG00000264881	0	0	0	0	0	0	0	0	0	0	0	0	0	0	0	0	0	0	0	0	0	0	0	0	0	0	0	0	0	0	0	0	0	0	0	0	MIR1273D
ENSG00000199562	0	1	0	4	0	8	1	0	1	4	1	0	0	0	1	1	0	0	0	0	0	0	0	1	0	0	2	0	0	0	1	0	1	0	7	0	RNU6-37P
ENSG00000264501	0	0	0	0	0	0	0	0	0	0	0	0	0	0	0	0	0	0	0	0	0	0	0	0	0	0	0	0	0	0	0	0	0	0	0	0	RN7SL731P
ENSG00000142657	5053	4818	3605	8069	3175	6479	1839	1869	987	4906	4528	5287	2764	4364	5120	4026	3358	777	5025	3668	3037	3061	3942	3269	898	1744	2133	2587	1020	1811	1755	1961	1643	2641	1808	1623	PGD
ENSG00000271989	0	0	1	7	0	0	0	0	0	0	0	1	0	0	0	1	0	0	1	0	0	0	0	1	0	2	0	0	0	0	0	0	0	0	0	0	RP4-736L20.3
ENSG00000251503	0	0	0	0	0	0	0	0	0	0	0	0	0	0	0	0	0	0	0	0	0	0	0	0	0	0	0	0	0	0	0	0	0	0	0	0	APITD1-CORT
ENSG00000175279	6	10	3	19	4	11	0	1	1	1	7	8	2	3	7	5	5	2	8	2	1	2	4	4	1	3	9	7	0	0	1	10	8	8	2	1	APITD1
ENSG00000241563	2	2	0	1	3	1	0	0	0	0	2	0	0	2	0	1	0	1	0	0	0	0	0	0	0	1	0	13	0	0	2	0	0	0	0	0	CORT
ENSG00000160049	615	507	336	921	250	687	163	180	93	426	414	423	434	606	568	790	412	116	608	359	370	330	589	413	182	211	251	404	137	200	185	192	164	207	114	137	DFFA
ENSG00000203469	0	1	1	0	0	1	0	0	0	0	0	0	0	0	0	1	0	0	0	0	0	1	0	0	0	0	0	0	0	0	0	0	0	0	0	0	RP5-1113E3.3
ENSG00000142655	236	225	167	361	180	278	46	47	21	164	131	107	94	146	165	94	116	26	128	94	123	76	108	75	50	88	108	137	90	108	70	87	99	164	72	71	PEX14
ENSG00000243267	0	0	0	1	0	0	1	0	0	0	1	0	0	0	0	0	1	1	0	0	0	0	0	1	0	6	0	0	0	0	0	0	0	0	0	0	RN7SL614P
ENSG00000130940	711	745	583	979	575	950	275	350	176	1043	657	749	288	584	882	440	583	127	475	639	406	549	385	416	152	383	431	801	506	716	562	553	555	1093	701	596	CASZ1
ENSG00000272078	11	21	9	37	7	24	7	6	3	41	11	16	1	9	13	2	6	0	1	3	2	1	2	6	0	0	0	0	0	5	3	9	0	0	0	3	RP4-734G22.3
ENSG00000225158	0	0	0	0	0	0	0	0	0	0	0	0	0	0	0	0	0	0	0	0	0	0	0	0	0	0	0	0	0	0	0	0	0	0	0	0	HSPE1P24
ENSG00000175262	2	2	1	4	1	1	1	0	0	0	1	2	1	1	1	0	0	0	1	0	0	1	1	0	0	0	0	0	0	0	1	0	0	9	1	0	C1orf127
ENSG00000215785	0	0	0	0	0	0	0	0	0	0	0	0	0	0	0	0	0	0	0	0	0	0	0	1	0	0	0	0	0	0	0	0	0	0	0	0	CFL1P6
ENSG00000120948	632	564	381	1247	227	718	180	179	106	611	599	587	233	468	584	781	560	136	551	302	249	348	630	487	204	269	289	419	150	376	338	251	269	316	221	233	TARDBP
ENSG00000277726	0	0	0	0	0	0	0	0	0	0	0	0	0	0	0	0	0	0	0	0	0	0	0	0	0	0	0	0	0	0	0	0	0	0	0	0	TARDBP
ENSG00000009724	5	4	3	18	1	3	2	0	2	12	4	7	4	1	7	0	2	0	1	0	1	1	2	0	0	0	0	0	3	0	0	3	0	0	0	0	MASP2
ENSG00000271895	5	8	6	10	6	12	4	2	3	12	4	11	1	10	18	8	14	1	1	14	1	4	7	8	0	0	7	0	0	0	3	14	0	9	2	2	RP4-635E18.8
ENSG00000116649	100	78	34	170	29	103	36	19	10	56	130	60	99	145	92	171	69	24	184	59	76	71	167	114	65	59	27	83	16	67	11	47	14	11	5	10	SRM
ENSG00000171824	1208	1089	779	1904	578	1463	394	398	234	1104	1045	1175	806	1382	1361	1171	877	257	1438	805	988	789	1077	853	411	670	702	1277	445	806	609	573	564	729	486	558	EXOSC10
ENSG00000226849	15	4	11	22	4	12	4	2	4	7	6	1	3	2	10	8	7	0	5	2	3	0	3	0	0	4	4	0	0	0	4	0	1	3	0	5	RP4-635E18.7
ENSG00000230337	2	2	2	2	3	6	0	0	0	1	1	1	0	2	2	1	3	0	0	2	0	0	0	0	0	0	2	0	0	0	1	3	0	0	0	1	RP4-635E18.6
ENSG00000198793	1023	1012	797	1689	644	1458	332	350	232	1114	1000	1038	684	1043	1251	1108	904	215	1123	744	673	737	945	847	231	325	383	647	294	394	359	379	322	604	365	335	MTOR
ENSG00000225602	2	1	3	2	2	1	1	1	0	5	3	6	0	1	1	2	0	0	0	0	3	0	2	0	2	1	3	6	0	4	8	0	2	2	1	0	MTOR-AS1
ENSG00000253086	0	0	0	0	0	0	0	0	0	0	0	0	0	0	0	0	0	0	0	0	0	0	0	0	0	0	0	0	0	0	0	0	0	0	0	0	RNU6-537P
ENSG00000171819	0	0	0	0	0	0	0	0	0	0	0	0	0	0	0	0	0	0	0	0	0	0	3	0	0	0	0	0	0	0	0	0	0	0	0	0	ANGPTL7
ENSG00000207451	0	0	0	0	0	0	0	0	0	0	0	0	0	0	0	0	0	0	0	0	0	0	0	0	0	0	0	0	0	0	0	0	0	0	0	0	RNU6-291P
ENSG00000238173	0	0	1	0	0	2	0	0	0	0	0	0	0	0	0	0	0	0	2	0	0	0	0	0	0	0	0	0	0	0	0	0	0	0	0	0	RPL39P6
ENSG00000120942	173	208	137	382	135	250	112	132	93	318	316	399	192	383	377	335	144	47	344	230	162	120	283	190	44	134	107	268	82	181	86	96	61	161	71	68	UBIAD1
ENSG00000238199	0	0	1	0	0	0	0	1	0	0	0	0	0	0	1	0	0	0	0	0	0	0	0	0	0	0	0	0	0	0	0	0	0	0	0	0	UBE2V2P3
ENSG00000224338	0	0	0	0	0	0	0	0	0	0	0	0	0	0	0	0	0	0	0	0	0	0	0	0	0	0	0	0	0	0	0	0	0	0	0	0	RP11-149P14.1
ENSG00000204624	0	0	0	0	0	0	0	0	0	1	0	0	1	0	0	0	0	0	0	0	0	0	0	0	0	0	0	0	0	0	0	0	0	0	0	0	PTCHD2
ENSG00000235643	0	0	0	0	0	0	0	0	0	0	0	0	0	0	0	0	0	0	0	0	0	0	0	0	0	0	0	0	0	0	0	0	0	0	0	0	RP1-69M21.2
ENSG00000116661	162	198	180	207	192	273	44	58	35	200	119	100	49	125	169	48	99	22	64	99	55	61	42	50	21	78	122	74	96	156	88	111	127	231	103	109	FBXO2
ENSG00000132879	87	121	80	122	89	129	25	29	19	68	68	50	19	40	80	43	49	13	34	35	31	28	22	24	8	16	35	27	4	31	46	24	23	45	25	22	FBXO44
ENSG00000116663	6	1	1	4	4	6	0	0	1	1	4	3	1	6	5	0	3	2	3	1	2	1	3	1	0	0	0	0	0	0	3	3	1	3	0	0	FBXO6
ENSG00000116670	85	93	61	175	42	140	20	26	11	49	81	51	25	38	37	57	32	12	52	22	17	19	34	24	20	64	85	112	44	83	28	44	34	14	18	40	MAD2L2
ENSG00000162490	0	0	0	0	0	0	0	0	0	0	0	0	0	0	0	0	0	0	0	0	0	0	0	0	0	0	0	0	1	0	0	0	0	0	0	0	DRAXIN
ENSG00000177674	188	182	148	313	113	274	69	57	26	183	183	156	95	145	192	121	135	35	138	121	67	81	111	106	34	64	62	102	6	57	65	56	59	64	51	39	AGTRAP
ENSG00000215910	6	11	5	11	3	10	2	4	0	7	6	0	0	2	1	2	1	0	1	0	0	3	1	3	0	0	0	0	0	0	1	0	0	0	0	0	C1orf167
ENSG00000177553	0	0	0	0	0	0	0	0	0	0	0	0	0	0	0	0	0	0	0	0	0	0	0	0	0	0	0	0	0	0	0	0	0	0	0	0	RP11-56N19.5
ENSG00000177000	395	391	313	536	348	566	101	126	74	447	320	358	92	214	271	202	271	40	167	207	167	261	185	188	32	86	185	146	84	138	180	171	159	259	127	146	MTHFR
ENSG00000011021	190	227	161	387	132	318	77	82	49	241	268	236	78	165	193	177	208	40	167	160	114	150	144	175	37	61	131	102	90	65	110	98	87	142	84	74	CLCN6
ENSG00000276470	0	0	0	0	0	0	0	0	0	0	0	0	0	0	0	0	0	0	0	0	0	0	0	0	0	0	0	0	0	0	0	0	0	0	0	0	NPPA-AS1_1
ENSG00000278852	0	0	0	0	0	0	0	0	0	0	0	0	0	0	0	0	0	0	0	0	0	0	0	0	0	0	0	0	0	0	0	0	0	0	0	0	NPPA-AS1_2
ENSG00000175206	0	2	0	0	0	0	0	1	0	1	1	0	0	0	0	1	2	0	0	0	0	2	0	0	0	0	0	0	0	0	0	0	0	0	0	0	NPPA
ENSG00000275915	0	0	0	0	0	0	0	0	0	0	0	0	0	0	0	0	0	0	0	0	0	0	0	0	0	0	0	0	0	0	0	0	0	0	0	0	NPPA-AS1_3
ENSG00000120937	0	0	0	0	0	0	0	0	0	0	0	0	0	0	0	0	0	0	0	0	0	0	0	0	0	0	0	0	0	0	0	0	0	0	0	0	NPPB
ENSG00000224904	0	0	0	0	0	0	0	0	0	0	0	0	0	0	0	0	0	0	0	0	0	0	0	0	0	0	0	0	0	0	0	0	0	0	0	0	RP5-934G17.6
ENSG00000199347	0	0	0	0	0	0	0	0	0	0	0	0	0	0	0	0	0	0	0	0	0	0	0	0	0	0	0	0	0	0	0	0	0	0	0	0	RNU5E-1
ENSG00000201801	0	0	2	2	0	1	0	2	0	0	0	0	0	0	1	0	1	0	1	0	3	1	0	0	0	0	0	0	0	0	0	0	0	1	0	0	RNU5E-4P
ENSG00000116685	500	505	390	686	264	641	138	151	71	507	380	321	174	382	523	284	326	73	349	325	254	231	243	228	68	122	237	265	75	120	184	212	168	199	150	121	KIAA2013
ENSG00000083444	1375	1309	962	2161	758	1952	325	369	218	1091	981	966	601	979	1040	780	632	155	918	660	673	621	628	622	282	284	420	501	277	266	372	377	360	339	237	204	PLOD1
ENSG00000116688	1969	1847	1232	3269	1102	2200	675	688	399	1679	1513	1799	1209	1674	1973	2160	1443	409	2201	1290	1420	1280	1946	1432	947	1130	1176	2650	992	1927	766	756	820	1536	750	759	MFN2
ENSG00000270914	0	0	0	0	0	0	0	0	0	0	0	0	0	0	0	0	0	0	0	0	0	0	0	0	0	0	0	0	0	0	0	0	0	0	0	0	RP5-1077B9.5
ENSG00000116691	41	35	25	54	14	51	5	9	5	36	39	16	20	27	30	46	26	9	34	20	14	12	28	28	2	21	20	13	5	11	11	12	15	12	8	7	MIIP
ENSG00000202461	0	0	0	0	0	0	0	0	0	0	0	0	0	0	0	0	0	0	0	0	0	0	0	0	0	0	0	0	0	0	0	0	0	0	0	0	Y_RNA
ENSG00000276869	0	0	0	0	0	0	0	0	0	0	0	0	0	0	0	0	0	0	0	0	0	0	0	0	0	0	0	0	0	0	0	0	0	0	0	0	MIR6729
ENSG00000243539	0	0	0	0	0	0	0	0	0	0	0	0	0	0	0	0	0	0	0	0	0	0	0	0	0	0	0	0	0	0	0	0	0	0	0	0	RN7SL649P
ENSG00000120949	0	1	0	0	0	0	0	0	0	0	0	0	0	0	0	0	0	0	0	0	0	0	0	0	0	0	0	0	0	0	0	0	0	0	0	0	TNFRSF8
ENSG00000201135	0	0	0	0	0	0	0	0	0	0	0	0	0	0	0	0	0	0	0	0	0	0	0	0	0	0	0	0	0	0	0	0	0	0	0	0	RNU6-777P
ENSG00000227875	0	0	0	0	0	0	0	0	0	0	0	0	0	0	0	0	0	0	0	0	0	0	0	0	0	0	0	0	0	0	0	0	0	0	0	0	RP11-426M1.2
ENSG00000028137	1	2	1	5	3	2	0	1	3	7	0	3	0	0	0	0	0	0	0	0	0	0	0	0	0	0	0	0	0	0	0	0	0	0	0	0	TNFRSF1B
ENSG00000263676	0	0	0	0	0	0	0	0	0	0	0	0	0	0	0	0	0	0	0	0	0	0	0	0	0	0	0	0	0	0	0	0	0	0	0	0	MIR4632
ENSG00000225196	0	0	0	0	0	0	0	0	0	0	0	0	0	0	0	0	0	0	0	0	0	0	0	0	0	0	0	0	0	0	0	0	0	0	0	0	RP5-1118D24.2
ENSG00000252969	0	0	0	0	0	0	0	0	0	0	0	0	0	0	0	0	0	0	0	0	0	0	0	0	0	0	0	0	0	0	0	0	0	0	0	0	SNORA70
ENSG00000048707	1593	1712	1371	2702	1001	2304	611	625	377	1833	1449	1768	693	1449	2140	1442	1477	323	1512	1241	1040	1254	1285	1278	324	458	668	788	432	667	748	690	647	1182	678	687	VPS13D
ENSG00000239149	0	0	2	1	0	3	0	0	0	0	1	0	0	0	0	0	0	0	0	0	0	0	1	0	0	0	0	0	0	0	0	0	0	0	0	0	SNORA59A
ENSG00000229484	0	1	0	0	0	0	0	0	0	0	0	0	0	0	0	0	0	0	0	0	0	0	0	0	0	0	0	0	0	0	0	0	0	0	0	0	RP5-888M10.2
ENSG00000162496	526	785	859	849	711	1042	74	159	110	650	283	434	46	122	157	57	213	38	130	89	77	87	33	51	123	366	554	251	174	251	573	577	570	979	615	533	DHRS3
ENSG00000221340	0	1	0	0	0	1	0	0	0	0	0	0	0	0	0	0	0	0	0	0	0	0	0	0	0	0	0	0	1	0	0	0	0	0	0	0	RNU6ATAC18P
ENSG00000276830	0	0	0	0	0	0	0	0	0	0	0	0	0	0	0	0	0	0	0	0	0	0	0	0	0	0	0	0	0	0	0	0	0	0	0	0	MIR6730
ENSG00000272482	9	19	10	10	7	22	0	4	2	2	2	5	1	4	1	4	4	1	3	1	0	1	2	0	3	22	12	0	14	0	5	9	8	7	11	4	RP11-474O21.5
ENSG00000204518	0	0	0	0	0	0	0	0	0	0	0	0	0	0	0	0	0	0	0	0	0	0	0	0	0	0	0	0	0	0	0	0	0	0	0	0	AADACL4
ENSG00000226166	0	0	0	0	0	0	0	0	0	0	0	0	0	0	0	0	0	0	0	0	0	0	0	0	0	0	0	0	0	0	0	0	0	0	0	0	RP11-474O21.2
ENSG00000188984	0	0	0	0	0	0	0	0	0	0	0	0	0	0	0	0	0	0	0	0	0	0	0	0	0	0	0	0	0	0	0	0	0	0	0	0	AADACL3
ENSG00000157330	0	0	0	0	0	0	0	0	0	0	0	0	0	0	0	0	0	0	0	0	0	0	0	0	0	0	0	0	0	0	0	0	0	0	0	0	C1orf158
ENSG00000116726	0	0	0	0	0	0	0	0	0	0	0	0	0	0	0	0	0	0	0	0	0	0	0	0	0	0	0	0	0	0	0	0	0	0	0	0	PRAMEF12
ENSG00000116721	0	0	0	0	0	0	0	0	0	0	0	0	0	0	0	0	0	0	0	0	0	0	0	0	0	0	0	0	0	0	0	0	0	0	0	0	PRAMEF1
ENSG00000228338	0	0	0	0	0	0	0	0	0	0	0	0	0	0	0	0	0	0	0	0	0	0	0	0	0	0	0	0	0	0	0	0	0	0	0	0	RP5-845O24.8
ENSG00000239810	0	0	0	0	0	0	0	0	0	0	0	0	0	0	0	0	0	0	0	0	0	0	0	0	0	0	0	0	0	0	0	0	0	0	0	0	PRAMEF11
ENSG00000231103	0	0	0	0	0	0	0	0	0	0	0	0	0	0	0	0	0	0	0	0	0	0	0	0	0	0	0	0	0	0	0	0	0	0	0	0	RP5-845O24.3
ENSG00000179172	0	0	1	0	0	0	0	0	0	0	0	0	0	0	0	0	0	0	0	0	1	0	0	0	0	0	0	1	0	0	0	0	0	0	1	0	HNRNPCL1
ENSG00000120952	0	0	0	0	0	0	0	0	0	0	0	0	0	0	0	0	0	0	0	0	0	0	0	0	0	0	0	0	0	0	0	0	0	0	0	0	PRAMEF2
ENSG00000243073	0	0	0	0	0	0	0	0	0	0	0	0	0	0	0	0	0	0	0	0	0	0	0	0	0	0	0	0	0	0	0	0	0	0	0	0	PRAMEF4
ENSG00000187545	0	0	0	0	0	0	0	0	0	0	0	0	0	0	0	0	0	0	0	0	0	0	0	0	0	0	0	0	0	0	0	0	0	0	0	0	PRAMEF10
ENSG00000204510	0	0	0	0	0	0	0	0	0	0	0	0	0	0	0	0	0	0	0	0	0	0	0	0	0	0	0	0	0	0	0	0	0	0	0	0	PRAMEF7
ENSG00000207434	0	0	0	0	0	0	0	0	0	0	0	0	0	0	0	0	0	0	0	0	0	0	0	0	0	0	0	0	0	0	0	0	0	0	0	0	RNU6-1072P
ENSG00000234064	0	0	0	0	0	0	0	0	0	0	0	0	0	0	0	0	0	0	0	0	0	0	0	0	0	0	0	0	0	0	0	0	0	0	0	0	RP11-450I1.2
ENSG00000232423	0	0	0	0	0	0	0	0	0	0	0	0	0	0	0	0	0	0	0	0	0	0	0	0	0	0	0	0	0	0	0	0	0	0	0	0	PRAMEF6
ENSG00000274178	0	0	0	0	0	0	0	0	0	0	0	0	0	0	0	0	0	0	0	0	0	0	0	0	0	0	0	0	0	0	0	0	0	0	0	0	CH17-409J4.2
ENSG00000274764	0	0	0	0	0	0	0	0	0	0	0	0	0	0	0	0	0	0	0	0	0	0	0	0	0	0	0	0	0	0	0	0	0	0	0	0	WI2-3308P17.2
ENSG00000277058	0	0	0	0	0	0	0	0	0	0	0	0	0	0	0	0	0	0	0	0	0	0	0	0	0	0	0	0	0	0	0	0	0	0	0	0	HNRNPCL3
ENSG00000229571	0	0	0	0	0	0	0	0	0	0	0	0	0	0	0	0	0	0	0	0	0	0	0	0	0	0	0	0	0	0	0	0	0	0	0	0	PRAMEF26
ENSG00000277862	0	0	0	0	0	0	0	0	0	0	0	0	0	0	0	0	0	0	0	0	0	0	0	0	0	0	0	0	0	0	0	0	0	0	0	0	WI2-2994D6.1
ENSG00000236179	0	0	0	0	0	0	0	0	0	0	0	0	0	0	0	0	0	0	0	0	0	0	0	0	0	0	0	0	0	0	0	0	0	0	0	0	RP13-221M14.4
ENSG00000275774	0	0	0	0	0	0	0	0	0	0	0	0	0	0	0	0	0	0	0	0	0	0	0	0	0	0	0	0	0	0	0	0	0	0	0	0	HNRNPCL2
ENSG00000229978	0	0	0	0	0	0	0	0	0	0	0	0	0	0	0	0	0	0	0	0	0	0	0	0	0	0	0	0	0	0	0	0	0	0	0	0	RP13-221M14.3
ENSG00000233336	0	0	0	0	0	0	0	0	0	0	0	0	0	0	0	0	0	0	0	0	0	0	0	0	0	0	0	0	0	0	0	0	0	0	0	0	RP13-221M14.2
ENSG00000280267	0	0	0	0	0	0	0	0	0	0	0	0	0	0	0	0	0	0	0	0	0	0	0	0	0	0	0	0	0	0	0	0	0	0	0	0	PRAMEF25
ENSG00000179412	0	0	0	0	0	0	0	0	0	0	0	0	0	0	0	0	0	0	0	0	0	0	0	0	0	0	0	0	0	0	0	0	0	0	0	0	HNRNPCL4
ENSG00000204505	0	0	0	0	0	0	0	0	0	0	0	0	0	0	0	0	0	0	0	0	0	0	0	0	0	0	0	0	0	0	0	0	0	0	0	0	PRAMEF25
ENSG00000279169	0	0	0	0	0	0	0	0	0	0	0	0	0	0	0	0	0	0	0	0	0	0	0	0	0	0	0	0	0	0	0	0	0	0	0	0	CH17-228N4.2
ENSG00000279804	0	0	0	0	0	0	0	0	0	0	0	0	0	0	0	0	0	0	0	0	0	0	0	0	0	0	0	0	0	0	0	0	0	0	0	0	PRAMEF18
ENSG00000250894	0	0	0	0	0	0	0	0	0	0	0	0	0	0	0	0	0	0	0	0	0	0	0	0	0	0	0	0	0	0	0	0	0	0	0	0	RP11-450I1.4
ENSG00000270601	0	0	0	0	0	0	0	0	0	0	0	0	0	0	0	0	0	0	0	0	0	0	0	0	0	0	0	0	0	0	0	0	0	0	0	0	PRAMEF5
ENSG00000231219	0	0	0	0	0	0	0	0	0	0	0	0	0	0	0	0	0	0	0	0	0	0	0	0	0	0	0	0	0	0	0	0	0	0	0	0	RP11-219C24.8
ENSG00000207511	0	0	0	0	0	0	0	0	0	0	0	0	0	0	0	0	0	0	0	0	0	0	0	0	0	0	0	0	0	0	0	0	0	0	0	0	RNU6-771P
ENSG00000182330	0	0	0	0	0	0	0	0	0	0	0	0	0	0	0	0	0	0	0	0	0	0	0	0	0	0	0	0	0	0	0	0	0	0	0	0	PRAMEF8
ENSG00000237700	0	0	0	0	0	0	0	0	0	0	0	0	0	0	0	0	0	0	0	0	0	0	0	0	0	0	0	0	0	0	0	0	0	0	0	0	RP11-219C24.6
ENSG00000204501	0	0	0	0	0	0	0	0	0	0	0	0	0	0	0	0	0	0	0	0	0	0	0	0	0	0	0	0	0	0	0	0	0	0	0	0	PRAMEF9
ENSG00000228229	0	0	0	0	0	0	0	0	0	0	0	0	0	0	0	0	0	0	0	0	0	0	0	0	0	0	0	0	0	0	0	0	0	0	0	0	RP11-219C24.10
ENSG00000204481	0	0	0	0	0	0	0	0	0	0	0	0	0	0	0	0	0	0	0	0	0	0	0	0	0	0	0	0	0	0	0	0	0	0	0	0	PRAMEF14
ENSG00000204480	0	0	0	0	0	0	0	0	0	0	0	0	0	0	0	0	0	0	0	0	0	0	0	0	0	0	0	0	0	0	0	0	0	0	0	0	PRAMEF19
ENSG00000204479	0	0	0	0	0	0	0	0	0	0	0	0	0	0	0	0	0	0	0	0	0	0	0	0	0	0	0	0	0	0	0	0	0	0	0	0	PRAMEF17
ENSG00000204478	0	0	0	0	0	0	0	0	0	0	0	0	0	0	0	0	0	0	0	0	0	0	0	0	0	0	0	0	0	0	0	0	0	0	0	0	PRAMEF20
ENSG00000162494	0	0	0	0	0	0	0	0	0	0	0	0	0	0	0	0	0	0	0	0	0	0	0	0	0	0	0	0	0	0	0	0	0	0	0	0	LRRC38
ENSG00000259961	0	0	0	0	0	0	0	0	0	0	0	0	0	0	0	0	0	0	0	0	0	0	0	0	0	0	0	0	0	0	0	0	0	0	0	0	RP4-597A16.2
ENSG00000215909	0	0	0	0	0	0	0	0	0	0	0	0	0	0	0	0	0	0	0	0	0	0	0	0	0	0	0	0	0	0	0	0	0	0	0	0	RP4-597A16.3
ENSG00000162493	0	0	0	0	0	0	0	0	0	0	0	0	0	0	0	0	0	0	0	0	0	0	0	0	0	0	0	0	0	0	0	0	0	0	0	0	PDPN
ENSG00000222952	0	0	0	0	0	0	0	0	0	0	0	0	0	0	0	0	0	0	0	0	0	0	0	0	0	0	0	0	0	0	0	0	0	0	0	0	RNA5SP41
ENSG00000237445	0	0	0	0	0	0	0	0	0	0	0	0	0	0	0	0	0	0	0	0	0	0	0	0	0	0	0	0	0	0	0	0	0	0	0	0	CTA-520D8.2
ENSG00000253085	0	0	0	0	0	0	0	0	0	0	0	0	0	0	0	0	0	0	0	0	0	0	0	0	0	0	0	0	0	0	0	0	0	0	0	0	SCARNA11
ENSG00000116731	986	992	835	1468	641	1262	352	390	225	1112	751	1021	387	839	1150	713	829	174	674	664	520	623	565	596	158	414	495	611	435	498	549	564	515	754	542	470	PRDM2
ENSG00000189337	106	120	81	181	86	141	27	23	17	112	69	84	61	112	87	106	71	10	79	72	47	46	75	52	25	46	39	100	22	53	44	39	55	97	70	66	KAZN
ENSG00000252151	0	0	0	0	0	0	0	0	0	0	0	0	0	0	0	0	0	0	0	0	0	0	0	0	0	0	0	0	0	0	0	0	0	0	0	0	RNU6-1265P
ENSG00000231606	0	0	0	0	0	0	0	0	0	0	0	0	0	0	0	0	0	0	0	0	0	0	0	0	0	0	0	0	0	0	0	0	0	0	0	0	RP11-344F13.1
ENSG00000234593	0	0	0	0	0	0	0	0	0	0	0	0	0	0	0	0	0	0	0	0	0	0	0	0	0	0	0	0	0	0	0	0	0	0	0	0	RP4-704D23.1
ENSG00000235829	0	0	0	0	0	0	0	0	0	0	0	0	0	0	0	0	0	0	0	0	0	0	0	0	0	0	1	0	0	0	0	0	0	0	0	0	TBCAP2
ENSG00000175147	14	23	16	51	10	36	16	18	16	36	36	42	23	25	71	17	12	3	26	15	33	9	14	15	4	8	18	19	0	4	7	6	13	4	12	16	TMEM51-AS1
ENSG00000171729	30	35	27	69	29	49	41	37	23	147	96	120	52	57	72	57	57	20	49	40	31	39	78	44	15	22	69	26	65	21	31	31	53	59	36	20	TMEM51
ENSG00000204464	0	0	0	0	0	0	0	0	0	0	0	0	0	0	0	0	0	0	0	0	0	0	0	0	0	0	0	7	0	0	0	1	0	0	0	0	C1orf195
ENSG00000215720	1	0	0	0	0	0	0	0	0	2	0	0	0	0	0	0	0	0	0	0	0	0	0	0	0	0	0	0	0	0	0	0	0	0	0	0	RP1-21O18.3
ENSG00000278480	1	0	0	0	2	0	0	0	0	1	1	0	0	0	2	0	0	0	0	0	1	0	0	0	0	0	1	0	0	0	0	1	0	0	6	0	RP5-903E17.2
ENSG00000142621	8	17	13	13	6	12	0	2	2	5	2	7	1	2	3	1	0	1	2	1	3	1	0	1	1	0	3	0	0	0	0	0	0	0	1	3	FHAD1
ENSG00000233485	1	5	3	2	2	2	0	1	1	1	4	5	2	1	1	0	0	0	2	1	0	4	2	0	0	7	0	0	0	8	1	0	0	2	0	0	RP3-467K16.2
ENSG00000236045	1	5	0	6	0	0	0	1	0	0	0	0	0	1	1	0	0	0	0	0	1	0	0	0	0	0	0	0	0	0	0	0	0	0	1	0	RP3-467K16.7
ENSG00000228140	5	7	1	8	3	6	3	3	0	3	3	3	0	0	0	1	0	0	5	0	0	0	1	0	0	0	0	0	1	0	0	0	1	5	0	0	RP3-467K16.4
ENSG00000142634	1490	1181	759	2004	1134	1535	655	710	437	2293	1489	1662	1541	1911	1869	1193	653	233	1721	1260	1329	535	1040	574	860	1200	918	2461	771	1489	525	648	549	624	470	373	EFHD2
ENSG00000162438	6	4	0	7	5	7	3	0	1	8	2	2	4	1	1	1	0	0	0	3	0	0	0	0	0	0	0	0	0	7	0	1	0	0	3	1	CTRC
ENSG00000142615	0	0	0	0	0	0	0	0	0	0	0	0	0	0	0	0	0	0	0	0	0	0	0	0	0	0	0	0	0	0	0	0	0	0	0	0	CELA2A
ENSG00000215704	0	0	0	0	0	1	0	0	0	0	0	0	0	0	0	1	0	0	0	1	0	0	0	0	0	0	0	0	0	0	0	0	0	0	0	0	CELA2B
ENSG00000132906	68	82	104	138	66	147	25	31	22	116	52	60	11	47	51	26	44	13	52	47	26	31	36	36	3	12	48	20	0	20	8	25	11	90	27	24	CASP9
ENSG00000116138	1008	1225	1331	1848	784	1499	617	712	364	1212	870	1710	704	1405	2338	1451	1448	276	1162	982	864	983	1132	1181	133	280	445	293	187	248	564	569	482	745	412	477	DNAJC16
ENSG00000251866	0	0	0	0	0	0	0	0	1	1	0	0	0	0	0	0	0	0	2	0	1	0	0	0	0	0	1	0	0	0	0	0	0	0	1	0	SCARNA21
ENSG00000272510	23	11	6	9	0	4	2	0	0	3	3	3	1	3	1	2	0	1	0	3	0	1	2	0	0	0	0	0	0	0	2	0	0	0	0	2	RP4-680D5.8
ENSG00000116771	30	30	1	77	5	12	6	4	3	6	15	19	40	16	17	36	10	3	70	9	29	13	41	18	14	8	13	29	11	15	0	9	3	0	5	2	AGMAT
ENSG00000237301	3	0	0	0	0	0	0	0	0	0	0	0	0	0	0	0	0	0	0	0	0	0	0	2	0	0	0	0	0	0	0	0	1	0	0	0	RP4-680D5.2
ENSG00000235084	1	1	0	0	0	1	0	0	0	1	0	0	0	4	0	0	0	0	3	1	0	1	0	0	0	4	1	0	0	0	0	0	0	1	1	0	CHCHD2P6
ENSG00000252417	0	0	0	0	0	0	0	0	0	0	0	0	0	0	0	0	0	0	0	0	0	0	0	0	0	0	0	0	0	0	0	0	0	0	0	0	RNU7-179P
ENSG00000236500	0	0	0	0	0	0	0	0	0	0	0	0	0	0	0	0	0	0	0	0	0	0	0	0	0	0	0	0	0	0	0	0	0	0	0	0	RP4-680D5.4
ENSG00000197312	671	767	527	1240	391	1008	318	301	168	733	745	851	491	1060	1336	1040	951	211	928	721	626	667	841	742	120	284	468	503	250	339	412	359	356	635	330	382	DDI2
ENSG00000215695	0	0	0	0	0	0	0	0	0	0	0	0	0	0	0	0	0	0	0	0	0	0	0	0	0	0	0	0	0	0	0	0	0	0	0	0	RSC1A1
ENSG00000271742	0	0	0	0	0	0	0	0	0	0	0	0	0	0	0	0	0	0	0	0	0	0	0	0	0	0	0	0	0	0	0	0	0	0	0	0	RP4-680D5.9
ENSG00000116786	522	577	468	814	486	732	162	189	128	665	383	501	234	483	643	345	485	86	433	434	329	300	299	328	142	316	374	475	285	445	329	290	343	408	279	261	PLEKHM2
ENSG00000237938	106	89	69	99	15	121	1	1	0	60	51	2	0	1	2	2	4	2	4	0	0	1	2	0	0	0	0	0	0	0	0	0	5	0	0	1	RP11-288I21.1
ENSG00000162461	6	10	1	10	5	3	1	1	0	7	0	4	2	2	6	3	3	1	2	1	3	3	2	1	0	1	3	0	0	6	3	6	0	0	0	2	SLC25A34
ENSG00000224459	0	0	0	0	0	0	0	1	0	1	1	0	0	0	0	0	0	0	0	0	0	0	0	0	0	0	0	0	0	0	0	0	0	0	0	0	RP11-169K16.4
ENSG00000162460	0	0	0	0	0	0	0	0	0	0	0	0	0	0	0	0	0	0	0	0	0	0	0	0	0	0	0	0	0	0	0	0	0	0	0	0	TMEM82
ENSG00000162458	234	317	316	354	256	493	94	100	93	517	182	269	106	254	426	93	208	26	123	213	164	133	84	126	25	58	115	73	70	46	141	115	119	204	88	119	FBLIM1
ENSG00000224321	0	0	1	0	0	0	0	0	0	1	0	1	0	0	0	0	0	0	0	0	0	0	0	0	0	0	0	0	0	0	0	2	0	0	0	0	RP11-169K16.6
ENSG00000233954	3	2	3	4	9	5	1	0	1	6	3	4	1	5	5	1	1	1	0	3	3	2	0	1	0	0	0	0	4	6	1	5	0	2	8	1	UQCRHL
ENSG00000178715	0	2	0	1	0	0	0	0	0	0	0	1	0	0	0	0	0	0	0	0	2	0	0	0	1	0	0	0	0	2	0	0	0	0	2	0	RP11-169K16.8
ENSG00000179743	30	27	19	45	20	37	10	5	8	21	9	28	8	10	12	13	22	1	7	18	12	7	14	12	8	19	27	10	5	28	37	37	32	29	21	47	FLJ37453
ENSG00000065526	1903	2193	1762	3363	1540	2982	670	718	513	2480	1618	1952	1195	2140	2448	1676	1614	367	1663	1540	1344	1388	1492	1294	566	730	969	1042	669	898	1033	823	891	1174	656	691	SPEN
ENSG00000270620	0	0	0	0	0	0	0	0	0	0	1	0	0	0	0	0	0	0	0	0	0	0	2	0	0	0	0	0	0	0	0	0	0	0	0	0	RP1-134O19.3
ENSG00000116809	186	181	153	277	177	239	43	44	58	184	123	154	82	146	160	74	82	9	99	112	94	86	63	69	49	126	97	318	118	269	92	122	134	193	111	87	ZBTB17
ENSG00000234607	1	1	1	0	0	0	0	0	0	0	0	0	0	0	0	0	0	0	0	0	0	0	0	0	0	0	0	0	0	0	0	0	0	0	0	4	RP11-5P18.1
ENSG00000231353	0	0	0	0	0	0	0	0	0	0	0	0	0	0	0	0	0	0	0	0	0	0	0	0	0	0	0	0	0	0	0	0	0	0	0	0	RP11-5P18.3
ENSG00000275503	0	0	0	0	0	0	0	0	0	0	0	0	0	0	0	0	0	0	0	0	0	0	0	0	0	0	0	0	0	0	0	0	0	0	0	0	RP11-5P18.11
ENSG00000224966	0	0	0	0	0	0	0	0	0	0	0	0	0	0	0	0	0	0	0	0	0	0	0	0	0	0	0	0	0	0	0	0	0	0	0	0	TBC1D3P6
ENSG00000183888	0	0	0	0	0	0	0	0	0	0	0	0	0	0	0	0	0	0	0	0	0	0	0	0	0	0	0	0	0	0	0	0	0	0	0	0	C1orf64
ENSG00000233078	0	0	0	0	0	0	0	0	0	0	0	0	0	0	0	0	0	0	0	0	0	0	0	0	0	0	0	0	0	0	0	0	0	0	0	0	RP11-5P18.5
ENSG00000173641	1	0	0	1	0	1	0	0	0	0	0	0	0	0	1	0	0	0	0	1	0	0	0	0	0	0	0	0	0	0	0	0	0	0	0	0	HSPB7
ENSG00000186510	0	1	4	1	0	0	0	0	0	5	1	1	0	0	0	3	0	0	2	0	0	0	0	0	0	0	0	0	0	0	4	0	0	0	0	0	CLCNKA
ENSG00000232456	2	0	0	0	0	0	0	0	0	0	0	0	0	0	0	0	0	0	0	0	0	0	0	0	0	0	0	0	0	0	0	0	0	0	0	0	RP11-5P18.10
ENSG00000184908	0	0	1	0	0	0	0	0	0	1	0	0	0	0	0	0	0	0	0	0	0	0	0	0	0	0	0	0	0	0	0	0	0	0	0	0	CLCNKB
ENSG00000185519	0	1	1	5	0	0	0	0	0	0	2	2	2	3	0	2	0	0	1	0	1	0	1	2	0	5	2	17	0	10	0	0	0	0	3	0	FAM131C
ENSG00000142627	2547	2987	2525	4160	2330	3839	319	326	164	1056	924	929	785	1228	1413	1357	790	188	1410	863	957	604	1108	817	304	531	540	1249	428	782	752	673	623	1031	401	482	EPHA2
ENSG00000227959	9	5	12	24	4	19	3	3	0	8	11	7	5	8	13	2	1	1	8	5	7	5	3	2	0	1	2	11	0	2	4	7	12	11	2	8	RP11-276H7.2
ENSG00000224621	6	14	3	18	4	21	1	3	0	14	8	4	1	7	10	2	2	1	1	4	3	2	3	3	0	4	3	0	0	0	4	8	2	29	3	2	RP11-276H7.3
ENSG00000234166	0	2	0	1	0	0	0	0	0	0	0	0	0	1	0	0	0	0	0	0	0	0	0	0	0	0	0	0	0	0	0	0	0	0	0	0	ARHGEF19-AS1
ENSG00000142632	36	51	43	69	46	100	11	8	10	49	30	31	11	20	52	24	28	17	19	14	7	20	20	19	7	10	13	27	12	22	21	20	23	10	5	8	ARHGEF19
ENSG00000237276	1	2	0	1	0	0	0	0	0	1	0	0	1	2	2	1	0	0	0	0	1	0	0	1	1	0	0	0	0	0	0	0	0	0	0	5	ANO7P1
ENSG00000132881	13	15	8	28	15	20	7	3	1	12	15	2	7	23	8	17	14	2	17	3	9	11	16	15	5	3	5	13	13	23	12	6	5	7	5	3	RSG1
ENSG00000233929	0	0	0	3	0	0	0	1	0	0	0	2	0	0	0	0	0	0	0	0	0	0	0	1	0	0	0	0	0	0	0	2	0	0	0	0	MT1XP1
ENSG00000037637	180	214	143	312	82	257	48	76	33	220	171	161	86	176	254	180	163	28	202	147	109	114	143	148	42	103	97	158	107	150	104	105	70	163	59	87	FBXO42
ENSG00000055070	951	1035	787	1663	543	1504	336	361	204	1130	927	1002	493	1005	1250	875	838	168	861	731	621	580	732	640	205	381	506	574	246	360	406	394	395	596	335	357	SZRD1
ENSG00000226457	0	0	0	0	0	0	0	0	0	0	1	1	0	0	1	0	0	0	0	0	0	0	0	1	0	0	0	0	0	0	1	0	0	0	0	0	RP11-430L17.1
ENSG00000187144	15	16	11	31	1	19	6	4	1	13	13	5	3	6	18	3	5	0	5	3	1	1	2	2	0	0	0	3	0	0	0	1	0	0	0	0	SPATA21
ENSG00000157191	515	630	532	691	514	786	225	260	132	877	521	627	314	620	889	324	397	86	448	617	395	295	296	283	93	190	274	288	212	295	263	231	289	392	213	243	NECAP2
ENSG00000226029	27	21	18	27	10	32	6	4	7	29	19	31	6	14	35	16	11	1	6	9	9	13	4	4	0	14	5	4	0	8	8	3	3	33	13	13	RP4-798A10.2
ENSG00000080947	6	14	11	17	9	22	6	14	10	27	20	25	1	5	19	14	8	5	9	4	6	17	19	10	3	15	22	18	6	23	16	9	13	10	7	1	CROCCP3
ENSG00000206652	12	2	4	11	0	6	3	0	0	5	1	1	0	1	0	0	2	0	1	2	0	0	1	0	0	0	0	1	0	0	1	0	0	1	0	0	RNU1-1
ENSG00000261135	2	1	0	2	0	2	0	0	0	1	2	3	0	4	2	3	0	0	1	0	1	0	0	0	0	0	2	0	0	0	3	0	4	0	0	1	RP4-798A10.7
ENSG00000224174	0	0	0	0	0	0	0	0	0	0	0	0	0	0	0	0	0	0	0	0	0	0	0	0	0	0	0	0	0	0	0	0	0	0	0	0	RP4-798A10.4
ENSG00000233421	0	0	0	0	0	0	0	0	0	0	0	0	0	1	0	0	0	0	0	0	0	0	0	0	0	0	0	0	0	0	0	0	0	0	0	0	RP5-875O13.1
ENSG00000277344	0	0	0	0	0	0	0	0	0	0	0	0	0	0	0	0	0	0	0	0	0	0	0	0	0	0	0	0	0	0	0	0	0	0	0	0	U1
ENSG00000225710	1	0	1	0	0	2	0	0	0	0	0	0	1	0	1	0	0	0	1	0	1	0	0	0	0	0	0	0	0	0	0	0	0	0	0	0	RP5-875O13.6
ENSG00000219481	277	344	256	539	197	462	110	109	59	408	338	344	115	217	306	303	345	66	233	182	172	284	267	229	52	157	177	198	145	130	166	125	180	297	145	141	NBPF1
ENSG00000271732	0	0	0	0	0	0	0	0	0	0	0	0	0	0	0	0	0	0	0	0	0	0	0	0	0	0	0	0	0	0	0	0	0	0	0	0	RP5-1182A14.5
ENSG00000215908	96	65	50	161	60	106	26	26	16	92	90	72	40	75	131	88	90	14	95	77	51	56	60	69	35	35	44	142	28	115	73	57	60	112	70	41	CROCCP2
ENSG00000186301	19	14	11	28	13	20	2	3	3	10	11	8	2	6	5	6	2	1	7	9	4	4	0	6	2	0	1	2	0	3	5	5	3	18	0	2	MST1P2
ENSG00000207513	0	0	0	0	0	0	0	0	0	0	0	0	0	0	0	0	0	0	0	0	0	0	0	0	0	0	0	0	0	0	0	0	0	0	0	0	RNU1-3
ENSG00000280114	7	0	4	5	0	1	0	1	0	3	1	4	0	0	4	1	2	1	1	5	3	0	1	0	0	0	4	0	0	0	1	2	0	0	0	0	RP5-875O13.7
ENSG00000236698	5	2	0	5	1	7	1	2	0	0	2	4	7	7	7	6	3	1	16	6	8	3	7	10	5	1	3	10	0	1	0	2	0	4	1	3	EIF1AXP1
ENSG00000268869	7	3	4	2	3	3	1	2	3	8	10	4	1	6	0	3	3	1	3	4	2	5	1	3	0	0	1	0	0	6	5	10	11	0	1	6	ESPNP
ENSG00000279151	0	0	0	0	0	0	0	0	0	0	1	0	0	0	0	0	0	0	0	0	0	0	0	0	0	0	0	0	0	0	0	0	0	0	0	0	RP1-163M9.7
ENSG00000058453	33	35	15	63	15	38	6	12	2	31	27	21	12	27	18	13	7	6	19	23	16	21	12	13	9	19	18	77	32	57	27	20	20	21	14	11	CROCC
ENSG00000227684	0	0	0	0	0	0	0	0	0	0	0	0	0	0	0	0	0	0	0	0	0	0	0	0	0	0	0	0	0	0	0	0	0	0	0	0	CROCCP4
ENSG00000207389	0	0	0	0	0	0	0	0	0	0	0	0	0	0	0	0	0	0	0	0	0	0	0	0	0	0	0	0	0	0	0	0	0	0	0	0	RNU1-4
ENSG00000186715	1	7	4	10	6	2	0	2	2	1	1	5	1	0	0	1	0	0	0	2	0	1	1	1	0	0	0	0	0	0	1	0	0	0	1	0	MST1L
ENSG00000223643	0	0	0	0	0	0	0	0	0	0	0	0	0	0	0	0	0	0	0	0	0	0	0	0	0	0	0	0	0	0	0	0	0	0	0	0	RP11-108M9.1
ENSG00000230239	3	1	0	0	1	0	1	0	1	1	4	0	0	0	0	0	0	0	1	0	0	0	0	0	0	0	0	0	0	0	0	0	0	0	0	0	RP11-108M9.2
ENSG00000263811	0	0	0	0	0	0	0	0	0	0	0	0	0	0	0	0	0	0	0	0	0	0	0	0	0	0	0	0	0	0	0	0	0	0	0	0	MIR3675
ENSG00000228549	0	0	0	0	0	0	0	0	0	0	2	0	0	0	0	0	0	0	1	0	1	0	0	0	0	0	0	0	0	0	0	0	0	0	0	0	RP11-108M9.3
ENSG00000277234	0	0	0	0	0	0	0	0	0	0	0	0	0	0	0	0	0	0	0	0	0	0	0	0	0	0	0	0	0	0	0	0	0	0	0	0	U1
ENSG00000238142	0	0	0	0	0	0	0	0	0	0	0	0	0	0	0	0	0	0	0	0	0	0	0	0	0	0	0	0	0	0	0	0	0	0	0	0	RP11-108M9.4
ENSG00000235241	0	0	0	0	0	0	0	0	0	0	0	0	0	0	0	0	0	0	0	0	0	0	0	0	0	0	0	0	0	0	0	0	0	0	0	0	RP11-108M9.5
ENSG00000207005	1	0	3	2	0	1	0	1	0	1	0	0	0	0	0	0	0	0	0	0	0	0	0	0	0	0	0	0	0	0	0	0	0	0	0	0	RNU1-2
ENSG00000272426	2	2	0	0	0	7	0	1	0	0	2	0	2	1	0	4	0	1	5	0	1	4	2	1	0	0	2	0	0	2	1	0	2	0	0	0	RP11-108M9.6
ENSG00000117122	0	0	0	0	0	0	0	0	0	1	0	0	0	0	0	0	0	0	0	0	0	0	0	0	0	0	0	0	0	0	0	0	0	0	0	0	MFAP2
ENSG00000226526	7	6	6	4	0	12	3	0	1	8	6	4	0	5	5	4	0	0	4	1	0	2	4	4	0	0	0	0	0	0	1	0	0	0	2	0	RP1-37C10.3
ENSG00000159363	353	300	243	546	149	434	90	108	52	298	302	274	191	281	316	305	259	65	255	192	186	199	263	235	29	100	120	158	141	126	137	145	134	118	85	92	ATP13A2
ENSG00000117118	654	519	281	1055	143	708	172	139	71	339	483	433	307	530	448	498	298	103	590	229	275	239	405	321	106	145	167	280	66	119	139	116	114	155	131	135	SDHB
ENSG00000117115	2820	4803	4899	3977	3935	5844	932	1197	967	6019	2237	3905	1194	2986	4634	1526	2224	428	1847	3237	1984	2566	1771	1940	210	1029	2430	1222	2368	1837	2451	2291	2112	6162	2671	3009	PADI2
ENSG00000204362	36	17	36	38	24	51	5	6	5	21	10	17	13	18	17	21	31	4	25	16	9	19	17	15	6	17	19	5	0	1	26	29	24	38	44	10	RP11-380J14.1
ENSG00000142623	228	212	112	394	89	250	40	39	19	127	130	114	39	55	52	47	35	9	128	48	67	46	76	47	46	42	64	131	43	91	81	80	53	283	82	147	PADI1
ENSG00000142619	10	13	8	15	7	18	2	4	1	14	8	6	5	4	4	3	2	1	6	7	1	3	9	0	0	4	0	0	8	6	4	10	3	20	15	9	PADI3
ENSG00000266634	0	0	0	0	0	0	0	0	0	0	0	0	0	0	0	0	0	0	0	0	0	0	0	0	0	0	0	0	0	0	0	0	0	0	0	0	MIR3972
ENSG00000159339	39	21	1	45	11	35	8	6	3	13	30	20	12	15	5	28	5	7	21	4	5	2	13	1	13	15	6	19	0	0	1	1	4	0	0	1	PADI4
ENSG00000276747	0	0	0	0	0	0	0	2	0	0	0	0	0	0	0	0	0	0	0	0	0	0	0	0	0	0	0	0	0	0	0	0	0	0	0	0	PADI6
ENSG00000227751	13	5	1	9	0	11	1	0	0	4	2	2	2	7	9	2	2	0	1	0	0	0	1	1	0	0	0	0	1	0	1	0	0	0	1	0	RP1-20B21.4
ENSG00000179051	2361	2245	1742	3432	1473	2990	706	684	440	2324	1812	1878	1133	1814	2330	1730	1530	371	1894	1467	1284	1263	1417	1142	667	1098	1197	1647	574	1128	932	1010	884	1297	800	922	RCC2
ENSG00000074964	236	240	293	362	293	365	70	85	63	499	291	279	106	259	397	97	206	28	178	266	167	201	126	152	24	71	130	122	68	151	136	148	113	207	168	133	ARHGEF10L
ENSG00000236648	0	0	0	0	0	0	0	0	0	0	0	0	0	0	0	0	0	0	0	0	0	0	0	0	0	0	0	0	0	0	0	0	0	0	0	0	RP11-473A10.2
ENSG00000117148	0	1	0	2	0	2	2	0	0	0	0	2	1	1	0	1	0	1	5	0	3	0	2	2	0	0	0	9	0	1	0	0	0	0	2	0	ACTL8
ENSG00000261781	0	0	0	0	0	0	0	0	0	0	0	0	0	0	0	0	0	0	0	0	0	0	0	0	0	0	0	0	0	0	0	0	0	0	0	0	RP11-174G17.2
ENSG00000117154	0	0	0	0	0	0	0	0	0	0	0	0	0	0	0	0	0	0	0	0	0	0	0	0	0	0	0	0	0	0	0	0	0	0	0	0	IGSF21
ENSG00000280222	0	0	0	0	0	0	0	0	0	0	0	0	0	0	0	0	0	0	0	0	0	0	0	0	0	0	0	0	0	0	0	0	0	0	0	0	RP11-174G17.3
ENSG00000230035	0	0	0	0	0	0	0	0	0	0	0	0	0	0	0	0	0	0	0	0	0	0	0	0	0	0	0	0	0	0	0	0	0	0	0	0	RP11-174G17
ENSG00000225387	0	0	0	0	0	0	0	0	0	0	0	0	0	0	0	0	0	0	0	0	0	0	0	0	0	0	0	0	0	0	0	0	0	0	0	0	RP11-422P22.1
ENSG00000179023	31	35	30	17	19	30	1	4	3	14	10	10	9	14	21	11	17	1	4	13	8	16	12	13	7	14	6	11	7	17	31	17	16	46	21	16	KLHDC7A
ENSG00000235282	0	0	0	0	0	0	0	0	0	0	0	0	0	0	0	1	0	0	0	0	0	0	0	0	0	0	0	0	0	0	0	0	1	0	0	0	DYNLL1P3
ENSG00000225478	0	0	0	0	0	0	0	0	0	0	0	0	0	0	0	0	0	0	0	0	0	0	0	0	0	0	0	0	0	0	0	0	0	0	0	0	RP1-8B22.2
ENSG00000009709	0	0	0	0	0	0	0	0	0	0	0	0	0	0	0	0	0	0	0	0	0	0	0	0	0	0	0	0	0	0	0	0	0	0	0	0	PAX7
ENSG00000179002	0	0	0	0	0	0	0	0	0	0	0	0	0	0	0	0	0	0	0	0	0	0	0	0	0	0	0	0	0	0	0	0	0	0	0	0	TAS1R2
ENSG00000159423	50	53	41	92	21	76	12	17	11	44	38	40	20	30	29	30	27	5	31	14	23	19	22	30	11	8	9	21	8	15	5	13	21	20	16	11	ALDH4A1
ENSG00000265606	0	0	0	0	0	0	0	0	0	0	0	0	0	0	0	0	0	0	0	0	0	0	0	0	0	0	0	0	0	0	0	0	0	0	0	0	MIR4695
ENSG00000221662	0	0	0	0	0	0	0	0	0	0	0	0	0	0	0	0	0	0	0	0	0	0	0	0	0	0	0	0	0	0	0	0	0	0	0	0	MIR1290
ENSG00000169991	633	934	912	779	737	1015	228	325	253	1211	440	752	101	177	240	287	257	46	196	109	95	153	185	139	109	127	153	243	108	152	205	160	161	162	113	131	IFFO2
ENSG00000272084	2	4	4	0	1	6	0	5	4	3	1	4	2	1	3	4	1	1	5	2	4	3	4	2	0	0	4	0	2	6	0	0	0	0	6	0	RP5-1126H10.2
ENSG00000127481	3586	3912	3338	6363	2636	5511	1350	1565	1019	4909	3218	4315	1504	2917	4467	3936	3784	815	3496	2432	2096	2674	3135	2882	751	1430	1937	2939	1142	1639	1775	1673	1474	2879	1458	1497	UBR4
ENSG00000230424	8	11	6	12	4	12	4	0	0	7	3	0	1	3	5	1	0	0	5	4	2	1	0	3	2	0	1	0	0	0	1	2	0	5	1	0	RP1-43E13.2
ENSG00000127463	1058	980	606	1847	506	1372	444	434	221	956	1171	1083	646	1181	1224	1266	772	213	1351	755	722	708	1127	943	234	426	453	1067	331	520	473	547	406	602	394	361	EMC1
ENSG00000053372	261	199	50	315	57	195	47	67	29	162	170	157	244	309	217	353	113	44	294	153	183	89	287	172	98	219	92	380	95	259	25	53	49	63	50	39	MRTO4
ENSG00000211454	2	0	1	1	1	2	0	0	0	0	0	1	0	0	0	1	5	1	0	0	0	0	0	2	0	0	0	0	0	0	2	0	2	0	0	1	AKR7L
ENSG00000162482	0	0	2	4	0	0	0	0	0	1	1	1	2	4	1	2	0	0	0	1	0	1	0	1	0	0	0	0	0	0	0	3	0	0	2	1	AKR7A3
ENSG00000270728	1	0	0	0	0	1	0	1	0	1	0	1	0	0	0	2	0	0	5	0	0	0	0	0	1	0	0	0	0	0	0	0	0	0	0	0	RP4-657E11.10
ENSG00000053371	282	279	163	553	162	424	101	73	49	203	283	221	165	226	222	240	156	42	305	126	126	124	182	150	40	85	91	185	42	85	136	158	117	94	88	95	AKR7A2
ENSG00000200403	1	2	2	0	0	2	0	0	0	4	2	0	0	0	0	0	2	0	1	0	0	1	2	1	4	0	0	0	0	0	0	0	0	0	0	2	RNU6-1099P
ENSG00000040487	37	53	37	62	29	92	25	20	21	100	63	63	27	52	102	58	66	14	44	61	28	28	39	20	7	10	41	29	6	31	31	26	25	27	26	30	PQLC2
ENSG00000077549	1983	1936	1267	2913	1075	2455	624	639	374	1809	1541	1729	974	1754	2099	1569	1470	310	1623	1198	953	1025	1308	1165	295	430	602	770	434	512	658	614	539	676	500	481	CAPZB
ENSG00000240490	0	0	0	0	0	0	0	0	0	0	0	0	0	0	0	0	0	0	0	0	0	0	0	0	0	0	0	0	0	0	0	0	0	0	0	0	RN7SL277P
ENSG00000173436	66	47	29	70	9	59	19	21	12	52	54	62	22	44	51	80	32	10	44	30	32	45	51	46	10	13	19	9	11	16	23	14	18	14	20	22	MINOS1
ENSG00000201609	0	0	0	0	0	0	0	0	0	0	0	0	0	0	0	0	0	0	0	0	0	0	0	0	0	0	0	0	0	0	0	0	0	0	0	0	RNU4-28P
ENSG00000235185	0	0	0	0	0	0	0	0	0	0	0	0	0	2	0	0	0	0	0	1	1	0	0	0	0	0	0	0	0	0	0	0	0	0	0	0	RP5-1056L3.1
ENSG00000158747	892	798	429	1455	414	946	322	325	130	734	801	800	644	773	740	786	587	137	874	559	556	579	699	570	204	778	763	1198	643	1133	427	543	449	810	544	568	NBL1
ENSG00000270136	0	0	0	0	0	0	0	0	0	1	0	0	0	0	1	0	0	0	0	0	0	0	0	0	0	0	0	0	0	0	0	0	0	0	0	0	MINOS1-NBL1
ENSG00000226396	16	7	9	21	6	27	7	4	5	17	21	18	4	14	20	9	10	2	8	16	9	11	8	12	1	9	4	1	5	17	10	15	2	8	4	6	RP5-1056L3.3
ENSG00000158748	0	1	1	0	1	0	0	0	0	0	2	0	0	0	1	0	0	0	0	0	3	0	0	0	0	0	0	2	0	0	0	0	0	0	0	0	HTR6
ENSG00000162542	284	275	191	353	204	384	69	74	44	276	217	190	128	216	259	175	158	35	209	172	147	156	150	153	37	89	109	143	72	176	129	133	122	242	111	147	TMCO4
ENSG00000178828	0	0	0	0	0	0	0	0	0	0	0	0	0	0	0	0	0	0	0	0	0	0	0	0	0	0	0	0	0	0	0	0	0	0	0	0	RNF186
ENSG00000235434	0	0	0	0	0	0	0	0	0	0	0	0	0	0	0	0	0	0	0	0	0	0	0	0	0	0	0	0	0	0	0	0	0	0	0	0	RP11-91K11.2
ENSG00000169914	142	128	97	353	72	215	66	81	32	210	184	197	84	217	259	201	191	51	188	177	134	160	152	160	70	114	95	142	90	74	79	110	79	98	65	59	OTUD3
ENSG00000188784	0	0	0	0	0	0	0	0	0	0	0	0	0	0	0	0	0	0	0	0	0	0	0	0	0	0	0	0	0	0	0	0	0	0	0	0	PLA2G2E
ENSG00000242688	0	0	0	0	0	0	0	0	0	0	0	0	0	0	0	0	0	0	0	0	0	0	0	0	0	0	0	0	0	0	0	0	0	0	0	0	RN7SL304P
ENSG00000188257	0	0	0	0	0	0	0	0	0	0	0	0	0	0	0	0	0	0	0	0	0	0	0	0	0	0	0	0	0	0	0	0	0	0	0	0	PLA2G2A
ENSG00000127472	0	0	0	0	0	1	0	0	0	0	0	0	0	0	0	0	0	0	0	0	0	0	0	0	0	0	0	0	0	0	3	0	0	0	0	0	PLA2G5
ENSG00000117215	2	0	0	0	1	1	0	0	0	0	0	0	0	0	0	0	0	0	0	0	0	0	0	0	0	0	0	0	0	0	0	0	0	0	0	0	PLA2G2D
ENSG00000158786	0	1	0	0	0	2	0	0	0	0	0	0	1	0	0	0	0	0	0	0	0	0	0	0	0	0	0	0	0	0	0	0	0	0	0	0	PLA2G2F
ENSG00000227066	3	0	2	6	0	2	1	3	0	3	0	3	1	0	0	0	1	0	0	0	0	0	0	0	0	0	1	0	0	0	1	2	0	4	0	0	RP3-340N1.2
ENSG00000187980	0	0	0	0	0	0	0	0	0	0	0	0	0	0	0	0	0	0	0	0	0	0	0	0	0	0	0	0	0	0	0	0	0	0	0	0	PLA2G2C
ENSG00000162543	0	0	0	1	0	0	0	0	0	0	0	0	0	0	0	0	0	0	0	0	1	0	0	0	0	0	0	0	0	0	0	0	0	0	0	0	UBXN10
ENSG00000228105	0	0	0	0	0	0	0	0	0	0	0	0	0	0	0	0	0	0	0	0	0	0	0	0	0	0	0	0	0	0	0	0	0	0	0	0	RP3-340N1.6
ENSG00000158816	0	0	0	0	0	0	0	0	0	0	0	0	0	0	0	0	0	0	0	0	0	0	0	0	0	0	0	0	0	0	0	0	0	0	0	0	VWA5B1
ENSG00000226664	0	0	0	0	0	0	0	0	0	0	0	0	0	0	0	0	0	0	0	0	0	0	0	0	0	0	0	0	0	0	0	0	0	0	0	0	RP4-745E8.2
ENSG00000236963	0	1	4	0	0	0	0	0	0	0	0	0	2	0	3	1	0	0	0	0	0	0	0	0	0	0	0	0	0	0	1	0	0	0	0	0	LINC01141
ENSG00000226487	0	0	0	0	0	0	0	0	0	0	0	0	0	0	0	0	0	0	0	0	0	0	0	0	0	0	0	0	0	0	0	0	0	0	0	0	RP4-749H3.2
ENSG00000162545	1757	1884	1451	3347	1243	2252	863	991	583	2819	1576	2256	1328	2353	2977	1247	1351	330	1398	1762	1414	679	734	631	994	1309	1527	1724	756	1140	1220	1128	1143	980	704	658	CAMK2N1
ENSG00000090432	388	399	256	552	214	477	129	151	94	405	347	337	233	385	450	320	202	66	257	262	236	167	258	187	59	109	102	208	104	153	91	105	99	137	81	94	MUL1
ENSG00000215520	0	0	0	0	0	0	0	0	0	0	0	0	0	0	0	0	0	0	0	0	0	0	0	0	0	0	0	0	0	0	0	0	0	0	0	0	RPS4XP4
ENSG00000183114	0	0	0	0	0	0	0	0	0	0	0	0	0	0	0	0	0	0	0	0	0	0	0	0	0	0	0	0	0	0	0	0	0	0	0	0	FAM43B
ENSG00000158825	541	553	438	792	275	783	140	135	71	520	404	419	203	418	541	322	404	61	312	292	219	227	250	205	51	163	243	117	66	110	185	151	128	66	62	82	CDA
ENSG00000158828	1737	1922	1468	2231	1290	2306	471	540	301	1692	1161	1272	540	1259	1608	759	1295	260	763	864	724	764	523	639	345	846	1324	592	469	906	1112	908	946	1364	574	621	PINK1
ENSG00000117242	326	252	217	308	71	361	88	61	43	214	205	136	61	137	206	143	128	23	119	77	78	96	100	96	6	20	29	39	14	62	38	36	28	55	31	33	PINK1-AS
ENSG00000244038	1450	1516	1208	2316	769	2044	565	657	327	1436	1453	1619	859	1549	1968	1419	1240	272	1372	1062	855	931	1186	1122	226	417	686	786	299	621	671	780	618	775	608	593	DDOST
ENSG00000117245	0	0	0	0	1	0	0	0	0	2	0	1	0	4	0	1	4	0	0	3	0	1	2	0	0	0	0	0	0	0	0	0	0	0	0	0	KIF17
ENSG00000235432	0	0	0	0	0	0	0	0	0	0	1	0	0	0	0	0	0	0	0	0	0	0	0	0	0	0	0	0	0	0	0	0	0	0	0	0	RP5-930J4.5
ENSG00000189410	12	1	1	3	0	2	0	0	0	4	2	4	4	4	4	7	7	1	9	3	4	6	14	12	3	0	5	0	0	0	0	1	2	2	0	5	SH2D5
ENSG00000233069	0	0	0	0	0	0	0	0	0	0	0	0	0	0	0	0	0	0	0	0	0	0	0	0	0	0	0	0	0	0	0	0	0	0	0	0	RP5-930J4.2
ENSG00000127483	2212	2368	1962	3982	1278	3236	750	845	545	2620	1871	2343	953	2021	2702	1717	1691	413	1859	1573	1228	1237	1335	1253	410	1031	1367	1586	795	1290	1371	1302	1209	1612	1048	1038	HP1BP3
ENSG00000075151	2788	2759	1772	4704	1458	3576	829	829	488	2263	2017	2286	1096	2053	2325	1951	1897	441	2091	1297	1406	1609	1565	1626	693	998	1428	2066	791	1354	1302	1227	1159	1763	1093	1158	EIF4G3
ENSG00000251914	0	0	0	0	0	0	0	0	0	0	0	0	0	0	0	0	0	0	0	0	0	0	0	0	0	0	0	0	0	0	0	0	0	0	0	0	RNU7-200P
ENSG00000221808	0	0	0	0	0	0	0	0	0	0	0	0	0	0	3	0	0	0	2	0	1	0	1	2	0	0	0	0	0	0	4	2	0	0	0	2	MIR1256
ENSG00000233072	1	0	0	0	0	0	0	0	0	1	0	4	0	1	1	2	0	0	1	0	0	2	0	1	0	0	2	0	0	0	0	0	0	4	0	0	RPS15AP6
ENSG00000236073	1	0	0	2	0	0	2	0	2	0	1	1	0	0	0	0	0	0	1	0	0	1	0	2	0	0	0	0	0	0	0	2	7	0	0	0	RP11-487E1.2
ENSG00000235112	0	0	0	0	0	0	0	0	0	0	0	0	0	0	0	0	0	0	0	0	0	0	0	0	0	0	0	0	0	0	0	0	0	0	0	0	HSPE1P27
ENSG00000117298	1134	1077	706	2044	545	1438	337	296	171	908	908	805	448	692	662	642	513	125	854	604	545	585	613	568	270	446	430	755	414	597	396	465	384	666	431	391	ECE1
ENSG00000236936	0	0	0	0	0	0	0	0	0	0	0	0	0	0	0	0	0	0	0	0	0	0	0	0	0	0	0	0	0	0	0	0	0	0	0	0	RP3-329E20.2
ENSG00000231105	0	2	3	1	0	4	0	0	0	0	0	0	0	0	3	0	0	1	0	0	0	0	5	0	0	0	5	0	0	0	0	0	3	0	0	0	RP5-1071N3.1
ENSG00000236216	0	1	0	0	0	0	0	0	0	0	0	0	0	0	1	0	0	0	0	0	0	0	0	0	0	0	0	0	0	0	0	0	0	0	0	0	PPP1R11P1
ENSG00000228823	0	0	0	0	0	0	0	0	0	0	0	0	0	0	0	0	0	0	0	1	0	0	0	0	0	0	0	0	0	0	0	0	0	0	0	0	RP11-293F5.8
ENSG00000236009	0	0	0	0	0	0	0	0	0	0	0	0	0	0	0	0	0	0	0	0	0	0	0	0	0	0	0	0	0	0	0	0	0	0	0	0	RP11-293F5.1
ENSG00000227001	0	0	3	2	1	3	0	0	1	0	0	1	1	2	1	2	0	1	1	3	2	3	2	3	0	0	0	0	0	2	0	1	0	4	0	1	NBPF2P
ENSG00000187952	0	0	0	0	0	0	0	0	0	0	0	0	0	0	0	0	0	0	0	1	0	0	1	1	0	0	0	0	0	0	0	0	0	0	0	0	HS6ST1P1
ENSG00000186543	0	0	0	0	0	0	0	0	0	0	0	0	0	0	0	0	0	0	0	0	0	0	0	0	0	0	0	0	0	0	0	0	0	0	0	0	CROCCP5
ENSG00000142794	67	70	51	120	48	106	26	36	13	95	62	78	34	66	51	55	50	12	44	41	35	38	58	48	29	43	37	53	36	54	43	25	22	62	28	30	NBPF3
ENSG00000176378	0	0	0	0	0	0	0	0	0	0	0	0	0	0	0	0	0	0	0	0	0	0	0	0	0	0	0	0	0	0	0	0	0	0	0	0	PFN1P10
ENSG00000162551	0	0	0	0	0	0	0	0	0	0	0	0	0	0	0	0	0	0	0	0	0	0	0	0	0	0	0	0	0	0	0	0	0	0	0	0	ALPL
ENSG00000233431	0	0	0	0	0	0	0	0	0	0	0	0	0	0	0	0	0	0	0	0	0	0	0	0	0	0	0	0	0	0	0	0	0	0	0	0	RP11-63N8.3
ENSG00000076864	18	16	13	27	22	35	6	4	3	26	11	8	10	13	14	4	9	3	7	8	9	12	13	12	7	10	19	34	34	13	20	6	8	71	17	36	RAP1GAP
ENSG00000090686	1590	1548	1228	2984	832	2148	529	549	346	1407	1245	1406	746	1479	1638	1376	1357	281	1432	981	898	1089	1250	1176	463	767	905	965	765	924	1025	828	909	1567	849	768	USP48
ENSG00000231978	0	0	0	0	0	0	0	0	0	0	0	0	0	0	0	0	0	0	0	0	0	0	0	0	0	0	0	0	0	0	0	0	0	0	0	0	RP11-132G19.3
ENSG00000187942	13	12	6	27	1	11	2	3	0	12	11	9	0	3	7	5	2	0	1	2	0	0	1	3	0	0	2	0	0	0	1	0	0	0	0	0	LDLRAD2
ENSG00000142798	1074	1064	751	1828	600	1586	315	353	178	1105	925	814	463	724	756	607	441	121	568	459	405	339	462	379	120	267	265	439	109	369	440	463	390	636	335	441	HSPG2
ENSG00000232037	0	1	0	0	0	0	0	0	0	0	0	0	0	0	1	0	0	0	0	0	1	0	0	0	0	0	0	0	0	0	0	1	0	0	0	0	RP11-26H16.1
ENSG00000219073	0	0	0	0	0	0	0	0	0	0	0	0	0	0	0	0	0	0	0	0	0	0	0	0	0	0	0	0	0	0	0	0	0	0	0	0	CELA3B
ENSG00000273610	0	0	0	0	0	0	0	0	0	0	0	0	0	0	0	0	0	0	0	0	0	0	0	0	0	0	0	0	0	0	0	0	0	0	0	0	Metazoa_SRP
ENSG00000201919	0	0	0	0	0	0	0	0	0	0	0	0	0	0	0	0	0	0	0	0	0	0	0	0	0	0	0	0	0	0	0	0	0	0	0	0	RNU6-1022P
ENSG00000142789	0	0	0	0	0	0	0	0	0	0	0	0	0	0	0	0	0	0	0	0	0	0	0	0	0	0	0	0	0	0	0	0	0	0	0	0	CELA3A
ENSG00000278124	0	0	0	0	0	0	0	0	0	0	0	0	0	0	0	0	0	0	0	0	0	0	0	0	0	0	0	0	0	0	0	0	0	0	0	0	Metazoa_SRP
ENSG00000201273	0	0	0	0	0	0	0	0	0	0	0	0	0	0	0	0	0	0	0	0	0	0	0	0	0	0	0	0	0	0	0	0	0	0	0	0	RNU6-776P
ENSG00000228397	0	3	0	0	0	0	0	0	0	0	0	3	0	0	0	0	1	0	0	0	0	0	1	0	3	0	0	0	0	0	0	0	0	0	0	0	RP1-224A6.3
ENSG00000218510	37	30	28	73	16	51	10	17	7	24	21	25	16	28	20	32	21	6	25	13	19	27	26	21	14	17	34	19	18	17	30	15	26	22	14	8	LINC00339
ENSG00000070831	2042	1874	1360	3327	844	2618	566	615	347	2139	1874	1842	795	1640	2050	1539	1251	286	1404	1187	976	910	1224	1051	359	612	685	1063	330	863	715	674	586	1047	738	679	CDC42
ENSG00000230068	8	5	9	6	0	10	0	2	1	1	4	1	3	2	4	5	2	0	0	1	1	3	3	1	0	9	2	0	0	4	0	3	2	0	0	0	CDC42-IT1
ENSG00000271428	0	0	0	0	0	2	0	0	0	0	0	0	0	0	0	0	0	0	0	0	0	0	0	1	0	0	0	0	0	0	0	0	0	0	0	0	RP1-224A6.8
ENSG00000162552	7	4	4	11	5	5	1	0	0	1	2	4	1	0	1	2	1	0	0	0	2	0	1	1	2	0	0	0	0	1	1	1	0	3	1	0	WNT4
ENSG00000266564	0	0	0	0	0	0	0	0	0	0	0	0	0	0	0	0	0	0	0	0	0	0	0	0	0	0	0	0	0	0	0	0	0	0	0	0	MIR4418
ENSG00000234397	0	0	0	0	0	0	0	0	0	0	0	0	0	0	0	0	0	0	0	1	0	0	1	0	0	0	0	0	0	0	0	0	0	0	0	0	RP11-415K20.1
ENSG00000279625	0	0	0	0	0	0	0	0	0	0	0	0	0	0	0	0	0	0	0	0	0	0	0	0	0	0	0	0	0	0	0	0	0	0	0	0	RP11-415K20.2
ENSG00000184677	673	759	681	976	625	967	204	248	159	806	497	643	347	688	1064	674	963	198	583	648	481	652	528	592	172	282	382	349	224	299	416	293	350	498	337	369	ZBTB40
ENSG00000237200	5	4	3	5	2	5	0	3	1	8	3	3	1	5	12	4	8	0	5	2	4	1	3	2	0	0	8	0	0	3	5	4	4	9	4	5	ZBTB40-IT1
ENSG00000070886	0	0	0	0	0	0	0	0	0	0	0	0	0	0	0	0	0	0	0	0	0	0	0	0	0	0	0	0	0	0	0	0	0	0	0	0	EPHA8
ENSG00000276835	0	0	0	0	0	0	0	0	0	0	0	0	0	0	0	0	0	0	0	0	0	0	0	0	0	0	0	0	0	0	0	0	0	0	0	0	AL158086.1
ENSG00000173372	0	0	0	0	0	0	0	0	0	0	0	0	0	0	0	0	0	0	0	0	0	0	0	0	0	0	0	0	0	0	0	0	0	0	0	0	C1QA
ENSG00000159189	0	0	0	0	0	0	0	0	0	0	0	0	0	0	0	0	0	0	0	0	0	0	0	0	0	0	0	0	0	0	0	0	0	0	0	0	C1QC
ENSG00000173369	0	0	0	0	0	0	0	0	0	0	0	0	0	0	0	0	0	0	0	0	0	0	0	0	0	0	0	0	0	0	0	0	0	0	0	0	C1QB
ENSG00000133216	149	141	98	206	71	201	26	37	27	145	122	130	73	107	165	65	101	21	72	127	63	60	56	51	31	36	73	55	28	57	80	50	61	73	53	66	EPHB2
ENSG00000265422	0	0	0	0	0	0	0	0	0	0	0	0	0	0	0	0	0	0	0	0	0	0	0	0	0	0	0	0	0	0	0	0	0	0	0	0	MIR4684
ENSG00000225952	0	0	0	0	0	0	0	0	0	0	0	0	0	0	0	0	0	0	0	0	0	0	0	0	0	0	0	0	0	0	0	0	0	0	0	0	RP11-69E9.1
ENSG00000264014	1	0	0	0	0	0	0	0	0	0	0	0	0	0	0	1	0	0	0	0	0	0	0	0	0	0	0	0	0	0	0	0	0	0	0	0	MIR4253
ENSG00000215906	0	0	0	0	0	0	0	0	0	0	0	0	0	0	0	0	0	0	0	0	0	0	0	0	0	0	0	0	0	0	0	0	0	0	0	0	LACTBL1
ENSG00000227868	1	0	0	0	0	2	0	0	0	0	0	0	1	1	1	2	0	0	1	0	0	0	0	0	0	1	0	0	0	0	0	0	0	0	0	0	C1orf234
ENSG00000004487	1877	1880	1343	3149	1042	2412	498	568	346	1746	1243	1472	984	1900	2359	1704	1863	416	1960	1438	1328	1104	1463	1212	824	1477	1810	2672	795	1988	1257	1135	1063	1519	786	830	KDM1A
ENSG00000240553	0	0	0	0	0	0	0	0	0	0	0	2	0	0	1	0	0	0	0	0	0	0	0	0	0	0	0	0	0	0	0	0	0	0	0	0	RP1-184J9.2
ENSG00000263793	0	0	0	0	1	0	0	0	0	1	0	1	0	1	1	0	3	0	3	1	0	1	0	1	0	0	0	0	0	0	0	0	0	0	0	2	MIR3115
ENSG00000266802	0	0	0	0	0	0	0	0	0	0	0	0	0	0	0	0	0	0	0	0	0	0	0	0	0	0	0	0	0	0	0	0	0	0	0	0	MIR4419A
ENSG00000169641	1634	1932	1801	2477	1555	2497	664	945	632	3136	1454	2456	725	1450	2079	1236	1341	325	1143	1099	903	922	993	952	406	864	1224	960	448	858	866	801	835	1021	672	670	LUZP1
ENSG00000229010	0	0	0	0	0	0	0	0	0	0	0	0	0	0	0	0	0	0	0	0	0	0	0	0	0	0	0	0	0	0	0	0	0	0	0	0	RP5-979D14.1
ENSG00000206935	0	0	0	0	0	0	0	0	0	0	0	0	0	0	0	0	0	0	0	0	0	0	0	0	0	0	0	0	0	0	0	0	0	0	0	0	RNU6-514P
ENSG00000252578	0	0	0	0	0	0	0	0	0	0	0	0	0	0	0	0	0	0	0	0	0	0	0	0	0	0	0	0	0	0	0	0	0	0	0	0	RNU6-135P
ENSG00000179546	13	17	40	17	23	39	6	7	7	58	23	28	10	17	40	21	57	7	15	15	3	15	23	19	1	8	19	0	2	22	11	2	1	3	5	3	HTR1D
ENSG00000215381	0	0	0	0	0	0	0	0	0	0	0	0	0	0	0	0	0	0	0	0	0	0	0	0	0	0	0	0	0	0	0	0	0	0	0	0	RP5-1057J7.1
ENSG00000261326	59	37	31	89	21	83	45	54	29	137	73	124	36	65	115	170	143	27	84	53	38	101	125	94	16	32	32	23	32	43	58	80	47	57	67	50	LINC01355
ENSG00000125944	2140	1678	990	3828	829	2448	777	713	398	1844	1813	2113	1345	2013	1869	2819	1662	509	2716	1288	1591	1376	2320	1678	1620	1896	1438	3373	1164	2257	1111	1238	1061	1296	893	775	HNRNPR
ENSG00000125945	215	241	210	411	216	392	215	207	158	809	466	719	163	275	437	367	286	66	281	235	223	282	266	247	77	133	200	244	159	206	178	183	183	247	197	189	ZNF436
ENSG00000249087	17	19	19	43	22	33	8	10	3	15	28	16	8	19	12	16	21	1	19	10	10	8	18	12	12	13	4	15	2	6	31	18	16	36	11	30	ZNF436-AS1
ENSG00000201405	0	0	0	0	0	0	0	0	0	0	0	0	0	0	0	0	0	0	0	0	0	0	0	0	0	0	0	0	0	0	0	0	0	0	0	0	Y_RNA
ENSG00000271420	0	0	0	0	0	0	0	0	0	0	0	0	0	0	0	0	1	0	0	0	0	1	0	0	0	0	0	0	0	0	0	0	0	0	0	0	RP5-1057J7.7
ENSG00000204219	46	40	21	64	32	47	9	4	13	24	14	21	9	12	28	18	23	7	12	5	11	14	13	23	14	45	35	24	6	30	5	10	22	31	8	11	TCEA3
ENSG00000232482	0	0	0	0	0	0	0	0	0	0	0	0	0	0	0	0	0	0	0	0	0	0	0	0	0	0	0	0	0	0	0	0	0	0	0	0	RP4-654C18.1
ENSG00000088280	413	399	248	622	247	541	90	120	71	309	256	249	121	196	180	205	208	36	205	96	147	191	159	152	92	159	132	253	69	175	140	141	136	194	115	104	ASAP3
ENSG00000007968	67	38	5	153	11	83	25	14	2	15	64	60	58	69	42	271	143	48	136	19	70	130	202	172	37	59	55	119	19	58	9	33	17	15	38	12	E2F2
ENSG00000235052	0	0	1	1	0	0	0	0	0	0	0	1	0	0	2	1	1	0	1	0	1	0	0	0	0	0	0	0	0	0	0	0	0	0	2	0	RP1-150O5.3
ENSG00000117318	40	67	43	104	55	114	8	9	2	31	59	55	39	37	39	30	47	10	70	40	32	37	49	52	5	40	43	36	25	56	32	27	15	23	34	25	ID3
ENSG00000197880	0	0	0	0	0	0	0	0	0	0	0	0	0	0	0	0	0	0	0	0	0	0	0	0	0	0	0	0	0	0	0	0	0	0	0	0	MDS2
ENSG00000229239	0	0	0	0	0	0	0	0	0	0	0	0	0	0	0	0	0	0	0	0	0	0	0	0	0	0	0	0	0	0	0	0	0	0	0	0	RP11-223J15.2
ENSG00000142676	1386	1019	605	1506	397	1490	249	231	119	590	577	524	462	743	521	449	300	106	577	316	384	286	408	273	468	213	303	319	132	238	189	221	204	167	180	127	RPL11
ENSG00000236810	9	8	11	42	1	3	2	0	2	9	18	10	6	8	5	17	11	1	7	5	5	4	1	3	0	2	5	0	2	0	10	6	2	1	3	4	TCEB3-AS1
ENSG00000011007	975	1018	766	1856	761	1380	628	644	330	1696	1221	1723	1432	2064	2316	2065	1133	334	2235	1634	1392	1007	2041	1485	339	513	632	964	399	728	632	610	555	907	514	545	TCEB3
ENSG00000057757	386	365	199	670	154	440	110	118	55	257	278	303	226	371	342	428	279	92	485	250	270	213	380	265	128	156	198	314	82	152	93	91	92	81	111	99	PITHD1
ENSG00000011009	220	229	187	312	127	274	66	76	31	258	192	177	104	206	280	173	148	27	137	153	146	109	140	128	56	51	104	124	56	141	100	106	62	116	66	79	LYPLA2
ENSG00000117308	313	254	175	511	131	317	85	106	37	242	291	232	202	294	239	387	167	69	454	217	210	189	331	224	34	66	108	252	90	115	64	92	61	91	80	74	GALE
ENSG00000117305	115	127	109	209	75	180	39	37	37	140	111	145	68	114	139	85	86	14	96	75	74	77	60	81	24	50	58	64	65	62	79	75	63	168	105	48	HMGCL
ENSG00000179163	78	50	7	79	14	38	13	16	4	17	39	33	29	46	28	38	5	3	62	19	27	23	45	43	14	17	12	18	12	30	5	13	2	17	29	25	FUCA1
ENSG00000188822	0	0	0	0	0	0	0	0	0	0	0	0	0	0	0	0	0	0	0	0	0	0	0	0	0	0	0	0	0	0	0	0	0	0	0	0	CNR2
ENSG00000229106	0	0	0	0	0	0	0	0	0	0	0	0	0	0	0	0	0	0	0	0	0	0	0	0	0	0	0	0	0	0	0	0	0	0	0	0	RP11-4M23.2
ENSG00000232557	0	0	0	0	0	0	0	0	0	0	0	0	0	0	0	0	0	0	0	0	0	0	0	0	0	0	0	0	0	0	0	0	0	0	0	0	RP11-4M23.3
ENSG00000264926	0	0	0	0	0	0	0	0	0	0	0	0	0	0	0	0	0	0	0	0	0	0	0	0	0	0	0	0	0	0	0	0	0	0	0	0	MIR378F
ENSG00000230228	0	0	0	0	0	0	0	0	0	0	0	0	0	0	0	0	0	0	0	0	0	0	3	0	0	0	0	1	0	0	0	0	0	0	0	0	RP11-4M23.4
ENSG00000189266	1216	1088	697	2333	544	1621	329	337	175	1180	1151	890	475	1015	1436	959	889	175	1050	805	677	731	785	747	243	493	522	755	261	583	575	526	423	742	441	542	PNRC2
ENSG00000188529	1871	1470	1022	3304	797	2353	583	529	285	1342	1469	1532	944	1669	1850	2152	1383	387	1648	1034	991	1079	1666	1281	650	940	904	1527	615	1086	856	879	882	1065	725	588	SRSF10
ENSG00000215905	0	0	0	0	0	0	0	0	0	0	0	0	0	0	0	0	0	0	0	0	0	0	0	0	0	0	0	0	0	0	0	0	0	0	0	0	RP11-4M23.7
ENSG00000225315	0	0	0	0	0	0	0	0	0	0	0	0	0	0	0	0	0	0	0	0	0	0	0	0	0	0	0	0	0	0	0	0	0	0	0	0	RP11-293P20.2
ENSG00000142661	0	0	0	0	0	1	0	0	0	0	0	0	0	2	0	1	1	0	0	0	1	0	2	1	0	0	0	0	0	0	0	0	0	0	0	0	MYOM3
ENSG00000230703	0	0	0	0	0	0	0	0	0	0	0	0	0	0	0	0	0	0	0	0	0	0	0	0	0	0	0	0	0	0	0	0	0	0	0	0	RP11-293P20.4
ENSG00000142677	0	0	0	0	0	0	0	0	0	0	0	0	0	0	0	0	0	0	0	0	0	1	1	1	0	0	0	0	0	0	0	0	0	0	0	0	IL22RA1
ENSG00000185436	3	3	1	1	1	5	5	1	0	6	0	5	0	1	5	1	2	1	2	4	3	3	3	8	2	0	2	21	1	0	3	4	0	2	0	0	IFNLR1
ENSG00000230023	0	0	0	0	0	0	0	0	0	0	0	0	0	0	0	0	0	0	0	0	0	1	0	1	0	0	0	0	0	0	0	0	0	0	0	0	RP11-10N16.2
ENSG00000232298	1	1	3	0	1	4	0	0	0	2	0	0	0	1	0	0	0	0	0	1	1	1	0	1	0	0	0	0	0	0	0	0	0	0	0	0	RP11-10N16.3
ENSG00000158055	183	209	199	351	280	368	36	74	67	333	150	233	35	73	144	25	47	12	71	80	79	150	76	106	5	12	46	102	39	59	56	43	55	64	89	65	GRHL3
ENSG00000001460	93	119	68	209	39	120	28	28	18	106	87	85	42	77	113	105	72	21	131	84	77	87	99	92	23	61	61	75	10	53	43	59	41	97	50	65	STPG1
ENSG00000001461	1324	1451	999	2051	926	1842	392	417	226	1200	890	1064	489	796	963	828	1009	204	963	610	571	906	771	714	241	490	659	734	457	524	681	617	586	1168	632	717	NIPAL3
ENSG00000117602	485	495	348	997	252	717	352	320	209	920	794	953	408	866	1251	647	754	152	555	729	602	576	563	538	153	249	366	375	241	318	266	339	231	443	298	304	RCAN3
ENSG00000264443	3	1	0	0	2	2	4	0	0	3	2	3	0	5	1	0	1	1	2	0	4	0	0	1	0	2	0	0	0	0	0	0	0	0	0	0	RP4-594I10.3
ENSG00000184454	3	0	1	0	0	0	0	0	0	1	0	1	0	0	0	0	0	0	0	0	0	1	0	0	0	0	0	0	0	0	2	0	0	5	0	1	NCMAP
ENSG00000227312	0	1	0	0	0	0	0	1	0	0	0	0	0	0	0	0	0	0	0	0	0	0	0	0	0	0	0	0	0	0	0	0	0	0	0	0	RP11-496D1.2
ENSG00000239106	0	0	0	0	0	0	0	0	0	0	0	0	0	0	0	0	0	0	0	0	0	0	0	0	0	0	0	0	0	0	0	0	0	0	0	0	Y_RNA
ENSG00000133226	3269	2923	1876	5008	1724	3654	881	861	496	2795	2250	2381	1415	2436	2400	2048	1797	507	2398	1569	1579	1338	1846	1485	988	1907	2011	2943	1276	2621	2119	1805	1801	2632	1558	1634	SRRM1
ENSG00000169504	3494	4031	3431	6766	1562	5962	1545	1743	1110	5472	4554	4967	1771	4144	5975	2935	3322	609	3589	2752	2198	1958	2251	2249	520	929	1261	1617	589	1000	1374	1221	1109	1181	1022	881	CLIC4
ENSG00000238482	0	0	0	0	0	0	0	0	0	0	0	0	0	0	0	0	0	0	0	0	0	0	0	0	0	0	0	0	0	0	0	0	0	0	0	0	RNU6-1208P
ENSG00000020633	0	0	0	0	0	0	0	0	0	0	0	0	0	0	0	0	0	0	0	0	0	0	0	0	0	0	0	0	0	0	0	0	0	0	0	0	RUNX3
ENSG00000278034	0	0	0	0	0	0	0	0	0	0	0	0	0	0	0	0	0	0	0	0	0	0	0	0	0	0	0	0	0	0	0	0	0	0	0	0	MIR6731
ENSG00000229162	0	0	0	0	0	0	0	0	0	1	0	0	0	0	0	0	0	0	0	0	0	0	0	0	0	0	0	0	0	0	0	0	0	0	0	0	RP11-84D1.1
ENSG00000261025	0	0	0	0	0	0	0	0	0	0	0	0	0	0	0	0	0	0	0	0	0	0	0	0	0	0	0	0	0	0	0	0	0	0	0	0	RP11-84D1.2
ENSG00000264371	0	0	0	0	0	0	0	0	0	0	0	0	0	0	0	0	0	0	0	0	0	0	0	0	0	0	0	0	0	0	0	0	0	0	0	0	MIR4425
ENSG00000233755	0	0	0	0	0	0	0	0	0	0	0	0	0	0	0	0	0	0	0	0	0	0	0	0	0	0	0	0	0	0	0	0	0	0	0	0	RP4-799D16.1
ENSG00000233419	0	0	0	0	0	0	0	0	0	0	0	0	0	0	0	0	0	0	0	0	0	0	0	0	0	0	0	0	0	0	0	0	0	0	0	0	RP4-781L3.1
ENSG00000231953	0	0	0	0	0	0	0	0	0	0	0	0	0	0	0	0	0	0	0	0	0	0	0	0	0	0	0	0	0	0	0	0	0	0	0	0	RP4-706G24.1
ENSG00000117614	464	477	374	681	363	554	100	140	85	435	223	312	157	300	374	164	253	50	215	188	239	201	174	174	250	342	260	375	225	442	303	277	381	522	221	202	SYF2
ENSG00000117616	792	889	674	1491	504	1172	256	328	194	1006	621	871	266	593	861	513	787	147	424	468	409	404	383	400	145	341	482	431	234	543	571	480	494	720	363	374	RSRP1
ENSG00000272432	0	0	1	0	0	0	0	0	0	0	0	3	0	0	0	0	1	0	0	0	1	0	0	0	0	2	0	0	0	11	0	0	0	0	1	0	RP3-465N24.6
ENSG00000261349	0	0	0	0	0	0	0	0	0	0	0	0	0	0	0	0	0	0	0	0	0	0	0	0	0	0	0	0	0	0	0	0	0	0	0	0	RP3-465N24.5
ENSG00000187010	0	0	0	0	0	0	0	0	0	0	0	0	0	0	0	0	0	0	0	0	0	0	0	0	0	0	0	0	0	0	0	0	0	0	0	0	RHD
ENSG00000224183	3	0	0	0	0	0	0	0	0	0	0	0	0	0	0	0	0	0	0	0	0	0	0	0	0	0	0	0	0	0	0	0	0	0	0	0	SDHDP6
ENSG00000259984	0	0	0	0	0	1	0	0	0	0	0	0	0	0	0	0	0	0	0	0	0	0	0	0	0	0	0	0	0	0	0	0	0	0	0	0	RP11-335G20.7
ENSG00000183726	967	965	687	1663	494	1259	314	390	202	1006	894	1155	457	956	1400	1085	1021	210	880	712	535	807	902	796	180	294	453	542	299	340	473	406	359	659	431	403	TMEM50A
ENSG00000188672	0	0	1	4	0	1	0	0	0	1	1	0	1	0	0	0	0	0	0	0	0	0	0	0	1	0	0	0	0	0	0	0	0	0	0	0	RHCE
ENSG00000238084	1	1	0	0	0	0	0	0	0	0	0	1	0	0	0	1	0	0	0	1	0	0	0	0	0	0	0	0	0	1	0	0	0	0	0	0	RP3-469D22.1
ENSG00000204178	662	614	626	961	503	853	146	175	141	726	332	465	194	427	552	467	473	113	323	288	303	375	405	406	189	258	406	269	164	283	313	245	260	417	221	224	TMEM57
ENSG00000157978	288	302	207	460	191	342	71	72	54	235	263	223	189	192	239	252	209	57	240	139	148	128	240	169	92	107	128	231	89	156	126	137	94	111	97	69	LDLRAP1
ENSG00000225643	2	2	0	1	0	1	0	0	0	0	7	0	0	2	0	1	3	2	1	1	2	0	1	0	0	0	0	0	9	0	1	0	0	0	0	0	RP11-70P17.1
ENSG00000117643	0	0	8	0	1	3	0	1	0	0	0	4	0	0	2	3	2	0	0	0	0	1	1	4	0	0	0	0	0	0	1	0	6	4	4	0	MAN1C1
ENSG00000233478	0	0	0	0	0	0	0	0	0	0	0	0	0	0	0	0	0	0	0	0	0	0	0	0	0	0	0	0	0	0	0	0	0	0	0	0	RP1-187B23.1
ENSG00000162430	415	386	352	591	232	602	138	145	83	397	318	335	160	314	413	265	217	57	239	204	187	200	210	203	58	82	130	144	19	98	173	117	112	190	92	127	SEPN1
ENSG00000255054	0	0	0	0	0	0	0	0	0	0	0	0	0	0	0	0	0	0	0	0	0	0	0	0	0	0	0	0	0	0	0	0	0	0	0	0	RP1-317E23.6
ENSG00000228172	14	12	15	27	8	25	8	10	2	10	10	13	9	9	13	16	14	2	9	13	10	8	7	8	1	16	12	20	0	4	21	16	11	17	16	11	RP1-317E23.3
ENSG00000117640	275	298	286	369	186	336	66	88	49	300	238	253	74	161	249	179	160	24	174	130	87	119	147	140	30	75	125	63	34	89	138	128	119	168	104	97	MTFR1L
ENSG00000272478	0	0	0	0	0	0	0	0	0	0	0	0	0	0	0	0	0	0	0	0	0	0	0	0	0	0	0	0	0	0	0	0	0	0	0	0	RP1-317E23.7
ENSG00000127423	125	103	62	202	36	156	71	45	22	141	186	176	129	125	109	222	85	30	219	75	106	89	159	130	45	90	56	223	15	67	54	25	59	83	43	47	AUNIP
ENSG00000236528	3	3	2	9	0	8	2	1	2	5	1	2	0	4	3	4	0	1	3	1	2	2	3	1	0	0	0	0	0	0	0	0	0	0	0	0	RP1-125I3.2
ENSG00000182749	87	116	98	175	93	174	54	57	40	227	158	190	80	146	188	117	101	24	124	125	112	88	97	93	29	78	92	77	32	55	40	64	56	113	49	80	PAQR7
ENSG00000207302	0	0	0	0	0	0	0	0	0	0	0	0	0	0	0	0	0	0	0	0	0	0	0	0	0	0	0	0	0	0	0	0	0	1	0	0	Y_RNA
ENSG00000117632	2419	1781	926	3479	894	2127	493	491	328	1252	1264	1419	945	1503	1397	1482	1031	284	2008	824	1037	817	1063	831	1153	1305	1441	1689	852	1053	707	776	769	881	740	576	STMN1
ENSG00000229786	1	1	0	5	0	0	0	0	0	0	0	0	0	0	0	0	2	0	0	0	0	0	0	0	0	0	0	0	0	0	0	0	0	0	0	0	SNRPFP2
ENSG00000223624	0	0	0	0	0	0	0	0	0	0	0	0	0	0	1	0	0	0	0	0	0	0	0	0	0	0	0	0	0	0	0	0	0	0	0	0	RP1-125I3.4
ENSG00000158006	342	324	244	473	181	420	109	97	65	367	259	299	165	319	389	262	216	60	300	251	152	196	227	182	52	123	141	128	79	111	174	189	110	232	186	137	PAFAH2
ENSG00000207237	0	0	0	0	0	0	0	0	0	0	0	0	0	0	0	0	0	0	0	0	0	0	0	0	0	0	0	0	0	0	0	0	0	0	0	0	RNU6-110P
ENSG00000252190	0	0	0	0	0	0	0	0	0	0	0	0	0	0	0	0	0	0	0	0	0	0	0	0	0	0	0	0	0	0	0	0	0	0	0	0	SCARNA17
ENSG00000252691	0	0	0	0	0	0	0	0	0	0	0	0	0	0	0	0	0	0	0	0	0	0	0	0	0	0	0	0	0	0	0	0	0	0	0	0	SCARNA18
ENSG00000158008	2	2	0	0	5	2	0	0	1	0	0	2	0	0	1	0	1	0	0	1	0	1	0	0	0	0	1	0	10	0	0	1	7	0	0	2	EXTL1
ENSG00000158014	0	0	0	0	0	0	0	2	0	3	0	0	0	0	0	0	0	0	0	1	0	0	0	5	0	0	0	0	0	0	0	0	0	0	0	0	SLC30A2
ENSG00000158022	0	0	0	0	0	0	0	0	0	0	0	0	0	0	0	0	0	0	0	0	0	0	0	0	0	0	0	0	0	0	0	0	0	0	0	0	TRIM63
ENSG00000175087	252	153	109	337	56	223	91	77	39	228	203	264	130	201	251	282	193	45	223	127	142	160	188	166	46	93	142	148	45	79	79	93	96	164	104	73	PDIK1L
ENSG00000197245	4	0	0	1	0	0	0	0	0	0	2	0	0	0	0	1	0	0	0	0	0	0	1	0	0	0	0	0	0	0	0	0	0	0	0	0	FAM110D
ENSG00000236782	34	33	21	37	4	27	3	4	3	17	30	11	7	17	12	16	2	0	9	3	3	1	4	5	0	0	1	3	0	0	0	0	7	0	0	0	RP11-96L14.7
ENSG00000142684	66	78	41	137	30	93	21	23	11	62	65	52	89	84	68	69	31	7	70	38	62	16	58	39	29	29	56	73	17	35	10	32	17	23	16	19	ZNF593
ENSG00000142675	150	145	124	207	119	207	48	76	47	211	180	159	76	164	159	89	86	21	117	115	86	81	75	98	16	40	52	67	68	43	61	58	71	109	78	50	CNKSR1
ENSG00000188782	0	0	2	3	0	2	0	0	0	0	1	0	0	1	0	0	0	0	0	0	0	0	0	0	0	0	0	0	0	0	0	0	0	0	0	0	CATSPER4
ENSG00000236155	0	0	0	0	0	0	0	0	0	0	0	0	0	0	0	0	0	0	0	0	0	0	0	0	0	0	0	0	0	0	0	0	0	0	0	0	RP11-231P20.2
ENSG00000278572	0	0	0	0	0	0	0	0	0	0	0	0	0	1	0	0	0	0	0	0	0	0	0	0	0	0	1	0	0	0	0	0	0	0	0	0	RP11-231P20.6
ENSG00000130695	315	260	170	547	124	333	62	64	32	121	214	199	127	178	153	349	164	46	304	96	134	158	275	231	92	136	165	238	98	219	91	147	63	143	76	80	CEP85
ENSG00000270733	0	0	0	2	0	0	0	0	0	0	0	0	0	0	0	0	0	0	0	0	0	0	0	0	0	0	0	0	0	0	0	0	0	0	0	0	RP11-231P20.5
ENSG00000142669	273	300	214	525	181	508	124	143	70	487	362	352	204	449	496	252	267	70	260	248	265	243	234	223	94	172	208	156	66	212	103	99	94	91	74	79	SH3BGRL3
ENSG00000158062	117	96	88	191	71	131	29	37	23	119	93	90	47	101	114	97	74	19	76	76	47	54	61	34	23	32	43	79	41	41	42	57	61	64	13	39	UBXN11
ENSG00000169442	0	0	0	0	0	0	2	0	2	0	4	1	1	1	2	0	5	0	1	2	1	0	1	0	0	0	0	0	0	9	0	0	0	0	0	0	CD52
ENSG00000176092	198	146	88	350	114	229	85	90	34	224	230	252	204	223	264	140	170	35	342	271	222	235	124	164	29	54	61	228	115	183	47	65	73	174	155	107	AIM1L
ENSG00000225854	0	0	0	0	0	0	0	0	0	0	0	0	0	0	0	0	0	0	0	0	0	0	0	0	0	0	0	0	0	0	0	0	0	0	0	0	RP11-569G9.7
ENSG00000176083	0	0	0	0	0	0	0	0	0	0	0	0	0	0	0	0	0	0	0	0	0	0	0	0	0	0	0	0	0	0	0	0	0	0	0	0	ZNF683
ENSG00000131914	0	0	0	0	0	0	0	0	0	0	0	0	0	0	0	0	0	0	0	0	0	0	0	0	0	0	0	0	0	0	0	0	0	0	0	0	LIN28A
ENSG00000117682	382	362	304	634	239	500	169	182	97	404	396	481	346	544	588	517	322	95	660	406	339	311	525	416	108	274	352	542	245	324	215	202	181	429	248	252	DHDDS
ENSG00000223583	1	0	0	1	0	1	0	0	0	0	0	0	0	1	0	1	0	1	0	0	0	0	1	0	0	0	2	8	0	0	1	0	0	0	0	0	RP3-476K8.4
ENSG00000225891	4	9	8	16	0	5	2	3	0	8	6	7	1	2	6	5	13	0	4	4	1	11	4	2	0	2	8	3	7	0	1	6	1	12	2	1	RP3-476K8.3
ENSG00000198830	1287	998	457	2139	405	1345	263	274	163	660	855	721	553	703	598	897	404	128	1107	355	583	371	664	480	451	479	494	744	219	499	375	405	310	399	347	327	HMGN2
ENSG00000224129	0	0	0	0	0	0	0	0	0	0	0	0	0	0	0	0	0	0	0	0	0	0	0	0	0	0	0	0	0	0	0	0	0	0	0	0	DPPA2P2
ENSG00000117676	551	609	344	979	344	746	173	183	67	468	587	423	322	476	587	770	504	145	674	390	393	433	600	528	130	278	334	590	185	321	220	195	179	317	174	193	RPS6KA1
ENSG00000238705	0	0	0	0	0	0	0	0	0	0	0	0	0	0	0	0	0	0	0	0	0	0	0	0	0	0	0	0	0	0	0	0	0	0	0	0	MIR1976
ENSG00000243905	0	0	0	0	0	0	0	0	0	0	0	0	0	0	0	0	0	0	0	0	0	0	0	0	0	0	0	0	0	0	0	0	0	0	0	0	RN7SL679P
ENSG00000252802	0	0	0	0	0	0	0	0	0	0	0	0	0	0	0	0	0	0	0	0	0	0	0	0	0	0	0	0	0	0	0	0	0	0	0	0	Y_RNA
ENSG00000252429	0	0	0	0	0	0	0	0	0	0	0	0	0	0	0	0	0	0	0	0	0	0	0	0	0	0	0	0	0	0	0	0	0	0	0	0	RNU7-29P
ENSG00000229247	0	0	0	0	0	0	0	0	0	0	0	0	0	0	0	0	0	0	0	0	0	0	0	0	0	0	0	0	0	0	0	0	0	0	0	0	RP11-492M19.3
ENSG00000238316	0	0	0	0	0	0	0	0	0	0	0	0	0	0	0	0	0	0	0	0	0	0	0	0	0	0	0	0	0	0	0	0	0	0	0	0	snoU13
ENSG00000235069	0	0	0	0	0	0	0	0	0	0	0	0	0	0	0	0	0	0	0	0	0	0	0	0	0	0	0	0	0	0	0	0	0	0	0	0	RP4-785J1.1
ENSG00000260063	9	14	6	15	5	8	1	0	2	5	9	7	1	3	2	3	4	3	6	6	1	1	3	2	1	8	1	4	2	5	8	1	1	0	0	0	RP5-968P14.2
ENSG00000117713	1648	1888	1477	2900	1382	2498	502	568	369	1943	1347	1550	1084	1903	2146	1389	1231	309	1567	1295	1279	1205	1143	1156	654	1029	1149	2004	841	1432	1269	1192	1216	1754	1078	1127	ARID1A
ENSG00000060642	186	173	148	272	90	247	49	69	47	136	126	156	68	114	176	164	125	32	124	103	71	96	113	102	45	56	78	73	10	49	93	80	54	84	36	81	PIGV
ENSG00000241188	0	0	0	0	0	0	0	0	0	0	0	1	0	0	0	0	0	0	0	0	0	0	0	0	0	0	0	0	0	0	0	0	0	0	0	0	RN7SL165P
ENSG00000204160	106	121	102	199	58	148	38	36	31	172	136	122	55	109	128	110	110	25	83	67	46	71	80	73	16	38	75	76	32	65	53	60	41	55	52	38	ZDHHC18
ENSG00000175793	921	797	573	1548	749	1164	460	460	184	1321	1317	1264	882	1161	978	851	690	186	1594	1110	1247	826	1236	913	335	562	657	1279	397	928	270	291	283	562	552	433	SFN
ENSG00000142751	208	193	145	314	117	237	70	94	32	245	211	224	124	219	307	222	197	46	213	215	133	133	158	158	50	79	80	150	81	116	92	110	88	192	73	87	GPN2
ENSG00000226698	2	0	0	0	0	0	0	0	0	1	0	0	0	0	0	0	1	0	0	0	0	0	0	0	0	0	0	0	0	0	0	0	0	0	0	0	RP1-50O24.6
ENSG00000198746	63	41	33	65	30	69	16	20	4	61	42	37	23	44	55	27	35	10	34	46	30	27	17	27	13	21	24	57	18	46	28	34	25	58	12	20	GPATCH3
ENSG00000090273	236	212	134	412	132	279	68	76	39	176	241	213	182	246	220	304	164	55	283	145	179	122	239	180	212	125	139	274	183	261	92	71	77	90	79	61	NUDC
ENSG00000131910	0	0	0	0	0	0	1	0	0	0	0	0	0	0	0	0	0	0	0	0	0	0	0	0	0	0	0	0	0	0	0	0	0	0	0	0	NR0B2
ENSG00000175707	102	121	71	148	75	135	33	27	27	135	123	123	75	116	152	64	89	16	103	74	74	59	75	72	17	20	41	123	24	115	46	59	42	69	52	29	KDF1
ENSG00000172746	0	1	0	0	0	0	1	0	0	0	0	0	1	0	1	0	0	0	0	0	2	0	1	0	0	0	0	1	0	0	0	0	0	0	0	0	RP11-344H11.4
ENSG00000224064	0	0	0	0	1	0	0	0	0	0	1	0	1	0	2	0	0	0	0	0	0	1	1	0	6	0	0	0	0	0	0	0	1	0	1	2	RP11-344H11.5
ENSG00000225294	0	0	0	0	0	0	0	0	0	0	0	0	0	0	0	0	0	0	0	1	0	0	2	1	0	0	0	0	0	0	0	0	0	0	0	0	OSTCP2
ENSG00000253368	243	208	99	498	68	349	109	74	42	191	378	290	301	343	241	520	174	57	434	188	249	188	480	319	51	107	101	328	26	105	53	42	86	69	55	64	TRNP1
ENSG00000158246	532	474	378	950	382	746	101	82	55	418	374	374	161	213	238	215	162	36	355	293	225	262	267	238	43	82	93	334	121	215	72	57	79	202	98	122	FAM46B
ENSG00000090020	379	462	486	720	344	726	124	150	114	581	336	448	159	264	394	353	305	86	321	247	204	279	293	293	44	124	166	208	65	106	214	186	156	218	135	152	SLC9A1
ENSG00000229985	0	0	0	0	0	0	0	0	0	0	0	0	0	0	0	0	0	0	0	0	0	0	0	0	0	0	0	0	0	0	0	0	0	0	0	0	RP11-40H20.5
ENSG00000214973	0	0	0	0	0	0	0	0	0	0	0	1	0	0	0	0	0	1	0	1	0	0	0	0	1	2	0	0	0	0	0	0	0	0	0	0	CHCHD3P3
ENSG00000225159	16	7	5	30	4	10	2	3	4	13	6	10	9	14	7	11	12	3	10	6	11	7	16	9	19	22	29	18	4	20	11	15	5	8	6	5	NPM1P39
ENSG00000225990	0	0	0	0	0	0	0	0	0	0	0	0	0	0	0	0	0	0	0	0	0	0	0	0	0	0	0	0	0	0	0	0	0	0	0	0	SNRPEP7
ENSG00000224311	0	0	0	0	0	0	0	0	0	0	0	0	0	0	0	0	0	0	0	0	0	0	0	0	0	0	0	0	0	0	0	0	0	0	0	0	RP11-40H20.4
ENSG00000142784	529	640	516	825	442	838	189	210	125	653	432	547	162	384	564	256	381	71	288	328	212	283	215	243	61	142	201	192	127	161	239	219	202	283	217	246	WDTC1
ENSG00000252098	0	0	0	0	0	0	0	0	0	0	0	0	0	0	0	0	0	0	0	0	0	0	0	0	0	0	0	0	0	0	0	0	0	0	0	0	Y_RNA
ENSG00000243659	1	0	2	7	1	1	0	0	0	1	2	1	1	3	3	0	0	0	1	2	1	2	1	2	0	0	0	0	0	0	2	4	2	0	4	0	RP11-4K3__A.3
ENSG00000186501	136	119	74	227	69	187	46	55	32	145	119	104	64	110	146	101	95	25	113	64	62	53	87	52	16	26	39	89	16	20	39	52	28	33	17	33	TMEM222
ENSG00000206888	0	0	0	2	0	5	0	2	0	3	6	1	0	3	6	0	1	0	0	6	0	0	1	2	0	0	0	0	0	0	0	0	0	2	0	0	RNU6-48P
ENSG00000241547	4	7	4	5	6	7	3	0	1	15	3	9	2	2	5	4	4	1	6	5	0	6	4	4	0	1	8	0	0	0	4	1	2	12	0	0	RP11-4K3__A.5
ENSG00000142765	401	337	221	634	238	452	98	118	72	385	280	269	119	194	245	153	149	38	239	180	187	120	122	113	125	160	200	513	88	399	222	261	179	356	217	192	SYTL1
ENSG00000142733	317	262	160	509	158	425	118	135	70	319	322	297	189	276	297	336	184	50	361	260	303	182	306	203	73	143	173	315	136	342	101	131	110	197	107	86	MAP3K6
ENSG00000142748	4	0	0	0	0	0	0	0	0	0	0	0	0	0	1	0	0	0	0	0	0	0	0	0	0	0	0	0	0	0	0	0	0	0	0	0	FCN3
ENSG00000174950	8	5	6	13	4	8	1	1	0	10	13	2	0	4	3	3	3	0	3	4	1	1	5	3	4	3	3	0	0	0	1	5	0	0	2	0	CD164L2
ENSG00000231207	0	0	0	0	0	0	0	0	0	0	0	0	0	0	0	0	0	0	0	0	0	0	0	0	0	0	0	0	0	0	0	0	0	0	0	0	RP1-144C9.2
ENSG00000181773	5	2	0	10	2	7	0	0	1	0	1	1	2	1	0	3	1	0	3	1	5	0	2	6	1	0	0	6	0	0	0	0	0	0	0	0	GPR3
ENSG00000158195	2517	2501	1895	3516	1654	3097	789	902	509	2883	2056	2166	1156	2085	2475	1549	1690	338	2019	1572	1386	1305	1312	1159	453	922	1253	1468	763	1156	1130	1079	1092	1830	1174	1013	WASF2
ENSG00000241169	0	0	0	0	0	0	0	0	0	0	0	0	0	0	0	0	0	0	0	0	0	0	0	0	0	0	0	0	0	0	0	0	0	0	0	0	RP4-752I6.1
ENSG00000237429	0	0	0	0	0	1	0	0	0	0	0	0	0	0	0	0	0	0	0	0	0	0	0	0	0	0	0	0	0	0	0	0	0	0	0	0	RP1-159A19.4
ENSG00000126705	405	470	312	577	297	570	189	212	104	720	723	576	258	436	589	359	361	63	345	461	336	290	322	284	90	262	335	489	178	376	317	333	278	447	230	243	AHDC1
ENSG00000000938	1	0	2	0	0	0	0	0	0	0	0	2	0	0	0	0	0	0	0	0	0	0	0	0	0	0	0	0	0	0	4	0	0	0	0	0	FGR
ENSG00000235912	1	0	0	0	0	0	0	0	0	0	0	0	0	0	0	0	0	0	0	0	0	0	0	0	0	0	0	0	0	0	0	0	0	0	0	0	RP1-159A19.3
ENSG00000233975	0	0	0	0	0	0	0	0	0	0	0	0	0	0	0	0	0	0	0	0	0	0	0	0	0	0	0	0	0	0	0	0	0	0	0	0	RP11-288L9.1
ENSG00000126709	13	18	19	18	15	24	3	1	4	10	18	6	4	8	16	9	9	2	4	6	5	10	2	3	0	3	20	1	0	0	8	17	10	2	18	13	IFI6
ENSG00000225886	0	0	0	0	0	0	0	0	0	0	0	0	0	0	0	0	0	0	0	0	0	0	0	0	0	0	0	0	0	0	0	0	0	0	0	0	RP11-288L9.4
ENSG00000206767	0	0	0	0	0	0	0	0	0	0	0	0	0	0	0	0	0	0	0	0	0	0	0	0	0	0	0	0	0	0	0	0	0	0	0	0	RNU6-949P
ENSG00000226662	0	0	0	0	0	0	0	0	0	0	0	0	0	0	0	0	0	0	0	0	0	0	0	0	0	0	0	0	0	0	0	0	0	0	0	0	CHMP1AP1
ENSG00000207095	0	0	0	0	0	0	0	0	0	0	0	0	0	0	0	0	0	0	0	0	0	0	0	0	0	0	0	0	0	0	0	0	0	0	0	0	RNU6-424P
ENSG00000009780	354	406	295	648	272	419	139	152	80	397	322	423	223	330	357	469	300	77	409	291	244	255	355	263	111	176	233	359	170	235	207	166	209	324	181	138	FAM76A
ENSG00000231344	0	1	0	2	2	0	1	2	2	2	0	4	0	0	1	1	0	0	0	0	1	0	0	1	0	0	0	0	0	0	0	1	3	0	1	0	RP3-426I6.2
ENSG00000230833	0	0	0	5	0	2	4	3	4	1	9	1	0	1	2	1	1	3	0	1	2	2	0	2	3	0	0	0	0	0	0	0	0	4	0	0	RPEP3
ENSG00000117758	907	908	911	1445	657	1400	404	456	332	1652	953	1433	390	783	1336	507	677	119	683	616	470	412	445	468	106	231	301	281	116	130	290	225	227	333	237	242	STX12
ENSG00000269971	6	7	2	11	3	5	1	1	0	4	1	2	0	2	1	0	0	1	0	0	0	0	1	0	0	0	0	0	0	0	0	1	0	0	0	0	RP3-426I6.5
ENSG00000270031	5	2	4	5	1	2	0	0	0	1	0	0	0	0	0	2	0	0	1	0	1	2	3	1	0	0	1	0	0	0	2	5	2	0	0	0	RP3-426I6.6
ENSG00000223062	2	0	0	1	0	0	0	0	0	0	0	0	0	0	0	0	0	0	0	0	0	0	0	0	0	0	0	0	0	0	0	0	0	0	0	0	RNU6-1245P
ENSG00000117751	732	643	453	1036	465	795	222	259	128	620	563	579	545	939	999	822	534	143	861	632	510	477	723	508	241	230	262	461	210	278	199	247	201	332	174	148	PPP1R8
ENSG00000252947	12	4	3	12	3	5	3	3	0	5	4	7	2	1	3	3	6	0	0	0	2	0	2	5	0	0	0	0	0	0	0	0	0	0	1	0	SCARNA1
ENSG00000130775	13	29	15	11	28	22	4	16	12	34	8	21	0	9	12	7	15	5	1	6	0	0	1	1	0	7	28	0	2	0	14	17	17	6	12	13	THEMIS2
ENSG00000117748	471	382	209	886	160	606	112	94	50	222	385	272	280	401	267	656	323	106	442	138	250	273	520	350	166	191	205	331	167	212	131	134	140	129	88	112	RPA2
ENSG00000130768	94	133	127	148	71	147	28	40	32	127	77	91	40	106	152	69	90	19	95	70	53	65	79	83	19	48	73	53	59	63	51	70	66	91	67	85	SMPDL3B
ENSG00000227050	0	0	1	4	0	1	0	0	0	3	1	0	0	1	1	0	1	0	0	0	0	1	0	1	0	0	1	0	0	0	0	0	0	1	0	0	RP11-460I13.2
ENSG00000158156	38	49	25	75	22	53	21	20	7	48	34	38	34	63	70	63	62	12	47	33	35	40	41	48	7	12	33	54	28	10	32	25	31	15	21	35	XKR8
ENSG00000158161	546	557	380	998	285	833	201	221	103	528	561	520	292	638	752	767	577	150	657	447	341	423	651	477	71	175	303	397	97	177	230	196	165	220	200	226	EYA3
ENSG00000238231	0	0	0	0	2	0	0	0	0	3	3	2	0	1	1	3	0	2	1	0	0	0	1	1	0	3	0	0	0	0	0	2	0	0	0	0	RP11-460I13.6
ENSG00000240750	0	0	0	2	2	0	1	1	0	1	3	2	0	1	2	2	1	0	1	0	2	0	0	5	0	0	4	20	0	1	4	1	0	0	1	3	RN7SL559P
ENSG00000228589	1	0	0	1	0	0	0	0	0	0	0	1	0	4	0	2	0	0	0	0	1	2	0	2	0	1	0	1	1	1	1	0	0	0	0	0	SPCS2P4
ENSG00000228943	0	0	0	0	0	0	0	0	0	0	0	0	0	0	0	0	0	0	0	0	0	0	0	0	0	0	0	0	0	0	0	0	0	0	0	0	RP5-1053E7.2
ENSG00000214812	0	0	0	0	0	0	0	1	0	1	0	1	0	0	0	0	0	0	0	0	0	0	1	1	0	0	0	0	0	0	0	0	0	0	0	0	RP5-1053E7.3
ENSG00000253005	0	0	0	0	0	0	0	0	0	0	0	0	0	0	0	0	0	0	0	0	0	0	0	0	0	0	0	0	0	0	0	0	0	0	0	0	RNU6-176P
ENSG00000169403	177	238	168	310	141	273	52	65	52	215	114	181	87	136	178	127	188	36	132	65	58	115	115	87	37	78	138	99	73	88	141	114	81	124	74	104	PTAFR
ENSG00000126698	1114	961	627	1733	653	1173	273	360	132	775	677	744	692	1008	851	860	687	202	951	658	762	652	856	620	796	1184	1027	1673	791	1648	624	709	740	823	564	456	DNAJC8
ENSG00000130770	348	278	153	422	122	360	63	76	30	194	212	192	148	249	176	213	181	41	248	173	167	178	218	169	143	125	166	242	103	272	120	127	97	113	108	73	ATPIF1
ENSG00000270605	17	10	10	35	3	9	1	2	1	8	19	9	0	8	13	18	26	7	11	3	2	9	13	13	10	7	10	14	2	6	10	18	28	18	12	14	RP5-1092A3.4
ENSG00000271398	0	1	0	0	0	0	0	0	0	0	1	0	0	0	0	0	0	0	0	0	0	0	1	0	0	0	0	1	0	0	0	0	0	0	1	0	RP5-1092A3.5
ENSG00000130766	117	161	169	174	139	242	18	26	10	56	60	56	42	96	147	95	145	27	191	96	103	85	92	85	92	108	61	240	33	100	85	103	92	135	70	87	SESN2
ENSG00000130772	68	55	53	108	22	88	28	21	10	51	63	69	32	50	67	40	22	6	48	35	33	38	39	37	9	26	47	60	29	53	27	31	30	68	38	30	MED18
ENSG00000204138	1727	1832	1319	2618	1289	2309	438	591	440	1950	1301	1397	561	920	1143	871	1054	214	944	662	624	803	736	699	523	654	761	843	572	731	609	543	571	737	467	399	PHACTR4
ENSG00000206779	0	0	1	0	0	0	0	0	0	0	0	0	0	0	0	0	0	0	0	0	0	0	0	0	0	0	0	0	0	0	0	0	0	0	0	0	Y_RNA
ENSG00000229820	26	12	15	35	8	20	3	3	6	17	15	9	6	8	6	8	7	0	10	2	8	9	11	9	1	0	7	0	0	7	11	6	14	14	2	2	RP1-308E4.1
ENSG00000221216	1	6	3	6	1	8	0	0	0	3	5	1	0	0	0	0	1	1	2	0	1	1	0	2	0	0	0	0	8	4	2	1	7	0	0	8	RNU6ATAC27P
ENSG00000180198	646	627	435	916	433	805	216	232	137	707	546	668	388	652	653	652	555	129	645	419	414	391	469	405	286	347	339	541	270	435	289	309	294	360	221	232	RCC1
ENSG00000242125	281	271	118	457	66	292	179	175	73	360	481	445	266	412	492	386	156	67	492	273	281	119	311	171	61	101	88	270	38	117	83	74	95	56	46	67	SNHG3
ENSG00000274266	0	0	0	0	0	0	0	0	0	0	0	0	0	0	0	0	0	0	0	0	0	0	0	0	0	0	0	0	0	0	0	0	0	0	0	0	SNORA73A
ENSG00000200087	210	162	105	181	84	276	44	32	12	127	96	67	69	115	151	97	52	24	94	59	50	31	61	47	8	11	25	10	6	16	12	14	18	21	5	5	SNORA73B
ENSG00000231468	0	0	0	0	0	0	0	0	0	0	0	1	0	0	0	0	0	0	0	0	0	0	0	0	0	0	0	0	0	0	0	0	0	0	0	0	PRDX3P2
ENSG00000279443	25	36	13	33	19	44	5	6	1	34	24	30	12	21	25	12	20	3	7	10	11	15	16	11	0	3	13	11	0	2	1	4	12	11	7	7	RP4-669K10.8
ENSG00000180098	112	92	102	169	86	146	44	53	40	191	90	165	55	125	165	94	105	19	105	85	82	70	74	66	40	60	76	84	59	85	101	95	62	138	44	47	TRNAU1AP
ENSG00000197989	441	413	303	650	173	486	145	143	64	262	310	300	317	400	422	357	226	70	402	340	235	143	234	216	56	230	225	447	123	178	159	151	172	201	101	95	SNHG12
ENSG00000221539	13	12	6	12	10	6	5	5	0	9	7	4	5	8	2	1	1	2	6	2	7	2	4	1	2	2	1	12	0	0	10	0	8	0	3	2	SNORD99
ENSG00000278274	0	0	0	0	0	0	0	0	0	0	0	0	0	0	0	0	0	0	0	0	0	0	0	0	0	0	0	0	0	0	0	0	0	0	0	0	SNORA61
ENSG00000273544	0	0	0	0	0	0	0	0	0	0	0	0	0	0	0	0	0	0	0	0	0	0	0	0	0	0	0	0	0	0	0	0	0	0	0	0	SNORA44
ENSG00000280498	0	0	0	0	0	0	0	0	0	0	0	0	0	0	0	0	0	0	0	0	0	0	0	0	0	0	0	0	0	0	0	0	0	0	0	0	SNORA16A
ENSG00000274582	0	0	0	0	0	0	0	0	0	0	0	0	0	0	0	0	0	0	0	0	0	0	0	0	0	0	0	0	0	0	0	0	0	0	0	0	SNORA16A
ENSG00000120656	224	176	104	323	96	273	50	46	30	109	105	145	114	172	140	136	98	19	147	59	111	75	125	89	87	44	75	97	96	89	79	68	56	72	69	38	TAF12
ENSG00000188060	0	0	0	0	0	0	2	0	0	0	0	0	0	0	0	1	0	0	0	0	0	0	0	0	0	0	0	0	0	0	0	0	0	0	0	0	RAB42
ENSG00000229388	10	5	5	17	3	10	3	1	2	6	9	11	6	3	5	5	3	0	2	5	8	1	4	4	6	2	7	3	10	3	6	1	7	3	3	4	RP11-442N24__B.1
ENSG00000270103	0	0	0	0	0	0	0	0	0	0	0	0	0	0	0	0	0	0	0	0	0	0	0	0	0	0	0	0	0	0	0	0	0	0	0	0	RNU11
ENSG00000274978	0	0	0	0	0	0	0	0	0	0	0	0	0	0	0	0	0	0	0	0	0	0	0	0	0	0	0	0	0	0	0	0	0	0	0	0	RNU11
ENSG00000162419	407	396	274	596	275	562	143	202	122	602	364	485	199	361	463	241	207	69	324	283	255	184	176	193	117	173	185	312	137	216	174	133	184	215	151	116	GMEB1
ENSG00000252777	6	1	0	2	2	1	0	0	1	3	1	4	1	1	1	0	0	0	1	0	0	0	3	2	0	7	0	2	0	0	0	0	2	2	1	1	SCARNA24
ENSG00000198492	969	917	637	1589	484	1259	398	389	216	1085	828	933	535	957	1140	689	483	110	755	633	509	461	564	465	139	228	269	404	160	200	254	253	226	406	229	273	YTHDF2
ENSG00000116329	0	0	0	0	0	0	0	0	0	0	0	0	1	0	0	0	0	0	0	0	1	0	1	0	0	0	0	0	0	0	0	0	0	0	0	0	OPRD1
ENSG00000233427	2	0	0	0	0	0	0	0	0	0	0	0	0	0	0	0	0	0	0	0	0	0	0	0	0	0	0	0	0	0	0	0	0	0	0	0	RP1-212P9.3
ENSG00000199756	0	0	0	0	0	0	0	0	0	0	0	0	0	0	0	0	0	0	0	0	0	0	0	0	0	0	0	0	0	0	0	0	0	0	0	0	Y_RNA
ENSG00000159023	434	459	302	688	315	645	119	157	86	447	323	435	196	277	319	530	402	116	437	174	212	309	424	349	156	334	362	250	181	216	265	234	203	363	272	207	EPB41
ENSG00000225616	1	0	1	0	0	0	0	0	0	0	1	0	1	0	2	1	2	2	0	2	2	2	4	2	2	2	0	0	0	0	2	1	0	0	0	0	RP4-604A21.1
ENSG00000206704	0	0	0	0	0	0	0	0	0	0	0	0	0	0	0	0	0	0	0	0	0	0	0	0	0	0	0	0	0	0	0	0	0	0	0	0	Y_RNA
ENSG00000277958	0	0	0	2	0	0	0	0	0	0	2	0	0	0	0	0	1	0	0	0	0	0	1	0	0	0	0	0	0	0	0	0	0	0	0	0	Metazoa_SRP
ENSG00000253304	2	2	2	6	0	2	1	0	0	0	2	2	1	1	0	5	2	1	0	1	0	1	2	2	2	0	1	0	0	0	0	3	0	0	0	0	TMEM200B
ENSG00000225750	0	1	2	1	0	5	0	0	0	2	1	1	1	0	0	1	0	0	0	0	0	0	1	1	0	6	0	0	0	0	1	0	0	4	0	2	RP11-242O24.3
ENSG00000116350	1005	917	752	1730	600	1337	353	398	284	1101	793	1140	435	813	1204	862	789	200	786	577	594	605	672	656	482	782	851	1078	605	968	818	698	824	1011	632	640	SRSF4
ENSG00000277916	0	0	0	0	0	0	0	0	0	0	0	0	0	0	0	0	0	0	0	0	0	0	0	0	0	0	0	0	0	0	0	0	0	0	0	0	uc_338
ENSG00000116353	248	193	91	400	77	293	91	64	37	208	255	194	137	207	188	237	114	40	277	162	161	121	224	156	25	75	73	187	26	108	46	72	65	105	71	69	MECR
ENSG00000237934	0	0	1	0	0	0	0	1	0	0	0	0	0	0	0	0	1	0	0	0	0	0	0	0	0	0	0	0	0	0	0	0	0	0	0	0	RP11-467D18.2
ENSG00000060656	1138	1281	997	1870	904	1746	344	460	229	1575	1089	1137	598	1108	1343	969	935	212	897	967	673	930	893	864	186	478	651	577	370	691	515	610	495	1166	555	654	PTPRU
ENSG00000230523	0	0	0	2	0	0	0	0	0	0	0	0	0	0	0	1	1	0	0	0	0	0	0	0	0	0	0	0	0	0	0	0	0	0	0	0	RP3-437I16.1
ENSG00000225011	0	0	0	0	0	0	0	0	0	0	0	0	0	0	0	0	0	0	0	0	0	0	0	0	0	0	0	0	0	0	0	0	0	0	0	0	RP11-810H18.1
ENSG00000228176	2	0	0	1	0	0	0	0	0	0	0	0	0	0	0	0	0	1	0	0	0	0	0	0	0	0	0	0	0	0	1	0	0	0	0	0	RP4-656G21.1
ENSG00000270927	0	0	0	0	0	0	0	0	0	0	0	0	0	0	0	0	0	0	0	0	0	0	0	0	0	0	0	0	0	0	0	0	0	0	0	0	RP11-179G8.1
ENSG00000233399	0	0	0	0	0	0	0	0	0	0	0	0	0	0	0	0	0	0	0	0	0	0	0	0	0	0	0	0	0	0	0	0	0	0	0	0	RP11-111I12.1
ENSG00000233372	0	0	0	0	0	0	0	0	0	0	0	0	0	0	0	0	0	0	0	0	0	0	0	0	0	0	0	0	0	0	0	0	0	0	0	0	RP5-893G23.1
ENSG00000231251	0	0	0	0	0	0	0	0	0	0	0	0	0	0	0	0	0	0	0	0	0	0	0	0	0	0	0	0	0	0	0	0	0	0	0	0	RP3-357I16.1
ENSG00000236335	0	0	0	0	0	0	0	0	0	0	0	0	0	0	0	0	0	0	0	0	0	0	0	0	0	0	0	0	0	0	0	0	0	0	0	0	RP4-591L5.1
ENSG00000231949	0	0	0	0	0	0	0	0	0	0	0	0	0	0	0	0	0	0	0	0	0	0	0	0	0	0	0	0	0	0	0	0	0	0	0	0	RP4-591L5.2
ENSG00000162510	1	1	0	0	0	1	1	0	0	1	0	0	1	0	1	0	0	0	2	0	0	0	0	0	0	0	0	0	0	0	0	0	0	0	0	0	MATN1
ENSG00000186056	36	30	39	69	17	58	12	20	13	39	33	43	37	33	50	34	27	7	44	22	23	30	26	23	2	30	22	33	10	8	40	29	15	28	8	17	MATN1-AS1
ENSG00000162511	45	20	7	87	5	27	16	6	6	11	33	23	12	7	7	9	4	1	12	5	8	0	10	5	2	3	5	0	0	7	4	0	0	7	0	0	LAPTM5
ENSG00000264773	0	0	0	0	0	0	0	0	0	0	0	0	0	0	0	0	0	0	0	0	0	0	0	0	0	0	0	0	0	0	0	0	0	0	0	0	MIR4420
ENSG00000229607	0	0	0	0	0	0	0	0	0	0	0	0	0	0	0	0	0	0	0	0	0	0	0	0	0	0	1	0	0	0	0	0	0	0	0	0	RP5-1125N11.1
ENSG00000223382	7	11	2	8	3	12	2	1	0	3	2	5	1	3	4	0	1	1	1	3	2	0	4	2	3	0	1	0	0	0	5	0	6	1	0	1	RP1-65J11.1
ENSG00000222784	0	0	0	0	0	0	0	0	0	0	0	0	0	1	0	0	0	0	0	0	0	0	0	0	0	0	0	0	0	0	0	0	0	0	0	0	RN7SKP91
ENSG00000235143	0	0	0	0	0	0	0	0	0	0	0	0	1	0	0	0	0	0	0	0	0	0	0	0	0	0	0	0	0	0	0	0	0	0	0	0	RP1-65J11.5
ENSG00000162512	1545	1417	869	2834	852	2073	679	645	277	2004	1973	2005	928	1522	1770	1423	876	281	1772	1664	1428	851	1459	1067	495	594	567	1311	250	696	603	515	512	519	347	372	SDC3
ENSG00000266210	0	0	0	0	0	0	0	0	0	0	0	0	0	0	0	0	0	0	0	0	0	0	0	0	0	0	0	0	0	0	0	0	0	0	0	0	RN7SL371P
ENSG00000134644	2654	2700	2131	4524	1420	3656	766	897	571	2963	1953	2510	1199	2542	3852	2015	2272	420	2033	1911	1335	1563	1525	1559	440	762	1099	1210	669	888	1191	1052	958	1565	778	932	PUM1
ENSG00000237329	1	0	0	0	1	0	0	0	0	0	0	0	0	0	0	0	0	0	0	1	0	0	0	0	0	0	0	0	0	0	0	0	0	0	0	0	RP11-201O14.1
ENSG00000232768	0	0	1	0	0	0	0	0	0	0	0	0	0	0	0	0	0	0	0	0	0	0	0	0	0	0	0	0	0	0	0	0	0	0	0	0	RP11-201O14.2
ENSG00000215900	0	0	0	0	0	0	0	0	0	0	0	0	0	0	0	0	0	0	0	0	0	0	0	0	0	0	0	0	0	0	0	0	0	0	0	0	SEPW1P
ENSG00000225142	0	0	0	0	0	0	0	0	0	0	0	0	0	1	0	0	0	0	4	0	0	0	0	0	0	0	0	0	0	0	0	1	0	0	0	0	RP11-490K7.1
ENSG00000084628	0	0	0	0	0	0	0	0	0	1	0	0	0	0	0	1	0	0	0	0	0	0	0	0	0	0	0	0	0	0	0	0	0	0	0	0	NKAIN1
ENSG00000060688	463	329	128	630	113	439	123	90	39	183	339	299	251	398	329	571	304	80	457	181	238	218	450	305	134	105	123	209	49	154	68	74	58	64	51	39	SNRNP40
ENSG00000229447	9	5	0	13	0	0	4	3	1	4	3	6	4	6	5	6	4	3	1	3	6	2	4	2	5	0	2	5	6	6	2	0	8	4	2	1	RP11-490K7.4
ENSG00000121766	401	368	197	576	211	432	99	116	45	267	201	247	209	351	419	363	344	101	286	274	221	293	324	266	282	308	312	322	295	350	214	195	180	258	174	150	ZCCHC17
ENSG00000229044	0	0	0	0	0	0	0	3	0	0	1	0	0	1	0	0	0	0	0	0	0	0	0	0	0	0	0	0	0	0	0	0	0	0	0	0	RP11-266K22.2
ENSG00000121769	2	2	2	3	0	5	1	2	1	4	1	1	1	1	2	0	1	1	0	2	2	2	2	4	0	0	1	0	0	0	0	0	0	7	0	0	FABP3
ENSG00000168528	894	1042	735	1547	519	1397	298	264	142	977	876	836	335	772	921	554	501	117	543	406	392	394	455	399	69	137	281	265	82	246	346	402	289	529	337	328	SERINC2
ENSG00000215899	0	0	0	0	0	0	0	0	0	0	0	0	0	0	0	0	0	0	0	0	0	0	0	0	0	0	0	0	0	0	0	0	0	0	0	0	RP11-439L8.2
ENSG00000206981	0	0	0	0	0	0	0	0	0	0	0	0	0	0	0	0	0	0	0	0	0	0	0	0	0	0	0	0	0	0	0	0	0	0	0	0	RNU6-40P
ENSG00000260386	0	0	0	0	0	0	0	0	0	0	0	0	0	2	0	0	0	0	0	0	0	0	0	0	0	0	0	0	0	0	0	0	0	0	0	0	LINC01225
ENSG00000265961	0	0	0	0	0	0	0	0	0	0	0	0	0	0	0	0	0	0	0	0	0	0	0	0	0	0	0	0	0	0	0	0	0	0	0	0	Y_RNA
ENSG00000229167	8	7	8	6	4	9	3	3	1	14	5	5	2	4	5	6	3	1	5	1	6	4	2	4	8	1	3	14	0	8	7	10	8	15	7	5	RP11-73M7.1
ENSG00000142910	1413	1709	1479	2358	1384	2132	445	483	292	1789	1118	1261	509	1048	1496	650	815	150	685	919	689	634	366	508	268	703	827	802	593	724	952	1097	947	1974	1087	1190	TINAGL1
ENSG00000121764	0	2	2	4	0	4	0	0	0	1	2	1	0	1	3	3	2	1	2	2	0	0	0	2	0	0	0	0	0	0	0	0	0	0	0	0	HCRTR1
ENSG00000162517	371	356	297	625	156	517	134	134	77	341	391	347	168	346	432	373	233	78	373	228	198	194	297	240	50	103	112	132	103	91	118	73	108	120	84	95	PEF1
ENSG00000235790	2	1	1	0	3	0	1	0	0	0	0	2	0	0	0	0	1	0	0	0	0	0	0	0	0	0	0	0	0	0	0	0	0	0	0	0	RP11-73M7.6
ENSG00000264078	0	0	0	0	0	0	0	0	1	0	0	0	0	0	0	0	0	0	0	0	0	0	0	0	0	0	0	0	0	0	0	0	0	0	0	0	RP11-73M7.9
ENSG00000084636	38	43	24	73	29	53	3	8	3	26	10	12	5	10	12	13	4	0	10	11	10	10	6	7	6	2	6	16	27	14	21	27	30	44	54	25	COL16A1
ENSG00000121753	2	7	7	18	5	6	3	4	0	7	2	6	0	3	9	8	1	1	2	1	3	4	2	1	0	2	0	5	3	0	4	3	2	0	2	0	BAI2
ENSG00000266580	0	0	0	0	0	0	0	0	0	0	0	0	0	0	0	0	0	0	0	0	0	0	0	0	0	0	0	0	0	0	0	0	0	0	0	0	MIR4254
ENSG00000254545	0	6	1	0	0	0	0	1	0	2	0	0	0	0	0	0	0	0	0	0	0	0	0	0	0	0	0	0	0	0	0	0	0	0	0	0	RP11-84A19.3
ENSG00000134668	31	43	40	52	32	39	6	11	13	87	10	51	4	22	23	5	1	0	6	24	3	1	0	1	0	0	1	0	0	0	0	0	0	0	0	0	SPOCD1
ENSG00000203620	0	0	0	0	0	0	0	0	0	0	0	0	0	0	0	0	0	0	0	0	0	0	0	0	0	0	0	0	0	0	0	0	0	0	0	0	RP11-84A19.2
ENSG00000269967	18	32	27	67	19	36	7	9	5	28	18	26	2	7	16	6	8	1	11	9	7	19	10	14	5	4	22	8	24	21	8	17	34	51	11	29	RP11-84A19.4
ENSG00000184007	3064	2865	2153	5629	1360	4117	1066	1117	648	3752	3110	3242	1529	3003	3807	2951	2507	588	3279	2324	2109	2135	2429	2208	664	987	1384	1561	683	1004	1099	1023	881	1516	943	1035	PTP4A2
ENSG00000228634	1	0	1	0	0	1	0	0	0	0	0	0	0	0	0	0	0	0	0	0	0	0	0	0	0	0	0	0	0	0	0	0	0	0	0	0	RP4-534N18.2
ENSG00000121774	3255	3429	2678	5942	2088	4594	1259	1436	884	4616	3199	3803	1647	3384	4263	2511	2103	547	2862	2677	2062	1699	2174	1717	947	1363	1724	2425	1112	1659	1622	1604	1474	2475	1352	1479	KHDRBS1
ENSG00000203325	0	0	0	0	2	0	0	0	0	1	0	0	0	0	0	0	1	0	0	0	0	0	0	0	0	0	0	0	0	0	0	0	0	0	0	0	RP11-277A4.4
ENSG00000121775	73	52	43	80	40	89	22	22	22	89	62	71	28	60	66	62	31	12	42	24	34	23	56	32	4	9	23	29	10	20	21	18	25	9	11	15	TMEM39B
ENSG00000266203	0	0	0	0	0	0	0	0	0	1	0	0	0	0	1	0	0	0	0	0	0	0	0	0	0	0	0	0	0	0	0	0	0	0	0	0	MIR5585
ENSG00000276493	0	0	0	0	0	0	0	0	0	0	0	0	0	0	0	0	0	0	0	0	0	0	0	0	0	0	0	0	0	0	0	0	0	0	0	0	Metazoa_SRP
ENSG00000025800	2678	2756	2094	4392	1649	3503	961	1059	644	3084	2322	2939	1480	2712	3593	3022	2243	507	2758	2202	1893	1971	2379	1972	765	1092	1227	1624	891	1153	1136	985	1007	1584	1006	915	KPNA6
ENSG00000250135	0	0	0	0	0	0	0	0	0	0	0	0	0	0	0	0	0	0	0	0	0	0	0	0	0	0	0	0	0	0	0	0	0	0	0	0	RP4-622L5.2
ENSG00000084652	1092	1117	736	1621	702	1418	355	393	204	1078	812	973	665	1015	1187	915	785	214	1127	805	803	600	781	599	414	506	724	987	535	878	535	487	517	574	365	388	TXLNA
ENSG00000160050	11	17	8	17	10	28	4	5	2	19	11	10	5	6	11	4	12	3	6	5	10	6	7	2	8	14	25	23	0	27	7	10	13	63	22	15	CCDC28B
ENSG00000224066	15	16	8	26	22	21	2	8	3	34	23	21	3	13	25	7	10	4	9	15	5	7	5	5	4	9	4	7	10	0	16	10	14	10	11	10	RP4-622L5.7
ENSG00000160051	10	17	13	17	0	18	7	3	0	12	8	4	8	19	14	35	9	1	17	8	15	7	11	17	1	3	10	20	0	9	5	6	1	13	2	3	IQCC
ENSG00000222046	2	2	0	1	0	1	0	0	1	4	1	0	0	0	2	0	0	0	0	0	0	0	1	0	0	0	0	0	0	0	0	0	0	0	0	0	DCDC2B
ENSG00000160055	81	85	72	124	89	97	33	42	26	107	81	111	43	86	122	59	69	14	79	64	68	61	60	44	12	44	31	69	25	53	71	68	69	66	33	36	TMEM234
ENSG00000084623	1327	1134	642	1998	536	1523	326	294	143	801	986	858	596	991	928	992	710	204	1154	572	616	539	864	624	286	443	526	870	221	537	418	388	322	375	418	347	EIF3I
ENSG00000220785	50	49	58	62	51	76	7	11	19	68	22	48	9	20	26	8	23	1	20	34	16	15	10	11	2	20	3	4	11	7	38	16	34	35	6	8	MTMR9LP
ENSG00000183615	2	1	0	5	0	1	1	0	0	2	1	0	1	4	0	0	0	2	2	3	0	1	1	2	0	3	3	0	0	2	0	1	5	0	3	1	FAM167B
ENSG00000182866	0	0	0	0	0	0	0	0	0	0	0	0	0	0	0	0	0	0	0	0	0	0	0	0	0	0	0	0	0	0	0	0	0	0	0	0	LCK
ENSG00000277617	0	0	0	0	0	0	0	0	0	0	0	0	0	0	0	0	0	0	0	0	0	0	0	0	0	0	0	0	0	0	0	0	0	0	0	0	Metazoa_SRP
ENSG00000252450	0	0	0	0	0	0	0	0	0	0	0	0	0	0	0	0	0	0	0	0	0	0	0	0	0	0	0	0	0	0	0	0	0	0	0	0	Y_RNA
ENSG00000116478	830	762	507	1305	348	931	235	231	134	644	639	624	326	586	759	590	452	94	604	438	336	283	514	375	196	313	341	626	241	297	339	361	297	412	304	228	HDAC1
ENSG00000175130	280	564	657	351	585	630	84	175	136	890	164	431	98	427	897	151	405	75	128	576	340	374	118	228	76	307	493	218	413	371	403	381	416	1068	369	426	MARCKSL1
ENSG00000233775	0	0	0	3	0	0	0	0	0	0	1	0	1	1	0	0	0	0	0	1	0	0	0	0	0	0	0	0	0	0	0	0	0	0	0	0	RP4-811H24.9
ENSG00000162526	16	10	8	24	3	16	2	1	1	18	5	10	2	10	12	8	5	1	4	1	2	2	2	3	0	1	4	0	0	13	3	10	2	1	1	0	TSSK3
ENSG00000225828	35	51	38	84	34	81	5	16	17	54	26	52	6	33	59	22	53	6	27	33	22	23	17	16	0	11	22	1	0	9	44	33	36	24	12	33	FAM229A
ENSG00000160058	621	680	560	1019	509	888	181	222	142	752	427	540	192	413	583	292	445	73	362	343	266	269	223	250	79	128	313	248	208	188	254	296	216	410	210	205	BSDC1
ENSG00000224333	0	0	0	0	0	0	0	0	0	0	0	0	0	0	0	0	0	0	0	0	0	0	0	0	0	0	0	0	0	0	0	0	0	0	0	0	GAPDHP20
ENSG00000270850	0	0	0	0	0	0	0	0	0	0	0	0	0	0	0	0	0	0	0	0	0	0	0	0	0	0	0	0	0	0	0	0	0	0	0	0	RP11-395N6.4
ENSG00000229259	0	0	0	0	0	0	0	0	0	0	0	0	0	0	0	0	0	0	0	0	0	0	0	0	0	0	0	0	0	0	0	0	0	0	0	0	LRRC37A12P
ENSG00000263529	0	0	0	0	0	0	0	0	0	0	0	0	0	0	0	0	0	0	0	0	0	0	0	0	0	0	0	0	0	0	0	0	0	0	0	0	RN7SL122P
ENSG00000254553	0	0	0	0	0	0	0	0	0	0	0	0	0	0	0	0	0	0	0	0	0	0	0	0	0	0	0	0	0	0	0	0	0	0	0	0	RP1-27O5.3
ENSG00000273274	0	0	0	0	0	1	0	0	0	0	0	0	0	1	0	0	0	0	0	0	0	0	0	0	0	0	0	0	0	1	0	0	0	0	0	0	ZBTB8B
ENSG00000160062	93	86	91	189	39	77	58	90	51	304	149	198	44	85	185	102	85	24	68	76	63	74	87	70	16	41	74	38	25	25	43	42	51	87	20	54	ZBTB8A
ENSG00000176261	211	176	125	316	118	247	55	56	41	162	149	159	112	183	129	135	112	33	147	83	107	113	142	101	90	74	100	121	34	65	54	64	90	116	57	46	ZBTB8OS
ENSG00000200591	0	0	0	0	0	0	0	0	0	0	0	0	0	0	0	0	0	0	0	0	0	0	0	0	0	0	0	0	0	0	0	0	0	0	0	0	Y_RNA
ENSG00000162521	2573	2488	1764	4552	1315	3408	818	847	555	2580	2379	2495	1147	1932	2786	2837	2203	475	2291	1704	1452	1611	2205	1887	806	882	1102	1371	746	1153	893	925	816	1641	817	997	RBBP4
ENSG00000162520	104	77	34	143	34	97	64	68	29	164	220	213	96	152	214	45	70	16	157	296	163	149	82	93	29	38	38	40	32	76	21	25	13	30	20	17	SYNC
ENSG00000224409	0	0	0	0	0	1	0	0	0	0	0	0	0	0	0	0	0	0	1	0	0	0	0	0	0	0	0	0	0	0	0	0	0	0	0	0	RP11-114B7.6
ENSG00000162522	1504	1998	1708	2602	1647	2661	395	474	337	1885	1210	1440	544	1189	1737	951	1409	257	1037	1102	896	1133	905	965	318	644	955	1094	683	1015	1126	872	852	1996	948	1139	KIAA1522
ENSG00000134684	1843	1491	777	3263	731	2106	442	434	271	986	1245	1368	861	1183	1010	1288	878	229	2343	638	978	704	1125	889	681	749	527	1529	296	578	426	443	452	578	473	312	YARS
ENSG00000116497	189	229	165	375	120	299	63	72	43	211	150	243	112	168	246	346	266	61	207	124	127	206	263	238	69	152	113	168	115	134	155	167	175	218	129	145	S100PBP
ENSG00000160097	0	0	0	0	0	0	0	0	0	0	0	1	0	1	0	1	0	0	0	0	0	0	0	0	0	0	0	0	0	0	0	0	0	0	0	0	FNDC5
ENSG00000121905	12	14	12	13	3	7	3	1	1	5	7	8	0	5	6	1	5	3	4	1	0	2	1	1	0	0	0	0	0	0	8	0	1	0	1	3	HPCA
ENSG00000121900	139	165	168	213	88	211	37	44	22	143	96	99	69	110	155	71	78	13	95	76	75	85	68	67	29	30	47	95	30	81	45	37	43	94	49	53	TMEM54
ENSG00000116514	247	290	261	422	171	418	82	83	66	376	213	316	88	191	265	138	178	39	168	130	129	132	144	117	30	48	82	97	56	91	91	52	90	92	82	69	RNF19B
ENSG00000278966	0	0	0	0	0	1	1	0	0	0	0	0	0	0	0	0	1	0	0	0	0	0	0	0	0	0	0	0	0	0	0	0	0	0	0	0	FKSG48
ENSG00000217644	0	0	0	0	0	0	0	0	0	0	0	0	0	0	0	0	0	0	0	0	0	0	0	0	0	0	0	0	0	0	0	0	0	0	0	0	RP4-803A2.1
ENSG00000239670	0	0	0	0	0	1	0	0	0	0	0	0	0	0	0	0	0	0	0	0	0	0	0	0	0	0	0	0	0	0	0	0	0	0	0	0	RP4-803A2.2
ENSG00000236065	4	0	1	0	2	0	1	0	0	1	0	0	0	0	4	2	0	0	1	1	0	0	0	0	0	0	1	0	0	0	0	0	0	0	0	0	RP1-117O3.2
ENSG00000004455	1414	1125	596	2446	453	1427	479	438	218	945	1310	1218	858	1264	1184	1778	882	307	1664	813	908	767	1537	1071	264	501	505	929	344	542	431	467	447	469	405	391	AK2
ENSG00000276645	3	3	2	8	3	8	0	1	3	7	7	10	3	10	6	14	8	0	9	6	3	6	8	6	0	4	4	5	0	0	3	9	1	0	1	5	Metazoa_SRP
ENSG00000142920	54	49	56	48	40	81	13	17	14	66	21	45	7	17	23	27	26	9	13	10	6	11	9	24	0	45	36	26	10	11	60	29	34	41	60	24	AZIN2
ENSG00000278997	1	1	1	0	3	4	1	2	5	5	1	6	0	1	8	3	5	0	0	1	2	2	3	2	0	0	4	0	0	0	4	6	0	3	0	0	RP11-131M11.2
ENSG00000116525	86	107	108	137	72	160	35	53	30	147	108	70	32	64	103	64	76	18	45	55	42	48	39	52	12	6	39	72	18	41	45	41	31	50	33	36	TRIM62
ENSG00000279179	5	0	4	0	0	3	0	0	0	4	1	4	0	1	1	0	3	0	0	2	0	1	1	0	0	0	1	0	3	0	2	4	2	0	2	0	RP11-131M11.3
ENSG00000160094	209	251	193	278	177	282	43	54	42	200	106	106	71	141	178	105	120	21	83	105	85	100	80	76	52	78	117	139	70	62	123	166	172	199	126	138	ZNF362
ENSG00000270115	13	7	9	14	3	10	2	6	2	7	5	12	1	6	18	6	14	2	3	5	3	4	3	6	1	0	0	0	0	12	5	2	3	2	6	8	RP11-415J8.7
ENSG00000184389	2	0	0	4	4	3	0	2	0	3	2	3	0	1	1	2	0	1	0	0	0	0	0	0	0	0	0	0	0	0	0	0	0	9	0	0	A3GALT2
ENSG00000225313	5	6	6	12	2	4	4	3	1	15	0	7	0	4	13	8	3	1	4	0	0	1	2	4	0	0	3	5	0	0	1	0	0	2	0	1	RP11-415J8.3
ENSG00000134686	517	615	543	810	359	692	166	216	118	704	375	435	300	580	642	561	250	78	434	295	308	203	298	272	146	196	179	295	137	220	197	220	170	322	124	156	PHC2
ENSG00000222112	1	6	7	5	2	9	2	1	0	13	4	5	0	4	5	4	4	0	1	1	1	3	1	3	0	0	0	0	0	0	0	1	0	0	0	1	RN7SKP16
ENSG00000233246	1	0	1	4	0	2	0	0	0	2	1	1	0	2	0	4	2	0	1	1	0	2	2	0	0	0	0	0	0	0	4	0	3	1	0	0	RP11-415J8.5
ENSG00000234512	0	0	0	0	0	0	0	0	0	0	0	0	0	0	0	0	0	0	0	0	0	0	0	0	0	0	0	0	0	0	0	0	0	0	0	0	TLR12P
ENSG00000121903	116	116	102	160	82	148	43	49	29	112	89	116	75	115	181	82	125	18	96	107	83	100	76	85	29	42	64	87	38	56	84	105	56	144	65	57	ZSCAN20
ENSG00000235907	0	0	0	0	0	0	0	0	0	0	0	0	0	0	0	0	0	0	0	0	0	0	0	0	0	0	0	0	0	0	0	0	0	0	0	0	RP4-580O19.2
ENSG00000121904	0	0	0	0	0	0	0	0	0	0	0	0	0	0	0	0	0	0	0	0	0	0	0	0	0	0	0	0	0	0	0	0	0	0	0	0	CSMD2
ENSG00000227000	0	0	0	0	0	0	0	0	0	0	0	0	0	0	0	0	0	0	0	0	0	0	0	0	0	0	0	0	0	0	0	0	0	0	0	0	HSPD1P14
ENSG00000176256	0	0	0	0	0	0	0	0	0	0	0	0	0	0	0	0	0	0	0	0	0	0	0	0	0	0	0	0	0	0	0	0	0	0	0	0	HMGB4
ENSG00000231163	0	0	0	0	0	0	0	0	0	0	0	0	0	0	0	0	0	0	0	0	0	0	0	0	0	0	0	0	0	0	0	0	0	0	0	0	CSMD2-AS1
ENSG00000201148	0	0	0	0	0	0	0	0	0	0	0	0	0	0	0	0	0	0	0	0	0	0	0	0	0	0	0	0	0	0	0	0	0	0	0	0	RNA5SP42
ENSG00000142698	0	0	0	0	0	0	0	0	0	0	0	0	0	0	0	0	0	0	0	0	0	0	0	0	0	0	0	0	0	0	0	0	0	0	0	0	C1orf94
ENSG00000270241	0	0	0	0	0	0	0	0	0	0	0	0	0	0	0	0	0	0	0	0	0	0	0	0	0	0	0	0	0	0	0	0	0	0	0	0	RP4-657M3.2
ENSG00000207941	0	0	0	0	0	0	0	0	0	0	0	0	0	0	0	0	0	0	0	0	0	0	0	0	0	0	0	0	0	0	0	0	0	0	0	0	MIR552
ENSG00000163866	265	236	173	370	149	346	113	103	48	329	309	315	173	281	330	236	173	38	299	204	209	153	229	189	78	102	79	226	44	150	111	94	76	90	86	70	SMIM12
ENSG00000189280	264	239	214	378	109	362	98	69	39	269	341	287	140	307	401	291	221	43	306	216	167	99	262	147	22	25	35	98	6	34	31	55	44	56	48	54	GJB5
ENSG00000189433	14	25	14	30	24	52	28	25	12	82	47	73	15	23	30	9	11	1	29	24	17	10	5	11	4	0	2	0	10	4	5	1	4	6	9	16	GJB4
ENSG00000255811	0	0	1	1	1	0	0	0	0	5	3	4	3	1	2	1	0	0	2	4	0	0	0	1	0	0	0	0	0	0	0	0	0	0	0	0	RP1-34M23.5
ENSG00000188910	433	442	342	962	419	796	400	368	189	1350	1134	1299	458	729	1084	636	376	95	835	726	572	271	495	433	80	170	206	454	47	246	76	109	79	180	155	127	GJB3
ENSG00000187513	0	0	0	0	0	0	0	0	0	0	0	0	0	0	1	0	0	0	0	0	0	0	0	0	0	0	0	0	0	0	0	0	0	0	0	0	GJA4
ENSG00000230163	8	0	4	3	0	1	2	0	0	4	0	1	1	1	1	2	0	0	0	0	0	1	0	0	0	0	0	0	0	0	0	0	0	0	0	5	RP5-997D16.2
ENSG00000116544	0	0	0	1	0	0	0	0	0	1	0	0	0	1	0	0	0	0	1	1	0	0	0	0	0	0	1	0	0	0	1	0	0	3	0	0	DLGAP3
ENSG00000241014	1	1	0	1	3	1	1	2	0	1	0	0	0	0	0	0	0	1	0	0	0	1	0	0	0	0	0	0	1	0	0	0	0	0	0	1	RP11-244H3.1
ENSG00000271741	0	0	0	0	0	0	0	0	0	0	0	0	0	0	0	0	0	0	0	0	0	0	0	0	0	0	0	0	0	0	0	0	0	0	0	0	RP11-244H3.4
ENSG00000243749	0	0	0	0	0	0	0	0	0	0	0	0	0	0	0	0	0	0	0	2	0	0	0	0	0	0	0	0	0	0	0	0	0	0	0	0	ZMYM6NB
ENSG00000163867	218	241	218	453	129	375	78	100	87	391	239	308	94	186	305	197	239	49	178	182	116	170	151	155	21	41	73	132	107	82	137	97	108	170	90	149	ZMYM6
ENSG00000197056	431	375	255	826	144	487	112	144	77	353	292	384	244	374	490	598	392	96	554	265	238	327	443	384	126	154	220	243	137	208	231	201	164	281	190	169	ZMYM1
ENSG00000233940	0	0	0	0	0	0	0	0	0	0	0	0	0	0	0	0	0	0	0	0	0	0	0	0	0	0	0	0	0	0	0	0	0	0	0	0	RP11-248I9.2
ENSG00000228348	1	2	0	0	0	0	0	0	0	0	0	0	0	0	0	1	0	0	0	0	0	0	2	0	0	0	0	0	0	0	1	0	0	0	0	0	EFCAB14P1
ENSG00000116560	9376	7881	5428	13314	5534	10188	3240	3323	2004	9514	7202	8863	5145	9102	9741	6347	5338	1356	7449	5875	5520	4193	5694	4373	4873	6591	6028	10543	4619	8149	5394	4716	5383	7515	4123	3690	SFPQ
ENSG00000201868	0	0	0	0	0	0	0	0	0	0	1	0	0	0	0	0	0	0	0	0	0	0	0	0	0	0	0	0	0	0	0	3	0	0	0	0	Y_RNA
ENSG00000146463	3127	3178	2225	5150	1659	4188	911	932	597	2562	2103	2453	1275	2499	3378	2610	2686	565	2185	1673	1491	1977	1989	2020	661	1095	1397	1668	928	1125	1499	1483	1299	2140	1347	1427	ZMYM4
ENSG00000240374	0	0	0	0	0	0	0	0	0	0	0	0	0	0	0	0	0	0	0	0	0	0	0	0	0	0	0	0	0	0	0	0	0	0	0	0	RN7SL503P
ENSG00000201542	0	0	0	2	0	0	0	0	1	0	1	0	0	0	1	0	0	0	0	0	0	0	0	0	0	0	0	0	0	0	0	2	0	0	0	0	SNORA62
ENSG00000229994	18	11	11	12	8	17	0	8	2	15	9	15	9	8	16	7	8	4	10	5	10	11	12	7	5	4	12	8	8	13	9	18	23	10	11	5	RPL5P4
ENSG00000227409	0	1	0	0	0	0	0	0	0	0	0	0	0	0	0	0	0	0	0	0	0	0	0	0	0	0	0	0	0	0	0	0	0	0	0	0	ZMYM4-AS1
ENSG00000278702	0	0	0	0	0	0	0	0	0	0	0	0	0	0	0	0	0	0	0	0	0	0	0	0	0	0	1	0	0	0	0	0	0	0	0	0	Metazoa_SRP
ENSG00000142687	742	819	690	1253	524	1085	263	294	170	980	646	752	289	635	793	526	563	126	556	519	400	458	477	418	140	264	358	414	216	297	352	354	309	560	268	281	KIAA0319L
ENSG00000236274	0	0	0	0	0	1	0	0	0	0	0	0	0	0	0	0	0	0	0	0	0	0	0	0	0	0	0	0	0	0	0	0	0	0	0	0	RP4-728D4.3
ENSG00000020129	140	177	101	244	112	237	86	67	44	224	209	179	134	222	230	162	91	30	214	163	154	83	173	142	26	73	76	213	47	133	52	88	71	129	63	50	NCDN
ENSG00000239636	0	0	0	5	0	0	0	0	0	0	0	0	1	0	1	1	2	0	0	0	0	1	0	1	0	0	0	0	0	0	0	0	0	0	0	2	RP4-728D4.2
ENSG00000116819	2	1	2	3	0	1	1	0	3	4	2	1	0	0	0	0	0	1	0	0	0	0	2	0	0	0	0	0	0	0	0	0	0	1	0	0	TFAP2E
ENSG00000126067	621	494	286	897	167	823	162	183	93	419	574	438	259	482	487	527	285	77	520	219	280	268	508	387	133	169	225	364	80	115	165	141	130	227	150	115	PSMB2
ENSG00000142686	80	52	21	99	41	79	47	25	14	70	70	59	39	43	47	85	52	16	63	50	39	24	76	48	28	37	31	54	25	83	32	37	25	29	30	19	C1orf216
ENSG00000092853	611	341	57	1042	56	511	156	109	35	81	439	282	473	491	141	1520	604	264	837	95	381	530	1025	639	860	1122	718	1427	705	1417	128	333	258	94	165	78	CLSPN
ENSG00000232335	0	0	0	1	0	0	0	0	0	0	0	1	0	0	0	0	0	0	0	0	0	0	0	0	0	0	0	0	0	0	0	0	0	0	0	0	RP11-435D7.3
ENSG00000134698	423	505	464	603	344	738	157	201	165	747	325	616	136	400	793	286	512	83	250	463	252	371	214	271	42	178	243	123	82	176	321	281	277	521	263	306	AGO4
ENSG00000092847	752	876	694	1197	507	1146	285	307	212	1024	700	903	402	726	1104	908	914	203	705	628	500	630	753	671	176	330	526	446	351	449	499	419	518	729	371	486	AGO1
ENSG00000271164	0	0	0	0	0	0	0	0	0	0	0	0	0	0	0	0	0	0	0	0	0	0	0	0	0	0	0	0	0	0	0	0	0	0	0	0	RP4-789D17.4
ENSG00000271914	4	4	0	3	0	0	0	1	0	0	2	3	0	0	1	1	0	0	0	0	0	0	0	1	0	0	0	0	0	0	0	0	0	0	0	0	RP4-789D17.5
ENSG00000126070	602	590	502	1116	315	841	233	296	177	929	675	855	273	582	870	657	577	133	505	420	328	424	508	424	104	191	303	250	131	203	347	308	292	484	294	286	AGO3
ENSG00000271554	0	1	1	0	3	3	0	0	0	0	1	0	0	0	0	0	0	0	0	0	0	0	0	0	0	0	0	0	0	0	0	0	0	0	0	0	RP4-665N4.8
ENSG00000232862	1	0	0	2	0	1	0	1	1	1	2	0	0	0	0	0	0	0	0	0	2	0	0	0	0	0	0	0	0	0	0	0	0	0	0	0	RP4-665N4.4
ENSG00000092850	0	0	0	1	0	0	0	0	0	0	0	0	0	0	0	0	1	0	0	0	0	0	0	0	0	0	0	0	0	0	0	0	0	0	0	0	TEKT2
ENSG00000116863	179	158	138	274	144	234	100	92	58	287	236	292	114	220	261	135	118	30	177	175	134	81	160	113	29	58	84	153	67	122	46	73	57	80	62	46	ADPRHL2
ENSG00000171812	1	0	0	0	0	0	0	0	0	0	0	0	0	0	1	0	0	0	0	1	0	0	1	0	0	3	0	0	0	0	0	0	0	0	0	0	COL8A2
ENSG00000054116	322	262	212	464	155	360	92	94	55	296	255	286	136	300	376	357	229	69	279	198	159	190	255	241	48	66	120	94	53	75	107	75	120	115	65	74	TRAPPC3
ENSG00000116871	1226	1255	943	1710	1453	1421	429	587	284	1736	1178	1175	1018	1171	1147	770	658	213	1051	962	1143	663	852	610	1436	3031	2317	5661	2441	4999	1238	1370	1613	2797	1232	1206	MAP7D1
ENSG00000264592	0	0	0	0	0	0	0	0	0	0	0	0	0	0	0	0	0	0	0	0	0	0	0	0	0	0	0	0	0	0	0	0	0	0	0	0	RN7SL131P
ENSG00000054118	8447	7554	5042	13100	5828	9233	2408	2816	1624	7456	5825	7081	4080	6399	6827	4373	3727	1041	6728	4937	5142	3186	3698	3075	4847	7985	7151	11071	5325	10280	5340	4847	5360	7495	4360	3881	THRAP3
ENSG00000231849	0	0	0	0	0	0	0	0	0	0	0	0	0	0	0	0	0	0	0	0	0	0	0	0	0	0	0	0	0	0	0	0	0	0	0	0	UBE2V2P4
ENSG00000214193	1120	821	476	2075	440	1281	544	598	341	1276	1590	1431	541	918	1213	607	798	161	780	808	735	582	516	570	229	585	591	1025	438	825	597	483	483	772	359	415	SH3D21
ENSG00000142694	28	13	11	40	5	30	13	5	6	25	31	24	3	8	17	12	12	1	8	4	1	0	3	5	0	0	2	4	0	0	5	8	2	4	7	0	EVA1B
ENSG00000196182	632	669	589	939	576	968	238	305	153	914	545	696	289	441	545	416	332	75	438	271	252	183	321	266	153	214	244	356	193	310	215	218	173	176	103	123	STK40
ENSG00000181817	54	76	42	101	35	63	19	15	4	49	30	38	33	60	53	79	27	9	66	24	43	24	53	31	14	6	15	4	22	13	10	15	6	9	13	5	LSM10
ENSG00000222821	0	0	0	0	0	0	0	0	0	0	0	0	0	0	0	0	0	0	0	0	0	0	0	0	0	0	0	0	0	0	0	0	0	0	0	0	RNU4-27P
ENSG00000116885	55	67	56	70	40	83	11	17	9	39	23	30	12	40	40	24	40	5	18	28	21	15	20	17	6	9	12	9	1	2	27	16	16	43	9	33	OSCP1
ENSG00000201448	2	2	0	1	0	4	1	1	0	3	0	1	0	0	3	0	2	0	1	0	1	0	0	4	0	0	0	0	0	0	0	0	0	0	0	1	SNORA63
ENSG00000116898	742	525	372	1067	296	683	189	171	113	470	511	544	393	635	600	517	391	109	583	320	383	324	434	332	252	295	334	445	252	319	236	248	217	309	158	181	MRPS15
ENSG00000119535	0	1	0	0	0	0	0	0	0	0	0	0	0	0	0	0	0	0	0	0	0	0	0	0	0	0	0	1	0	0	0	0	0	0	0	0	CSF3R
ENSG00000230214	0	0	0	0	0	0	0	0	0	0	0	0	0	0	0	0	0	0	0	0	0	0	0	0	0	0	0	0	0	0	0	0	0	0	0	0	FTLP18
ENSG00000234481	0	0	0	0	0	0	0	0	0	0	0	0	0	0	0	0	0	0	0	0	0	0	0	0	0	0	0	0	0	0	0	0	0	0	0	0	RP4-614N24.1
ENSG00000163873	0	0	0	0	0	0	0	0	0	0	0	0	0	0	0	0	0	0	0	0	0	0	0	0	0	0	0	0	0	0	0	0	0	0	0	0	GRIK3
ENSG00000223944	0	0	0	0	0	0	0	0	0	0	0	0	0	0	0	0	0	0	0	0	0	0	0	0	0	0	0	0	0	0	0	0	0	0	0	0	RP5-1180C18.1
ENSG00000264698	0	0	0	0	0	0	0	0	0	0	0	0	0	0	0	0	0	0	0	0	0	0	0	0	0	0	0	0	0	0	0	0	0	0	0	0	MIR4255
ENSG00000207328	0	0	0	0	0	0	0	0	0	0	0	0	0	0	0	0	0	0	0	0	0	0	0	0	0	0	0	0	0	0	0	0	0	0	0	0	RNU6-636P
ENSG00000252368	0	0	0	0	0	0	0	0	0	0	0	0	0	0	0	0	0	0	0	0	0	0	0	0	0	0	0	0	0	0	0	0	0	0	0	0	RNA5SP43
ENSG00000230451	0	0	0	0	0	0	0	0	0	0	0	0	0	0	0	0	0	0	0	0	0	0	0	0	0	0	0	0	0	0	0	0	0	0	0	0	RPS29P6
ENSG00000233621	29	32	38	54	28	67	3	11	12	49	19	36	10	14	37	27	13	2	27	5	9	16	23	17	2	1	8	3	23	17	11	8	4	27	9	9	LINC01137
ENSG00000163874	531	629	555	761	371	732	12	15	14	99	87	59	33	43	55	29	48	11	58	45	37	38	44	45	18	46	61	45	27	66	85	39	65	38	31	38	ZC3H12A
ENSG00000163875	829	855	660	1331	531	999	300	295	227	1194	735	917	449	917	1095	601	592	145	689	681	504	463	585	430	198	304	426	376	240	259	290	291	307	363	249	247	MEAF6
ENSG00000263675	3	5	3	6	0	6	0	0	0	9	2	1	0	0	0	0	0	0	1	0	0	0	0	0	0	0	0	0	0	0	0	0	0	0	0	0	MIR5581
ENSG00000163877	255	299	210	484	175	377	78	99	62	229	196	255	129	200	281	199	182	52	201	174	173	140	167	135	58	97	107	177	142	149	115	110	89	194	84	72	SNIP1
ENSG00000232273	0	0	0	0	0	0	0	0	0	0	0	0	0	0	1	0	0	0	0	0	0	0	0	0	0	0	0	0	0	0	0	0	0	0	0	0	FTH1P1
ENSG00000237749	0	0	0	1	0	0	0	0	0	0	0	0	0	1	0	0	0	0	0	0	0	0	0	0	1	0	0	0	0	0	0	0	3	0	0	0	RP3-423B22.5
ENSG00000163879	0	0	0	0	0	0	0	0	0	0	0	0	0	0	0	0	0	0	0	0	1	0	0	0	0	0	0	0	0	0	0	0	0	0	0	0	DNALI1
ENSG00000134697	565	432	295	852	254	557	241	234	138	637	467	626	472	634	645	541	307	108	675	416	426	295	507	345	309	460	386	798	282	705	218	235	237	383	222	216	GNL2
ENSG00000169218	0	0	0	0	0	0	0	0	0	0	0	0	0	0	0	0	0	0	0	0	0	0	0	0	0	0	0	0	0	0	0	0	0	0	0	0	RSPO1
ENSG00000116922	87	84	64	138	27	99	40	25	15	79	53	74	97	135	113	138	67	26	155	75	88	63	109	79	28	24	55	96	60	99	30	52	44	46	40	21	C1orf109
ENSG00000134690	356	216	87	657	57	350	71	58	21	63	199	203	236	280	126	301	97	55	477	62	197	93	223	161	198	249	213	437	168	366	106	116	93	56	83	59	CDCA8
ENSG00000183317	0	2	1	9	3	7	1	2	3	10	12	12	5	7	7	8	6	0	4	11	3	5	6	6	0	5	0	0	0	0	2	4	4	0	0	0	EPHA10
ENSG00000200421	0	0	0	1	0	0	0	0	0	0	0	0	0	0	0	0	0	0	0	0	0	0	0	0	0	0	0	0	0	0	0	0	0	0	0	0	Y_RNA
ENSG00000214141	0	0	0	0	0	0	0	0	0	0	0	0	0	0	0	0	0	0	0	0	0	0	0	0	0	0	0	0	0	0	0	0	0	0	0	0	ACTN4P2
ENSG00000227416	0	0	0	0	0	0	0	0	0	0	0	0	0	0	0	0	0	0	0	0	0	0	1	0	0	0	0	0	0	0	0	0	0	0	0	0	RP11-109P14.2
ENSG00000185090	102	78	48	127	43	95	23	32	8	62	75	76	56	108	87	113	63	23	83	53	50	66	147	88	9	26	31	70	11	41	34	35	34	13	28	30	MANEAL
ENSG00000233728	5	6	0	7	2	4	2	2	1	3	5	2	0	4	3	3	2	0	3	5	0	0	3	2	0	0	0	0	0	0	0	0	0	0	1	0	RP11-109P14.9
ENSG00000196449	133	148	97	211	68	183	43	38	24	119	85	71	62	103	126	77	46	9	75	44	68	40	65	43	10	17	35	44	20	19	36	27	20	32	17	25	YRDC
ENSG00000197982	164	164	124	237	104	222	52	46	25	177	137	107	109	157	156	152	117	28	141	104	105	95	148	116	25	52	109	168	83	90	76	105	96	83	98	100	C1orf122
ENSG00000188786	347	354	312	561	234	583	166	177	112	557	377	469	254	433	600	345	220	74	391	288	233	227	293	242	67	133	123	266	80	104	105	131	113	156	119	92	MTF1
ENSG00000235673	0	0	0	0	0	0	0	0	0	0	0	0	0	0	0	0	0	0	0	0	0	0	0	0	0	0	0	0	0	0	0	0	0	0	0	0	RP11-109P14.8
ENSG00000230955	4	2	0	0	0	1	1	1	0	0	0	0	0	0	0	0	0	0	0	0	0	0	0	0	0	0	0	0	0	0	0	0	0	0	0	0	RP11-109P14.10
ENSG00000204084	376	414	303	665	271	579	110	118	81	384	270	385	118	275	287	233	276	52	379	191	191	173	220	201	148	126	191	290	87	217	164	180	147	243	159	124	INPP5B
ENSG00000252448	0	0	0	0	0	0	0	0	0	0	0	0	0	0	0	0	0	0	0	0	0	0	0	0	0	0	0	0	0	0	0	0	0	0	0	0	SNORA63
ENSG00000222282	0	0	0	0	0	0	0	0	0	0	0	0	0	0	0	0	0	0	0	0	0	0	0	0	0	0	0	0	0	0	0	0	0	0	0	0	RNU6-584P
ENSG00000277168	0	0	0	0	0	0	0	0	0	0	0	0	0	0	0	0	0	0	0	0	0	0	0	0	0	0	0	0	0	0	0	0	0	0	0	0	Metazoa_SRP
ENSG00000183431	666	535	294	943	246	717	177	204	89	421	452	450	396	622	528	771	407	147	618	322	390	291	654	498	523	365	293	710	283	569	253	186	238	267	199	184	SF3A3
ENSG00000212541	2	5	0	0	0	1	0	0	0	0	0	0	1	0	0	0	0	0	0	0	0	0	0	2	0	0	0	0	0	11	0	0	0	0	0	1	RNU6-510P
ENSG00000183386	58	90	47	126	49	163	43	42	28	148	122	119	45	87	106	74	37	9	66	60	41	20	42	40	22	23	34	12	6	18	26	22	16	34	37	14	FHL3
ENSG00000183520	543	479	301	899	268	582	170	187	108	428	408	434	430	550	578	632	339	118	672	369	496	315	589	388	332	350	273	552	188	330	254	236	279	254	205	165	UTP11L
ENSG00000185668	0	0	0	0	0	0	0	0	0	0	0	0	0	0	0	0	0	0	0	0	0	0	0	0	0	0	0	0	0	0	0	0	0	0	0	0	POU3F1
ENSG00000224592	0	0	0	0	0	0	0	0	0	0	0	0	0	0	0	0	0	0	0	0	0	0	0	0	0	0	0	0	0	0	0	0	0	0	0	0	RP5-884C9.2
ENSG00000223589	0	0	0	0	0	0	0	0	0	0	0	0	0	0	0	0	0	0	0	0	0	0	0	0	0	0	0	0	0	0	0	0	0	0	0	0	RP5-884C9.3
ENSG00000265596	0	0	0	0	0	0	0	0	0	0	0	0	0	0	0	0	0	0	0	0	0	0	0	0	0	0	0	0	0	0	0	0	0	0	0	0	MIR3659
ENSG00000237290	0	0	0	0	0	0	0	0	0	0	0	0	0	0	0	0	0	0	0	0	0	0	0	0	0	0	0	0	0	0	0	0	0	0	0	0	LINC01343
ENSG00000275350	0	0	0	0	0	0	0	0	0	0	0	0	0	0	0	0	0	0	0	0	0	0	0	0	0	0	0	0	0	0	0	0	0	0	0	0	RP11-329N22.2
ENSG00000200796	0	0	0	0	0	0	0	0	0	0	0	0	0	0	0	0	0	0	0	0	0	0	0	0	0	0	0	0	0	0	0	0	0	0	0	0	RNU6-753P
ENSG00000238063	0	0	0	0	0	0	0	0	0	0	0	0	0	0	0	0	0	0	0	0	0	0	0	0	0	0	0	0	0	0	0	0	0	0	0	0	RP11-329N22.1
ENSG00000215895	0	1	0	1	0	0	4	1	1	0	0	5	3	5	4	3	2	0	4	6	2	1	3	1	3	0	0	1	0	0	2	1	4	5	0	0	RP11-334L9.1
ENSG00000116954	426	456	468	763	287	701	269	295	171	859	584	742	243	584	868	366	642	84	347	451	341	381	324	323	58	80	168	164	83	100	128	104	129	200	133	121	RRAGC
ENSG00000273637	0	0	0	0	0	0	0	0	0	0	0	0	0	0	0	0	0	0	0	0	0	0	0	0	0	0	0	0	0	0	0	0	0	0	0	0	RP5-864K19.7
ENSG00000228436	25	26	25	32	18	42	5	9	6	29	27	23	7	18	30	13	29	9	6	16	8	23	11	7	0	4	6	1	1	26	17	7	10	17	2	25	RP5-864K19.4
ENSG00000214114	470	337	210	790	131	525	143	140	66	239	408	367	161	311	345	531	270	82	444	169	150	200	402	299	71	184	89	235	62	119	120	170	115	203	132	123	MYCBP
ENSG00000274944	0	0	0	0	1	0	1	0	0	0	0	0	0	0	1	0	1	0	0	0	1	1	0	0	0	0	3	0	0	0	0	0	0	0	0	0	RP5-864K19.6
ENSG00000131233	0	0	0	0	0	0	0	0	0	0	0	1	0	0	2	0	0	0	0	1	0	0	0	1	0	0	2	0	0	0	1	0	1	1	0	0	GJA9
ENSG00000158315	284	341	250	435	265	348	62	91	57	233	155	206	110	170	217	164	216	59	113	125	114	214	100	118	65	225	257	162	236	296	329	296	308	569	342	292	RHBDL2
ENSG00000199963	1	0	0	0	0	0	0	0	0	0	0	1	0	1	0	0	0	0	0	0	0	0	0	0	0	0	0	0	0	0	0	0	0	0	0	0	RNU6-605P
ENSG00000207466	0	0	0	0	0	0	0	0	0	0	0	0	0	0	0	0	0	0	0	0	0	0	0	0	0	0	0	0	0	0	0	0	0	0	0	0	Y_RNA
ENSG00000235549	0	0	0	0	0	0	0	0	0	0	0	0	0	0	0	0	0	0	0	0	0	0	0	0	0	0	0	0	0	0	0	0	0	0	0	0	EIF1P2
ENSG00000174574	656	716	538	1154	378	1021	217	245	136	666	613	710	358	643	927	668	565	136	622	438	335	333	508	439	86	158	306	334	117	267	270	282	221	221	193	143	AKIRIN1
ENSG00000168653	106	86	78	160	59	120	27	21	17	79	78	50	56	94	64	50	42	10	72	52	78	36	54	32	171	60	49	38	36	74	29	30	60	56	33	27	NDUFS5
ENSG00000127603	9571	11079	9842	17017	8670	15326	5018	6070	3778	17804	11147	15184	6899	15338	22972	7733	9576	1950	9638	14088	9902	8292	7539	7291	2666	4311	6119	6120	5111	6063	5649	5327	5561	10757	5520	5714	MACF1
ENSG00000206654	0	0	0	0	0	0	0	0	0	0	0	0	0	0	0	0	0	0	0	0	0	0	0	0	0	0	0	0	0	0	0	0	0	0	0	0	RNU6-608P
ENSG00000222378	0	0	0	0	0	0	0	0	0	0	0	0	0	0	0	0	0	0	0	0	0	0	0	0	0	0	0	0	0	0	0	0	0	0	0	0	RNA5SP44
ENSG00000226438	2	0	0	0	0	1	0	1	0	1	0	0	0	0	0	0	0	0	0	0	0	0	0	0	0	0	0	0	0	0	0	0	0	0	0	0	RP11-420K8.1
ENSG00000217897	0	0	0	0	0	0	0	0	0	0	0	0	0	0	0	0	0	0	0	0	0	0	0	0	0	0	0	0	0	0	0	0	0	0	0	0	HSPE1P8
ENSG00000183682	0	0	0	11	0	1	3	0	1	7	1	0	0	4	8	2	1	0	1	1	0	0	0	1	0	0	0	0	0	0	0	0	0	0	0	0	BMP8A
ENSG00000237624	1	0	0	0	0	0	0	1	0	0	0	0	0	0	0	0	0	0	0	0	0	0	0	0	0	0	0	0	0	0	0	0	0	0	0	0	OXCT2P1
ENSG00000243970	63	68	56	125	30	88	47	32	17	98	91	57	17	50	79	69	41	9	41	41	23	39	43	31	10	19	34	11	6	13	43	35	40	89	49	26	PPIEL
ENSG00000090621	3460	2969	1845	5914	1775	3813	1215	1302	670	2867	2722	3241	2085	3122	3384	3376	2252	628	3977	2462	2430	1865	2727	2119	1514	2336	2185	4261	1459	3140	1887	2001	1974	2680	2003	1593	PABPC4
ENSG00000228060	2	5	1	10	0	8	1	0	1	0	2	1	0	2	1	2	0	0	0	0	0	0	0	1	0	0	0	0	0	2	0	0	0	0	0	0	RP11-69E11.8
ENSG00000201457	0	0	0	0	0	0	0	0	0	0	0	0	0	0	0	0	0	0	0	0	0	0	0	0	0	0	0	0	0	0	0	0	0	0	0	0	SNORA55
ENSG00000163909	0	0	0	0	0	0	0	0	0	0	0	0	0	0	0	0	0	0	0	0	0	0	0	0	0	0	0	0	0	0	0	0	0	0	0	0	HEYL
ENSG00000225903	0	0	0	0	0	0	0	0	0	0	0	0	0	0	0	0	0	0	0	0	0	0	0	0	0	0	0	0	0	0	0	0	0	0	0	0	RP1-144F13.3
ENSG00000116981	0	0	0	0	0	0	0	0	0	0	0	0	0	0	0	0	0	0	0	0	0	0	0	0	0	0	0	0	0	0	0	0	0	0	0	0	NT5C1A
ENSG00000116983	1	0	0	1	0	0	0	0	0	0	0	0	0	0	0	0	0	0	0	0	0	0	0	0	2	0	0	0	0	0	0	0	0	1	0	0	HPCAL4
ENSG00000084072	360	330	266	684	182	537	136	162	75	336	316	378	229	379	386	355	271	64	419	228	258	204	307	265	160	208	235	339	116	206	131	143	162	197	170	113	PPIE
ENSG00000225333	0	0	0	0	0	0	0	0	0	0	0	0	0	0	0	0	0	0	0	0	0	0	0	0	0	0	0	1	0	0	0	0	0	0	0	0	RP1-144F13.4
ENSG00000252413	0	0	0	0	0	0	0	0	0	0	0	0	0	0	0	0	0	0	0	0	0	0	0	0	0	0	0	0	0	0	0	0	0	0	0	0	RNU7-121P
ENSG00000116985	4	9	0	15	2	5	4	4	0	3	7	16	5	9	10	19	11	6	7	3	3	5	21	6	8	5	6	14	5	0	3	6	2	8	0	1	BMP8B
ENSG00000198754	0	1	0	0	0	0	0	0	1	0	3	1	0	1	0	0	0	0	0	0	0	2	0	0	4	0	0	0	0	0	0	0	0	0	0	0	OXCT2
ENSG00000261798	0	0	1	0	0	0	0	2	0	0	2	0	0	1	1	0	0	0	0	0	2	1	1	0	0	0	1	0	0	0	1	0	0	0	0	0	RP1-118J21.25
ENSG00000229213	0	0	0	0	0	0	0	0	0	0	0	0	0	0	0	0	0	0	0	0	0	0	0	0	0	0	0	0	0	0	0	0	0	0	0	0	RP1-118J21.24
ENSG00000043514	284	218	166	405	125	282	82	97	49	221	214	257	177	250	262	240	170	50	291	192	192	134	214	161	69	129	118	254	86	162	156	147	146	208	109	164	TRIT1
ENSG00000202222	0	2	3	7	2	1	2	0	0	3	1	5	0	4	3	2	1	0	5	1	2	0	3	3	0	0	3	0	0	0	0	7	7	1	7	0	Y_RNA
ENSG00000116990	8	14	13	1	2	10	5	3	5	6	2	5	5	4	6	8	2	0	5	0	0	4	10	2	5	0	5	0	0	3	4	3	6	8	1	11	MYCL
ENSG00000236546	1	0	0	2	0	1	0	0	0	2	2	0	0	0	0	0	0	0	0	0	0	0	0	0	0	0	0	0	0	0	0	0	0	0	0	0	RP1-118J21.5
ENSG00000207356	0	0	0	0	0	0	0	0	0	0	0	0	0	0	0	0	0	0	0	0	0	0	0	0	0	0	0	0	0	0	0	0	0	0	0	0	Y_RNA
ENSG00000168389	89	61	37	127	33	105	45	53	21	135	248	158	77	108	61	124	34	15	146	41	64	20	97	55	24	25	12	110	16	17	9	10	0	17	5	8	MFSD2A
ENSG00000228477	3	7	4	15	6	12	4	0	2	8	18	19	3	5	3	10	1	3	12	3	1	3	5	7	1	2	1	0	0	0	0	0	0	0	0	0	RP3-342P20.2
ENSG00000131236	5661	5636	3915	9183	3761	6958	2263	2603	1345	6310	5199	6182	4610	7118	8689	6633	6216	1356	6839	5828	4687	4512	5812	4728	2124	3165	3494	4731	2192	2843	2418	2579	2434	2926	2118	1723	CAP1
ENSG00000131238	774	626	443	1152	332	949	214	198	110	521	574	532	321	630	649	703	372	91	743	311	370	308	635	427	123	225	175	358	158	191	183	110	111	168	122	128	PPT1
ENSG00000226745	0	0	0	0	0	0	0	0	0	0	0	0	0	0	0	0	0	0	0	0	0	0	0	0	0	0	0	0	0	0	0	0	0	0	0	0	RP11-115D7.3
ENSG00000117000	883	1094	954	1577	678	1448	434	467	384	1563	982	1498	511	1065	1842	1036	1243	250	939	1012	737	868	730	751	231	359	503	462	302	368	513	519	453	839	424	443	RLF
ENSG00000207508	0	0	0	0	0	0	0	0	0	1	0	0	0	0	0	0	0	0	1	0	0	0	0	0	0	0	0	0	0	0	4	0	1	0	0	0	RNU6-1237P
ENSG00000188800	0	0	0	1	0	2	0	0	0	1	1	0	0	0	3	0	2	0	0	0	0	0	0	0	0	0	0	0	0	0	0	3	0	9	0	0	TMCO2
ENSG00000259943	45	62	32	85	32	80	7	17	7	49	32	37	10	26	30	31	41	3	39	18	35	31	22	16	4	0	10	14	20	6	25	12	21	3	17	19	RP1-39G22.7
ENSG00000084073	1191	1065	716	2132	375	1462	522	493	252	1219	1297	1457	801	1470	1802	1996	1264	352	1802	1004	935	955	1549	1358	320	584	704	1185	386	817	521	566	559	869	470	481	ZMPSTE24
ENSG00000231296	0	0	0	0	0	0	0	0	0	0	0	0	0	0	0	0	0	0	0	0	0	0	0	0	0	0	0	0	0	0	0	0	0	0	0	0	RP1-39G22.4
ENSG00000049089	1	9	10	10	3	5	0	2	1	7	1	7	2	4	3	1	5	0	6	5	4	3	3	4	0	8	12	14	27	27	7	8	10	13	2	28	COL9A2
ENSG00000227311	0	0	0	0	0	0	0	0	0	0	0	0	0	1	3	0	0	0	1	1	1	0	0	0	0	0	0	0	0	0	0	0	0	1	0	0	RP1-228H13.1
ENSG00000084070	226	189	96	412	77	229	43	52	27	148	135	138	133	147	160	224	99	26	208	107	126	126	227	168	118	149	108	352	81	174	85	106	102	133	119	84	SMAP2
ENSG00000213172	0	0	0	0	0	0	0	0	0	0	0	0	0	0	0	0	0	0	0	0	0	0	0	0	0	0	0	0	0	0	0	0	0	0	0	0	RP1-228H13.2
ENSG00000187801	22	18	22	21	11	20	7	17	8	41	16	38	16	36	34	21	3	5	53	24	22	14	20	30	1	19	11	31	5	4	9	7	5	43	12	15	ZFP69B
ENSG00000260920	8	22	10	29	8	24	2	10	5	29	24	25	15	28	21	14	11	2	22	22	19	13	10	23	12	16	22	4	20	32	13	14	14	52	31	16	RP1-228H13.5
ENSG00000279667	2	0	0	2	0	0	0	0	0	0	2	0	0	0	1	2	0	0	0	0	1	1	2	0	0	0	0	0	0	0	0	0	0	0	0	0	RP11-656D10.7
ENSG00000187815	37	58	40	99	6	51	17	5	5	44	27	25	35	74	61	62	42	11	54	37	36	20	60	52	28	11	26	44	29	63	36	32	22	39	28	4	ZFP69
ENSG00000238287	3	0	2	1	2	0	0	1	0	1	0	0	0	1	0	0	0	0	1	1	1	2	2	0	0	1	0	0	0	6	3	1	4	4	0	3	RP11-656D10.3
ENSG00000164002	88	42	55	131	38	93	35	32	17	92	64	88	60	77	114	110	78	18	75	55	58	56	92	57	31	37	48	94	20	38	36	34	48	38	15	38	EXO5
ENSG00000227278	4	1	0	2	0	1	0	0	0	1	0	0	0	0	0	1	1	0	0	0	0	0	2	0	0	0	5	1	0	1	0	0	0	0	0	0	RP11-656D10.5
ENSG00000238186	0	0	0	0	0	0	0	0	0	0	0	0	0	0	1	1	0	0	0	0	0	0	0	0	0	0	0	0	0	0	0	0	0	0	0	0	RP11-656D10.6
ENSG00000117010	50	37	35	91	15	49	11	13	5	31	42	31	20	33	47	52	19	12	31	16	24	23	32	37	12	19	28	18	1	15	30	13	16	27	12	16	ZNF684
ENSG00000236505	0	0	0	0	0	0	0	0	0	0	0	0	0	0	0	0	0	0	0	0	0	0	0	0	0	0	0	0	0	0	0	0	0	0	0	0	RP1-63P18.2
ENSG00000233910	0	0	0	0	0	0	0	0	0	0	0	0	0	0	0	0	0	0	0	0	0	0	0	0	0	0	0	0	0	0	0	0	0	0	0	0	GTF2F2P2
ENSG00000117016	11	18	18	20	15	17	8	12	3	28	15	10	5	18	21	11	16	3	16	21	6	9	4	4	2	6	12	0	2	4	8	13	2	4	4	4	RIMS3
ENSG00000237899	3	0	0	3	2	0	0	0	1	0	0	0	0	3	1	0	1	0	0	0	0	0	0	0	5	0	0	0	0	0	0	1	0	0	0	0	RP4-739H11.3
ENSG00000272145	27	31	24	57	15	27	19	12	10	33	19	24	18	26	41	49	51	8	39	22	19	30	25	30	13	32	48	6	8	44	31	41	21	25	16	35	NFYC-AS1
ENSG00000066136	440	469	329	785	252	628	151	143	62	393	403	384	245	415	471	305	317	51	383	266	269	234	266	222	118	155	188	299	138	236	191	192	169	280	142	194	NFYC
ENSG00000198974	0	0	0	0	0	0	0	0	0	1	0	1	0	0	0	0	0	0	0	1	0	0	0	0	0	0	0	0	0	0	0	0	0	0	0	0	MIR30E
ENSG00000207962	1	0	1	0	0	1	0	0	0	0	0	0	0	0	0	0	1	0	0	0	0	1	0	0	0	0	1	0	0	0	0	0	0	0	0	0	MIR30C1
ENSG00000117013	1	1	1	1	1	4	0	0	0	1	1	2	2	1	1	0	1	0	0	0	0	1	1	0	0	0	0	0	0	1	1	0	2	0	0	1	KCNQ4
ENSG00000264582	0	0	0	0	0	0	0	0	0	0	0	0	0	1	0	0	0	0	0	4	0	0	0	2	0	0	0	0	0	0	0	0	0	0	0	0	RN7SL326P
ENSG00000179862	92	99	73	129	80	132	9	12	17	90	56	29	45	75	59	45	16	12	74	42	53	23	31	28	17	51	45	75	35	59	54	64	30	74	47	58	CITED4
ENSG00000229528	0	0	0	0	0	0	0	0	0	0	0	0	0	0	0	0	0	0	0	0	0	0	0	0	0	0	0	0	0	0	0	0	0	0	0	0	RP5-1066H13.4
ENSG00000228940	0	0	0	0	0	0	0	0	0	0	0	0	0	0	0	0	0	0	0	0	0	0	0	0	0	0	0	0	0	0	0	0	0	0	0	0	RP11-348A7.1
ENSG00000233118	0	0	0	0	0	0	0	0	0	0	0	0	0	0	0	0	0	0	0	0	0	0	0	0	0	0	0	0	0	0	0	0	0	0	0	0	UBE2V1P8
ENSG00000171793	609	467	213	1244	174	674	288	293	96	550	712	722	653	838	740	1272	502	160	1124	521	586	349	1010	574	345	319	266	864	171	429	116	166	103	111	100	74	CTPS1
ENSG00000281207	34	35	12	54	9	47	17	18	6	46	25	44	23	25	22	38	18	4	19	27	13	15	23	12	6	14	3	28	0	11	4	5	4	0	3	4	SLFNL1-AS1
ENSG00000171790	6	2	2	15	2	8	3	0	0	6	1	8	0	3	7	5	8	2	1	4	0	3	3	0	0	1	2	0	0	7	2	6	8	7	0	9	SLFNL1
ENSG00000010803	300	279	177	426	142	348	84	68	47	238	221	218	122	229	260	221	186	45	251	175	149	135	205	197	50	103	73	144	39	80	132	113	97	107	82	82	SCMH1
ENSG00000215893	0	0	0	0	0	0	0	0	0	0	0	0	0	0	0	0	0	0	0	0	0	0	0	0	0	0	0	0	0	0	0	0	0	0	0	0	RP4-635E8.1
ENSG00000235358	3	6	12	10	2	8	2	1	3	4	10	2	2	3	15	10	8	1	1	10	2	1	8	6	0	0	4	2	0	7	0	10	8	1	5	2	RP11-399E6.1
ENSG00000213987	0	0	0	0	0	0	0	0	0	0	0	0	0	0	0	0	0	0	0	0	0	0	0	0	0	0	0	0	0	0	0	0	0	0	0	0	RP11-399E6.2
ENSG00000204060	20	13	34	37	28	38	4	1	2	5	4	9	1	6	23	4	9	3	7	6	4	10	5	15	3	14	9	0	16	8	22	14	16	39	15	10	FOXO6
ENSG00000229901	0	0	1	3	0	0	1	0	0	1	0	5	0	1	1	0	0	1	0	0	1	0	0	0	0	0	0	0	0	0	0	0	2	0	0	1	RP11-399E6.4
ENSG00000252563	0	0	0	0	0	0	0	0	0	0	0	0	0	0	0	0	0	0	0	0	0	0	0	0	0	0	0	0	0	0	0	0	0	0	0	0	RNA5SP45
ENSG00000127129	14	22	11	14	1	17	7	5	1	0	6	1	8	18	18	4	5	2	4	8	4	3	5	2	0	0	3	0	0	0	4	3	7	3	4	2	EDN2
ENSG00000127124	161	204	149	308	153	255	116	154	94	376	217	267	157	492	620	250	252	45	127	234	141	110	95	92	44	68	105	38	78	60	122	181	116	44	30	34	HIVEP3
ENSG00000230881	0	0	0	0	0	0	0	0	0	0	0	0	0	0	0	0	0	0	0	0	0	0	0	0	0	0	0	0	0	0	0	0	0	0	0	0	RP11-486B10.3
ENSG00000230638	3	2	1	0	0	1	1	1	1	6	0	1	0	0	3	6	1	0	2	0	0	0	0	0	0	0	0	0	0	0	0	0	0	0	1	3	RP11-486B10.4
ENSG00000227538	1	0	0	0	0	0	0	0	0	0	0	0	0	0	0	0	0	0	0	0	0	0	0	0	0	0	0	0	0	0	0	0	0	0	0	0	HNRNPFP1
ENSG00000228776	0	0	0	0	0	0	0	0	0	0	0	0	0	0	0	0	0	0	0	0	0	0	0	0	0	0	0	0	0	0	0	0	0	0	0	0	RP11-319C21.1
ENSG00000044012	0	0	0	0	0	0	0	0	0	0	0	0	0	0	0	0	0	0	0	0	0	0	0	0	0	0	0	0	0	0	0	0	0	0	0	0	GUCA2B
ENSG00000197273	0	0	0	0	0	0	0	0	0	0	0	0	0	1	0	0	0	0	0	0	0	0	0	0	0	0	0	0	0	0	0	0	0	0	0	0	GUCA2A
ENSG00000198815	1026	1022	824	1770	541	1397	349	343	234	886	743	977	449	1088	1548	980	780	196	897	718	642	574	762	636	199	404	510	724	182	476	515	476	431	692	465	442	FOXJ3
ENSG00000227527	0	0	0	0	0	0	0	0	0	0	0	0	0	0	0	0	0	0	0	0	0	0	0	0	0	0	0	0	0	0	0	0	0	0	0	0	RP11-223A3.1
ENSG00000177181	3	0	0	0	0	0	0	0	0	1	0	0	1	1	0	0	1	0	0	0	0	1	0	0	0	0	0	0	0	0	0	0	0	0	0	0	RIMKLA
ENSG00000235002	0	0	0	0	0	0	0	0	0	0	0	0	0	0	0	0	0	0	0	0	0	0	0	0	0	0	0	0	0	0	0	0	0	0	0	0	RP11-157D18.2
ENSG00000066185	0	0	5	1	2	12	0	0	1	2	0	1	1	2	0	0	0	0	0	1	1	0	0	2	0	0	4	0	0	0	1	0	0	4	0	0	ZMYND12
ENSG00000127125	603	567	448	968	318	781	226	184	84	589	529	506	336	588	789	446	492	98	492	421	362	347	356	292	129	195	261	433	174	288	287	243	263	373	217	203	PPCS
ENSG00000186409	54	60	59	89	55	98	7	23	8	56	29	26	9	38	54	33	57	13	19	28	34	50	32	44	1	35	44	3	32	47	57	62	54	99	62	70	CCDC30
ENSG00000230116	0	0	0	0	0	0	0	0	0	0	0	0	0	0	1	1	0	0	1	0	0	0	0	0	0	0	0	0	0	0	0	2	0	0	0	0	RP11-163G10.2
ENSG00000236876	0	0	0	0	0	0	0	0	2	0	0	1	0	0	0	0	1	0	0	1	0	0	0	0	0	0	1	0	0	0	0	4	0	1	0	0	TMSB4XP1
ENSG00000200254	0	0	0	0	0	0	0	0	0	0	0	0	0	0	0	0	0	0	0	0	0	0	0	0	0	0	0	0	0	0	0	0	0	0	0	0	RNU6-536P
ENSG00000236180	0	0	0	0	0	0	0	0	0	0	0	0	0	0	0	0	0	0	0	0	0	0	0	0	0	5	0	0	0	0	0	0	0	0	0	0	RP11-163G10.4
ENSG00000171960	162	163	64	286	51	218	51	52	27	105	182	148	113	134	134	224	107	42	197	82	92	106	179	102	52	76	78	149	38	71	47	63	47	78	41	31	PPIH
ENSG00000234917	4	2	0	0	0	2	0	0	0	2	2	3	1	6	0	2	1	0	5	0	0	1	1	3	0	0	0	0	0	0	0	1	3	0	0	0	RP5-994D16.3
ENSG00000065978	3574	2373	986	4678	878	3322	566	523	218	1338	1742	1158	1419	1844	1002	1286	807	333	1523	594	1218	681	1197	847	1945	1318	1156	1853	745	1474	843	853	794	729	650	626	YBX1
ENSG00000164007	0	0	0	0	0	0	0	0	0	0	0	0	0	0	0	0	0	0	2	0	0	0	0	0	0	0	0	0	0	0	0	0	0	0	0	0	CLDN19
ENSG00000117385	154	119	94	203	62	177	41	35	17	114	92	93	57	102	131	165	100	30	108	61	58	83	123	86	30	50	56	35	56	7	41	57	46	39	40	21	P3H1
ENSG00000164008	60	50	46	91	42	81	16	20	19	76	61	75	29	66	89	41	55	12	49	46	25	32	49	38	8	17	32	38	38	55	36	34	47	49	28	28	C1orf50
ENSG00000228452	0	0	0	2	0	1	2	0	1	1	0	1	0	0	0	0	0	0	1	0	0	0	0	0	0	0	0	0	0	0	0	0	0	0	0	0	RP5-994D16.9
ENSG00000274386	4	2	0	4	0	4	2	0	1	2	0	1	0	0	0	5	1	0	1	4	0	1	2	4	0	0	0	0	0	0	5	0	5	5	0	2	RP5-994D16.11
ENSG00000177868	61	68	48	94	41	85	13	17	9	59	29	51	17	39	36	18	42	4	32	28	18	32	14	21	29	33	16	17	34	19	26	25	35	32	38	20	CCDC23
ENSG00000164010	195	223	169	303	152	283	71	87	56	257	191	254	91	151	268	133	158	17	147	149	112	165	121	119	29	68	102	100	56	63	120	129	153	172	125	98	ERMAP
ENSG00000228192	25	18	16	30	4	17	6	2	5	16	15	16	6	12	10	29	4	2	14	11	8	3	23	22	2	13	5	24	0	0	12	5	7	0	4	5	RP11-342M1.3
ENSG00000164011	8	22	13	25	17	25	13	9	2	27	20	37	12	19	29	31	22	8	35	20	19	20	29	15	15	7	12	5	25	16	14	14	24	28	8	17	ZNF691
ENSG00000233708	2	3	0	1	0	0	0	0	0	1	0	0	0	0	0	0	0	0	0	1	0	0	0	0	0	0	0	0	0	0	3	0	0	0	0	0	RP11-342M1.7
ENSG00000237090	4	4	1	3	4	1	0	0	0	0	0	0	0	1	2	0	0	0	0	2	1	0	0	0	0	0	0	0	0	0	0	0	1	0	0	0	RP11-342M1.6
ENSG00000225099	0	1	0	0	0	0	0	0	0	0	0	0	0	1	0	2	0	0	2	0	1	0	0	0	0	0	0	0	0	0	0	0	0	0	0	0	ATP6V1E1P1
ENSG00000117394	1567	1910	1757	2449	1314	2371	700	767	438	2575	1729	1896	880	1854	2810	1347	1355	252	1238	1173	842	1002	1011	982	116	444	671	622	346	419	625	603	592	992	627	572	SLC2A1
ENSG00000227533	34	43	34	44	33	51	8	11	3	37	26	29	14	32	29	26	40	13	28	11	19	41	40	26	7	29	35	18	17	60	58	40	60	63	36	45	SLC2A1-AS1
ENSG00000207256	0	3	0	2	0	4	0	0	0	0	0	0	1	0	0	2	0	0	0	1	0	2	0	1	0	0	0	0	0	5	0	0	0	0	0	0	RNU6-880P
ENSG00000277513	0	0	0	0	0	0	0	0	0	0	0	0	0	0	0	0	0	0	0	0	0	0	0	0	0	0	0	0	0	0	0	0	0	0	0	0	RP3-393B19.1
ENSG00000186973	0	0	0	0	0	0	0	0	0	0	0	0	0	0	0	0	0	0	0	0	0	0	0	0	0	0	0	0	0	0	0	0	0	0	0	0	FAM183A
ENSG00000117395	405	278	179	681	169	411	121	123	52	283	303	267	304	456	354	388	210	74	433	223	311	173	388	268	478	318	239	734	213	494	125	156	136	157	123	106	EBNA1BP2
ENSG00000243710	2	10	6	4	5	9	0	2	1	1	1	10	0	2	6	0	0	1	1	4	2	5	0	3	0	2	1	0	0	9	1	5	0	6	2	3	CFAP57
ENSG00000199240	0	0	0	0	0	0	0	0	0	0	0	0	0	0	0	0	0	0	0	0	0	0	0	0	0	0	0	0	0	0	0	0	0	0	0	0	RNA5SP46
ENSG00000179178	101	152	119	219	108	179	24	40	29	138	93	80	42	75	123	50	96	11	90	77	63	84	42	69	12	10	81	50	27	18	48	39	36	55	50	39	TMEM125
ENSG00000253313	94	93	76	148	47	148	25	25	20	91	60	49	18	40	73	27	68	7	38	23	33	24	26	44	4	12	36	25	12	4	33	34	25	22	23	20	C1orf210
ENSG00000066056	0	0	0	0	0	0	1	0	0	3	0	0	0	0	0	0	0	0	0	0	0	0	0	0	0	0	0	0	0	0	0	0	0	0	0	0	TIE1
ENSG00000117400	5	4	0	15	2	10	0	3	2	4	4	7	1	8	6	1	1	0	2	5	0	2	0	3	0	9	0	0	2	0	0	6	0	0	0	2	MPL
ENSG00000234694	0	2	1	4	0	0	1	0	1	0	0	3	6	6	2	1	3	0	4	3	3	3	1	4	0	0	1	0	0	22	0	2	0	0	0	0	RP1-92O14.3
ENSG00000117399	396	281	71	682	70	409	85	90	18	89	394	200	223	275	119	340	100	56	491	42	183	68	243	151	189	228	158	359	123	266	71	87	81	28	58	52	CDC20
ENSG00000066322	517	492	323	746	249	727	158	179	90	449	578	449	311	557	687	465	314	84	489	325	325	302	414	360	124	198	203	217	146	158	134	156	140	169	130	182	ELOVL1
ENSG00000159479	197	159	98	249	95	190	69	56	27	165	167	198	117	219	214	155	132	35	224	157	123	100	165	117	16	75	69	103	27	84	43	62	56	65	65	35	MED8
ENSG00000229431	0	0	0	0	0	6	0	0	1	4	0	3	0	0	0	2	1	0	1	0	2	0	0	0	0	0	1	0	0	0	0	0	0	0	0	0	RP1-92O14.6
ENSG00000198198	539	540	381	842	318	745	202	212	121	669	455	536	236	482	692	452	478	85	476	404	309	350	486	366	117	217	235	330	157	188	286	266	273	300	195	258	SZT2
ENSG00000229372	1	0	1	3	1	5	0	0	0	7	5	1	0	1	2	0	0	0	0	0	0	0	1	0	0	0	0	0	0	0	0	0	0	0	2	0	SZT2-AS1
ENSG00000274975	0	0	0	0	0	0	0	0	0	0	0	0	0	0	0	0	0	0	0	0	0	0	0	0	0	0	0	0	0	0	0	0	0	0	0	0	MIR6735
ENSG00000178922	67	68	53	81	49	81	12	20	7	86	30	50	24	51	43	32	37	5	35	33	44	18	28	16	16	42	41	43	27	86	35	58	39	34	22	28	HYI
ENSG00000229348	0	0	1	0	0	0	0	0	0	1	0	0	0	0	0	0	0	0	0	0	0	4	0	0	0	0	0	0	0	0	0	0	0	0	0	0	HYI-AS1
ENSG00000142949	1351	2037	2147	2146	1747	2697	461	607	453	3079	1338	1916	516	1554	2659	972	1819	314	1085	1568	986	1347	888	1177	176	688	1138	924	764	1032	1241	1045	1005	2400	1167	1331	PTPRF
ENSG00000066135	366	445	335	600	316	521	86	99	60	304	236	267	138	228	377	230	287	48	262	215	229	230	187	223	121	146	277	227	168	295	261	179	197	490	180	195	KDM4A
ENSG00000236200	6	6	5	9	2	6	5	3	1	2	1	1	5	1	3	22	1	5	3	1	2	3	5	3	1	2	3	0	0	3	1	0	3	0	1	4	KDM4A-AS1
ENSG00000126091	27	28	13	58	11	35	8	8	1	24	21	33	10	15	26	44	28	7	31	18	17	19	37	25	2	13	13	11	29	12	10	45	16	39	29	17	ST3GAL3
ENSG00000229444	0	0	0	0	0	0	0	0	0	0	0	0	0	0	0	0	0	0	0	0	0	0	0	0	0	0	0	0	0	0	0	0	0	0	0	0	RP11-184I16.4
ENSG00000233674	0	0	0	0	0	0	0	0	0	0	1	0	0	0	0	0	0	0	1	0	0	0	0	1	0	0	0	0	0	0	0	0	0	0	0	0	RP11-184I16.3
ENSG00000224751	0	0	0	0	0	0	0	0	0	0	0	0	0	0	0	0	1	0	0	0	1	0	0	0	0	0	0	0	0	0	0	0	0	0	0	0	SHMT1P1
ENSG00000117407	35	53	40	46	33	53	4	10	3	23	5	17	3	20	16	6	21	2	3	6	2	5	3	2	7	24	15	17	3	0	40	55	33	0	7	2	ARTN
ENSG00000237950	17	29	26	36	16	28	24	22	11	32	30	29	26	23	13	33	10	4	32	19	17	20	30	13	26	59	31	93	31	123	37	73	57	29	31	31	RP11-7O11.3
ENSG00000117408	156	185	132	294	130	248	43	82	32	192	162	189	62	129	162	176	151	32	136	112	102	92	149	112	47	57	95	187	32	64	80	60	49	157	55	70	IPO13
ENSG00000132768	115	113	75	232	51	176	74	60	29	143	183	127	142	227	228	197	90	28	238	141	130	55	173	119	23	54	36	134	13	43	24	32	28	59	29	25	DPH2
ENSG00000117410	179	189	111	278	59	232	47	51	26	146	210	179	105	146	207	201	116	30	173	86	74	97	133	110	17	85	84	112	34	51	59	57	39	95	60	64	ATP6V0B
ENSG00000117411	141	148	58	301	55	218	47	63	53	170	222	169	140	200	206	272	106	52	271	130	135	107	214	140	70	97	74	137	64	177	62	60	42	110	70	37	B4GALT2
ENSG00000159214	54	64	64	93	36	92	21	27	15	84	51	62	16	48	59	27	39	4	37	33	44	27	33	36	8	46	38	40	16	31	46	26	26	37	31	24	CCDC24
ENSG00000196517	90	123	88	175	67	139	24	23	13	110	99	90	31	72	84	34	76	10	105	63	45	53	35	43	36	52	53	83	27	78	32	54	37	84	36	27	SLC6A9
ENSG00000230615	13	12	4	10	2	8	1	1	1	3	3	2	3	3	5	9	1	1	15	2	5	3	12	6	3	2	3	7	3	23	3	4	0	4	3	1	RP5-1198O20.4
ENSG00000227163	0	0	0	0	0	0	0	0	0	0	0	0	0	0	0	0	0	0	0	0	0	0	0	0	0	0	0	0	0	0	0	0	0	0	0	0	RP5-1198O20.5
ENSG00000271647	2	0	1	0	0	0	0	0	0	0	0	0	0	0	0	1	0	0	0	0	0	0	0	0	0	1	0	0	0	1	0	0	0	0	0	0	KRT8P47
ENSG00000239560	0	0	0	0	0	0	0	0	0	0	0	0	0	0	0	0	0	0	0	0	0	0	0	0	0	0	0	0	0	0	0	0	0	0	0	0	RN7SL479P
ENSG00000171872	0	0	0	1	0	0	0	0	0	0	0	1	0	0	0	0	0	0	0	0	0	0	0	0	0	0	0	0	0	0	0	0	0	0	0	0	KLF17
ENSG00000233514	2	0	0	1	0	0	3	1	0	0	0	0	1	1	0	0	0	0	0	4	1	0	1	0	4	0	2	6	1	0	0	0	0	1	1	0	RP11-570P14.1
ENSG00000226804	0	0	0	0	0	0	0	0	0	0	0	0	0	0	0	0	0	0	0	0	0	0	0	0	0	0	0	0	0	0	0	0	0	0	0	0	RP4-675G8.3
ENSG00000200171	0	0	0	0	0	0	0	0	0	0	0	0	0	0	0	0	0	0	0	0	0	0	0	0	0	0	0	0	0	0	0	0	0	0	0	0	Y_RNA
ENSG00000238037	0	0	0	0	0	0	0	0	0	0	0	0	0	0	0	0	0	0	0	0	0	0	0	0	0	0	0	0	0	0	0	0	0	0	0	0	OOSP1P1
ENSG00000227994	0	0	0	0	0	0	0	0	0	0	0	0	0	0	0	0	0	0	0	0	0	0	0	0	0	0	0	0	0	0	0	0	0	0	0	0	RP5-891H21.1
ENSG00000271329	0	0	0	0	0	0	0	0	0	0	0	0	0	0	0	0	0	0	0	0	0	1	0	0	0	0	0	0	0	0	0	0	0	0	0	0	RP5-891H21.5
ENSG00000178028	178	199	172	268	161	253	65	88	37	215	146	180	108	163	224	94	134	28	141	122	131	100	88	97	55	136	104	105	73	130	151	117	136	231	98	157	DMAP1
ENSG00000117419	218	183	125	401	100	293	73	71	19	190	158	212	123	185	228	221	128	38	227	110	114	91	200	136	46	76	98	182	59	121	74	74	87	80	66	84	ERI3
ENSG00000233602	5	7	4	4	0	0	2	2	0	11	2	7	1	2	6	4	4	0	2	2	3	4	2	1	0	4	0	0	0	0	5	0	0	1	3	0	ERI3-IT1
ENSG00000199385	0	0	0	0	0	0	0	0	0	0	0	0	0	0	0	0	0	0	0	0	0	0	0	0	0	0	0	0	0	0	0	0	0	0	0	0	RNU6-369P
ENSG00000187147	392	348	224	598	209	527	144	143	66	459	382	355	243	406	471	284	228	54	357	249	270	189	279	219	111	91	180	351	108	185	127	167	120	196	134	150	RNF220
ENSG00000263381	0	0	0	0	0	0	0	0	0	1	0	0	0	0	0	0	0	0	0	0	0	0	0	0	0	0	0	0	0	0	0	0	0	0	0	0	MIR5584
ENSG00000126106	70	90	52	84	53	115	24	27	13	72	48	69	33	53	49	24	40	3	44	35	22	34	36	29	5	15	20	30	6	9	16	26	35	67	29	41	TMEM53
ENSG00000198520	5	10	7	17	6	11	7	4	2	10	7	7	5	5	7	2	11	1	1	2	4	10	1	0	0	2	2	12	0	13	10	8	6	8	1	4	C1orf228
ENSG00000199377	16	11	2	31	1	14	0	3	1	8	5	2	3	1	10	1	1	1	11	2	2	4	3	1	1	0	1	5	0	0	0	0	0	0	0	0	RNU5F-1
ENSG00000200169	6	2	0	7	0	1	0	0	0	0	0	7	1	1	3	2	0	0	2	0	1	0	3	0	1	4	0	2	1	0	0	0	0	0	0	0	RNU5D-1
ENSG00000142945	708	457	113	1149	159	690	116	113	42	111	405	299	309	379	197	446	129	75	787	92	319	140	316	220	357	342	329	662	268	404	141	243	155	100	124	56	KIF2C
ENSG00000225721	3	0	1	7	5	1	0	0	0	6	1	2	0	0	1	0	0	0	0	0	0	1	1	0	0	0	0	0	0	0	0	0	0	0	0	1	RP11-269F19.2
ENSG00000142937	6562	4875	2701	8473	2253	5735	1200	1310	684	3565	3172	3259	2332	3655	3200	2733	2160	643	3497	2074	2422	1732	2627	2068	1473	1902	2397	2837	986	2005	2004	1920	1741	1756	1922	1526	RPS8
ENSG00000264294	0	0	0	0	0	0	0	0	0	0	0	0	0	0	0	0	0	0	0	0	0	0	0	0	0	0	0	0	0	0	0	0	0	0	0	0	SNORD55
ENSG00000200913	1	0	0	0	1	2	0	2	0	8	2	2	0	2	1	5	1	0	1	2	0	0	1	0	0	0	0	0	0	0	0	0	0	0	0	0	SNORD46
ENSG00000202031	0	4	0	0	0	0	1	0	2	1	0	5	1	5	0	2	1	0	2	0	1	1	2	2	0	7	0	0	0	0	5	0	0	0	1	0	SNORD38A
ENSG00000207421	0	0	0	0	0	0	0	0	0	0	0	0	0	0	0	0	0	0	0	0	0	0	0	0	0	0	0	0	0	0	0	0	0	0	0	0	SNORD38B
ENSG00000281859	0	0	0	0	0	0	0	0	0	0	0	0	0	0	0	0	0	0	0	0	0	0	0	0	0	0	0	0	0	0	0	0	0	0	0	0	SNORD38B
ENSG00000234093	0	1	0	3	1	3	1	1	0	0	3	0	0	0	0	1	1	0	4	2	0	0	1	0	0	0	0	1	0	0	0	0	0	0	0	0	RPS15AP11
ENSG00000142959	1	5	2	0	1	5	1	1	0	2	1	1	0	2	7	1	1	1	3	1	1	1	1	0	0	0	2	0	0	0	3	4	3	0	0	0	BEST4
ENSG00000173846	705	918	884	1111	807	1266	109	163	117	650	377	378	94	194	254	113	93	26	171	185	158	75	143	74	27	59	91	102	52	42	93	112	92	83	38	47	PLK3
ENSG00000188396	21	21	12	24	2	24	0	3	1	7	6	9	0	0	2	4	1	0	4	4	0	1	1	1	0	0	0	0	0	0	2	0	0	0	0	3	TCTEX1D4
ENSG00000222009	163	176	147	314	185	287	41	51	32	181	115	140	29	34	79	29	25	8	29	38	23	16	18	16	11	10	29	6	27	8	28	17	26	25	9	15	BTBD19
ENSG00000117425	4	5	2	4	5	2	1	0	0	1	2	2	0	1	3	0	5	2	1	2	1	0	2	4	0	7	0	0	0	0	0	1	2	0	6	0	PTCH2
ENSG00000202444	0	0	0	0	0	0	0	0	0	0	0	0	0	0	0	0	0	0	0	0	0	0	0	0	0	0	0	0	0	0	0	0	0	0	0	0	RNU5E-6P
ENSG00000226499	0	0	0	2	0	0	1	0	0	0	0	0	0	1	0	0	0	0	0	0	0	0	0	0	0	0	0	0	0	0	0	0	0	0	0	0	RP5-882O7.1
ENSG00000070785	176	142	78	363	61	229	67	71	31	150	175	186	193	255	213	425	210	59	362	126	180	178	382	273	88	108	132	375	99	207	54	106	96	108	81	72	EIF2B3
ENSG00000253039	0	0	0	0	0	0	0	0	0	0	0	0	0	0	0	0	0	0	0	0	0	0	0	0	0	0	0	0	0	0	0	0	0	0	0	0	RNA5SP47
ENSG00000229815	0	0	0	0	0	0	0	0	0	0	0	0	0	0	0	0	0	0	0	0	0	0	0	0	0	0	0	0	0	0	0	0	0	0	0	0	CCNB1IP1P1
ENSG00000232369	0	0	0	0	0	0	0	0	0	0	0	0	0	0	1	0	0	0	0	0	1	0	0	0	0	0	0	0	0	0	0	0	0	0	0	0	RP5-882O7.4
ENSG00000268949	0	0	0	0	0	0	0	0	0	0	0	0	0	0	0	0	0	0	0	0	0	0	0	0	0	0	0	0	0	0	0	0	0	0	0	0	MRPS17P1
ENSG00000126107	252	379	260	427	239	415	146	119	85	402	297	314	215	374	524	286	377	76	317	324	249	268	274	251	79	231	289	283	152	220	215	224	186	234	140	143	HECTD3
ENSG00000126088	224	195	142	334	137	268	64	55	36	197	99	160	128	197	226	128	126	32	146	140	114	74	143	123	46	59	60	66	44	88	70	74	55	94	51	56	UROD
ENSG00000162415	0	5	1	1	0	2	0	0	0	2	3	2	0	0	0	5	1	0	0	0	1	1	0	0	0	0	0	0	0	0	0	6	7	0	2	0	ZSWIM5
ENSG00000234315	0	0	0	0	0	0	0	0	0	0	0	0	0	0	0	1	0	0	0	0	0	0	0	0	0	0	1	0	1	0	0	0	0	0	0	0	OSTCP5
ENSG00000281912	1	6	1	8	4	2	1	0	0	3	1	2	1	4	0	0	2	0	2	0	1	0	0	3	0	0	1	0	0	0	1	0	0	0	2	0	LINC01144
ENSG00000186603	0	0	0	0	0	0	0	0	0	0	0	0	0	0	0	0	0	0	0	0	0	0	0	0	0	0	0	0	0	0	0	0	0	0	0	0	HPDL
ENSG00000132781	12	17	12	12	19	11	6	5	2	23	19	19	7	11	13	22	6	8	24	2	11	7	17	12	5	15	13	27	0	7	5	16	3	12	7	3	MUTYH
ENSG00000132773	68	37	46	115	31	67	33	28	11	72	47	80	61	84	52	106	23	11	83	43	57	25	78	59	29	42	22	61	20	33	12	21	20	49	15	7	TOE1
ENSG00000070759	31	32	33	36	28	38	2	5	4	15	5	12	0	9	23	3	22	2	7	7	2	9	2	4	1	12	23	0	0	8	5	0	1	40	10	3	TESK2
ENSG00000236872	0	0	0	0	0	0	0	0	0	0	0	0	0	0	0	0	0	0	0	0	0	0	0	0	0	0	0	0	0	0	0	0	0	0	0	0	RP11-291L19.1
ENSG00000280670	20	11	10	27	15	16	4	0	2	13	13	6	15	6	13	18	16	4	17	5	9	13	17	11	1	6	14	4	8	9	11	9	5	28	10	9	CCDC163P
ENSG00000132763	127	93	51	196	44	140	39	25	17	62	81	66	110	84	99	140	71	17	114	58	48	61	104	70	27	49	34	94	49	59	27	49	28	46	26	27	MMACHC
ENSG00000117450	2443	1874	932	3755	652	2908	784	615	305	1357	2171	1724	1488	2306	2203	2601	1590	463	2866	1115	1344	1175	2108	1599	508	542	639	723	265	518	332	363	365	379	381	322	PRDX1
ENSG00000234379	0	0	0	0	0	0	0	0	0	0	0	0	0	0	0	0	0	0	0	0	0	0	0	0	0	0	0	0	0	0	0	0	0	0	0	0	HMGB1P48
ENSG00000117448	270	301	204	458	150	369	93	79	50	267	270	227	137	273	258	199	194	49	266	157	183	191	202	173	59	105	156	232	85	133	98	102	144	195	148	151	AKR1A1
ENSG00000281133	0	0	0	0	0	0	0	0	0	0	0	0	0	0	0	0	0	0	0	1	0	0	0	0	0	0	0	0	0	0	0	0	0	0	0	0	AL355480.3
ENSG00000280836	4	2	2	2	0	1	0	0	0	0	0	0	0	0	0	1	0	0	0	0	0	0	0	0	0	0	0	0	0	0	0	0	0	0	0	0	AL355480.1
ENSG00000132780	903	658	328	1563	339	896	216	217	104	356	534	535	453	643	544	1084	665	202	820	242	439	506	775	569	972	766	651	1318	562	1091	395	494	494	559	343	272	NASP
ENSG00000281112	0	0	0	0	0	0	0	0	0	0	0	0	0	0	0	0	0	0	0	0	0	0	0	0	0	0	0	0	0	0	0	0	0	0	0	0	AL355480.2
ENSG00000281825	0	0	0	0	0	0	0	0	0	0	0	0	0	0	0	0	0	0	0	0	0	0	0	0	0	0	0	0	0	0	0	0	0	0	0	0	AL355480.4
ENSG00000159588	15	23	15	27	14	23	6	8	4	27	18	22	5	10	24	13	24	3	12	19	4	9	9	19	0	7	7	1	3	17	13	9	11	21	1	13	CCDC17
ENSG00000159592	1713	1837	1460	3126	1026	2734	621	729	490	2204	1438	2007	811	1657	2313	1441	1478	339	1543	1279	1109	1167	1173	1207	379	699	755	1186	552	913	907	885	780	1405	771	857	GPBP1L1
ENSG00000225447	21	37	28	86	28	54	16	26	10	52	46	61	10	33	61	37	31	5	22	21	31	30	52	38	1	27	61	25	10	32	56	36	58	50	55	44	RPS15AP10
ENSG00000234329	22	30	32	74	38	50	14	16	15	44	57	51	11	34	56	46	43	5	30	21	18	31	38	45	19	25	30	67	40	35	45	36	45	116	64	41	RP11-767N6.2
ENSG00000159596	184	161	86	288	62	247	52	62	22	140	183	126	74	153	195	252	162	35	166	127	85	69	156	124	30	28	56	78	14	20	55	30	43	24	24	32	TMEM69
ENSG00000197429	304	326	244	561	170	392	109	138	73	348	272	362	129	228	290	293	233	43	258	194	175	195	230	210	69	66	206	210	125	160	194	209	207	284	241	225	IPP
ENSG00000230896	9	7	5	5	2	5	3	1	0	4	5	5	1	3	5	3	2	1	0	2	0	2	2	2	3	4	2	10	0	0	0	0	8	7	0	1	RP11-767N6.7
ENSG00000236111	0	0	0	0	0	0	0	0	0	0	0	0	0	0	0	0	0	0	0	0	0	0	0	1	0	0	0	0	0	0	0	0	1	1	0	0	RP11-630I5.1
ENSG00000086015	476	482	318	797	303	668	141	192	84	434	459	376	271	451	529	475	484	103	448	349	317	382	446	446	102	217	307	399	192	279	208	193	180	190	155	149	MAST2
ENSG00000232467	0	0	0	0	0	0	0	0	0	0	0	0	0	0	0	0	0	0	0	0	0	0	0	0	0	0	0	0	0	0	0	0	0	0	0	0	TMA16P2
ENSG00000117461	844	965	781	1370	464	1240	140	133	105	411	398	476	245	470	598	717	875	159	623	423	381	986	640	786	158	335	459	515	293	449	614	514	532	1120	584	624	PIK3R3
ENSG00000278139	0	0	0	0	0	0	0	0	0	0	0	0	0	0	0	0	0	0	0	0	0	0	0	0	0	0	0	0	0	0	0	0	0	0	0	0	RP4-533D7.6
ENSG00000226957	0	0	0	1	0	1	0	0	1	1	1	0	0	0	0	0	2	0	0	1	0	0	0	1	0	0	0	0	0	0	0	0	0	0	1	0	RP4-533D7.4
ENSG00000233114	0	0	0	0	0	0	0	0	0	0	0	0	0	0	0	0	0	0	0	0	0	0	0	0	0	0	0	0	0	0	0	0	0	0	0	0	RP4-533D7.3
ENSG00000227857	2	0	2	0	0	0	1	0	0	0	3	2	0	0	2	3	4	0	0	1	0	2	1	1	2	0	0	0	0	0	5	0	0	1	2	1	RP4-533D7.5
ENSG00000117472	723	652	335	1070	205	873	205	166	89	417	602	463	274	462	457	416	298	82	472	241	307	286	351	367	77	117	234	214	65	140	143	172	144	157	191	202	TSPAN1
ENSG00000250719	0	0	0	0	0	0	0	0	0	0	0	0	0	0	0	0	0	0	0	0	0	0	0	0	0	0	0	0	0	0	0	0	0	0	0	0	RP11-322N21.2
ENSG00000085998	261	266	205	480	167	395	117	101	54	326	283	285	175	306	380	326	271	54	297	263	234	189	299	235	72	82	146	179	91	120	78	153	84	119	78	68	POMGNT1
ENSG00000171357	11	15	7	20	8	19	4	1	0	6	3	6	2	9	6	14	8	4	5	8	12	9	9	2	6	3	1	1	0	7	3	17	5	5	0	6	LURAP1
ENSG00000085999	83	47	5	204	8	87	25	11	5	12	60	43	42	56	29	149	62	18	149	8	41	39	73	63	32	73	44	101	41	36	9	20	23	0	12	3	RAD54L
ENSG00000132128	517	531	385	715	273	718	181	185	107	599	519	516	232	435	588	395	302	63	365	329	268	218	336	271	46	93	184	214	147	128	183	165	177	265	169	146	LRRC41
ENSG00000173660	234	185	78	352	64	300	56	50	18	136	176	163	84	170	166	180	88	32	123	49	75	65	121	91	57	59	65	80	49	44	64	36	25	71	43	41	UQCRH
ENSG00000117481	201	222	174	402	101	291	80	121	51	286	257	245	115	227	295	237	190	55	269	146	167	176	195	176	77	118	132	158	52	67	106	140	101	163	99	122	NSUN4
ENSG00000225779	1	0	0	4	0	0	1	0	0	1	6	0	1	0	2	0	0	0	0	1	2	1	0	0	0	1	0	0	0	0	0	0	0	0	0	0	RP4-603I14.3
ENSG00000117480	138	134	141	272	106	162	39	67	37	164	135	108	37	121	156	83	104	11	105	91	69	54	89	68	19	70	87	136	63	111	81	85	102	212	72	77	FAAH
ENSG00000232022	3	3	1	5	2	6	0	0	0	4	4	3	1	1	1	4	1	0	6	1	0	2	1	1	0	0	0	0	0	1	0	0	2	3	0	0	FAAHP1
ENSG00000224863	2	2	0	0	0	1	1	0	0	3	0	0	0	1	2	0	0	0	0	0	0	0	0	0	0	0	0	0	0	0	0	0	0	0	0	0	LINC01398
ENSG00000197587	2	0	0	0	0	0	0	0	0	0	1	0	0	1	0	0	0	0	0	0	0	0	0	1	0	0	0	0	0	0	0	0	0	0	0	0	DMBX1
ENSG00000269956	2	4	0	3	0	3	0	1	0	2	1	3	0	1	0	0	1	1	2	0	0	0	0	1	0	0	0	0	0	0	0	0	0	0	0	0	MKNK1-AS1
ENSG00000162456	0	0	0	0	0	0	0	0	0	0	0	0	0	0	0	0	0	0	0	0	0	0	0	0	0	0	0	0	0	0	0	0	0	0	0	0	KNCN
ENSG00000079277	202	255	190	353	146	295	95	136	80	324	271	308	153	333	427	242	296	58	274	195	205	225	272	228	37	150	129	160	84	84	119	125	155	148	123	94	MKNK1
ENSG00000142961	153	141	122	169	103	186	74	105	55	265	203	236	49	113	185	96	123	30	109	92	60	107	85	84	44	63	131	135	58	71	128	132	103	189	85	117	MOB3C
ENSG00000123472	1319	1284	898	2176	719	1660	355	370	192	903	844	972	555	1033	967	856	581	180	968	542	567	475	693	614	466	523	431	904	343	612	455	457	452	623	463	398	ATPAF1
ENSG00000233647	0	0	1	0	0	0	1	0	0	3	3	4	2	0	4	1	1	0	1	0	0	0	1	0	0	0	0	0	0	0	0	0	0	0	0	0	NENFP1
ENSG00000186118	0	1	0	0	0	1	2	0	0	2	3	0	0	0	0	0	0	0	0	0	1	0	0	1	0	0	0	0	0	0	0	0	0	0	0	0	TEX38
ENSG00000228237	4	3	0	8	0	2	0	0	0	1	1	0	0	0	1	0	1	0	3	0	0	1	0	0	0	0	0	0	0	0	0	0	0	0	0	0	EFCAB14-AS1
ENSG00000159658	2904	3070	2469	5507	1472	4513	1236	1169	788	3712	2803	3522	1785	3343	4601	3379	3127	706	2868	2354	1886	2213	2564	2391	556	963	1289	1335	696	805	1336	1163	1076	1659	1031	1088	EFCAB14
ENSG00000236476	0	0	0	0	0	0	0	0	0	0	0	0	0	0	0	0	0	0	0	0	0	0	0	0	0	0	0	0	0	0	0	0	0	0	0	0	RP11-8J9.5
ENSG00000142973	77	136	129	140	134	127	33	40	34	139	76	89	29	65	115	39	73	16	52	69	53	63	49	50	1	21	33	23	15	14	57	15	18	84	33	43	CYP4B1
ENSG00000154198	0	0	0	0	0	0	0	0	0	0	0	0	0	0	0	0	0	0	0	0	0	0	0	0	0	0	0	0	0	0	0	0	0	0	0	0	CYP4Z2P
ENSG00000238145	0	0	0	0	0	0	0	0	0	1	0	0	0	0	0	0	0	0	0	0	0	0	0	0	0	0	0	0	0	0	0	0	0	0	0	0	RP11-346M5.1
ENSG00000187048	0	0	0	0	0	0	0	0	0	0	0	0	0	0	0	0	0	0	0	0	0	0	0	0	0	0	0	0	0	0	0	0	0	0	0	0	CYP4A11
ENSG00000259832	0	0	0	0	0	0	0	0	0	0	0	0	0	0	0	0	0	0	0	0	0	0	0	0	0	0	0	0	0	0	0	0	0	0	0	0	CYP4A26P
ENSG00000261196	0	0	0	0	0	0	0	0	0	0	0	0	0	0	0	0	0	0	0	0	0	0	0	0	0	0	0	0	0	0	0	0	0	0	0	0	CYP4A43P
ENSG00000261593	0	0	0	0	0	0	0	0	0	0	0	0	0	0	0	0	0	0	0	0	0	0	0	0	0	0	0	0	0	0	0	0	0	0	0	0	CYP4A27P
ENSG00000261290	0	0	0	0	0	0	0	0	0	0	0	0	0	0	0	0	0	0	0	0	0	0	0	0	0	0	0	0	0	0	0	0	0	0	0	0	CYP4A44P
ENSG00000186377	99	82	22	202	29	114	23	29	6	30	74	65	55	58	54	99	59	10	68	19	25	14	49	48	26	52	53	40	0	34	25	21	16	0	5	9	CYP4X1
ENSG00000186160	7	4	2	4	1	6	1	0	0	1	10	4	1	2	7	0	1	0	6	0	1	2	2	1	0	0	0	0	0	7	9	0	3	0	3	4	CYP4Z1
ENSG00000225154	0	0	0	0	0	0	0	0	0	1	0	0	0	0	0	0	0	0	0	0	0	0	0	0	0	0	0	0	0	0	0	0	0	2	0	0	RP11-184J23.2
ENSG00000225506	3	7	4	9	2	16	0	0	1	8	3	0	0	1	4	2	2	0	3	0	0	4	3	0	0	0	1	0	1	0	3	4	0	9	0	6	CYP4A22-AS1
ENSG00000162365	0	0	1	0	0	0	0	0	0	0	0	0	0	0	0	0	0	0	0	0	0	0	0	0	0	0	0	0	0	0	0	0	0	0	0	0	CYP4A22
ENSG00000225514	2	0	0	0	0	5	1	0	1	3	0	2	0	1	0	0	0	0	3	1	0	3	0	4	0	0	0	0	0	0	0	1	0	8	3	4	MTND1P34
ENSG00000224805	0	0	1	6	0	0	3	0	0	2	2	0	1	2	1	1	0	0	0	0	2	0	1	1	0	0	0	0	1	0	0	0	0	0	2	1	LINC00853
ENSG00000162366	66	78	76	69	81	103	12	23	17	82	36	46	7	42	59	24	34	6	25	45	37	39	28	26	14	6	11	2	20	34	38	5	11	50	20	21	PDZK1IP1
ENSG00000162367	0	0	0	0	0	0	0	0	0	0	0	0	0	0	0	0	0	0	0	0	0	0	0	0	0	6	0	0	0	0	0	0	0	0	0	0	TAL1
ENSG00000226252	0	0	0	0	0	0	0	0	0	0	0	0	0	0	0	0	0	0	0	0	0	0	0	0	0	0	0	0	0	0	0	0	0	0	0	0	RP1-18D14.7
ENSG00000123473	360	281	135	696	88	469	104	71	47	164	340	298	246	297	185	514	229	77	463	97	184	219	357	305	117	158	199	300	126	287	97	129	77	121	127	121	STIL
ENSG00000162368	2686	2658	2002	4384	1166	3398	884	885	538	2836	2192	2519	1245	2355	3322	2796	2546	537	2523	1806	1415	1975	2134	1971	599	1056	1329	1693	743	1122	1193	1145	1074	1957	1321	1163	CMPK1
ENSG00000225762	12	9	8	19	8	16	2	0	1	3	1	10	4	5	7	1	3	4	4	3	7	2	4	2	5	5	6	0	0	0	5	5	0	9	2	1	LINC01389
ENSG00000186790	1	0	0	1	0	0	0	0	0	0	0	2	0	0	1	0	2	1	0	0	0	1	0	0	0	0	0	0	0	0	2	0	1	0	0	0	FOXE3
ENSG00000237424	29	33	34	74	18	69	19	18	8	60	42	54	22	38	28	63	77	18	44	26	13	53	46	42	11	16	11	15	17	22	18	16	32	14	10	9	FOXD2-AS1
ENSG00000186564	6	10	9	7	14	13	1	1	2	12	12	4	2	8	10	14	5	0	4	3	2	3	4	7	5	4	9	12	4	3	3	3	5	0	0	8	FOXD2
ENSG00000271355	0	0	0	0	0	0	0	0	0	0	0	0	0	0	0	0	0	0	0	0	0	0	0	0	0	0	0	0	0	0	0	0	0	0	0	0	RP4-666O22.3
ENSG00000229554	0	0	0	0	0	0	0	0	0	0	0	0	0	0	0	0	0	0	0	0	0	0	0	0	0	0	0	0	0	0	0	0	0	0	0	0	RPL21P24
ENSG00000227883	0	0	0	0	0	0	0	0	0	0	0	0	0	0	0	0	0	0	0	0	0	0	0	0	0	0	0	0	0	0	0	0	0	0	0	0	ATP6V0E1P4
ENSG00000227947	0	0	0	0	0	0	0	0	0	1	0	0	0	0	0	0	0	0	0	0	0	0	0	0	0	0	0	0	0	0	0	0	0	0	0	0	RP11-543D5.1
ENSG00000269113	0	0	0	0	0	0	0	0	0	0	0	0	0	0	0	0	0	0	1	0	0	0	0	0	0	0	0	0	0	0	0	0	0	0	0	0	TRABD2B
ENSG00000223814	0	0	0	0	0	0	0	0	0	0	0	0	0	0	0	0	0	0	0	0	0	0	0	0	0	0	0	0	0	0	0	0	0	0	0	0	RP11-543D5.2
ENSG00000225028	0	0	0	0	0	0	0	0	0	0	0	0	2	0	0	0	0	0	0	0	0	0	0	0	0	0	0	0	0	0	0	0	0	0	0	0	RP11-330M19.1
ENSG00000226133	0	0	0	0	0	0	0	0	0	0	0	0	0	0	0	0	0	0	0	0	0	0	0	0	0	0	0	0	0	0	0	0	0	0	0	0	RP4-683M8.2
ENSG00000231413	0	0	0	0	0	0	0	0	0	0	0	0	0	0	0	0	0	0	0	0	0	0	0	0	0	0	0	0	0	0	0	0	0	0	0	0	RP11-193P11.3
ENSG00000237180	0	0	0	0	0	0	0	0	0	0	0	0	0	0	0	0	0	0	0	0	0	0	0	0	0	0	0	0	0	0	0	0	0	0	0	0	CYP46A4P
ENSG00000242267	3	0	2	2	0	1	0	0	0	0	0	0	0	0	0	0	1	0	0	0	0	0	0	0	0	0	0	0	0	0	0	0	0	0	0	0	SKINTL
ENSG00000279096	0	0	0	0	0	0	0	0	0	0	0	0	0	0	0	0	0	0	0	0	0	0	0	0	0	0	0	0	0	0	0	0	0	0	0	0	AL356289.1
ENSG00000223720	0	0	0	0	0	0	0	0	0	0	0	0	0	0	0	0	0	0	0	0	0	0	0	0	0	0	0	0	0	0	0	1	0	0	0	0	RP5-1024N4.2
ENSG00000117834	3	1	2	0	0	1	0	1	0	3	0	3	0	0	2	0	2	0	0	0	0	0	0	0	0	0	0	0	0	0	0	0	0	7	0	0	SLC5A9
ENSG00000272491	0	2	3	1	3	5	0	0	0	0	0	0	0	0	1	0	3	0	0	0	1	0	1	0	0	0	0	0	1	0	0	1	0	0	0	0	RP5-1024N4.4
ENSG00000279214	0	0	0	1	0	0	0	0	0	0	1	0	0	0	4	1	0	0	0	0	0	0	0	0	0	0	0	0	0	0	0	3	1	0	0	0	AL109659.1
ENSG00000132122	206	248	209	394	199	331	62	88	49	212	120	232	41	76	193	156	152	28	137	94	82	93	102	88	45	41	79	67	22	115	141	147	102	264	146	116	SPATA6
ENSG00000224986	3	1	2	3	0	1	0	1	0	1	2	11	0	3	1	1	0	0	2	2	1	0	1	3	0	3	0	0	0	0	4	2	0	14	3	2	PPP1R8P1
ENSG00000206700	0	0	0	0	0	0	0	0	0	0	0	0	0	0	0	0	0	0	0	0	0	0	0	0	0	0	0	0	0	0	0	0	0	0	0	0	RNU6-723P
ENSG00000235105	0	1	2	2	0	1	1	0	0	0	0	0	0	1	2	0	0	0	0	0	1	0	1	0	0	1	2	0	0	0	1	1	0	0	0	0	RP11-329A14.1
ENSG00000223175	0	0	0	0	0	0	0	0	0	0	0	0	0	0	0	0	0	0	0	0	0	0	0	0	0	0	0	0	0	0	0	0	0	0	0	0	RNU4-61P
ENSG00000232514	0	0	0	0	0	0	0	0	0	0	0	0	0	0	0	0	0	0	0	0	0	0	0	0	0	0	0	0	0	0	0	0	0	0	0	0	RP11-329A14.2
ENSG00000186094	0	0	0	0	0	0	0	0	0	0	0	0	0	0	0	0	0	0	0	0	0	0	0	0	0	0	0	0	0	0	0	0	0	0	0	0	AGBL4
ENSG00000162373	0	0	0	0	0	0	0	0	0	0	0	0	0	0	0	0	0	0	0	0	0	0	0	0	0	0	0	0	0	0	0	0	0	0	0	0	BEND5
ENSG00000229846	0	0	0	0	0	0	0	0	0	0	0	0	0	0	0	0	0	0	0	0	0	0	0	0	0	0	0	0	0	0	0	0	0	0	0	0	RP11-141A19.1
ENSG00000230114	0	0	0	0	0	0	0	0	0	0	0	1	0	0	0	0	0	0	0	0	0	0	0	0	0	0	0	0	0	0	0	0	0	0	0	0	RP11-141A19.2
ENSG00000225623	0	0	0	0	0	0	0	0	0	0	0	0	0	0	0	0	0	0	0	0	0	0	0	0	0	0	0	0	0	0	0	0	0	0	0	0	AGBL4-IT1
ENSG00000237478	0	0	0	0	0	0	0	0	0	0	0	0	0	0	0	0	0	0	0	0	0	0	0	0	0	0	0	0	0	0	0	0	0	0	0	0	RP5-926E3.1
ENSG00000215887	0	0	0	0	0	0	0	0	0	0	0	0	0	0	0	0	0	0	0	0	0	0	0	0	0	0	0	0	0	0	0	0	0	0	0	0	ZNF859P
ENSG00000279324	0	0	0	0	0	0	0	0	0	0	0	0	0	0	0	0	0	0	0	0	0	0	0	0	0	0	0	0	0	0	0	0	0	0	0	0	RP11-93G23.2
ENSG00000233595	0	0	0	0	0	0	0	0	0	0	0	0	0	0	0	0	0	0	0	0	0	0	0	0	0	0	0	0	0	0	0	0	0	0	0	0	MTND2P29
ENSG00000162374	0	0	0	0	0	0	0	0	0	0	0	0	0	0	0	0	0	0	0	0	0	0	0	0	0	0	0	0	0	0	0	0	0	0	0	0	ELAVL4
ENSG00000230828	0	0	0	0	0	0	0	0	0	0	0	0	0	0	0	0	0	0	0	0	0	0	0	0	0	0	0	0	0	0	0	0	0	0	0	0	RP11-492I2.1
ENSG00000237337	0	0	0	0	0	0	0	0	0	0	0	0	0	0	0	0	0	0	0	0	0	0	0	0	0	0	0	0	0	0	0	0	0	0	0	0	RP11-567C20.2
ENSG00000233407	0	0	0	0	0	0	0	0	0	0	0	0	0	0	0	0	0	0	0	0	0	0	0	0	0	0	0	0	0	0	0	0	0	0	0	0	RP11-567C20.3
ENSG00000234080	1	0	0	1	0	0	0	0	0	0	1	0	0	1	0	1	0	0	0	0	0	1	0	1	0	0	0	1	0	0	0	0	0	0	0	0	RP11-183G22.1
ENSG00000229316	0	0	0	0	0	0	0	0	0	0	0	0	0	0	0	0	0	0	0	0	0	0	0	0	0	0	0	0	0	0	0	0	0	0	0	0	HMGB1P45
ENSG00000225671	0	0	0	0	0	1	0	0	0	0	0	0	0	0	0	0	0	0	1	0	0	0	0	0	0	0	2	1	0	0	0	0	0	0	0	0	FCF1P6
ENSG00000142700	0	0	0	3	0	1	1	0	0	0	1	0	0	0	1	0	0	1	0	0	0	0	0	0	2	0	0	0	0	0	0	0	0	0	0	0	DMRTA2
ENSG00000185104	948	853	562	1473	532	1063	189	239	138	757	686	598	355	581	687	790	560	151	753	405	443	429	625	536	338	349	367	682	217	356	310	310	257	410	231	195	FAF1
ENSG00000225767	0	0	0	0	0	0	0	0	0	1	0	0	0	0	0	1	0	0	0	0	0	0	0	0	0	0	0	0	0	0	0	0	0	0	0	0	RP5-850O15.3
ENSG00000207194	0	0	0	0	0	0	0	0	0	0	0	0	0	0	0	0	0	0	0	0	0	0	0	0	0	0	0	0	0	0	0	0	0	0	0	0	RNU6-1026P
ENSG00000230585	0	1	0	0	0	1	1	0	0	0	0	0	0	0	0	0	1	0	0	0	0	0	0	0	0	0	0	0	0	0	0	0	0	0	0	0	PHBP12
ENSG00000237130	0	0	0	0	0	0	0	0	0	0	0	0	0	0	0	0	0	0	0	0	0	0	0	0	0	0	0	0	0	0	0	0	0	0	0	0	MRPS6P2
ENSG00000123080	168	136	89	309	52	203	18	33	11	39	73	77	49	72	72	101	87	19	153	24	45	60	80	74	53	151	178	241	117	196	69	95	90	103	67	63	CDKN2C
ENSG00000265538	0	0	0	0	0	0	0	0	0	0	0	0	0	0	0	0	0	0	0	0	0	0	0	0	0	0	0	0	0	0	0	0	0	0	0	0	MIR4421
ENSG00000275816	0	0	0	0	0	0	0	0	0	0	0	0	0	0	0	0	0	0	0	0	0	0	0	0	0	0	0	0	0	0	0	0	0	0	0	0	MIR6500
ENSG00000204006	0	2	0	3	0	6	0	0	0	0	0	2	0	0	0	0	0	0	0	2	0	0	0	0	0	0	0	0	0	0	0	0	0	0	0	0	C1orf185
ENSG00000200262	0	0	0	0	0	0	0	0	0	0	0	0	0	0	0	0	0	0	0	0	0	0	0	0	0	0	0	0	0	0	0	0	0	0	0	0	Y_RNA
ENSG00000213478	0	0	0	0	0	0	0	0	0	0	0	0	0	0	0	0	0	0	0	0	0	0	0	0	0	0	0	0	0	0	0	0	0	0	0	0	CFL1P2
ENSG00000203356	2	0	0	0	0	0	0	0	0	0	0	0	0	0	0	0	0	0	0	0	0	0	0	0	0	9	0	0	0	0	0	0	0	0	0	0	LINC01562
ENSG00000123091	868	1104	970	1573	594	1440	334	446	267	1453	819	1198	444	965	1554	1088	1358	257	843	810	569	810	702	765	194	438	546	567	350	529	609	529	626	1097	559	592	RNF11
ENSG00000233406	0	0	0	0	0	1	0	0	0	0	1	0	1	2	0	2	0	0	1	3	4	1	0	2	1	8	3	2	1	6	1	1	2	6	5	0	RP11-296A18.5
ENSG00000236434	0	1	0	0	0	0	0	0	0	0	0	0	0	0	0	0	0	0	0	0	0	0	0	1	0	0	0	0	0	0	0	2	0	0	0	0	RP11-296A18.6
ENSG00000085831	16	61	61	34	43	57	13	11	11	59	21	43	16	37	60	17	24	2	13	25	27	29	14	14	9	8	19	4	41	36	39	17	32	96	37	53	TTC39A
ENSG00000261664	0	0	1	0	0	0	0	0	0	1	0	0	0	0	1	0	0	0	0	0	0	1	0	0	0	0	0	0	0	0	0	0	0	3	0	0	TTC39A-AS1
ENSG00000085832	2825	2761	2100	3967	1571	3413	851	938	561	2851	2141	2462	1236	2680	3296	2004	2152	441	2403	2102	1638	1607	1828	1654	566	852	1046	1557	687	1063	1003	896	826	1951	1025	1167	EPS15
ENSG00000232027	0	0	0	0	0	0	0	0	0	0	0	0	1	0	0	0	0	0	0	0	0	0	0	0	0	0	0	0	0	0	0	0	0	0	0	0	RP11-275F13.3
ENSG00000206595	0	0	0	0	0	0	0	0	0	0	0	0	0	0	0	0	0	0	0	0	0	0	0	0	0	0	0	0	0	0	0	0	0	0	0	0	RNU6-877P
ENSG00000238140	0	0	0	0	0	0	0	0	0	0	0	0	0	0	0	0	0	0	0	0	0	0	0	0	0	0	0	0	0	0	0	0	0	0	0	0	RP11-253A20.1
ENSG00000227070	1	1	1	3	0	7	0	2	0	3	3	4	0	0	2	0	0	2	0	0	0	2	0	3	0	0	0	0	0	0	0	2	0	5	1	1	RP11-191G24.1
ENSG00000252032	0	0	0	0	0	0	0	0	0	0	0	0	0	0	0	1	0	0	0	0	0	0	0	0	0	0	0	0	0	0	0	0	0	0	0	0	RNU6-1281P
ENSG00000227742	1	0	2	3	0	4	0	0	0	1	0	2	0	2	1	1	3	0	1	4	1	2	0	2	4	0	0	0	0	0	1	0	1	10	0	1	CALR4P
ENSG00000117859	3814	3523	2879	6336	2495	4721	1286	1470	872	3803	2808	4110	1566	2904	3856	3264	3251	757	3253	2678	2219	2783	2982	2900	1416	2665	2809	3694	2357	3666	2807	2240	2396	5998	3104	3245	OSBPL9
ENSG00000236973	0	0	0	0	0	0	0	0	0	0	0	0	0	0	0	0	0	0	0	0	0	0	0	0	0	0	0	0	0	0	0	0	0	0	0	0	GAPDHP51
ENSG00000232846	0	1	0	0	0	1	1	4	1	3	0	9	0	0	1	2	2	0	0	0	0	0	1	0	0	0	0	0	0	0	0	0	0	3	0	0	SLC25A6P3
ENSG00000212624	0	0	0	0	0	0	0	0	0	0	0	0	0	0	0	0	0	0	0	0	0	0	0	0	0	0	0	0	0	0	0	0	0	0	0	0	SNORA26
ENSG00000078618	2693	2158	1551	3837	1378	2777	727	805	466	2036	1671	2063	1115	1843	2120	2020	1639	441	2191	1283	1433	1375	1768	1467	982	1157	1226	1744	888	1449	1047	949	1077	1474	925	858	NRD1
ENSG00000266993	20	37	45	57	34	55	12	10	8	54	18	56	5	13	42	24	32	3	13	40	21	16	18	14	3	11	27	14	18	10	13	17	22	73	20	28	RP4-657D16.3
ENSG00000272175	2	0	0	2	0	2	0	0	0	5	0	4	0	0	2	1	1	0	0	4	0	1	0	1	0	0	0	0	0	0	0	0	0	0	0	0	RP4-657D16.6
ENSG00000230604	2	0	0	0	0	0	0	0	0	0	0	0	0	0	1	0	0	0	0	0	0	0	0	0	0	0	0	0	0	0	0	0	0	0	0	0	TSEN15P2
ENSG00000169213	0	4	2	2	0	3	2	2	1	0	3	0	2	4	2	5	1	1	9	2	0	2	2	1	0	0	7	0	0	3	1	1	1	4	1	0	RAB3B
ENSG00000200839	0	0	0	0	0	0	0	0	0	0	0	0	0	0	0	0	0	0	0	0	0	0	0	0	0	0	0	0	0	0	0	0	0	0	0	0	RNA5SP48
ENSG00000229032	0	0	0	0	0	0	0	0	0	0	0	0	0	0	0	0	0	0	0	0	0	0	0	0	0	0	0	0	0	0	0	0	0	0	0	0	RP11-91A18.1
ENSG00000264613	0	0	0	0	0	0	0	0	0	0	0	0	0	0	0	0	0	0	0	0	0	0	0	0	0	0	0	0	0	0	0	0	0	0	0	0	RN7SL290P
ENSG00000117862	1093	829	415	1509	402	1119	232	184	93	447	581	440	501	649	442	509	370	93	664	307	415	333	508	331	467	402	345	833	273	852	197	273	269	305	186	181	TXNDC12
ENSG00000198841	20	23	14	27	7	29	8	7	2	10	9	20	9	10	19	12	9	5	15	10	12	6	11	9	10	6	8	22	0	0	2	2	9	0	0	4	KTI12
ENSG00000223390	0	2	0	1	0	1	0	0	0	0	0	2	2	0	1	0	0	0	1	0	0	0	0	0	0	0	0	0	0	0	2	0	0	0	0	0	RP11-91A18.4
ENSG00000228369	0	0	0	0	2	0	0	0	0	1	1	0	0	0	0	0	1	0	0	0	0	0	0	1	0	0	0	0	0	0	0	0	0	0	0	0	TXNDC12-AS1
ENSG00000134717	625	637	376	1146	235	850	162	173	93	603	555	548	249	470	668	704	410	131	626	331	274	374	516	443	157	296	360	770	181	431	346	311	272	461	318	337	BTF3L4
ENSG00000157077	673	674	513	1174	408	983	239	251	117	684	498	664	289	571	796	657	560	129	556	462	362	388	484	433	206	233	241	311	174	200	262	231	240	348	180	174	ZFYVE9
ENSG00000241745	0	0	0	0	0	0	0	0	0	0	0	1	0	0	0	0	0	0	0	0	0	0	0	0	0	0	0	0	0	0	0	0	0	0	0	0	RN7SL788P
ENSG00000228407	0	0	0	0	0	0	0	0	0	0	0	0	0	0	0	0	0	0	0	0	0	0	0	0	0	0	0	0	0	0	0	0	0	0	0	1	RP4-800M22.1
ENSG00000223429	0	0	0	0	0	0	0	0	0	0	0	0	0	0	1	0	0	0	0	0	0	0	0	0	0	0	0	0	0	0	0	0	0	0	0	0	RP4-800M22.2
ENSG00000224255	0	0	3	0	0	0	1	0	1	2	4	0	0	0	0	1	0	0	1	1	1	0	0	1	0	0	0	0	0	1	0	0	0	9	0	0	PDCL3P6
ENSG00000236004	0	0	0	0	0	0	0	0	0	0	0	0	0	0	0	0	0	0	0	0	0	0	0	0	0	0	0	0	0	0	0	0	0	0	0	0	RP4-800M22.4
ENSG00000237663	0	0	0	0	0	0	0	0	0	0	0	0	0	0	0	0	0	0	0	0	0	0	0	0	0	0	0	0	0	0	0	0	0	0	0	0	DNAJC19P7
ENSG00000213735	0	0	0	5	3	0	0	1	1	5	1	2	1	1	5	1	1	1	1	0	3	2	0	0	0	0	4	0	0	0	0	2	0	0	0	2	ANAPC10P1
ENSG00000154222	261	279	232	404	211	386	106	144	77	456	281	377	154	327	361	204	231	42	240	263	186	169	186	180	74	62	150	186	74	119	122	99	114	231	83	82	CC2D1B
ENSG00000272100	1	2	0	4	4	3	0	2	0	2	2	2	0	0	1	1	2	0	0	1	0	0	0	0	0	0	0	0	0	0	1	0	0	0	0	0	RP11-155O18.6
ENSG00000224680	22	31	31	69	44	48	10	9	1	32	28	25	8	12	13	14	27	1	13	8	7	15	15	16	1	2	20	17	1	7	8	4	4	15	11	5	PLA2G12AP1
ENSG00000085840	147	106	25	239	16	127	28	19	5	22	82	68	63	91	53	387	153	62	196	15	92	122	273	193	95	102	73	173	11	104	36	30	11	27	13	28	ORC1
ENSG00000134748	896	705	472	1456	395	1095	281	320	160	664	592	766	564	786	683	787	487	148	769	492	517	442	651	462	389	497	460	802	244	703	350	418	438	478	337	274	PRPF38A
ENSG00000134744	1337	1404	1149	2637	878	1862	340	415	296	1330	829	1286	462	983	1435	1198	1202	291	1044	804	695	808	979	877	403	681	760	886	342	606	855	727	732	1213	601	724	ZCCHC11
ENSG00000272371	2	0	0	0	1	2	0	1	0	0	2	1	1	0	4	0	0	1	2	0	0	1	0	0	0	3	4	0	0	0	1	1	0	0	0	0	RP11-25O10.2
ENSG00000236290	0	0	0	0	0	0	0	0	0	0	0	0	0	0	1	0	0	0	0	0	0	0	0	1	0	0	0	0	0	0	0	0	0	0	0	0	EEF1GP7
ENSG00000116157	0	0	0	0	0	0	0	0	0	0	0	0	0	0	0	0	0	0	0	0	0	0	0	0	0	0	0	0	0	0	0	0	0	0	0	0	GPX7
ENSG00000182183	0	0	0	0	0	0	0	0	0	0	0	2	0	2	0	1	1	0	2	0	0	0	0	1	0	0	0	0	0	0	0	0	0	0	0	0	FAM159A
ENSG00000162377	445	302	109	718	120	448	292	244	95	422	600	574	545	772	570	853	258	97	970	402	444	224	691	393	184	149	132	404	163	234	57	95	78	70	61	47	COA7
ENSG00000233664	0	0	0	0	0	0	0	0	0	0	0	0	0	0	0	0	0	0	0	0	0	0	0	0	0	0	0	0	0	0	0	0	0	0	0	0	NDUFS5P3
ENSG00000239640	0	0	0	0	0	0	0	0	0	0	0	0	0	0	0	1	0	0	0	0	0	0	0	0	0	0	0	0	0	0	0	0	0	0	0	0	RN7SL62P
ENSG00000162378	812	851	629	1200	375	1058	281	288	198	930	716	909	308	643	1093	867	805	185	662	544	377	632	680	656	138	248	322	439	212	281	429	361	335	612	374	379	ZYG11B
ENSG00000252018	0	0	0	0	0	0	0	0	0	0	0	0	0	0	0	0	0	0	0	0	0	0	0	0	0	0	0	0	0	0	0	0	0	0	0	0	RNU2-30P
ENSG00000228929	13	15	3	26	10	22	0	5	2	10	9	10	6	5	3	8	6	1	18	7	9	6	13	12	0	2	11	4	1	2	5	11	4	11	7	12	RPS13P2
ENSG00000206627	0	0	0	0	0	0	0	0	0	0	0	0	0	0	0	0	0	0	0	0	0	0	0	0	0	0	0	0	0	0	0	0	0	0	0	0	RNU6-969P
ENSG00000203995	0	0	2	0	0	1	0	0	0	0	1	2	1	1	0	0	2	1	0	0	0	0	0	0	0	0	0	0	0	0	0	2	0	0	0	0	ZYG11A
ENSG00000242391	0	0	0	0	0	0	0	0	0	0	0	0	0	0	0	0	0	0	0	0	0	0	0	0	0	0	0	0	0	0	0	0	0	0	0	0	RP4-631H13.2
ENSG00000121310	394	445	344	567	257	497	105	139	67	430	267	326	103	208	293	199	240	41	195	156	149	184	178	171	46	114	195	214	76	195	241	268	284	380	195	208	ECHDC2
ENSG00000230953	1	0	3	1	0	1	0	0	0	3	0	5	0	0	7	1	3	1	1	1	2	1	0	0	0	0	0	0	0	0	3	1	0	0	0	0	RP4-631H13.6
ENSG00000231866	0	0	0	0	0	0	0	0	0	0	0	0	0	0	0	1	0	0	0	0	0	0	0	0	0	0	0	0	0	0	0	0	0	0	0	0	RP4-631H13.4
ENSG00000116171	1047	977	808	1709	573	1497	308	342	260	1116	715	1141	424	918	1311	896	969	179	933	824	563	683	718	695	209	421	532	588	361	524	579	547	514	1049	601	538	SCP2
ENSG00000264834	0	0	0	0	0	0	0	0	0	0	0	0	0	0	0	0	0	0	1	0	0	0	0	0	0	0	0	0	7	0	0	0	0	0	0	0	MIR1273F
ENSG00000266188	0	0	0	0	0	0	0	0	0	0	0	0	0	0	0	0	0	0	0	0	0	0	0	0	0	0	0	0	0	0	0	0	0	0	0	0	MIR5095
ENSG00000265815	0	0	0	0	0	0	0	0	0	0	0	0	0	0	0	0	0	0	0	0	0	0	0	0	0	0	0	0	0	0	0	0	0	0	0	0	MIR1273G
ENSG00000237279	0	0	0	0	0	0	0	0	0	0	0	0	0	0	0	0	0	0	0	0	0	0	0	0	0	0	0	0	0	0	0	0	0	0	0	0	RP4-631H13.5
ENSG00000236360	24	15	17	41	6	24	4	7	5	32	9	11	6	8	18	19	22	3	19	17	9	14	13	6	3	2	5	0	2	0	3	5	2	0	0	0	RP11-334A14.2
ENSG00000226147	0	0	0	0	0	1	0	0	0	0	0	0	0	0	0	0	0	0	0	0	0	0	0	0	0	0	0	0	0	0	0	0	0	0	0	0	TUBBP10
ENSG00000174348	0	0	0	0	0	0	0	0	0	0	0	0	0	0	0	0	0	0	0	0	0	0	0	0	0	0	0	0	0	0	0	0	0	0	0	0	PODN
ENSG00000232993	0	0	0	0	0	0	0	0	0	0	0	0	0	0	0	0	0	0	0	0	0	0	0	0	0	0	0	0	0	0	0	0	0	0	0	0	RP11-334A14.5
ENSG00000227644	0	0	0	0	0	0	0	0	0	0	0	0	0	0	0	0	0	0	0	0	0	0	0	0	0	0	0	0	0	0	0	0	0	0	0	0	HIGD1AP11
ENSG00000162383	0	0	0	0	0	0	0	0	0	0	0	0	0	0	0	0	0	0	0	0	0	0	0	0	0	0	0	0	0	0	0	0	0	0	0	0	SLC1A7
ENSG00000235563	0	0	0	0	0	0	0	0	0	0	0	0	0	0	0	0	0	0	0	0	0	0	0	0	0	0	0	0	0	0	0	0	0	0	0	0	RP11-334A14.8
ENSG00000277397	0	0	0	0	0	0	0	0	0	0	0	0	0	0	0	0	0	0	0	0	0	0	0	0	0	0	0	0	0	0	0	0	0	0	0	0	RP5-1024G6.9
ENSG00000157184	499	429	364	879	224	671	149	154	72	367	356	347	225	377	441	413	227	82	463	231	243	183	345	282	72	212	334	379	126	256	268	341	246	302	259	246	CPT2
ENSG00000236723	28	17	23	30	0	31	6	6	2	18	13	21	2	19	13	15	6	3	5	5	3	4	18	7	0	4	9	0	10	1	5	5	9	1	0	7	RP5-1024G6.2
ENSG00000162384	168	182	128	254	101	231	68	73	29	161	176	199	96	179	202	134	104	21	178	116	95	108	106	106	39	43	55	76	79	53	80	75	51	90	62	45	C1orf123
ENSG00000259818	0	3	1	7	0	1	0	1	0	0	1	0	2	2	0	3	0	0	2	0	0	1	2	1	0	0	2	3	0	0	0	1	4	0	0	0	RP5-1024G6.7
ENSG00000162385	124	100	107	195	58	145	43	51	26	80	106	117	100	109	98	124	87	24	121	67	96	64	121	81	56	71	96	165	56	102	51	69	33	80	72	58	MAGOH
ENSG00000226754	11	10	19	20	8	26	10	7	1	11	4	11	4	16	5	13	3	0	5	8	8	7	3	9	2	21	3	2	3	8	5	8	1	16	4	12	RP5-1024G6.5
ENSG00000157193	822	489	123	1487	93	796	381	244	65	281	1260	784	887	946	548	2100	714	285	1348	419	667	591	1725	1025	433	583	347	969	243	505	142	276	209	51	145	92	LRP8
ENSG00000234578	0	0	0	0	0	0	0	0	0	0	0	0	0	0	0	0	0	0	0	0	0	0	0	0	0	0	0	0	0	0	0	6	0	0	0	0	RP4-784A16.1
ENSG00000228838	0	1	0	2	0	0	0	0	0	0	0	0	0	0	0	0	0	0	0	0	0	0	0	0	0	0	0	0	0	0	0	0	0	0	0	0	RP4-784A16.2
ENSG00000232762	0	0	0	3	0	0	0	0	0	0	0	0	0	0	0	0	0	0	0	0	0	0	0	0	0	0	0	0	0	0	0	0	0	0	0	0	RP4-784A16.4
ENSG00000225675	1	0	0	3	0	2	1	0	0	0	0	0	0	0	0	1	0	0	2	0	0	1	1	4	0	0	0	0	0	0	0	0	0	0	0	0	RP4-784A16.5
ENSG00000226938	0	0	0	0	0	0	0	0	0	0	0	0	0	0	0	0	0	0	0	0	0	0	0	0	0	0	0	0	0	0	0	0	0	0	0	0	RP11-117D22.1
ENSG00000230138	0	0	0	0	0	0	0	0	0	0	0	0	0	0	0	0	0	0	0	0	0	0	0	0	0	0	0	0	0	0	0	0	0	0	0	0	RP11-117D22.2
ENSG00000236253	0	0	0	0	0	0	0	0	0	0	0	0	0	0	0	0	0	0	0	0	0	0	0	0	0	0	0	0	0	0	0	0	0	0	0	0	SLC25A3P1
ENSG00000143006	0	0	0	0	0	0	0	0	0	0	0	0	0	0	0	0	0	0	0	0	0	0	0	0	0	0	0	0	0	0	0	0	0	0	0	0	DMRTB1
ENSG00000174332	0	0	0	0	0	0	0	0	0	0	0	0	0	0	0	0	0	0	0	0	0	0	0	0	0	0	0	0	0	0	0	0	0	0	1	0	GLIS1
ENSG00000239007	0	0	0	0	0	0	0	0	0	0	0	0	0	0	0	0	0	0	0	0	0	0	0	0	0	0	0	0	0	0	0	0	0	0	0	0	RNU7-95P
ENSG00000058804	1338	839	368	2471	287	1411	381	319	130	501	1083	928	695	907	676	2119	727	295	1910	378	713	563	1505	1058	464	576	480	1189	230	548	277	345	288	347	338	244	NDC1
ENSG00000201003	0	0	4	2	0	0	0	0	0	0	0	0	2	2	0	1	0	0	1	0	0	0	0	0	0	2	2	0	0	0	0	0	0	0	0	0	SNORA58
ENSG00000229687	0	0	0	0	0	0	0	0	0	0	0	0	0	0	0	0	0	0	0	0	0	0	0	0	0	0	0	0	0	0	0	0	0	0	0	0	RP4-654H19.2
ENSG00000058799	141	198	133	181	79	213	61	55	35	159	94	145	81	172	211	114	121	17	106	113	61	73	84	104	12	18	74	42	6	18	62	93	45	82	40	54	YIPF1
ENSG00000211452	0	0	0	0	0	0	1	0	0	0	1	0	0	0	0	0	0	0	0	0	0	0	0	0	0	0	0	0	0	0	0	0	0	0	0	0	DIO1
ENSG00000081870	789	649	399	1254	314	841	233	212	127	544	417	659	381	598	633	919	703	185	907	442	426	520	705	462	405	346	426	454	187	297	229	269	218	351	200	168	HSPB11
ENSG00000116212	260	241	173	385	119	338	120	148	98	369	329	387	133	243	379	310	186	66	236	187	142	124	220	196	77	78	95	171	70	81	81	75	60	75	64	73	LRRC42
ENSG00000219102	1	0	2	3	0	0	2	0	1	0	0	1	0	2	1	3	1	1	4	1	2	0	1	3	0	0	0	0	0	0	3	0	0	0	0	0	HNRNPA3P12
ENSG00000203985	1	0	0	0	0	1	0	0	0	0	0	0	0	0	1	0	0	0	0	0	0	0	0	0	0	0	0	0	0	0	0	0	0	0	0	2	LDLRAD1
ENSG00000116209	1705	2104	1830	3011	1016	2665	685	816	515	2371	1524	2274	783	1867	3374	1528	1997	358	1456	1713	1078	1527	1139	1378	236	722	1191	820	465	669	1182	1152	927	1756	1009	1185	TMEM59
ENSG00000280378	1	0	2	3	0	0	0	1	1	0	1	0	1	4	1	2	1	0	0	1	4	0	1	1	0	0	2	0	0	0	1	4	1	0	2	1	RP4-758J24.6
ENSG00000116205	284	241	166	465	138	312	31	46	32	108	118	109	105	187	238	347	306	64	242	134	148	256	291	272	128	257	309	400	211	386	304	270	333	527	279	254	TCEANC2
ENSG00000225183	0	0	0	0	0	2	0	0	0	0	0	1	0	1	1	4	0	0	1	0	0	0	0	0	0	0	0	0	0	0	0	2	0	0	1	0	RP4-758J24.4
ENSG00000279049	0	0	0	0	0	0	0	0	0	0	0	0	0	0	0	0	0	0	0	0	1	0	0	0	0	0	0	0	0	0	0	0	0	0	0	0	AL353898.1
ENSG00000256407	0	0	0	0	0	0	0	0	0	0	0	0	0	0	0	0	0	0	0	0	0	0	0	0	0	0	0	0	0	0	0	0	0	0	0	0	RP11-446E24.4
ENSG00000157211	0	0	0	0	0	0	0	0	0	0	0	0	0	0	0	0	0	0	0	0	0	0	0	0	0	0	0	0	0	0	0	0	0	0	0	0	CDCP2
ENSG00000280425	0	0	0	0	0	0	0	0	0	0	1	0	0	0	0	0	0	0	0	0	0	0	0	0	0	0	0	0	0	0	0	0	0	0	0	0	RP11-446E24.3
ENSG00000215883	115	102	110	186	78	132	25	29	30	99	90	88	49	68	76	116	114	27	92	67	48	87	91	89	18	46	65	72	23	40	74	41	57	53	40	41	CYB5RL
ENSG00000116221	663	546	336	1163	266	904	197	189	92	456	527	504	376	602	572	531	357	118	626	343	415	291	464	397	196	321	313	807	243	572	215	322	268	377	243	254	MRPL37
ENSG00000157216	240	270	218	361	129	352	86	84	50	282	172	218	55	135	194	109	136	23	115	113	119	127	104	119	22	61	110	101	36	71	103	127	124	143	113	67	SSBP3
ENSG00000198711	0	0	2	0	1	0	0	0	0	4	0	0	0	0	2	0	0	0	0	3	0	1	0	0	0	0	0	0	0	0	0	0	0	0	3	0	SSBP3-AS1
ENSG00000225632	0	0	0	0	0	0	0	0	0	1	0	0	0	0	0	0	0	0	0	0	0	0	0	0	0	0	0	0	0	0	0	0	0	0	0	0	RP5-997D24.3
ENSG00000232245	0	0	0	0	0	0	0	0	0	0	0	0	0	0	0	0	0	0	0	0	0	0	0	0	0	0	0	0	0	0	0	0	0	0	0	0	RP4-705F19.1
ENSG00000235741	0	0	0	0	0	1	0	0	0	0	0	0	0	0	0	0	0	0	0	0	0	0	0	0	0	0	0	0	0	0	0	0	0	0	0	0	RP5-866L20.1
ENSG00000237173	0	0	0	0	0	0	0	0	0	0	0	0	0	0	0	0	0	0	0	0	0	0	0	0	0	0	0	0	0	0	0	0	0	0	0	0	RP5-866L20.2
ENSG00000227453	0	0	0	0	0	0	0	0	0	0	0	0	0	0	0	0	0	0	0	0	0	0	0	0	0	0	0	0	0	0	0	0	0	0	0	0	HNRNPA1P63
ENSG00000162390	105	76	42	144	26	98	26	13	8	55	74	50	67	92	91	106	47	24	128	64	68	38	69	58	20	38	15	98	30	37	13	32	22	20	16	15	ACOT11
ENSG00000162391	1	0	0	1	0	1	0	1	0	2	4	1	0	1	7	0	1	1	0	0	0	0	2	0	0	0	0	0	0	0	0	0	0	0	0	0	FAM151A
ENSG00000230728	0	0	0	0	0	0	0	0	0	0	0	0	0	0	0	0	0	0	0	0	0	0	0	0	0	0	0	0	0	0	0	0	0	0	0	0	RP11-240D10.4
ENSG00000184313	0	0	0	0	0	0	1	0	0	0	0	0	0	0	0	0	0	0	0	0	0	0	0	0	0	0	0	0	0	0	0	0	0	0	0	0	MROH7
ENSG00000271723	0	0	0	0	0	0	0	0	0	0	0	0	0	0	0	0	0	0	0	0	0	0	0	0	0	0	0	0	0	0	0	0	0	0	0	0	MROH7-TTC4
ENSG00000243725	4	8	7	23	0	7	3	11	5	11	7	12	9	20	16	9	6	2	11	9	11	10	10	5	2	3	11	15	11	15	8	8	8	11	0	2	TTC4
ENSG00000162396	43	44	40	73	42	69	31	38	17	93	64	71	56	83	86	48	53	10	48	68	55	36	53	39	21	18	25	39	24	29	38	20	33	23	35	34	PARS2
ENSG00000006555	42	36	35	47	17	57	16	17	5	58	26	35	16	28	30	14	26	4	20	19	13	24	17	19	9	34	16	6	23	19	18	32	28	31	16	25	TTC22
ENSG00000237453	0	0	0	0	0	0	0	0	0	0	0	0	0	0	0	0	0	0	0	0	0	0	0	0	0	0	0	0	0	0	0	0	0	0	0	0	RP11-67L3.2
ENSG00000162398	2	3	2	2	0	3	0	0	0	1	3	1	0	2	1	1	1	0	0	0	0	0	1	0	0	0	0	0	9	0	0	0	0	0	0	0	C1orf177
ENSG00000116133	4112	3501	2282	6681	1682	5216	1505	1278	593	3172	4509	3872	2525	4029	3917	5479	4677	1111	4883	2727	2513	3745	4615	4058	1093	2190	2207	3869	1646	2722	1519	1677	1464	2503	1700	1469	DHCR24
ENSG00000242396	354	164	128	256	31	257	39	25	1	130	127	67	15	89	72	72	47	19	34	30	7	11	35	33	3	0	20	11	2	7	7	3	7	0	3	5	RP11-67L3.5
ENSG00000233203	3	4	2	8	0	4	2	7	1	19	4	7	2	8	8	5	9	1	4	1	9	6	8	5	0	5	0	1	0	0	2	3	11	0	0	0	RP11-67L3.4
ENSG00000143001	27	15	8	31	7	22	6	7	1	23	26	6	2	10	5	7	2	0	8	8	10	6	7	3	3	5	14	2	13	17	5	5	3	3	10	6	TMEM61
ENSG00000233271	0	1	0	0	0	0	0	0	0	2	0	0	0	0	0	0	0	0	0	0	0	0	0	0	0	0	0	0	0	0	0	0	0	0	0	0	RP11-12C17.2
ENSG00000162399	0	3	0	1	1	0	0	0	0	0	0	0	0	2	3	0	2	0	0	1	0	0	0	0	0	0	0	0	0	0	0	1	0	0	0	0	BSND
ENSG00000169174	0	0	0	0	0	0	0	0	0	0	0	0	0	0	0	0	0	0	0	0	0	0	0	0	0	0	0	0	0	0	0	0	0	0	0	0	PCSK9
ENSG00000162402	1999	2118	1589	3973	1111	2874	814	833	472	2260	1990	2392	1169	2059	2804	2649	2187	481	2357	1543	1432	1553	2163	1804	516	945	1134	1653	712	1141	1035	898	912	1892	1065	1049	USP24
ENSG00000231090	1	0	0	1	1	0	0	0	1	0	0	0	1	0	0	0	1	1	0	0	0	1	0	0	0	0	0	0	0	0	0	0	1	2	0	0	RP11-101C11.1
ENSG00000231095	0	0	0	0	0	0	0	0	0	0	0	0	0	0	0	1	1	1	1	0	3	0	0	1	0	0	1	0	0	0	0	0	0	0	0	0	GYG1P3
ENSG00000265822	0	0	0	0	0	0	0	0	0	0	0	0	0	0	0	0	0	0	0	0	0	0	0	0	0	0	0	0	0	0	0	0	0	0	0	0	MIR4422
ENSG00000234810	0	3	1	3	5	6	2	1	3	4	1	4	0	9	7	5	10	1	3	2	1	3	2	4	0	2	8	0	0	0	6	1	6	7	6	2	RP11-466L17.1
ENSG00000231900	0	0	0	0	0	0	0	0	0	0	0	0	0	0	0	0	0	0	0	0	0	0	0	0	0	0	0	0	0	0	0	0	0	0	0	0	GOT2P1
ENSG00000232198	0	0	0	0	0	0	0	0	0	0	0	0	0	0	0	0	0	0	0	0	0	0	0	0	0	0	0	0	0	0	0	0	0	0	0	0	RP4-633H17.2
ENSG00000199831	0	0	0	0	0	0	0	0	0	0	0	0	0	0	0	0	0	0	0	0	0	0	0	0	0	0	0	0	0	0	0	0	0	0	0	0	RN7SKP291
ENSG00000252162	0	0	0	0	0	0	0	0	0	0	0	0	0	0	0	0	0	0	0	0	0	0	0	0	0	0	0	0	0	0	0	0	0	0	0	0	RNU6-830P
ENSG00000272051	0	0	0	0	0	0	0	0	0	0	0	0	0	0	0	0	0	0	0	0	0	0	0	0	0	0	0	0	0	0	0	0	0	0	0	0	Y_RNA
ENSG00000233079	0	0	0	0	0	0	0	1	0	0	0	0	0	0	0	0	0	0	0	0	0	0	0	0	0	0	0	0	0	0	0	0	0	0	0	0	RP11-90C4.3
ENSG00000230250	0	0	0	0	0	0	0	0	0	0	0	0	0	0	0	0	0	0	0	0	0	0	0	0	0	0	0	0	0	0	0	0	0	0	0	0	RP11-90C4.2
ENSG00000227104	0	0	0	0	0	0	0	0	0	0	0	0	0	0	0	0	0	0	0	0	0	0	0	0	0	0	0	0	0	0	0	0	0	0	0	0	PIGQP1
ENSG00000235612	0	0	0	0	0	0	0	0	0	0	0	0	0	0	0	0	0	0	0	0	0	0	0	0	0	0	0	0	0	0	0	0	0	0	0	0	RP1-158P9.1
ENSG00000260971	1	9	11	0	9	2	0	0	3	3	0	1	1	1	1	2	9	0	2	2	3	3	0	4	0	4	1	0	0	0	11	0	13	7	0	1	RP11-504A18.1
ENSG00000229871	0	0	0	0	0	0	0	3	0	0	0	0	0	0	0	0	1	0	0	3	0	0	0	0	0	0	0	0	0	0	0	0	0	0	2	0	RP4-710M16.1
ENSG00000223956	0	0	0	0	0	0	0	0	0	0	0	0	0	0	0	0	0	0	0	0	0	0	0	0	0	0	0	0	0	0	0	0	0	0	0	0	RP4-710M16.2
ENSG00000162407	139	253	264	195	163	206	28	50	30	68	44	49	51	75	115	113	123	15	57	75	44	92	54	94	6	31	98	68	30	46	158	107	96	130	61	80	PPAP2B
ENSG00000236776	0	0	0	0	0	0	0	0	0	0	0	0	0	0	0	0	0	0	0	0	0	0	0	0	0	0	0	0	0	0	0	0	0	0	0	0	RPL21P23
ENSG00000224980	0	0	0	0	0	0	0	0	0	0	0	0	0	0	0	0	0	0	0	0	0	0	0	0	0	0	0	0	0	0	0	0	0	0	0	0	RP11-377K22.3
ENSG00000225475	0	0	0	1	0	0	0	0	0	0	0	0	0	0	0	0	0	0	0	0	0	0	0	0	0	0	1	6	0	0	0	0	1	0	0	0	RP11-377K22.2
ENSG00000162409	196	200	153	400	86	276	75	89	52	244	183	224	69	155	245	249	253	53	155	112	96	144	204	164	37	89	65	53	43	37	82	111	87	154	50	65	PRKAA2
ENSG00000187889	3	2	2	1	4	1	1	1	0	1	0	2	0	0	1	0	0	0	0	1	0	2	0	1	0	0	4	0	0	0	0	1	8	2	1	0	C1orf168
ENSG00000229913	0	0	0	0	0	0	0	0	0	0	0	0	0	0	0	0	0	0	0	0	0	0	0	0	0	0	0	0	0	0	0	0	0	0	0	0	RP11-378I13.1
ENSG00000157131	0	0	0	0	0	0	0	0	0	0	0	0	0	0	0	0	0	0	0	0	0	0	0	0	0	0	0	0	0	0	0	0	0	0	0	0	C8A
ENSG00000021852	0	0	0	0	0	0	0	0	0	0	0	0	0	0	0	0	0	0	0	0	0	0	0	0	0	0	0	0	0	0	0	0	0	0	0	0	C8B
ENSG00000236341	0	0	0	0	0	0	0	0	0	0	0	0	0	0	0	0	0	0	0	0	0	0	0	0	0	0	0	0	0	0	0	0	0	0	0	0	RP5-1103B4.3
ENSG00000173406	0	0	0	0	0	0	0	0	0	0	0	0	0	0	0	0	0	0	0	0	0	2	0	0	0	0	0	0	0	0	0	0	0	0	0	0	DAB1
ENSG00000227935	0	0	0	0	0	0	0	0	0	0	0	0	0	0	0	0	0	0	0	0	0	0	0	0	0	0	0	0	0	0	0	0	0	0	0	0	RP6-102O10.1
ENSG00000236888	0	0	0	0	0	0	0	0	0	0	0	0	0	0	0	0	1	0	0	0	0	0	0	0	0	0	0	0	0	0	0	0	0	0	0	0	RPS20P5
ENSG00000226759	0	0	0	0	0	0	0	0	0	0	0	0	0	0	0	0	0	0	0	0	0	0	0	0	0	0	0	0	0	0	0	0	0	0	0	0	DAB1-AS1
ENSG00000229887	0	0	0	0	0	0	0	0	0	0	0	0	0	0	0	0	0	0	0	0	0	0	0	0	0	0	0	0	0	0	0	0	0	0	0	0	HNRNPA1P6
ENSG00000223416	0	0	0	0	0	1	0	0	0	0	0	0	0	0	0	0	0	0	0	0	0	0	0	0	0	0	0	0	0	0	0	0	0	0	0	0	RPS26P15
ENSG00000235038	0	0	0	0	0	0	0	0	0	0	0	0	0	0	0	0	0	0	0	0	0	0	0	0	0	0	0	0	0	0	0	0	0	0	0	0	RP11-393I23.4
ENSG00000230546	0	0	0	0	0	0	0	0	0	0	0	0	0	0	0	0	0	0	0	0	0	0	0	0	0	0	0	0	0	0	0	0	0	0	0	0	RP11-393I23.3
ENSG00000233216	0	0	0	0	0	0	0	0	0	0	0	0	0	0	0	0	0	0	0	0	0	0	0	0	0	0	0	0	0	0	0	0	0	0	0	0	RP11-414C16.1
ENSG00000162600	281	266	206	492	157	325	99	107	58	322	236	321	113	224	306	244	219	51	283	141	109	171	193	205	55	91	131	176	84	145	177	171	181	308	166	126	OMA1
ENSG00000270209	0	0	3	0	0	0	0	0	0	0	0	0	0	0	0	1	0	0	0	0	0	0	0	0	0	0	0	0	0	0	0	0	0	0	0	0	RP4-592A1.4
ENSG00000264128	0	0	0	3	0	0	0	0	0	0	0	0	0	0	0	0	0	0	0	2	0	0	0	0	0	0	0	0	2	0	0	0	0	0	0	0	RN7SL713P
ENSG00000184292	19916	28338	28398	25433	21059	33343	7344	9551	6354	34597	15975	19266	7559	19544	27795	3232	6376	1150	6602	14071	9288	5195	2926	3688	810	2804	5205	3638	3356	4340	5063	4520	4439	11717	5232	5539	TACSTD2
ENSG00000185839	1	1	0	1	0	0	1	2	0	0	1	0	1	1	0	0	0	0	1	1	3	1	0	1	0	0	0	0	1	0	0	0	0	1	0	0	RP4-592A1.2
ENSG00000162601	1532	1622	1429	3244	819	2373	634	797	488	2543	1544	2164	590	1489	2523	1394	1618	317	1197	1220	851	1056	1104	1113	241	367	509	495	348	381	785	506	596	1117	470	518	MYSM1
ENSG00000177606	6462	4747	2217	7408	1474	4970	141	192	118	564	287	339	254	441	565	379	520	112	279	238	276	303	290	272	190	294	399	382	238	414	753	412	620	633	269	354	JUN
ENSG00000234807	27	33	25	35	16	37	5	3	4	13	10	8	8	5	9	11	14	3	4	2	10	3	4	9	4	0	14	1	25	6	7	12	21	26	3	6	LINC01135
ENSG00000272226	0	0	0	0	0	0	0	0	0	0	0	0	0	0	0	0	0	1	0	0	0	0	0	0	0	0	0	0	0	0	0	0	0	0	0	0	RP11-63G10.3
ENSG00000231740	0	0	0	0	0	0	0	0	0	0	0	0	0	0	0	0	0	0	1	0	0	0	0	0	0	0	0	0	0	0	0	0	0	0	0	0	RP11-63G10.2
ENSG00000232453	2	1	1	7	5	1	1	1	0	0	1	2	4	2	3	1	1	1	0	1	0	0	2	3	1	0	3	0	0	0	0	0	0	0	0	0	RP4-794H19.1
ENSG00000237352	0	0	0	2	0	1	0	0	0	0	2	0	1	0	0	0	0	0	0	0	0	0	0	0	0	0	0	0	0	0	0	0	1	0	0	0	RP11-145M4.3
ENSG00000228121	0	0	0	0	0	0	0	0	0	0	0	0	0	0	0	0	0	0	1	0	0	0	0	0	0	0	0	0	0	0	0	0	0	0	0	0	PHBP3
ENSG00000241042	0	0	0	0	0	0	0	0	0	0	0	0	0	0	0	0	0	0	0	0	0	0	0	0	0	0	0	0	0	0	0	0	0	0	0	0	RP11-145M4.1
ENSG00000235215	0	0	0	0	0	0	0	0	0	0	0	0	0	0	0	0	0	0	0	0	0	0	0	0	0	0	0	0	0	0	0	0	0	0	0	0	RP11-145M4.2
ENSG00000224609	2	11	4	11	2	9	0	1	5	8	5	9	3	6	8	13	10	3	18	2	8	3	9	14	1	1	6	8	0	0	5	2	8	6	2	9	HSD52
ENSG00000270457	2	0	0	1	0	0	0	2	0	1	0	4	0	0	0	1	0	0	0	0	0	0	0	0	0	0	0	0	0	0	0	0	0	0	0	1	RP11-467C18.1
ENSG00000172456	110	118	65	155	56	139	28	37	16	118	75	113	30	86	101	53	54	17	64	64	73	51	55	75	17	49	27	43	71	44	43	37	51	155	35	50	FGGY
ENSG00000266150	0	0	0	0	0	0	0	0	0	0	0	0	0	0	0	0	0	0	0	0	0	0	0	0	0	0	0	0	0	0	0	0	0	0	0	0	MIR4711
ENSG00000226883	0	0	0	0	0	0	1	1	0	0	0	0	0	0	0	0	0	0	0	0	0	0	2	0	0	0	0	0	0	0	0	0	0	0	0	0	RP4-782L23.2
ENSG00000134709	965	879	626	1716	373	1190	370	350	264	1236	895	1094	411	885	1212	1195	999	240	967	576	451	665	1006	810	262	218	373	453	235	297	430	358	336	463	275	225	HOOK1
ENSG00000134716	0	0	1	3	0	2	1	0	1	0	0	1	1	2	2	1	0	0	2	2	0	4	1	0	0	0	2	0	0	0	2	0	0	0	0	0	CYP2J2
ENSG00000265535	0	0	0	0	0	0	0	0	0	0	0	0	0	0	0	0	0	0	0	0	0	0	0	0	0	0	0	0	0	0	0	0	0	0	0	0	RN7SL475P
ENSG00000162598	0	0	0	0	0	0	0	0	0	0	0	0	0	0	0	0	0	0	0	0	0	0	0	0	0	0	0	0	0	0	0	0	0	0	0	0	C1orf87
ENSG00000229332	0	0	0	0	0	0	0	0	0	0	0	0	0	0	0	0	0	0	0	0	0	0	0	0	0	0	0	0	0	0	0	0	0	0	0	0	PGBD4P8
ENSG00000238242	0	0	0	0	0	0	0	0	0	0	0	0	0	0	0	0	0	0	0	0	0	0	0	0	0	0	0	0	0	0	0	0	0	0	0	0	RP11-575B7.3
ENSG00000226476	3	0	7	1	0	0	0	1	0	5	3	3	2	1	3	0	0	1	3	2	0	3	1	2	0	0	0	0	0	0	1	0	0	0	0	0	RP11-776H12.1
ENSG00000231252	0	2	1	0	1	0	0	0	0	1	0	0	0	0	0	0	0	0	0	0	0	0	0	0	0	0	0	0	0	0	1	0	1	0	0	0	RP11-436K8.1
ENSG00000162599	1660	1525	1146	3262	722	2184	632	645	388	2050	1814	2021	644	1184	1431	2058	1443	387	1485	915	777	1551	2366	1831	231	478	667	875	880	804	1030	1004	926	2533	1584	1516	NFIA
ENSG00000237928	3	32	29	14	17	25	5	5	9	41	1	28	1	6	28	3	8	1	0	10	6	2	0	1	0	3	14	0	9	0	20	6	10	0	4	4	NFIA-AS2
ENSG00000237853	0	0	0	11	0	0	0	0	0	1	0	0	0	0	0	0	0	0	0	0	0	0	0	0	0	0	0	0	0	0	0	0	0	0	0	0	NFIA-AS1
ENSG00000223920	0	0	0	0	0	0	0	0	0	0	0	0	0	0	0	0	0	0	0	0	0	0	0	0	0	0	0	0	0	0	0	0	0	0	0	0	RP11-430G17.1
ENSG00000162604	449	536	376	915	182	822	185	185	103	571	517	528	251	508	650	376	421	72	339	337	231	297	333	285	54	141	177	133	94	161	248	187	186	281	183	134	TM2D1
ENSG00000271200	0	0	0	4	0	0	0	0	0	0	0	0	0	0	1	0	0	0	1	1	2	1	0	0	0	1	10	1	0	0	5	0	0	2	0	0	RP11-430G17.3
ENSG00000132849	2647	3088	2742	4571	1811	4192	1003	1201	779	3839	2386	3248	1475	2926	4607	2212	2849	577	2235	2554	1951	2110	1904	1997	524	885	1304	1373	1018	1251	1413	1189	1220	2143	1432	1420	INADL
ENSG00000200575	4	0	2	9	2	4	3	4	2	15	4	3	1	3	4	5	4	0	1	2	2	4	3	3	6	0	5	0	0	1	2	0	2	4	2	1	RNU6-414P
ENSG00000212360	0	0	0	0	0	2	0	0	1	1	0	0	0	0	0	0	0	0	3	2	0	0	0	2	0	0	0	0	0	0	0	1	0	0	1	1	RNU6-1177P
ENSG00000236646	0	0	0	1	2	0	0	0	2	7	0	2	0	2	2	4	4	0	0	0	1	0	3	1	0	0	0	0	0	0	0	0	0	0	1	0	LAMTOR5P1
ENSG00000242860	0	0	0	0	0	1	2	0	0	3	13	2	1	5	2	2	3	1	0	1	1	1	3	2	0	1	1	0	0	0	2	2	0	0	5	0	RN7SL180P
ENSG00000263908	0	0	0	0	0	0	0	0	0	1	2	0	0	0	0	1	0	0	0	0	0	0	0	2	0	0	0	0	0	0	0	1	0	0	0	0	MIR3116-1
ENSG00000234204	0	0	0	0	0	0	0	0	0	0	0	0	0	0	0	0	0	0	0	0	0	0	0	0	0	0	0	0	0	0	0	0	0	0	0	0	PIGPP2
ENSG00000234088	0	0	0	0	0	0	0	0	0	0	0	0	0	0	0	0	0	0	0	0	0	0	0	0	0	0	0	0	0	0	0	0	0	0	0	0	RPS15AP7
ENSG00000240563	0	0	2	0	0	0	0	0	0	0	0	0	0	2	3	2	0	0	0	4	0	0	0	2	0	0	0	0	0	0	3	0	0	0	0	0	L1TD1
ENSG00000237227	0	0	0	0	0	0	0	0	0	0	0	0	0	0	0	0	0	0	0	0	0	0	0	0	0	0	0	0	0	0	0	0	0	0	0	0	RP5-1155K23.4
ENSG00000200174	0	0	0	0	0	0	0	0	0	0	0	0	0	0	0	0	0	0	0	0	0	0	0	0	0	0	0	0	0	0	0	0	0	0	0	0	Y_RNA
ENSG00000132854	198	228	175	293	170	283	55	45	19	166	141	126	112	130	183	159	82	29	102	82	84	65	118	105	18	46	63	91	28	70	95	76	121	110	56	47	KANK4
ENSG00000201153	0	0	0	0	0	0	0	0	0	1	0	0	1	0	0	1	0	2	0	0	0	0	0	0	0	0	0	0	0	0	0	0	0	0	0	0	RNU6-371P
ENSG00000162607	743	536	248	1312	210	826	266	211	113	570	661	749	536	722	623	1190	563	204	1085	368	482	514	848	664	495	513	513	1062	298	611	225	292	230	355	216	235	USP1
ENSG00000116641	2360	2760	2299	4441	1645	3653	1068	1199	818	3629	2296	3684	1309	3084	4589	3192	2782	595	2827	2462	1927	2205	2510	2391	442	940	1178	1209	827	1084	1578	1452	1158	2299	1305	1417	DOCK7
ENSG00000270549	0	0	0	0	0	0	0	0	0	0	0	0	0	0	0	0	0	0	0	0	0	0	0	0	0	0	0	0	0	0	0	0	0	0	0	0	RP11-293K19.1
ENSG00000132855	0	2	0	0	0	0	0	0	0	2	0	0	0	0	0	0	1	0	0	0	0	0	0	0	0	0	0	0	0	0	0	0	0	0	0	0	ANGPTL3
ENSG00000278967	0	0	0	0	0	0	0	0	0	0	0	0	0	0	0	0	0	0	0	0	0	0	0	0	0	0	0	0	0	0	0	0	0	0	0	0	RP5-849H19.3
ENSG00000213703	0	0	0	2	2	3	3	2	4	7	2	9	2	2	6	4	8	1	8	1	3	3	2	4	0	0	0	2	1	0	4	1	3	15	9	2	RP5-849H19.2
ENSG00000235545	0	3	1	9	0	4	2	2	1	3	6	12	2	1	6	5	6	0	1	2	0	1	2	4	0	0	0	0	0	0	0	1	1	7	2	0	RP11-230B22.1
ENSG00000125703	176	135	97	265	76	229	29	40	22	59	96	118	58	95	97	220	99	32	148	49	65	78	120	109	34	34	46	42	30	38	50	56	47	69	58	38	ATG4C
ENSG00000234318	0	0	1	2	0	2	0	0	0	0	0	0	0	0	0	2	0	0	0	0	0	0	2	0	0	0	0	0	0	0	0	0	0	0	0	0	RP4-771M4.3
ENSG00000237163	0	0	0	0	0	0	0	0	0	0	0	0	0	0	0	0	0	0	0	0	0	0	0	0	0	0	0	0	0	0	0	0	0	0	0	0	RP4-771M4.2
ENSG00000229537	0	0	0	0	0	0	0	0	0	0	0	0	0	0	0	0	0	0	0	0	0	0	0	0	0	0	0	0	0	0	0	0	0	0	0	0	RP11-5P4.1
ENSG00000227485	0	0	0	0	0	0	0	0	0	0	0	0	0	0	0	0	0	0	0	0	0	0	0	0	0	0	0	0	0	0	0	0	0	0	0	0	RP11-5P4.2
ENSG00000229225	0	0	0	0	0	0	0	0	0	0	0	0	0	0	0	0	0	0	0	0	0	0	0	0	0	0	0	0	0	0	0	0	0	0	0	0	RP11-5P4.3
ENSG00000203605	0	0	0	0	0	0	0	0	0	0	0	0	0	0	0	0	0	0	0	0	0	0	0	0	0	0	0	0	0	0	0	0	0	0	0	0	RP11-335E6.2
ENSG00000224209	0	0	0	0	0	0	0	0	0	0	0	0	0	0	0	0	0	0	0	0	0	1	0	0	0	0	0	0	0	0	0	0	0	0	0	0	LINC00466
ENSG00000252259	0	0	0	0	0	0	0	0	0	0	0	0	0	0	0	0	0	0	0	0	0	0	0	0	0	0	0	0	0	0	0	0	0	0	0	0	RNA5SP49
ENSG00000228734	0	0	0	0	0	0	0	0	0	0	0	0	0	0	0	0	0	0	0	0	0	0	0	0	0	0	0	0	0	0	0	0	0	0	0	0	RP11-335E6.3
ENSG00000223683	0	0	0	0	0	0	0	0	0	0	0	0	0	0	0	0	0	0	0	0	0	0	0	0	0	0	0	0	0	0	0	0	0	0	0	0	AL138935.1
ENSG00000230798	1	7	0	5	0	3	3	0	0	1	1	6	2	1	3	0	0	0	0	1	2	2	0	1	0	0	0	1	0	0	7	0	8	9	9	5	FOXD3-AS1
ENSG00000187140	0	0	0	0	0	0	0	0	0	1	0	0	0	0	0	0	0	0	0	0	0	0	0	0	0	0	0	0	0	0	0	0	1	0	0	0	FOXD3
ENSG00000275836	0	0	0	0	0	0	0	0	0	0	0	0	0	0	0	0	0	0	0	0	0	0	0	0	0	0	0	0	0	0	0	0	0	0	0	0	MIR6068
ENSG00000252784	0	0	0	0	0	0	0	0	0	0	0	0	0	0	0	0	0	0	0	0	0	0	0	0	0	0	0	0	0	0	0	0	0	0	0	0	Y_RNA
ENSG00000236674	0	0	0	0	0	0	1	0	0	0	0	0	0	0	0	0	0	0	0	0	0	0	0	0	0	0	0	0	0	0	2	0	0	0	0	0	RP4-792G4.3
ENSG00000088035	175	162	122	311	63	224	55	54	28	138	151	149	84	120	154	208	123	30	138	73	66	79	144	125	16	34	56	47	44	45	52	51	36	65	44	43	ALG6
ENSG00000142856	471	358	191	764	169	544	91	85	49	192	301	302	152	249	243	343	241	55	324	120	174	174	237	197	78	116	149	259	74	165	155	161	119	195	99	116	ITGB3BP
ENSG00000203965	187	173	119	233	67	172	33	36	24	115	64	98	35	51	106	121	98	18	78	43	55	84	76	80	4	31	50	46	12	73	83	86	62	114	60	82	EFCAB7
ENSG00000264271	0	0	0	0	0	0	0	0	0	0	0	0	0	0	0	0	0	0	0	0	0	0	0	0	0	0	0	0	0	0	1	0	0	0	0	0	RN7SL488P
ENSG00000251720	0	0	0	0	0	1	0	0	0	0	0	0	0	0	0	0	0	0	0	0	0	0	0	0	0	0	0	0	0	0	0	0	0	0	0	0	RNU7-123P
ENSG00000116652	39	39	32	90	17	53	4	8	8	22	20	26	2	13	39	24	29	10	29	24	14	27	20	25	3	12	31	17	6	14	47	55	24	90	10	36	DLEU2L
ENSG00000276884	0	0	0	0	0	2	2	0	0	1	0	0	0	0	0	0	0	0	0	0	0	0	0	0	0	0	0	0	0	0	0	0	0	0	1	0	DLEU2_6
ENSG00000278287	0	0	0	0	0	0	0	0	0	0	0	0	0	0	0	0	0	0	0	0	0	0	0	0	0	0	0	0	0	0	0	0	0	0	0	0	DLEU2_5
ENSG00000277565	0	0	0	0	0	0	0	0	0	0	0	0	0	0	0	0	0	0	0	0	0	0	0	0	0	0	0	0	0	0	0	0	0	0	0	0	DLEU2_4
ENSG00000275823	0	0	0	0	0	0	0	0	0	0	0	0	0	0	0	0	0	0	0	0	0	0	0	0	0	0	0	0	0	0	0	0	0	0	0	0	DLEU2_3
ENSG00000277689	0	0	0	0	0	0	0	0	0	0	0	0	0	0	0	0	0	0	0	0	0	0	0	0	0	0	0	0	0	0	0	0	0	0	0	0	DLEU2_2
ENSG00000274199	0	0	0	0	0	0	0	0	0	0	0	0	0	0	0	0	0	0	0	0	0	0	0	0	0	0	0	0	0	0	0	0	0	0	0	0	DLEU2_1
ENSG00000079739	1335	1195	944	2033	716	1537	436	431	258	1033	976	1103	669	992	1260	1095	833	214	1204	777	700	652	865	763	297	514	586	884	210	564	485	451	452	621	362	378	PGM1
ENSG00000244256	2	4	0	1	0	2	1	1	4	8	3	5	2	2	2	7	5	0	6	2	0	7	7	0	4	10	0	0	0	9	5	2	5	8	1	2	RN7SL130P
ENSG00000185483	1060	1142	914	1853	580	1577	250	296	231	1051	573	814	437	646	710	1311	678	207	538	257	310	338	796	569	145	258	293	277	164	139	435	393	274	349	170	222	ROR1
ENSG00000177452	0	1	0	0	0	0	0	0	0	0	0	0	0	2	0	3	0	0	0	0	0	0	0	1	0	0	0	0	0	0	0	0	0	0	0	0	RP4-597J3.1
ENSG00000228056	0	0	0	0	0	1	0	0	0	1	0	0	0	0	2	0	0	0	2	0	0	0	0	0	0	0	0	0	0	0	0	0	0	0	0	0	CFL1P3
ENSG00000207190	0	1	0	0	0	0	0	0	0	0	0	0	0	0	0	0	0	0	0	0	0	0	0	0	0	0	0	0	0	0	0	0	0	0	0	0	RNU6-809P
ENSG00000200508	0	0	0	0	0	0	0	0	0	0	0	0	0	0	0	0	0	0	0	0	0	0	0	0	0	0	0	0	0	0	0	0	0	0	0	0	Y_RNA
ENSG00000223949	0	0	0	1	0	0	2	0	0	0	0	0	0	2	0	0	0	0	0	0	0	0	0	0	0	0	0	0	0	0	0	0	0	0	0	0	ROR1-AS1
ENSG00000177414	5	2	1	6	0	5	0	1	0	2	0	2	0	1	8	1	1	0	1	4	0	1	0	2	0	0	0	0	0	0	1	0	0	0	0	0	UBE2U
ENSG00000238653	0	0	0	0	0	0	0	0	0	0	0	0	0	0	0	0	0	0	0	0	0	0	0	0	0	0	0	0	0	0	0	0	0	0	0	0	RNU7-62P
ENSG00000158966	76	142	181	106	107	161	19	25	7	80	38	55	16	57	94	44	94	22	40	47	30	75	56	50	5	37	34	3	38	11	76	61	91	93	41	62	CACHD1
ENSG00000264470	0	0	0	0	0	0	0	0	0	0	0	0	0	0	1	0	0	0	0	0	0	0	0	0	0	0	2	0	0	0	2	0	0	0	0	0	MIR4794
ENSG00000162437	284	321	188	559	152	459	121	122	64	311	227	342	130	237	369	526	358	91	267	193	166	214	397	316	67	124	126	117	110	85	152	152	121	137	91	96	RAVER2
ENSG00000162434	2723	2704	2444	4289	1664	3437	904	1095	731	3330	2009	3044	1336	2717	4184	2108	2668	529	2427	2216	1814	1795	1815	1781	586	1090	1571	1714	873	1220	1345	1289	1272	1872	1229	1216	JAK1
ENSG00000234784	0	0	0	0	0	0	0	0	0	0	0	0	0	0	0	0	0	0	0	0	0	0	0	0	0	0	0	0	0	0	0	0	0	0	0	0	RP11-182I10.1
ENSG00000233877	0	0	0	0	0	0	0	0	0	0	0	0	0	0	0	0	0	0	0	0	0	0	0	0	0	0	0	0	0	0	0	0	0	0	0	0	RP11-182I10.2
ENSG00000226891	2	4	4	5	2	2	0	0	1	1	0	4	0	1	0	3	4	1	1	0	1	4	2	4	0	4	0	0	0	4	1	5	12	1	5	3	LINC01359
ENSG00000185031	0	0	0	0	0	2	0	0	0	2	0	4	0	0	1	0	1	0	0	0	0	0	0	2	0	0	2	0	0	0	0	0	2	0	3	2	SLC2A3P2
ENSG00000272506	0	0	1	0	0	1	0	2	0	1	0	0	0	0	0	0	1	0	0	0	0	0	0	0	0	0	1	0	0	0	4	0	1	4	1	0	RP4-535B20.4
ENSG00000212257	0	0	0	0	0	0	0	0	0	1	0	0	0	0	0	0	0	0	0	0	0	0	0	0	0	0	0	0	0	0	0	1	0	0	0	0	RNU6-1176P
ENSG00000265996	0	0	3	0	0	0	0	0	0	1	0	1	0	0	0	0	0	0	0	0	0	0	0	0	4	0	0	0	0	3	2	0	0	0	0	0	MIR3671
ENSG00000199135	0	0	4	3	1	0	0	0	0	1	2	1	2	1	0	1	0	1	1	5	1	0	0	3	0	0	6	0	0	8	1	6	12	0	6	4	MIR101-1
ENSG00000235804	0	0	0	0	0	0	0	0	0	0	0	0	0	0	0	0	0	0	0	0	0	0	0	0	0	0	0	0	0	0	0	0	0	0	0	0	RP4-535B20.2
ENSG00000234496	0	0	0	0	0	0	0	0	0	0	0	0	0	0	0	0	0	0	0	0	0	0	0	0	0	0	0	0	0	0	0	0	0	0	0	0	MRPS21P1
ENSG00000162433	1387	1248	770	2514	459	1889	534	470	263	1308	1568	1440	674	1194	1536	1687	973	246	1219	692	567	589	1106	904	211	403	454	700	275	441	594	551	447	717	572	476	AK4
ENSG00000231622	1	1	2	10	0	11	2	4	1	5	9	7	1	1	4	5	2	0	8	2	2	7	4	4	0	0	0	0	0	6	2	3	0	7	2	0	RP4-700A9.1
ENSG00000116675	253	233	149	378	113	277	103	90	45	373	234	293	100	298	477	260	293	55	212	279	183	193	240	227	43	62	151	170	130	116	129	111	109	161	89	96	DNAJC6
ENSG00000229294	0	0	0	0	0	0	0	0	0	0	0	0	0	0	0	0	0	0	3	0	0	0	0	0	0	0	0	0	0	0	0	0	0	0	0	0	RP5-1044H5.1
ENSG00000234144	0	0	0	0	0	0	1	0	1	0	0	1	0	0	0	0	0	0	0	0	0	0	0	0	0	0	0	0	0	0	0	0	0	0	0	0	COX6CP13
ENSG00000222624	0	0	0	0	0	0	0	0	0	0	0	0	0	0	0	0	3	0	0	0	0	0	0	0	0	0	0	0	0	0	0	0	0	0	0	0	RNU2-15P
ENSG00000213625	830	959	811	1371	436	1324	328	401	272	1302	818	1197	370	881	1608	798	1000	208	709	858	469	736	793	769	74	235	360	291	186	233	437	401	278	708	357	535	LEPROT
ENSG00000116678	673	741	542	1331	319	1046	219	242	147	724	563	709	179	486	764	396	653	110	474	398	293	418	292	331	71	161	250	198	62	175	336	299	307	516	325	305	LEPR
ENSG00000237852	0	1	0	3	0	3	1	2	1	8	2	13	0	1	3	1	2	1	0	1	0	5	5	4	3	7	4	0	0	0	5	3	4	11	6	3	RP4-630A11.3
ENSG00000224570	0	0	0	0	0	0	0	0	0	1	0	0	0	0	0	0	1	0	0	0	0	0	0	0	0	0	0	0	0	0	0	0	0	0	1	0	RP11-430H12.2
ENSG00000239319	0	0	0	0	0	0	0	0	0	0	0	0	0	0	0	0	0	0	0	0	0	0	0	0	0	0	0	0	0	0	0	0	0	0	0	0	RN7SL854P
ENSG00000184588	284	231	77	556	70	346	27	22	15	114	82	114	53	67	33	131	15	16	222	42	113	20	167	87	19	17	14	151	36	84	15	41	25	61	66	13	PDE4B
ENSG00000227466	0	0	0	0	0	0	0	0	0	0	0	0	0	0	0	0	0	0	0	0	0	0	0	0	0	0	0	0	0	0	0	0	0	0	0	0	RP11-397C12.1
ENSG00000223152	0	0	0	0	0	0	0	0	0	0	0	0	0	0	0	0	0	0	0	0	0	0	0	0	0	0	0	0	0	0	0	0	0	0	0	0	RNU4-88P
ENSG00000118473	0	0	0	2	0	0	0	0	0	0	3	2	0	0	0	0	0	0	0	0	0	1	0	0	0	0	0	0	0	0	0	0	0	0	0	0	SGIP1
ENSG00000264720	0	0	0	0	0	0	0	0	0	0	0	0	0	0	0	0	0	0	0	0	0	0	0	0	0	0	0	0	0	0	0	0	0	0	0	0	AL139147.1
ENSG00000248458	0	0	0	0	0	0	0	0	0	0	0	0	0	0	0	0	0	0	0	0	0	0	0	0	0	0	0	0	0	0	0	0	0	0	2	0	RP4-598P13.1
ENSG00000152760	0	0	0	0	0	0	0	0	0	0	0	0	0	0	0	0	0	0	0	0	0	0	0	0	0	0	0	0	0	0	0	0	0	0	0	0	TCTEX1D1
ENSG00000172410	0	0	1	0	0	0	0	0	0	0	0	0	0	0	0	0	0	0	0	0	0	0	0	0	0	0	0	0	0	0	0	0	0	0	0	0	INSL5
ENSG00000152763	176	208	216	336	136	270	61	81	51	245	134	184	71	175	202	116	181	33	106	114	100	147	107	150	29	28	86	98	31	81	134	131	130	208	128	125	WDR78
ENSG00000231080	0	0	0	0	0	0	0	0	0	0	0	0	0	0	0	0	0	0	0	0	0	0	0	0	0	0	0	0	0	0	0	0	0	0	0	0	RP11-342H21.2
ENSG00000198160	1613	1585	1237	2400	881	2012	320	400	310	1471	863	1194	534	1154	1535	1114	1427	270	1090	980	771	1097	881	837	507	604	869	1099	625	941	823	706	690	1396	822	721	MIER1
ENSG00000116704	467	429	349	778	222	639	191	201	120	461	340	508	250	531	667	742	533	127	504	294	273	341	433	413	85	123	211	194	70	99	192	150	160	150	142	97	SLC35D1
ENSG00000203963	0	0	0	0	0	0	0	0	0	0	0	0	0	0	0	0	0	0	0	0	0	0	0	0	0	0	0	0	0	0	0	0	0	0	0	0	C1orf141
ENSG00000252433	0	0	0	0	0	0	0	0	0	0	0	0	0	0	0	0	0	0	0	0	0	0	0	0	0	0	0	0	0	0	0	0	0	0	0	0	SNORA31
ENSG00000275678	0	0	0	0	0	0	0	0	0	0	0	0	0	0	0	0	0	0	0	0	0	0	0	0	0	0	0	0	0	0	0	0	0	0	0	0	RP4-547N15.3
ENSG00000162594	0	0	0	0	0	0	0	0	0	0	0	0	0	0	0	0	0	0	0	0	0	0	0	0	0	0	0	0	0	0	0	0	0	0	0	0	IL23R
ENSG00000253074	0	0	0	0	0	0	0	0	0	0	0	0	0	0	0	0	0	0	0	0	0	0	0	0	0	0	0	0	0	0	0	0	0	0	0	0	RNU6-586P
ENSG00000252116	0	0	0	0	0	0	0	0	0	0	0	0	0	0	0	0	0	0	0	0	0	0	0	0	0	0	0	0	0	0	0	0	0	0	0	0	RNU4ATAC4P
ENSG00000228523	0	0	0	0	0	0	0	0	0	0	0	0	0	0	0	0	0	0	0	0	0	0	0	0	0	0	0	0	1	0	0	0	0	0	0	0	RP11-131O15.2
ENSG00000081985	0	0	0	0	0	1	0	0	0	0	0	1	0	0	0	0	0	0	0	0	0	0	0	0	0	0	0	0	0	0	0	0	0	0	0	0	IL12RB2
ENSG00000142864	3169	2603	1452	5586	1110	3388	942	935	454	2674	2615	2607	2083	3125	3199	4863	2524	760	4096	2091	2229	1998	3969	2779	1365	1826	1766	3607	1036	2633	1250	1349	1306	1617	1176	1043	SERBP1
ENSG00000223263	0	0	0	0	0	0	0	0	0	0	0	0	0	0	0	0	0	0	0	0	0	0	0	0	0	0	0	0	0	0	0	0	0	0	0	0	RNU6-387P
ENSG00000235200	0	0	0	0	0	0	0	0	0	0	0	0	0	0	0	0	0	0	0	0	0	0	0	0	0	0	0	0	0	0	0	0	0	0	0	0	RP4-763G1.2
ENSG00000207504	0	0	0	0	0	0	0	0	0	0	0	0	0	0	0	0	0	0	0	0	0	0	0	0	0	0	0	0	0	0	0	0	0	0	0	0	RNU6-1031P
ENSG00000238139	0	0	0	1	0	0	0	0	0	0	0	0	0	0	0	0	0	0	0	0	0	0	0	0	0	0	0	0	0	0	0	0	0	0	0	0	RP11-393N21.1
ENSG00000242482	0	0	0	0	0	0	0	0	0	0	0	0	0	0	0	0	0	0	0	0	0	0	0	0	0	0	0	0	0	0	0	0	0	0	0	0	RN7SL392P
ENSG00000232048	0	0	0	0	0	0	0	0	0	0	0	0	0	0	0	0	0	0	0	0	0	0	0	0	0	0	0	0	0	0	0	0	0	0	0	0	HNRNPCP9
ENSG00000116717	981	1129	836	1508	601	1361	50	95	100	390	133	262	56	120	156	73	96	17	92	90	85	73	51	61	50	87	128	196	51	154	83	77	73	104	51	49	GADD45A
ENSG00000172380	3067	2947	1937	5596	1060	3854	1182	1300	749	3860	3213	3673	1840	3457	5039	4033	3115	660	3279	2402	1844	1787	2875	2500	358	618	931	1226	471	643	951	1014	738	1377	1034	1098	GNG12
ENSG00000238778	5	4	2	12	3	11	0	0	2	6	4	5	0	4	0	2	3	0	2	4	0	0	1	1	1	0	0	0	0	2	1	5	2	9	2	0	RNU7-80P
ENSG00000232284	6	14	4	24	2	13	4	5	3	4	9	14	1	3	8	4	4	3	5	2	1	1	5	6	2	1	3	0	8	5	5	2	2	3	1	1	GNG12-AS1
ENSG00000235055	0	1	0	0	0	0	0	0	1	0	0	0	0	0	1	3	1	0	0	0	0	0	0	0	0	0	2	0	0	0	1	0	0	0	3	2	RP4-609E1.2
ENSG00000162595	18	24	20	29	11	44	7	13	7	40	11	19	4	21	38	13	9	3	12	24	14	4	9	2	2	7	9	0	3	0	15	3	5	17	3	6	DIRAS3
ENSG00000228431	0	0	0	0	0	1	0	0	0	0	0	0	0	0	0	2	0	0	1	0	0	0	0	0	0	0	0	0	0	0	0	0	0	0	0	0	ARL5AP3
ENSG00000116729	297	367	348	389	196	434	126	142	101	603	203	453	96	416	810	298	453	84	276	582	339	377	271	318	66	71	83	138	100	87	134	95	109	252	180	174	WLS
ENSG00000234383	0	5	5	2	3	6	0	8	4	41	11	32	1	1	8	6	4	2	0	14	3	2	11	6	1	2	2	0	16	1	6	11	14	2	8	7	CTBP2P8
ENSG00000221203	0	1	0	2	1	1	0	2	0	3	0	1	0	0	0	1	1	0	1	1	0	1	0	0	1	0	0	0	0	0	1	0	3	0	0	0	MIR1262
ENSG00000229133	0	0	0	0	0	0	0	0	0	0	0	0	0	0	0	0	0	0	0	0	0	0	0	0	0	0	0	0	0	0	0	0	0	0	0	0	RPS7P4
ENSG00000225242	0	0	0	0	0	0	0	0	0	0	0	0	0	0	0	0	0	0	0	0	0	0	0	0	0	0	0	0	0	0	0	0	0	0	0	0	COX6B1P7
ENSG00000237622	4	1	5	20	3	3	0	0	1	3	5	2	0	1	0	2	0	1	0	0	0	0	0	0	4	0	0	0	0	0	0	0	1	7	0	0	TCEB1P18
ENSG00000229440	0	0	0	2	1	0	0	0	0	0	0	0	0	0	0	0	0	0	0	0	0	0	0	0	0	0	0	0	0	0	0	0	0	0	0	0	RP5-1033K19.2
ENSG00000116745	3	0	0	1	1	4	1	3	2	7	1	3	0	3	3	0	0	0	1	0	2	0	0	0	0	0	0	0	0	0	1	0	0	0	0	0	RPE65
ENSG00000024526	955	708	184	2091	121	932	186	142	64	160	654	477	406	511	310	887	230	89	1195	127	473	169	526	313	386	486	353	799	266	463	211	206	184	195	189	127	DEPDC1
ENSG00000233589	89	78	49	152	32	128	49	55	31	234	168	165	110	226	345	179	242	40	171	255	139	141	143	151	14	30	45	50	5	27	16	18	16	36	21	7	RP4-694A7.2
ENSG00000234264	14	17	4	12	1	16	5	3	0	13	22	17	9	32	39	19	16	5	18	12	8	6	14	13	3	4	6	18	6	8	0	1	0	8	0	0	DEPDC1-AS1
ENSG00000225167	0	0	0	0	0	0	0	0	0	0	0	0	0	0	0	0	0	0	0	0	0	0	0	0	0	0	0	0	0	0	0	0	0	0	0	0	TXNP2
ENSG00000223883	0	0	0	0	1	0	0	0	0	4	0	0	0	0	1	0	4	0	0	0	0	0	0	0	0	0	0	0	0	0	0	0	7	0	0	0	RP11-424D14.1
ENSG00000235446	0	0	0	0	0	0	0	0	0	0	0	0	0	0	0	0	0	0	0	0	0	0	0	0	0	0	0	0	0	0	0	0	0	0	0	0	RP11-74K19.1
ENSG00000229639	0	0	0	0	0	0	0	0	0	0	0	0	0	0	0	0	0	0	0	0	0	0	0	0	0	0	0	0	0	0	0	0	0	0	0	0	RP3-380B4.1
ENSG00000033122	0	0	0	0	3	0	2	0	0	0	1	3	0	0	0	0	0	0	0	2	0	0	0	0	0	3	0	0	0	0	0	0	0	6	0	0	LRRC7
ENSG00000270615	0	0	0	0	0	0	0	0	0	0	0	0	0	0	0	0	0	0	0	0	0	0	0	0	0	0	0	0	0	0	0	0	0	0	0	0	SGOL1P1
ENSG00000240692	0	0	0	0	0	0	0	0	0	0	0	0	0	0	0	0	0	0	0	0	0	0	0	0	0	0	0	0	0	0	0	0	0	0	0	0	RN7SL538P
ENSG00000229359	0	0	0	0	0	0	0	0	0	0	0	0	0	0	0	0	0	0	0	0	0	0	0	0	0	0	0	0	0	0	0	0	0	0	0	0	PIN1P1
ENSG00000237919	0	0	0	0	0	0	0	0	0	0	0	0	0	0	0	0	0	0	0	0	0	0	0	0	0	0	0	0	0	0	0	0	0	0	0	0	RP11-181B18.1
ENSG00000066557	329	257	162	612	82	358	111	91	56	230	290	300	154	292	280	500	280	69	374	156	142	188	362	280	43	96	87	130	66	96	115	82	76	149	89	98	LRRC40
ENSG00000244389	0	0	0	0	0	0	0	0	0	1	1	0	0	0	0	0	0	0	0	0	0	0	0	0	0	0	0	0	3	0	0	0	0	0	0	0	RN7SL242P
ENSG00000116754	4030	3635	2564	6425	2502	4815	1098	1283	793	3771	2485	3461	1573	2800	3483	2744	3046	634	2554	2192	1919	2130	2221	2083	1656	2627	2975	3888	2254	3105	3159	2343	3127	4962	2246	2266	SRSF11
ENSG00000228988	0	0	0	0	0	0	0	0	0	0	0	0	0	0	0	0	0	0	0	0	0	0	0	0	0	0	0	0	0	0	0	0	0	0	0	0	RP4-677H15.4
ENSG00000118454	533	529	466	1026	296	765	171	182	135	535	425	563	290	574	804	622	668	158	537	360	308	416	406	423	128	209	257	326	129	207	294	280	275	561	236	276	ANKRD13C
ENSG00000197568	30	43	22	48	13	63	7	13	6	31	20	18	25	32	34	18	12	5	25	12	32	18	23	10	4	12	21	25	21	3	15	19	21	52	11	27	HHLA3
ENSG00000226088	0	0	3	0	0	1	0	2	0	0	0	0	0	0	2	0	0	0	0	0	0	0	0	0	0	0	0	0	0	0	0	0	0	0	0	0	RP11-180O5.2
ENSG00000116761	64	56	48	130	26	98	16	19	11	26	35	39	23	29	31	71	100	15	90	5	41	33	58	31	16	29	38	45	7	13	30	8	7	7	18	13	CTH
ENSG00000278636	0	0	0	0	0	0	0	0	0	0	0	0	0	0	0	1	0	0	0	0	0	0	0	0	0	0	0	0	0	0	0	0	0	0	0	0	Metazoa_SRP
ENSG00000271992	0	0	0	1	0	2	0	0	0	0	0	0	0	0	0	1	0	0	0	0	0	1	0	0	0	0	0	0	0	0	0	0	0	0	0	0	RP11-42O15.3
ENSG00000233020	0	0	0	0	0	0	0	0	0	0	0	0	0	0	0	0	0	0	0	0	0	0	0	0	0	0	0	0	0	0	0	0	0	0	0	0	RP11-42O15.2
ENSG00000237033	0	0	0	0	0	0	0	0	0	0	0	0	0	0	0	0	0	0	0	0	0	0	0	0	0	0	0	0	0	0	0	0	0	0	0	0	CASP3P1
ENSG00000229051	0	0	0	0	0	0	0	0	0	0	0	0	0	0	0	0	0	0	0	0	0	0	0	0	0	0	0	0	0	0	0	0	0	0	0	0	RP5-952N6.1
ENSG00000226208	0	0	0	0	0	0	0	0	0	0	0	0	0	0	0	0	0	0	0	0	0	0	0	0	0	0	0	0	0	0	0	0	0	0	0	0	RP11-99H8.1
ENSG00000050628	0	0	0	0	0	0	0	0	0	0	1	0	0	0	0	0	3	0	0	0	0	0	0	0	0	0	0	0	0	0	0	0	0	0	0	0	PTGER3
ENSG00000235782	0	0	0	0	0	0	0	0	0	0	0	0	0	0	0	0	0	0	0	0	0	0	0	0	0	0	0	0	0	0	0	0	0	0	0	0	RP3-333A15.1
ENSG00000269933	0	0	0	0	0	0	0	0	0	0	0	0	0	0	0	0	0	0	0	0	0	0	0	0	0	0	0	0	0	0	0	0	0	0	0	0	RP3-333A15.2
ENSG00000235079	4	2	0	2	0	2	0	2	0	2	0	0	0	0	2	4	1	2	0	0	0	0	0	0	0	0	0	0	0	0	0	0	0	0	0	0	ZRANB2-AS1
ENSG00000132485	1333	1241	887	2663	739	1705	596	613	295	1643	1373	1523	933	1389	1607	1686	1455	322	1513	1043	971	1059	1355	1058	808	1264	1155	1801	952	1354	971	859	908	1355	807	602	ZRANB2
ENSG00000207721	1	2	2	0	2	0	3	0	0	4	1	7	1	4	7	3	1	3	7	1	2	3	1	4	0	0	7	0	0	0	0	0	3	5	0	8	MIR186
ENSG00000229956	9	16	13	38	14	24	6	0	4	21	7	26	7	10	25	11	21	0	8	12	5	20	8	6	2	9	4	0	0	12	28	6	22	16	16	17	ZRANB2-AS2
ENSG00000226324	0	0	0	0	0	0	0	0	0	0	0	0	0	0	0	0	0	0	0	0	0	0	0	0	0	0	0	0	0	0	0	0	0	0	0	0	RP11-115M14.1
ENSG00000172260	11	7	7	17	8	15	1	2	10	18	9	15	19	19	31	58	120	18	17	10	8	24	20	25	1	25	39	7	4	29	19	13	16	4	9	1	NEGR1
ENSG00000231985	0	0	0	0	0	0	0	0	0	0	0	0	0	0	0	0	0	0	0	0	0	0	0	0	0	0	0	0	0	0	0	0	0	0	0	0	RP11-82L20.1
ENSG00000271618	0	0	0	0	0	0	0	0	0	0	0	0	0	0	0	0	0	0	0	0	0	0	0	0	0	0	0	0	0	0	0	0	0	0	0	0	RP11-175G14.2
ENSG00000228853	0	0	0	0	0	0	0	0	0	0	0	0	0	0	0	0	1	0	0	0	0	0	0	1	0	0	0	0	0	0	0	0	0	0	0	0	NEGR1-IT1
ENSG00000233994	9	8	0	11	5	7	1	6	3	14	7	4	4	7	7	8	5	1	7	11	9	8	12	10	4	6	5	5	1	1	6	4	4	3	6	1	GDI2P2
ENSG00000227207	0	0	0	0	0	0	0	0	0	0	0	0	0	0	0	0	0	0	0	0	0	0	0	0	0	0	0	0	0	0	0	0	0	0	0	0	RPL31P12
ENSG00000225087	0	0	0	0	0	2	1	0	0	0	0	0	0	0	0	0	0	0	0	0	0	0	0	0	0	0	0	0	0	0	0	0	0	0	0	0	RP4-660H19.1
ENSG00000212366	0	0	0	0	0	0	0	0	0	0	0	0	0	0	0	0	0	0	0	0	0	0	0	0	0	0	0	0	0	0	0	0	0	0	0	0	RNU6-1246P
ENSG00000227016	0	0	0	0	0	0	0	0	0	0	0	0	0	0	0	0	0	0	0	0	0	0	0	0	0	0	0	0	0	0	0	0	0	0	0	0	RP11-262K1.1
ENSG00000280317	0	0	0	0	0	0	0	0	0	0	0	0	0	0	0	0	0	0	0	0	0	0	0	0	0	0	0	0	0	0	0	0	0	0	0	0	RP11-25L19.1
ENSG00000229636	0	0	0	0	0	0	0	0	0	0	0	0	0	0	0	0	0	0	0	0	0	0	0	0	0	0	0	0	0	0	0	0	0	0	0	0	KRT8P21
ENSG00000251825	0	0	0	0	0	0	0	0	0	0	0	0	0	0	0	0	0	0	0	0	0	0	0	0	0	0	0	0	0	0	0	0	0	0	0	0	RN7SKP19
ENSG00000233973	0	0	0	0	0	0	0	0	0	0	0	0	0	0	0	0	0	0	0	0	0	0	0	0	0	0	0	0	0	0	0	0	0	0	0	0	LINC01360
ENSG00000223479	0	0	0	0	0	0	0	0	0	0	0	0	0	0	0	0	0	0	0	0	0	0	0	0	0	0	0	0	0	0	0	0	0	0	0	0	RP4-788P17.1
ENSG00000200601	0	0	0	0	0	0	0	0	0	0	0	0	0	0	0	0	0	0	0	0	0	0	0	0	0	0	0	0	0	0	0	0	0	0	0	0	RNA5SP50
ENSG00000252005	0	0	0	0	0	0	0	0	0	0	0	0	0	0	0	0	0	0	0	0	0	0	0	0	0	0	0	0	0	0	0	0	0	0	0	0	RNU4ATAC8P
ENSG00000162620	9	9	10	17	7	13	7	3	2	6	8	10	4	12	7	7	6	2	15	3	5	5	13	7	6	0	5	4	5	0	13	5	4	0	0	7	LRRIQ3
ENSG00000254685	125	120	102	270	33	145	30	45	30	105	95	125	54	125	123	145	83	18	162	88	70	78	122	112	15	36	32	74	34	56	70	63	54	94	74	56	FPGT
ENSG00000259030	1	5	1	6	5	4	1	1	0	1	1	5	0	1	1	2	3	1	0	0	0	2	3	3	2	0	0	1	0	8	3	1	1	19	2	10	FPGT-TNNI3K
ENSG00000116783	0	0	2	0	0	0	0	0	0	1	0	0	0	0	0	0	0	0	0	0	0	0	0	0	0	0	0	0	0	0	0	0	0	2	0	0	TNNI3K
ENSG00000237324	0	0	0	0	0	0	0	0	0	0	0	0	0	0	0	0	0	0	0	0	0	0	0	0	0	0	0	0	0	0	0	0	0	0	0	0	RP11-439H8.4
ENSG00000233894	0	0	0	0	0	0	0	0	0	0	0	0	0	0	0	0	0	0	0	0	0	0	0	0	0	0	0	0	0	0	0	0	0	0	0	0	RP4-650F12.2
ENSG00000162621	0	0	0	0	0	0	0	0	0	0	0	0	0	0	0	0	0	0	0	0	0	0	0	0	0	0	0	0	0	0	0	0	0	0	0	0	LRRC53
ENSG00000178965	0	0	0	0	0	0	0	0	0	0	0	0	0	1	0	0	0	0	0	0	0	0	0	0	0	0	0	0	0	0	0	0	0	0	0	0	ERICH3
ENSG00000234497	0	0	0	0	0	0	0	0	0	0	0	0	0	0	0	0	0	0	0	0	0	0	0	0	0	0	0	0	0	0	0	0	0	0	0	0	ERICH3-AS1
ENSG00000272864	0	0	0	0	0	0	0	0	0	0	0	0	0	0	0	0	0	0	0	0	0	0	0	0	0	0	0	0	0	0	0	0	0	0	0	0	RP11-17E13.2
ENSG00000116791	218	181	150	363	87	237	84	77	40	151	214	244	122	229	283	266	181	52	225	156	149	129	170	143	57	117	145	244	116	155	102	158	127	128	138	93	CRYZ
ENSG00000162623	1167	908	653	1798	462	1246	358	347	161	813	918	984	703	1157	1262	1258	835	225	1186	751	711	696	1019	836	339	432	411	711	270	445	413	361	362	454	370	285	TYW3
ENSG00000229943	0	0	0	0	0	0	0	0	0	0	0	0	0	0	0	0	0	0	0	0	0	0	0	0	0	0	0	0	0	0	0	0	0	0	0	0	RP11-93N20.1
ENSG00000261213	0	0	0	0	0	0	0	0	0	0	0	0	0	0	0	0	0	0	0	0	0	0	0	0	0	0	0	0	0	0	0	0	0	0	0	0	RP11-510C10.4
ENSG00000224127	0	0	0	0	0	0	0	0	0	0	0	0	0	0	0	0	0	0	0	0	0	0	0	0	0	0	0	0	0	0	0	0	0	0	0	0	RP11-510C10.2
ENSG00000162624	0	0	0	0	0	0	0	0	0	0	0	0	0	0	0	0	0	0	0	0	0	0	0	0	0	0	0	0	0	0	0	0	0	0	0	0	LHX8
ENSG00000224149	0	0	0	0	0	0	0	0	0	0	0	0	1	0	0	0	0	0	0	0	0	0	0	0	0	0	0	0	0	0	0	0	0	0	0	0	RP11-510C10.3
ENSG00000206999	0	0	0	0	0	0	0	0	0	0	0	0	0	0	0	0	0	0	0	0	0	0	0	0	0	0	0	0	0	0	0	0	0	0	0	0	RNU6-622P
ENSG00000137968	199	202	189	402	115	295	44	67	44	190	105	171	31	81	147	154	193	28	117	78	71	97	104	145	15	23	54	63	36	22	113	83	77	158	111	93	SLC44A5
ENSG00000224493	0	0	0	0	0	0	0	0	0	0	0	0	0	0	0	0	0	0	0	0	0	0	0	0	0	0	0	0	0	0	0	0	0	0	0	0	RP11-87O11.1
ENSG00000252338	0	0	2	0	0	0	1	0	0	0	0	0	0	0	0	0	0	0	0	0	0	0	0	0	0	0	0	0	0	0	0	0	0	0	0	0	RNU6-503P
ENSG00000213579	0	0	0	0	0	0	0	0	0	0	0	0	0	0	0	0	0	0	0	0	0	0	0	0	0	0	0	0	0	0	0	0	0	1	0	0	RP4-595K12.1
ENSG00000230863	1	1	1	5	2	1	3	0	0	4	2	0	4	2	3	3	5	0	3	1	0	0	2	1	0	0	0	0	0	0	1	0	0	6	0	1	RP4-595K12.2
ENSG00000117054	848	743	431	1115	357	844	226	244	124	586	469	599	280	526	601	501	437	96	497	414	343	317	399	367	252	375	307	446	261	355	383	346	378	580	408	354	ACADM
ENSG00000181227	0	4	2	4	0	0	0	0	0	5	1	5	0	0	6	2	1	0	4	1	0	0	3	1	0	1	0	0	0	0	0	3	0	0	0	5	RP4-682C21.2
ENSG00000137955	646	572	348	1238	196	755	329	339	169	751	741	926	473	921	1162	999	613	144	1053	694	482	418	741	520	167	224	285	624	85	291	244	299	255	441	174	215	RABGGTB
ENSG00000206620	0	0	0	0	0	0	0	0	0	0	0	0	0	0	0	0	0	0	0	0	0	0	0	0	0	0	0	0	0	0	0	0	0	0	0	0	SNORD45C
ENSG00000207241	0	0	0	0	0	0	0	0	0	0	0	0	0	0	0	0	0	0	0	0	0	0	0	0	0	0	0	0	0	0	0	0	0	0	0	0	SNORD45A
ENSG00000201487	0	0	0	0	0	0	0	0	0	0	0	0	0	0	0	0	0	0	0	0	0	0	0	0	0	0	0	0	0	0	0	0	0	0	0	0	SNORD45B
ENSG00000057468	7	2	2	11	1	8	3	1	0	5	7	6	2	3	0	3	3	1	0	1	4	1	2	1	0	0	0	0	0	0	0	0	0	0	3	0	MSH4
ENSG00000154007	0	0	0	0	1	0	0	0	0	0	0	0	0	0	0	0	0	0	0	0	0	0	0	0	0	0	0	0	0	0	0	0	0	0	0	0	ASB17
ENSG00000225605	0	0	0	0	0	0	1	0	0	0	0	0	0	0	0	0	0	0	0	0	0	0	0	0	0	0	0	0	0	0	0	0	0	0	0	0	RP11-550H2.1
ENSG00000230027	0	0	0	0	0	0	0	1	0	0	0	0	0	0	0	0	0	0	0	0	0	0	0	0	0	0	0	0	0	0	0	0	0	0	0	0	RP11-550H2.2
ENSG00000184005	1	0	0	0	0	0	1	0	0	2	0	0	0	0	0	0	0	0	3	0	0	0	0	0	0	0	0	5	0	0	0	0	0	0	0	0	ST6GALNAC3
ENSG00000223905	0	0	0	0	0	0	0	0	0	0	0	0	0	0	0	0	0	0	0	0	0	0	0	0	0	0	0	0	0	0	0	0	0	0	0	0	RP11-335E14.1
ENSG00000272855	0	0	0	0	0	0	0	0	0	0	0	0	0	0	0	0	0	0	0	0	0	0	0	0	0	0	0	0	0	0	0	0	0	0	0	0	RP5-1102E8.3
ENSG00000226415	3	6	2	5	6	7	2	2	1	3	3	4	2	6	4	6	5	1	2	5	6	3	6	7	4	7	4	3	4	3	1	3	3	0	1	1	TPI1P1
ENSG00000199921	0	0	0	0	0	0	0	0	0	0	0	0	0	0	0	0	0	0	0	0	0	0	0	0	0	0	0	0	0	0	0	0	0	0	0	0	RNU6-161P
ENSG00000237552	0	0	0	0	0	0	0	0	0	0	0	0	0	0	0	0	1	0	0	0	0	0	0	0	0	0	0	0	0	0	0	0	0	0	0	0	RP11-415A20.1
ENSG00000117069	906	1153	1259	1554	837	1700	349	503	339	1436	938	1369	321	854	1505	424	1017	157	482	773	456	785	449	631	104	325	687	211	377	405	768	646	570	1102	531	678	ST6GALNAC5
ENSG00000276081	1	0	0	0	2	5	0	0	0	1	1	0	1	3	0	0	0	0	0	1	0	1	1	1	0	0	1	0	0	0	1	0	0	5	0	0	MIR7156
ENSG00000230498	41	69	59	149	52	100	8	20	14	78	35	69	11	53	105	38	94	10	20	52	51	84	32	38	5	25	58	6	74	34	121	51	78	108	52	48	RP4-564M11.2
ENSG00000142892	722	566	361	1302	229	782	245	215	107	416	606	674	384	564	626	881	498	156	950	406	389	386	672	529	165	231	244	561	131	389	197	214	187	325	248	183	PIGK
ENSG00000226084	2	3	0	1	2	4	1	0	3	0	0	4	1	4	7	2	2	1	4	1	5	4	3	3	3	5	9	9	3	12	1	10	5	5	4	5	RP4-706A16.3
ENSG00000228187	0	0	0	0	0	0	0	0	0	0	0	0	0	1	0	0	0	0	0	0	0	0	0	0	0	0	0	0	0	0	0	0	0	0	0	0	RP11-363H12.1
ENSG00000154027	0	0	0	0	0	0	0	0	0	1	0	2	0	0	1	0	1	0	0	2	0	0	0	0	0	0	0	0	0	0	0	0	0	0	0	0	AK5
ENSG00000233099	0	0	0	0	0	0	0	0	0	0	0	0	0	0	0	0	0	0	0	0	0	0	0	0	0	0	0	0	0	0	0	0	0	0	0	0	RP11-375A5.1
ENSG00000251767	0	0	0	0	0	0	0	0	0	0	0	0	0	0	0	0	0	0	0	0	0	0	0	0	0	0	0	0	0	0	0	0	0	0	0	0	RNU7-8P
ENSG00000036549	1915	1931	1195	3445	820	2630	572	614	329	1445	1698	1758	979	2081	2415	1902	1620	361	1911	1259	1027	1042	1510	1322	450	589	671	949	520	698	799	614	712	1012	611	565	ZZZ3
ENSG00000251785	0	0	0	0	0	0	0	0	0	0	0	0	0	0	0	0	0	0	0	0	0	0	0	0	0	0	0	0	0	0	0	0	0	0	0	0	RNA5SP20
ENSG00000243437	0	0	0	0	0	0	0	0	0	2	0	2	0	0	0	0	0	0	0	0	0	0	0	0	0	0	0	0	0	0	0	0	0	0	0	0	RN7SL370P
ENSG00000077254	1914	2153	1639	3534	1005	2922	684	708	494	2284	1583	2201	725	1744	2487	1846	2098	376	1593	1334	993	1462	1481	1616	347	785	983	1031	511	970	1027	961	911	1515	880	900	USP33
ENSG00000232672	0	0	0	0	0	0	0	0	0	0	0	0	0	0	0	0	0	0	0	0	0	0	0	0	0	0	0	0	0	0	0	0	0	0	0	0	RP4-706L14.2
ENSG00000180488	324	307	292	641	200	402	91	144	93	383	304	378	208	330	452	326	328	61	321	232	212	224	278	268	51	95	144	129	59	119	174	129	110	200	148	141	FAM73A
ENSG00000222849	0	0	0	0	0	0	0	0	0	0	0	0	0	0	0	0	0	0	0	0	0	0	0	0	0	0	0	0	0	0	0	0	0	0	0	0	RNA5SP21
ENSG00000219201	8	2	4	5	1	6	1	2	1	2	2	0	0	4	2	3	2	0	6	1	5	2	8	4	2	2	2	5	2	2	5	2	1	1	4	2	RP11-181C21.4
ENSG00000235613	2	5	3	1	5	3	2	3	3	9	7	9	8	8	6	12	7	1	8	7	5	0	7	9	3	13	25	11	22	13	15	9	18	14	18	13	NSRP1P1
ENSG00000232015	0	1	0	0	1	1	0	0	0	1	1	1	3	0	2	3	0	1	1	0	0	0	2	0	0	0	0	0	0	0	0	0	0	0	10	0	HSPE1P25
ENSG00000235927	8	2	2	8	3	8	4	6	1	6	2	3	1	0	6	1	3	1	4	4	0	1	2	3	0	0	0	0	0	0	0	0	2	0	2	0	NEXN-AS1
ENSG00000162614	157	117	60	286	80	179	38	34	24	156	78	108	122	143	100	131	180	45	90	73	84	92	111	104	51	107	127	77	91	125	67	55	79	89	40	37	NEXN
ENSG00000162613	2271	2244	1311	4220	1102	2829	743	802	502	2421	1683	2127	1146	2191	2592	2627	2378	568	2260	1348	1391	1580	2152	1654	1164	1633	1796	2450	1104	2027	1607	1493	1435	2120	1172	1174	FUBP1
ENSG00000162616	795	737	491	1434	487	1006	117	114	61	383	261	342	122	257	324	350	437	101	316	184	160	287	270	240	101	106	101	111	66	90	113	94	130	137	122	68	DNAJB4
ENSG00000137960	0	1	0	0	0	0	0	0	0	0	1	0	0	1	0	0	1	0	0	1	1	0	2	0	0	0	0	0	0	0	0	0	0	0	0	0	GIPC2
ENSG00000273338	9	2	3	3	0	6	0	0	0	4	1	0	0	0	1	0	1	0	1	0	1	1	0	0	0	0	1	0	0	0	0	0	0	0	0	0	RP11-386I14.4
ENSG00000213561	0	0	0	0	0	0	0	0	0	0	0	0	0	0	0	0	0	0	0	0	0	0	0	0	0	0	0	0	0	0	0	0	0	0	0	0	RP11-386I14.2
ENSG00000251958	0	0	0	0	0	0	0	0	0	0	0	0	0	0	0	0	0	0	0	0	0	0	0	0	0	0	0	0	0	0	0	0	0	0	0	0	RNU6-1102P
ENSG00000213560	0	0	0	1	0	1	0	0	0	0	0	0	0	0	0	0	1	0	0	0	0	1	2	2	2	1	0	1	0	1	0	0	0	0	0	0	RP11-386I14.3
ENSG00000202263	0	0	0	0	0	0	0	0	0	0	0	0	0	0	0	0	0	0	0	0	0	0	0	0	0	0	0	0	0	0	0	0	0	0	0	0	RNA5SP22
ENSG00000233333	0	0	0	0	0	0	0	0	0	0	0	0	0	0	0	0	0	0	0	0	0	0	0	0	0	0	0	0	0	0	0	0	0	0	0	0	RNFT1P2
ENSG00000237413	77	50	35	172	40	83	26	23	7	30	55	45	12	30	26	23	34	6	25	15	10	8	25	3	27	31	43	58	9	42	59	24	41	22	5	4	MGC27382
ENSG00000122420	618	701	619	1074	336	932	118	108	77	258	149	247	49	136	260	565	647	125	57	19	29	20	88	63	61	138	169	39	8	32	371	247	231	7	4	3	PTGFR
ENSG00000227556	0	0	0	0	0	0	0	0	0	0	0	0	0	0	0	0	0	0	0	0	0	0	0	0	0	0	0	0	0	0	0	0	0	0	0	0	RP11-472F19.1
ENSG00000212308	0	0	0	0	0	0	0	0	0	0	0	0	0	0	0	0	0	0	0	0	0	0	0	0	0	0	0	0	0	0	0	0	0	0	0	0	RNA5SP23
ENSG00000137959	126	138	138	231	109	192	31	31	23	157	81	117	18	68	99	73	80	22	54	41	39	39	54	29	17	36	76	19	34	12	130	130	129	184	95	86	IFI44L
ENSG00000137965	36	99	129	60	58	116	14	17	33	136	21	81	11	51	98	17	63	6	20	52	33	55	21	43	1	3	27	11	51	12	48	46	43	96	63	71	IFI44
ENSG00000238015	0	0	0	0	0	0	0	0	0	2	0	3	0	1	0	0	0	0	0	0	0	1	0	1	0	0	0	0	0	0	0	0	0	0	0	0	RP4-641G12.3
ENSG00000235400	0	0	0	0	0	0	1	0	0	0	0	0	1	0	1	0	1	0	0	0	0	0	0	1	0	0	1	0	0	0	0	0	2	0	0	0	RP4-641G12.4
ENSG00000162618	9	12	9	11	3	14	2	3	1	24	7	6	2	5	16	10	11	2	10	4	10	8	10	9	0	9	1	6	0	9	8	9	13	11	10	1	ELTD1
ENSG00000230787	0	2	0	9	0	0	0	1	0	2	1	0	0	0	0	2	1	0	0	0	1	0	0	0	0	0	0	1	0	0	0	0	0	0	0	0	PSAT1P3
ENSG00000235011	0	0	0	0	0	0	0	0	0	0	0	0	0	0	0	0	0	0	0	0	0	0	0	0	0	0	0	0	0	0	0	0	0	0	0	0	RP4-726F1.1
ENSG00000232676	0	0	0	0	0	0	0	0	0	0	0	0	0	0	0	0	0	0	0	0	0	0	0	0	0	0	0	0	0	0	0	0	0	0	0	0	ADH5P2
ENSG00000235756	0	0	0	0	0	0	0	0	0	0	0	0	0	0	1	0	0	0	0	0	0	0	0	0	0	0	0	0	0	0	0	0	0	0	0	0	RP11-339A11.1
ENSG00000260322	0	0	0	0	0	0	0	0	0	0	0	0	0	0	0	0	0	0	0	0	0	0	0	0	0	0	0	0	0	0	0	0	0	0	0	0	RP11-339A11.2
ENSG00000277670	0	0	0	0	0	0	0	0	0	0	0	0	0	0	0	0	0	0	0	0	0	0	0	0	0	0	0	0	0	0	0	0	0	0	0	0	RP11-339A11.3
ENSG00000236407	0	0	0	0	0	0	0	0	0	0	0	0	0	0	0	0	0	0	0	0	0	0	0	0	0	0	0	0	0	0	0	0	0	0	0	0	HMGB1P18
ENSG00000225598	0	3	1	0	0	1	0	0	3	7	0	1	0	0	3	0	0	0	0	0	0	0	0	0	0	0	0	0	0	0	0	0	0	0	1	4	RP11-339D23.1
ENSG00000213559	0	4	0	0	0	3	0	0	1	5	0	4	0	0	0	0	0	0	0	1	0	1	0	0	6	0	0	0	0	0	0	0	0	0	0	0	HNRNPA1P64
ENSG00000227062	0	0	0	1	0	1	0	0	0	0	0	0	0	0	0	0	0	0	0	0	0	0	0	0	0	0	0	0	0	0	2	0	0	0	0	0	RP11-115A15.4
ENSG00000234108	0	0	0	0	0	0	0	0	0	0	0	0	0	0	0	0	0	0	0	0	0	0	0	0	0	0	0	0	0	0	0	0	0	0	0	0	RP11-115A15.2
ENSG00000224326	0	1	0	3	3	1	0	0	0	3	0	4	0	0	0	0	0	0	0	0	0	0	0	0	0	0	0	0	0	0	2	0	0	2	0	0	RP5-933B4.1
ENSG00000234184	0	0	0	0	0	0	0	0	0	0	0	0	0	0	0	0	0	0	0	1	0	0	0	0	0	0	0	0	0	0	0	0	0	0	0	0	RP5-887A10.1
ENSG00000227937	0	0	0	0	0	0	0	0	0	0	0	0	0	0	0	0	0	0	0	0	0	0	0	0	0	0	0	0	0	0	0	0	0	0	0	0	MTND2P30
ENSG00000229752	0	0	0	0	0	0	0	0	0	0	1	0	0	0	0	0	0	0	0	0	0	0	0	0	1	0	0	0	0	0	0	0	0	0	0	0	RPL7P10
ENSG00000235089	0	0	0	0	0	0	0	0	0	0	0	0	0	0	0	0	0	0	0	0	0	0	0	0	0	0	0	0	0	0	0	0	0	0	0	0	RP3-445O10.1
ENSG00000223026	0	0	0	0	0	0	0	0	0	0	0	0	0	0	0	0	0	0	0	0	0	0	0	0	0	0	0	0	0	0	0	0	0	0	0	0	RN7SKP247
ENSG00000117114	1489	1921	1545	2571	999	2302	608	660	490	2385	1314	2075	374	993	1721	1555	1478	290	752	772	575	1016	1052	1088	178	439	564	357	336	523	845	1102	827	988	670	638	LPHN2
ENSG00000224494	0	0	0	0	0	0	0	0	0	0	0	0	0	0	0	0	0	0	0	0	0	0	0	0	0	0	0	0	0	0	0	0	0	0	0	0	HNRNPA3P14
ENSG00000227288	0	0	0	0	0	0	0	0	0	0	0	0	0	0	0	0	0	0	0	0	0	0	0	0	0	0	0	0	0	0	0	0	0	0	0	0	RP5-837I24.1
ENSG00000227960	0	0	0	0	0	0	0	0	0	0	0	0	0	0	0	0	0	0	0	0	0	0	0	0	0	0	0	0	0	0	0	0	0	0	0	0	RP5-837I24.6
ENSG00000234953	0	0	0	0	0	0	0	0	0	0	0	0	0	0	0	0	0	0	0	0	0	0	0	0	0	0	0	0	0	0	0	0	0	0	0	0	RP5-837I24.2
ENSG00000242598	0	0	0	0	0	0	0	0	0	0	0	0	0	0	0	0	0	0	0	0	0	0	0	0	0	0	0	0	0	0	0	0	0	0	0	0	MED28P8
ENSG00000236676	0	0	1	0	0	0	0	0	0	0	0	0	0	0	0	0	0	0	0	1	0	0	0	0	0	0	0	0	0	0	0	0	0	0	0	0	RP5-837I24.4
ENSG00000234683	0	0	0	0	0	0	1	0	0	0	0	1	0	1	0	0	0	0	0	0	0	1	1	0	1	0	0	0	1	0	0	1	1	0	1	0	RP5-837I24.5
ENSG00000215875	17	25	26	41	18	40	7	4	4	5	4	12	1	2	3	2	5	0	1	7	2	4	1	2	0	1	5	0	0	8	0	0	3	0	12	1	ST13P20
ENSG00000233290	0	0	0	0	0	1	0	1	0	0	0	0	0	0	0	0	0	0	0	0	0	0	0	0	0	0	0	0	0	0	0	0	0	0	0	0	RP11-147G16.1
ENSG00000230817	0	0	0	0	0	0	0	0	0	0	0	0	0	0	0	0	0	0	0	0	0	0	0	0	0	0	0	0	0	0	0	0	0	0	0	0	LINC01362
ENSG00000236268	0	0	0	0	0	0	0	0	0	0	0	0	0	0	0	0	0	0	0	0	0	0	0	0	0	0	0	0	0	0	0	0	0	0	0	0	LINC01361
ENSG00000231364	0	0	0	0	0	0	0	0	0	0	0	0	0	0	0	0	0	0	0	0	0	0	0	0	0	0	0	0	0	0	0	0	0	0	0	0	RP11-413G15.1
ENSG00000233008	11	7	17	32	11	22	6	6	5	31	11	30	10	24	28	49	31	8	19	14	13	22	33	26	1	9	11	0	13	7	71	25	45	75	16	39	RP11-475O6.1
ENSG00000237076	0	0	0	0	0	0	0	0	0	0	0	0	0	0	0	0	0	0	0	0	0	0	0	0	0	0	0	0	0	0	0	0	0	0	0	0	RP5-836J3.1
ENSG00000137941	19	15	5	43	7	17	5	10	0	16	19	19	12	18	18	26	19	3	14	7	12	19	37	18	1	3	8	3	7	9	8	7	7	7	4	5	TTLL7
ENSG00000233061	0	1	0	0	0	2	1	0	0	0	0	3	0	0	1	2	1	0	0	0	0	1	1	1	0	0	0	0	0	0	0	0	0	0	0	0	TTLL7-IT1
ENSG00000229486	0	0	0	0	0	0	0	1	0	0	0	0	0	0	0	0	0	0	0	0	0	0	0	0	0	0	0	0	0	0	0	0	0	0	0	0	RP4-552O12.1
ENSG00000271576	0	1	1	1	2	2	0	1	0	0	1	0	0	1	3	7	0	0	1	0	0	0	4	2	0	0	0	0	0	0	1	0	0	0	0	0	RP11-486G15.2
ENSG00000142875	305	332	242	581	174	466	95	91	58	271	202	271	116	182	273	376	243	53	306	174	161	182	278	244	73	63	90	162	89	101	180	106	123	211	171	139	PRKACB
ENSG00000213540	0	0	0	0	0	0	0	3	0	0	2	1	0	0	0	2	1	0	0	0	0	0	0	1	0	0	1	0	0	0	0	0	0	0	0	0	RP11-486G15.1
ENSG00000226970	0	0	0	0	0	0	0	0	0	0	0	0	0	1	0	0	1	0	0	0	0	0	0	0	0	0	1	0	0	0	1	0	0	1	0	1	RP11-82H13.2
ENSG00000199959	0	0	0	0	0	0	0	0	0	0	0	0	0	0	0	0	0	0	0	0	0	0	0	0	0	0	0	0	0	0	0	0	0	0	0	0	SNORA2
ENSG00000203943	11	26	27	36	8	43	8	5	3	11	2	8	3	5	8	13	6	2	16	3	7	7	10	11	2	3	4	20	5	4	10	9	8	13	10	18	SAMD13
ENSG00000249237	0	0	0	0	0	0	0	0	0	0	0	0	0	0	1	0	2	0	3	1	0	1	0	1	0	0	2	0	0	0	0	0	0	0	0	0	RP11-376N17.4
ENSG00000240520	0	0	0	0	0	0	0	0	0	0	0	0	0	0	0	0	0	0	0	0	0	0	0	0	0	0	0	0	0	0	0	0	0	0	0	0	UOX
ENSG00000137976	0	0	0	0	1	0	1	0	0	0	0	0	0	0	0	0	0	0	0	0	1	0	1	0	0	0	0	0	0	0	0	2	0	1	0	2	DNASE2B
ENSG00000117133	321	263	223	521	87	389	115	93	73	310	240	284	206	315	314	291	161	43	310	214	210	155	230	177	75	48	54	143	45	76	71	57	83	70	79	53	RPF1
ENSG00000174021	33	33	13	26	16	40	21	13	7	29	20	30	25	45	55	28	14	3	32	30	33	23	22	29	6	10	12	25	10	3	10	14	4	8	12	11	GNG5
ENSG00000122432	21	15	11	24	5	14	7	2	1	7	11	4	1	8	4	2	2	0	3	1	0	2	3	2	1	0	5	5	0	0	3	3	6	2	0	8	SPATA1
ENSG00000117151	246	204	162	449	89	300	95	110	54	239	189	304	114	222	310	230	192	41	227	163	125	161	222	199	19	71	90	130	100	79	96	120	80	162	104	94	CTBS
ENSG00000180869	0	0	0	0	0	0	0	0	0	0	0	0	0	2	1	0	0	0	0	0	0	0	0	0	0	0	0	0	0	0	0	0	0	0	0	0	LINC01555
ENSG00000232622	0	0	0	0	0	0	0	0	0	0	0	0	0	0	0	0	1	0	0	0	0	2	0	0	0	0	0	0	0	0	0	0	0	0	0	0	RP11-484D4.3
ENSG00000117155	573	500	330	1048	234	737	199	193	107	546	599	702	255	498	638	977	572	148	622	295	351	457	792	548	267	423	381	791	244	556	282	349	297	377	236	168	SSX2IP
ENSG00000171517	0	0	0	0	1	1	0	0	0	0	0	0	0	0	0	0	1	0	0	0	0	0	0	0	0	0	1	0	0	0	0	0	0	0	0	0	LPAR3
ENSG00000153898	35	41	30	79	13	56	12	17	5	44	33	48	21	37	43	51	39	9	39	23	24	23	56	33	5	12	7	38	0	32	26	17	17	33	10	11	MCOLN2
ENSG00000162643	41	32	28	81	15	46	17	12	4	26	13	26	7	23	17	15	10	1	30	17	17	14	15	15	0	11	1	13	8	9	11	8	19	5	12	9	WDR63
ENSG00000055732	34	40	32	62	25	59	22	29	16	80	49	97	15	52	82	41	59	9	26	30	23	33	24	42	4	33	37	9	0	6	20	15	24	15	8	1	MCOLN3
ENSG00000266110	0	3	0	1	0	0	0	0	0	0	2	0	0	0	1	1	0	0	0	0	0	0	1	0	0	0	0	0	0	0	0	0	0	0	0	0	MIR4423
ENSG00000280099	9	12	7	12	7	19	8	6	4	18	9	33	3	21	19	23	21	7	5	15	9	13	13	6	3	12	7	0	0	0	15	8	2	21	8	8	RP11-33E12.2
ENSG00000097096	129	150	120	300	48	196	66	78	67	298	160	226	79	155	231	201	216	26	154	136	77	139	180	164	40	42	63	91	52	80	88	84	45	135	78	87	SYDE2
ENSG00000162642	158	157	130	221	68	177	32	41	24	110	98	100	49	101	123	107	77	24	120	51	57	70	65	60	22	41	28	47	12	52	41	35	60	36	27	43	C1orf52
ENSG00000223254	1	2	4	1	0	0	0	1	0	0	2	0	0	0	1	0	0	0	1	0	0	1	0	0	0	0	0	0	0	0	0	0	0	0	0	0	Y_RNA
ENSG00000142867	1588	1948	1695	2287	1052	2076	427	488	376	1557	781	1149	298	667	1002	695	636	132	562	367	319	376	397	387	106	240	292	311	160	290	287	316	282	483	261	265	BCL10
ENSG00000223653	15	12	9	19	11	12	3	6	8	12	5	7	3	4	10	1	3	2	1	4	0	2	1	2	0	0	7	4	0	0	0	0	2	2	0	0	RP11-131L23.1
ENSG00000153904	1036	984	746	1806	399	1387	359	318	190	917	874	950	516	977	1429	1107	1419	260	877	675	556	798	883	888	158	352	488	572	182	388	416	485	369	607	486	421	DDAH1
ENSG00000199459	0	0	1	1	0	2	0	0	0	0	0	0	0	0	0	0	1	0	0	0	0	0	0	0	0	0	0	0	0	0	0	0	0	0	0	0	Y_RNA
ENSG00000273264	2	1	0	0	0	0	0	0	1	2	0	0	0	0	0	1	0	0	1	0	0	0	0	1	0	0	0	0	0	0	0	0	0	0	0	0	RP11-131L23.2
ENSG00000272691	2	0	1	2	0	0	0	0	0	0	1	1	0	0	1	0	1	0	0	0	1	0	0	0	0	0	0	0	0	3	0	0	0	0	0	0	RP11-290M5.4
ENSG00000142871	11295	13091	11287	13953	6983	14307	287	505	389	1434	307	863	335	1386	2312	231	978	176	196	500	332	301	152	206	24	179	365	148	157	148	595	239	452	518	199	291	CYR61
ENSG00000199934	0	0	0	0	0	0	0	0	0	0	0	0	0	0	0	0	0	0	0	0	0	0	0	0	0	0	0	0	0	0	0	0	0	0	0	0	SNORD81
[truncated: 54,488 more rows]

## Sheet: LCM_FFPE_patients
ENSMBLID	MCL_PCA_UVM_1	MCL_PCA_UVM_2	MCL_PCA_UVM_3	MCL_PCA_UVM_4	MCL_PCA_UVM_5	MCL_PCA_UVM_6	MCL_PCA_UVM_7	MCL_PCA_UVM_8	MCL_PCA_UVM_9	MCL_PCA_UVM_10	MCL_PCA_UVM_11	MCL_PCA_UVM_12	MCL_PCA_UVM_14	MCL_PCA_UVM_13	MCL_PCA_UVM_15	MCL_PCA_UVM_16	MCL_PCA_UVM_17	MCL_PCA_UVM_18	MCL_PCA_UVM_19	MCL_PCA_UVM_20	Symbol
ENSG00000223972	0	0	0	0	0	0	0	0	0	0	0	0	0	0	0	0	0	0	0	0	DDX11L1
ENSG00000227232	5	4	1	4	2	6	0	0	0	5	3	0	0	0	0	0	0	0	0	0	WASH7P
ENSG00000278267	6	6	3	29	8	9	3	7	0	12	12	6	4	3	7	3	4	0	7	2	MIR6859-3
ENSG00000243485	0	0	0	0	0	0	0	0	0	0	0	0	0	0	0	0	0	0	0	0	RP11-34P13.3
ENSG00000237613	0	0	0	0	0	0	0	0	0	0	0	0	0	0	0	0	0	0	0	0	FAM138A
ENSG00000268020	0	0	0	0	0	0	0	0	0	0	0	0	0	0	0	0	0	0	0	0	OR4G4P
ENSG00000240361	0	0	0	0	0	0	0	0	0	0	0	0	0	0	0	0	0	0	0	0	OR4G11P
ENSG00000186092	0	0	0	0	0	0	0	0	0	0	0	0	0	0	0	0	0	0	0	0	OR4F5
ENSG00000238009	10	12	8	2	9	7	2	1	3	12	13	10	2	1	3	6	3	0	2	5	RP11-34P13.7
ENSG00000239945	0	0	0	0	0	0	0	0	0	0	0	0	0	0	0	0	0	0	0	0	RP11-34P13.8
ENSG00000233750	1	0	0	0	0	0	0	0	0	0	0	0	0	0	0	0	0	0	0	0	CICP27
ENSG00000268903	8	6	4	12	4	5	2	0	0	5	7	0	0	1	3	1	1	1	1	0	RP11-34P13.15
ENSG00000269981	2	8	4	5	3	8	1	0	0	10	7	3	1	3	3	1	1	0	0	0	RP11-34P13.16
ENSG00000239906	0	1	0	1	0	0	0	0	0	0	0	0	0	0	0	0	0	0	0	0	RP11-34P13.14
ENSG00000241860	13	21	12	26	9	24	4	11	5	32	24	12	5	10	10	8	12	2	2	10	RP11-34P13.13
ENSG00000222623	0	0	0	0	0	0	0	0	0	0	0	0	0	0	0	0	0	0	0	0	RNU6-1100P
ENSG00000241599	0	0	0	0	0	0	0	0	0	0	0	0	0	0	0	0	0	0	0	0	RP11-34P13.9
ENSG00000279928	0	0	0	0	0	0	0	0	0	0	0	0	1	0	0	0	0	0	0	0	FO538757.3
ENSG00000279457	9	14	5	14	1	9	0	3	0	21	8	4	0	4	6	2	3	1	0	1	FO538757.2
ENSG00000273874	0	0	0	0	0	0	0	0	0	0	0	0	0	0	0	0	0	0	0	0	MIR6859-2
ENSG00000228463	19	18	11	33	3	20	0	8	1	14	6	17	6	3	13	5	8	1	3	4	AP006222.2
ENSG00000236679	0	0	0	0	0	0	0	0	0	0	0	0	0	0	0	0	0	0	0	0	RP4-669L17.1
ENSG00000236601	0	0	0	0	0	0	0	0	0	0	0	0	0	0	0	0	0	0	0	0	RP4-669L17.2
ENSG00000237094	49	67	48	112	51	99	8	28	17	125	39	96	11	21	48	41	33	9	36	28	RP4-669L17.10
ENSG00000269732	0	0	0	0	0	0	0	0	0	0	0	0	0	0	0	0	0	0	0	0	WBP1LP7
ENSG00000233653	0	0	0	0	0	0	0	0	0	0	0	0	0	0	0	0	0	0	0	0	CICP7
ENSG00000250575	0	0	0	0	0	0	0	0	0	0	0	0	0	0	0	0	0	0	0	0	RP4-669L17.8
ENSG00000278757	4	3	3	3	1	6	0	1	0	6	1	0	1	0	0	0	0	0	1	0	U6
ENSG00000230021	0	2	0	1	0	0	1	0	0	1	0	0	0	0	0	0	0	0	1	0	RP5-857K21.4
ENSG00000235146	0	0	0	0	0	0	0	0	0	0	0	0	0	0	0	0	0	0	0	0	RP5-857K21.2
ENSG00000225972	1	0	1	0	0	1	0	0	0	1	0	0	0	0	0	0	0	0	0	0	MTND1P23
ENSG00000225630	270	260	119	195	72	258	84	76	65	113	119	289	148	264	222	204	119	46	219	96	MTND2P28
ENSG00000237973	1144	1113	598	1284	297	1345	297	213	121	821	753	643	369	790	1161	767	589	111	611	354	RP5-857K21.6
ENSG00000278791	24	2	2	0	0	1	4	1	0	0	0	2	0	7	6	4	3	1	0	0	MIR6723
ENSG00000229344	21	26	9	35	11	26	1	0	0	20	0	2	2	1	2	0	4	0	3	1	RP5-857K21.7
ENSG00000240409	0	0	0	1	0	0	0	0	0	0	0	0	0	0	0	0	0	0	0	0	MTATP8P1
ENSG00000248527	1893	1800	1074	2743	631	2710	401	396	255	1835	1493	972	524	958	835	695	620	165	727	379	MTATP6P1
ENSG00000198744	12	6	6	15	1	12	2	1	1	0	6	3	4	4	7	4	2	0	3	1	RP5-857K21.11
ENSG00000268663	0	0	0	0	0	0	0	0	0	0	0	0	0	0	0	0	0	0	0	0	WBP1LP6
ENSG00000229376	0	0	0	0	0	0	0	0	0	0	0	0	0	0	0	0	0	0	0	0	CICP3
ENSG00000228327	35	40	16	54	19	43	7	10	5	32	46	14	1	6	8	9	4	2	10	5	RP11-206L10.2
ENSG00000223181	0	0	2	0	0	1	0	0	0	0	1	0	0	0	1	0	1	0	0	0	RNU6-1199P
ENSG00000229905	0	0	0	0	0	0	0	0	0	0	0	0	0	0	0	0	0	0	0	0	RP11-206L10.4
ENSG00000237491	3	10	5	13	4	10	5	10	6	25	23	16	2	12	6	35	4	4	17	5	RP11-206L10.9
ENSG00000230092	21	8	18	21	8	23	8	5	5	21	15	13	7	15	14	9	15	4	10	16	RP11-206L10.8
ENSG00000177757	0	1	2	0	0	1	0	1	0	0	2	0	0	1	0	0	0	0	0	0	FAM87B
ENSG00000228794	142	177	170	311	145	230	63	80	47	289	207	269	121	174	239	191	150	51	184	146	LINC01128
ENSG00000225880	18	29	11	25	5	14	4	7	8	19	20	16	8	11	11	2	6	1	12	10	LINC00115
ENSG00000230368	0	0	0	0	0	0	0	0	0	0	0	0	0	0	0	0	0	0	0	0	FAM41C
ENSG00000234711	0	0	0	0	0	0	0	0	0	0	0	0	0	0	0	0	0	0	0	0	TUBB8P11
ENSG00000272438	0	0	0	0	0	0	0	0	0	0	0	1	0	0	0	0	0	0	0	0	RP11-54O7.16
ENSG00000230699	3	0	0	2	1	1	0	1	0	2	0	2	0	1	0	1	1	0	0	1	RP11-54O7.1
ENSG00000241180	0	0	0	0	0	0	0	0	0	0	0	0	0	0	0	0	0	0	0	0	RP11-54O7.2
ENSG00000223764	8	10	4	25	5	8	1	4	3	6	18	12	0	2	4	5	6	0	2	3	RP11-54O7.3
ENSG00000187634	13	19	15	21	27	29	12	4	1	21	17	17	2	5	8	8	7	1	1	2	SAMD11
ENSG00000188976	908	697	394	1477	486	896	243	265	113	682	700	610	786	864	657	951	515	171	1130	573	NOC2L
ENSG00000187961	34	66	48	97	39	78	27	7	8	41	23	30	11	29	45	38	27	10	29	23	KLHL17
ENSG00000187583	89	89	78	149	100	116	42	64	45	275	154	127	76	155	176	43	66	16	102	152	PLEKHN1
ENSG00000187642	5	2	2	9	1	5	0	0	3	2	5	3	0	2	1	1	0	0	1	0	PERM1
ENSG00000272512	7	6	4	5	1	7	1	0	1	7	1	0	2	1	1	2	1	0	3	1	RP11-54O7.17
ENSG00000188290	56	21	20	68	31	60	19	24	9	71	51	57	39	58	64	37	32	15	68	37	HES4
ENSG00000187608	24	29	25	29	29	45	8	6	7	29	20	15	9	27	20	13	5	0	3	8	ISG15
ENSG00000231702	0	0	0	0	0	0	0	0	0	0	0	0	0	0	0	0	0	0	0	0	RP11-54O7.10
ENSG00000224969	0	0	0	1	0	0	0	0	0	0	0	1	0	1	0	1	0	0	0	0	RP11-54O7.11
ENSG00000188157	2077	2401	1917	3455	1684	3221	775	783	482	2862	2342	2205	961	1898	2597	1637	1779	374	1539	1658	AGRN
ENSG00000242590	0	0	0	0	0	0	0	0	0	0	0	0	0	0	0	0	0	0	0	0	RP11-54O7.14
ENSG00000217801	46	36	49	61	37	64	24	21	15	123	81	77	21	34	63	22	25	5	27	41	RP11-465B22.3
ENSG00000273443	2	0	0	0	1	1	2	0	0	4	0	0	0	0	1	4	0	0	0	0	RP11-54O7.18
ENSG00000237330	16	15	22	12	14	22	6	1	0	36	10	19	18	20	39	9	24	8	7	29	RNF223
ENSG00000131591	50	61	38	90	30	79	18	19	6	53	52	49	26	40	51	50	50	8	49	32	C1orf159
ENSG00000223823	0	0	0	0	0	0	0	0	0	0	0	0	0	0	0	0	0	0	0	0	LINC01342
ENSG00000207730	0	4	1	0	1	2	0	0	0	3	3	3	0	0	2	1	0	0	2	2	MIR200B
ENSG00000207607	8	2	0	5	0	4	1	0	1	8	0	1	0	0	1	0	3	0	0	0	MIR200A
ENSG00000198976	1	2	1	2	5	3	0	0	0	3	1	0	0	2	0	0	2	0	0	2	MIR429
ENSG00000272141	8	13	15	20	40	27	6	4	4	31	20	10	2	10	20	11	8	5	6	20	RP11-465B22.8
ENSG00000205231	0	0	0	0	0	0	0	1	0	0	0	0	0	0	0	0	0	0	0	0	TTLL10-AS1
ENSG00000162571	1	4	3	0	5	0	0	0	0	2	0	2	0	0	0	0	3	0	0	2	TTLL10
ENSG00000186891	0	0	0	0	0	1	0	0	0	0	0	0	0	0	0	0	0	0	0	0	TNFRSF18
ENSG00000186827	1	0	0	0	1	0	0	0	0	1	1	0	0	0	0	0	0	0	0	0	TNFRSF4
ENSG00000078808	861	708	562	1045	587	1025	211	212	121	704	554	560	422	597	634	424	477	126	529	401	SDF4
ENSG00000176022	186	178	122	323	84	271	122	86	49	249	317	215	168	322	320	188	122	36	198	170	B3GALT6
ENSG00000184163	2	0	1	1	0	0	0	0	0	2	0	0	0	0	0	1	0	0	0	0	FAM132A
ENSG00000260179	2	4	0	3	0	1	0	0	0	0	1	0	0	1	0	1	1	0	0	0	RP5-902P8.12
ENSG00000160087	326	376	287	591	236	508	123	130	72	353	386	329	288	464	437	244	220	58	385	303	UBE2J2
ENSG00000230415	0	3	1	1	4	1	0	0	0	1	0	0	0	1	0	0	1	1	0	0	RP5-902P8.10
ENSG00000162572	18	16	13	27	11	22	3	5	4	13	19	8	3	7	4	4	4	0	1	3	SCNN1D
ENSG00000131584	316	356	262	624	227	442	104	112	78	431	313	324	132	222	341	235	196	34	215	215	ACAP3
ENSG00000278073	0	0	0	0	0	0	0	0	0	0	0	0	0	0	0	0	0	0	0	0	MIR6726
ENSG00000169972	84	88	50	143	52	122	51	35	22	108	159	107	88	91	117	153	78	18	136	94	PUSL1
ENSG00000127054	508	498	341	769	279	632	143	159	75	407	389	370	241	383	393	415	240	72	448	298	CPSF3L
ENSG00000240731	3	3	0	5	0	2	0	3	1	2	1	3	0	1	6	3	2	0	0	0	RP5-890O3.9
ENSG00000224051	131	134	93	199	89	212	29	34	20	135	126	97	82	115	97	109	61	16	127	56	CPTP
ENSG00000169962	6	11	5	9	0	24	5	1	2	5	14	9	2	3	9	11	2	1	4	2	TAS1R3
ENSG00000107404	470	502	344	768	285	612	141	138	51	392	426	303	256	438	376	319	238	80	417	262	DVL1
ENSG00000162576	4	1	1	2	1	2	1	0	0	3	4	3	0	1	0	2	0	0	0	0	MXRA8
ENSG00000175756	333	331	173	505	192	415	94	91	40	215	229	180	219	238	221	219	146	28	246	131	AURKAIP1
ENSG00000223663	0	0	0	0	0	0	0	0	0	0	0	0	0	0	0	0	0	0	0	0	RP5-890O3.3
ENSG00000221978	2252	2364	2049	3446	1452	3259	778	917	591	2901	2006	2314	805	1958	2913	1246	1713	328	1269	1839	CCNL2
ENSG00000224870	25	34	29	53	20	53	15	19	7	37	42	51	22	40	43	19	32	8	24	21	RP4-758J18.2
ENSG00000242485	254	241	157	357	145	287	69	75	37	246	222	217	134	215	224	133	101	28	202	146	MRPL20
ENSG00000264293	0	0	0	0	0	0	0	0	0	0	0	0	0	0	0	0	0	0	0	0	RN7SL657P
ENSG00000272455	18	13	8	31	8	15	2	7	3	20	9	15	8	3	5	13	7	3	15	3	RP4-758J18.13
ENSG00000235098	0	0	1	0	0	0	0	0	0	0	0	0	1	0	0	0	0	0	0	0	ANKRD65
ENSG00000225905	0	0	0	1	0	0	0	0	0	0	0	0	0	0	0	0	0	0	0	0	RP4-758J18.7
ENSG00000205116	0	0	0	0	0	0	0	0	0	0	0	0	0	0	0	0	0	0	0	0	TMEM88B
ENSG00000225285	0	2	1	3	0	6	0	0	0	0	0	6	0	0	0	1	3	0	0	0	RP4-758J18.10
ENSG00000179403	12	25	26	25	43	24	7	11	2	13	2	13	2	7	14	4	12	1	4	16	VWA1
ENSG00000215915	26	16	20	21	10	26	6	3	1	13	11	5	4	15	6	10	6	0	8	4	ATAD3C
ENSG00000160072	184	151	124	331	100	210	106	132	61	290	378	257	177	264	199	253	115	31	263	165	ATAD3B
ENSG00000197785	104	70	52	189	32	131	29	29	7	87	135	72	106	130	87	145	58	24	151	52	ATAD3A
ENSG00000205090	1	7	3	5	5	9	3	1	0	3	1	4	1	2	2	2	1	1	1	0	TMEM240
ENSG00000160075	1438	1359	1114	2453	774	2021	455	496	246	1302	1111	1253	697	1440	1487	950	840	220	1059	871	SSU72
ENSG00000215014	12	10	8	20	7	19	1	4	2	9	11	8	7	13	15	11	10	1	9	8	RP5-832C2.5
ENSG00000274481	0	0	0	0	0	0	0	0	0	0	0	0	0	0	0	0	0	0	0	0	RP11-345P4.11
ENSG00000228594	0	0	0	0	0	0	0	0	0	0	0	0	0	0	0	0	0	0	0	0	C1orf233
ENSG00000272106	35	44	17	58	18	57	9	14	4	36	27	32	7	26	44	38	15	5	25	11	RP11-345P4.9
ENSG00000197530	152	181	143	263	135	223	45	55	19	202	110	110	44	87	172	62	107	21	59	71	MIB2
ENSG00000189409	0	0	0	0	0	0	0	0	0	0	0	0	0	0	0	0	0	0	0	0	MMP23B
ENSG00000248333	192	169	138	280	128	214	59	39	30	187	107	109	78	151	102	90	84	17	84	65	CDK11B
ENSG00000272004	3	0	2	0	0	0	0	0	0	2	0	0	0	0	0	0	0	0	0	0	RP11-345P4.10
ENSG00000189339	324	381	437	544	261	574	96	122	67	459	294	332	81	227	347	182	319	59	171	215	SLC35E2B
ENSG00000269737	1	2	0	1	0	0	0	0	0	1	0	0	0	1	1	1	1	0	0	0	RP11-345P4.7
ENSG00000215914	0	0	2	0	0	1	0	0	0	0	0	0	0	0	0	0	0	0	0	0	MMP23A
ENSG00000008128	12	13	20	22	8	19	17	10	4	21	7	19	10	13	23	9	24	1	18	21	CDK11A
ENSG00000268575	70	86	73	104	60	120	18	35	30	110	79	81	15	54	80	38	78	8	44	34	RP1-283E3.8
ENSG00000227775	6	17	8	14	1	16	0	2	0	10	1	6	3	3	3	6	2	1	1	0	RP1-283E3.4
ENSG00000215790	32	60	62	97	30	78	14	11	14	91	21	38	10	40	44	18	34	8	21	28	SLC35E2
ENSG00000008130	613	644	482	975	476	850	179	183	116	745	563	517	229	467	631	541	598	116	491	420	NADK
ENSG00000078369	4072	3941	2766	6225	2146	5028	1343	1511	786	4484	3793	3748	2407	4311	5485	3834	3599	811	3933	3268	GNB1
ENSG00000231050	0	0	0	4	0	0	0	0	0	0	0	0	0	1	0	0	1	0	0	0	RP1-140A9.1
ENSG00000169885	0	1	0	0	0	0	0	0	0	1	0	0	0	0	1	0	0	0	2	1	CALML6
ENSG00000178821	0	1	2	5	0	2	2	0	0	1	6	0	1	0	3	2	1	0	1	0	TMEM52
ENSG00000142609	0	0	0	0	0	0	0	0	0	0	0	0	0	0	0	0	0	0	0	1	CFAP74
ENSG00000233542	0	0	0	1	0	0	0	0	0	0	0	0	0	0	0	0	2	0	0	0	RP11-547D24.1
ENSG00000187730	0	0	0	0	0	0	0	0	0	0	0	0	0	0	0	0	0	0	0	0	GABRD
ENSG00000226969	0	0	0	0	0	0	0	0	0	0	0	0	0	0	0	0	0	0	0	0	RP11-547D24.3
ENSG00000067606	296	376	291	440	328	448	101	142	80	398	271	322	208	361	421	146	188	39	216	334	PRKCZ
ENSG00000271806	0	0	0	1	0	0	0	1	0	0	3	1	0	0	1	1	0	0	0	0	RP5-892K4.1
ENSG00000182873	0	1	0	8	1	2	1	0	0	2	3	0	1	2	3	5	0	0	1	0	RP11-181G12.2
ENSG00000162585	127	120	94	260	100	160	37	43	17	133	104	94	63	104	88	89	48	10	87	71	C1orf86
ENSG00000234396	0	0	0	0	0	0	0	0	0	0	0	0	0	0	0	0	0	0	0	0	RP11-181G12.4
ENSG00000157933	615	704	590	1082	447	1044	258	264	144	831	704	671	401	744	898	634	458	119	571	480	SKI
ENSG00000116151	60	106	54	149	53	118	28	34	17	70	91	63	25	70	74	47	47	10	72	57	MORN1
ENSG00000272161	0	0	0	0	0	0	0	0	0	0	0	0	0	0	0	0	0	0	0	0	RP4-713A8.1
ENSG00000269896	7	4	3	6	2	5	2	0	0	1	1	2	0	3	3	3	0	0	3	1	RP4-740C4.5
ENSG00000272420	5	3	6	9	4	11	1	0	0	2	0	0	2	0	2	0	1	0	0	1	RP4-740C4.7
ENSG00000157916	760	699	582	1184	349	1074	273	270	150	738	695	674	398	713	782	565	481	89	540	441	RER1
ENSG00000157911	204	203	159	334	113	246	76	67	38	285	195	191	106	228	270	173	116	49	204	182	PEX10
ENSG00000149527	11	2	3	4	3	6	4	3	0	0	3	2	1	1	1	0	0	0	1	0	PLCH2
ENSG00000224387	0	0	0	0	0	0	0	0	0	0	1	0	0	0	0	0	0	0	0	0	RP3-395M20.2
ENSG00000229393	0	0	0	0	0	0	0	0	0	0	1	0	0	0	1	0	0	0	0	0	RP3-395M20.3
ENSG00000157881	107	88	82	200	78	163	35	35	26	142	111	64	73	102	125	120	90	20	92	80	PANK4
ENSG00000197921	0	0	0	0	0	0	0	0	0	0	0	0	0	0	0	0	0	0	0	0	HES5
ENSG00000272449	1	0	1	2	0	0	2	0	0	0	0	1	2	1	0	0	0	0	1	0	RP3-395M20.12
ENSG00000238164	17	24	20	19	16	15	4	6	5	34	11	14	3	12	8	8	11	2	6	13	RP3-395M20.8
ENSG00000157873	52	70	56	62	42	83	14	21	17	68	31	40	9	35	26	16	34	4	32	40	TNFRSF14
ENSG00000225931	0	0	0	0	3	0	0	0	0	1	0	0	0	0	0	0	1	0	0	0	RP3-395M20.7
ENSG00000228037	0	0	0	0	0	0	0	0	0	0	0	0	0	0	0	0	0	0	0	0	RP3-395M20.9
ENSG00000157870	84	70	32	138	20	84	31	25	7	42	80	36	44	58	66	93	61	17	62	34	FAM213B
ENSG00000142606	4	1	0	0	0	1	1	0	0	2	2	0	1	0	1	0	1	0	0	0	MMEL1
ENSG00000237058	0	0	0	0	0	0	0	0	0	0	0	0	0	0	0	0	0	0	0	0	RP13-436F16.1
ENSG00000215912	4	2	0	0	0	2	2	2	1	10	1	9	6	11	7	15	8	3	4	5	TTC34
ENSG00000233234	0	0	0	0	0	0	0	0	0	0	0	0	0	0	0	0	0	0	0	0	RP11-740P5.2
ENSG00000231630	0	0	0	0	0	0	0	0	0	0	0	0	0	0	0	0	0	0	0	0	RP11-740P5.3
ENSG00000169717	0	0	0	0	0	0	0	0	0	0	0	0	0	0	0	0	0	0	0	0	ACTRT2
ENSG00000177133	0	0	0	0	0	0	0	0	0	0	0	0	0	0	0	0	0	0	0	0	LINC00982
ENSG00000142611	0	0	0	0	0	0	0	0	0	0	0	0	0	0	0	0	0	0	0	0	PRDM16
ENSG00000226286	0	0	0	0	0	0	0	0	0	0	0	0	0	0	0	0	0	0	0	0	RP1-163G9.2
ENSG00000279839	0	0	0	0	0	0	0	0	0	0	0	0	0	0	0	0	0	0	0	0	RP11-193J6.1
ENSG00000272235	0	0	0	0	0	0	0	0	0	0	0	0	0	0	0	0	0	0	0	0	RP11-22L13.1
ENSG00000130762	341	350	236	452	273	396	73	98	47	273	276	275	79	166	162	169	143	46	232	194	ARHGEF16
ENSG00000272088	1	4	0	1	2	0	1	0	0	1	1	0	1	2	1	0	1	0	1	0	RP11-168F9.2
ENSG00000162591	329	282	169	613	164	405	87	101	54	349	265	283	112	191	211	220	193	40	213	175	MEGF6
ENSG00000207776	0	0	0	0	0	0	0	0	0	0	0	0	0	0	0	0	0	0	0	0	MIR551A
ENSG00000238260	1	1	0	0	0	2	0	0	1	1	0	0	1	0	0	1	1	0	1	0	RP11-46F15.2
ENSG00000158109	312	383	369	514	254	475	129	171	75	447	319	374	165	380	522	281	307	68	266	294	TPRG1L
ENSG00000116213	133	143	111	256	89	189	50	47	28	144	131	123	100	159	212	156	100	36	133	122	WRAP73
ENSG00000078900	0	0	0	0	0	0	0	1	0	1	0	0	0	1	0	0	0	0	0	0	TP73
ENSG00000227589	0	0	0	0	0	0	0	0	0	0	0	0	0	0	0	0	0	0	0	0	RP5-1092A11.5
ENSG00000235131	0	0	0	0	0	0	0	0	0	0	0	0	0	0	0	0	0	0	0	0	RP5-1092A11.2
ENSG00000227372	78	84	85	138	55	141	25	43	16	88	58	91	47	64	85	73	77	15	66	70	TP73-AS1
ENSG00000276189	0	0	0	0	0	0	0	0	0	0	0	0	0	0	0	0	0	0	0	0	TP73-AS1
ENSG00000162592	1	1	1	0	1	3	0	0	0	0	2	0	0	1	0	0	1	0	0	0	CCDC27
ENSG00000235169	22	32	47	24	32	43	5	5	10	25	13	21	1	10	14	3	11	2	2	9	SMIM1
ENSG00000130764	311	340	271	472	188	454	72	84	59	350	305	310	217	378	398	281	193	46	296	252	LRRC47
ENSG00000266075	1	2	3	0	2	0	0	0	0	1	0	0	0	0	0	1	0	0	0	0	RN7SL574P
ENSG00000272153	4	6	1	4	3	3	0	1	1	1	3	0	0	1	3	1	1	0	0	0	RP1-286D6.5
ENSG00000116198	1270	1336	1039	2145	1012	1567	495	601	347	1618	1096	1597	871	1475	1728	1328	1164	266	1533	1271	CEP104
ENSG00000169598	71	72	38	136	38	80	32	23	5	51	77	62	78	74	60	103	45	18	120	38	DFFB
ENSG00000198912	121	103	76	178	65	162	58	41	31	154	129	165	90	132	114	130	98	14	135	60	C1orf174
ENSG00000236423	10	6	5	2	2	11	3	4	2	6	9	10	0	2	11	10	16	3	10	6	LINC01134
ENSG00000233304	0	0	0	0	0	0	0	0	0	0	0	0	0	0	0	0	0	0	0	0	LINC01346
ENSG00000226374	0	0	0	0	0	0	0	0	0	0	0	0	0	0	0	0	0	0	0	0	RP13-614K11.2
ENSG00000229280	0	0	0	0	0	0	0	0	0	0	0	0	0	0	0	0	0	0	0	0	EEF1DP6
ENSG00000235054	0	0	0	0	0	0	0	0	0	0	0	0	0	0	0	0	0	0	0	0	RP5-1166F10.1
ENSG00000227169	0	0	0	0	0	0	0	0	0	0	0	0	0	0	0	0	0	0	0	0	RP1-37J18.1
ENSG00000232596	1	0	0	0	0	0	0	0	0	0	0	0	0	0	0	0	0	0	0	0	RP1-37J18.2
ENSG00000196581	0	0	0	0	0	0	0	0	0	0	0	0	0	0	0	0	0	0	0	0	AJAP1
ENSG00000231510	0	0	0	0	0	0	0	0	0	0	0	0	0	0	0	0	0	0	0	0	RP11-542C10.1
ENSG00000260972	0	0	0	0	0	0	0	0	0	0	0	0	0	0	0	0	0	0	0	0	RP1-58B11.1
ENSG00000236948	0	0	0	0	0	0	0	0	0	0	0	0	0	0	0	0	0	0	0	0	RP11-154H17.1
ENSG00000264341	0	0	0	0	0	0	0	0	0	0	0	0	0	0	0	0	0	0	0	0	MIR4417
ENSG00000264101	0	0	0	0	0	0	0	0	0	0	0	0	0	0	0	0	0	0	0	0	MIR4689
ENSG00000131697	141	145	142	255	77	196	62	57	37	218	210	168	63	110	130	160	79	28	123	88	NPHP4
ENSG00000069424	98	108	70	140	70	109	21	23	24	103	56	106	33	70	70	45	51	9	60	73	KCNAB2
ENSG00000116254	5	4	0	5	0	2	4	0	0	2	0	4	3	0	1	0	3	0	1	0	CHD5
ENSG00000116251	1212	1165	679	2055	468	1533	417	388	188	1082	1008	993	528	899	1074	844	641	166	891	655	RPL22
ENSG00000226944	2	7	1	8	1	5	0	1	1	1	8	3	1	3	0	4	5	2	2	1	RP1-120G22.11
ENSG00000158286	264	317	319	369	252	408	74	138	97	435	227	331	52	159	310	122	157	43	123	193	RNF207
ENSG00000116237	986	813	448	1703	284	1075	352	263	133	531	786	736	530	817	792	1552	877	212	1061	481	ICMT
ENSG00000225077	4	1	1	1	0	1	0	0	0	3	0	0	0	0	0	1	1	0	1	0	LINC00337
ENSG00000173673	0	0	0	0	0	0	0	1	0	0	0	0	0	0	0	0	0	0	0	0	HES3
ENSG00000158292	73	87	74	100	54	132	53	56	45	176	149	167	87	187	280	138	139	29	97	110	GPR153
ENSG00000097021	458	321	128	805	94	505	122	102	30	192	458	306	241	298	203	376	177	72	508	123	ACOT7
ENSG00000271746	10	2	0	1	6	7	0	1	0	2	4	3	1	2	0	0	1	0	4	2	RP1-202O8.3
ENSG00000069812	52	51	20	74	32	71	14	25	5	45	71	54	42	42	47	27	24	7	58	28	HES2
ENSG00000187017	51	25	31	82	23	63	12	9	3	35	31	29	9	23	13	10	10	1	5	8	ESPN
ENSG00000265392	0	0	0	0	0	0	0	0	0	0	0	0	0	0	0	0	0	0	0	0	MIR4252
ENSG00000231868	2	6	4	6	1	1	0	0	0	0	1	0	0	0	0	0	0	0	0	0	RP1-202O8.2
ENSG00000215788	7	9	13	7	4	5	4	4	2	5	7	4	2	8	10	1	7	1	3	5	TNFRSF25
ENSG00000171680	22	33	36	57	41	42	11	18	9	64	32	57	25	54	43	26	11	2	45	52	PLEKHG5
ENSG00000162408	531	444	299	1001	214	659	226	224	114	483	582	531	464	772	695	765	384	116	727	426	NOL9
ENSG00000253022	0	0	0	0	0	0	0	0	0	0	0	0	0	0	0	0	0	0	0	0	RNU6-731P
ENSG00000229519	0	0	0	0	0	0	0	0	0	0	0	0	0	0	0	0	0	0	0	0	RP11-58A11.2
ENSG00000173662	0	0	0	0	0	0	0	0	0	0	0	0	0	0	0	0	0	0	0	0	TAS1R1
ENSG00000204859	78	72	70	119	66	94	14	34	7	76	62	79	30	47	47	41	36	7	61	36	ZBTB48
ENSG00000162413	388	438	323	605	261	581	202	249	154	703	525	589	254	515	853	362	451	75	339	410	KLHL21
ENSG00000116273	121	102	96	222	114	185	76	104	64	338	187	289	56	130	178	211	182	53	122	100	PHF13
ENSG00000041988	64	45	30	62	38	54	11	9	5	46	49	32	25	45	57	28	30	6	39	35	THAP3
ENSG00000007923	789	649	409	1110	384	890	219	223	112	578	622	564	412	660	595	658	413	112	703	394	DNAJC11
ENSG00000228750	0	0	0	0	0	0	0	0	0	0	0	0	0	0	0	0	0	0	0	0	RP11-242F24.1
ENSG00000237436	5	6	6	14	0	9	1	0	1	3	5	1	0	1	1	0	0	0	0	0	RP11-312B8.1
ENSG00000171735	240	221	151	390	104	253	59	65	29	219	195	170	110	163	185	159	131	32	176	102	CAMTA1
ENSG00000227950	0	0	0	0	0	0	0	0	0	0	0	0	0	0	0	0	0	0	0	0	RP11-312B8.2
ENSG00000237365	0	0	0	0	0	0	0	0	0	0	0	0	0	0	0	0	0	0	0	0	RP11-334N17.1
ENSG00000207056	0	0	0	0	0	0	0	0	0	0	0	0	0	0	0	0	0	0	0	0	RNU1-8P
ENSG00000237402	0	0	0	0	0	0	0	0	0	0	0	0	0	0	0	0	0	0	0	0	CAMTA1-IT1
ENSG00000237728	0	0	0	0	0	0	0	0	0	0	0	0	1	0	0	0	0	0	0	0	RP3-453P22.2
ENSG00000225126	0	0	0	0	0	0	0	0	0	0	0	0	0	0	0	0	0	0	0	0	RP4-549F15.1
ENSG00000270171	0	0	0	0	0	0	0	0	0	0	0	0	0	0	0	0	0	0	0	0	RP11-338N10.1
ENSG00000270035	0	0	0	0	0	0	0	0	0	0	0	0	0	0	0	0	0	0	0	0	RP11-338N10.2
ENSG00000269978	0	0	0	0	0	0	0	0	0	0	0	0	0	0	0	0	0	0	0	0	RP11-338N10.3
ENSG00000049245	871	959	793	1613	512	1357	409	476	253	1322	969	1408	643	1378	1914	1332	1101	255	1203	1114	VAMP3
ENSG00000269925	2	7	7	6	3	6	3	2	2	3	4	3	0	0	7	0	4	0	9	1	RP3-467L1.6
ENSG00000049246	44	83	106	60	86	116	22	21	19	123	56	85	31	52	105	31	35	5	29	49	PER3
ENSG00000236266	2	0	0	0	0	0	0	0	0	0	0	0	0	0	0	0	0	0	0	0	RP3-467L1.4
ENSG00000049247	0	0	0	0	0	0	0	0	0	0	0	0	0	0	0	0	0	0	0	0	UTS2
ENSG00000049249	0	0	0	1	0	0	0	0	0	0	0	3	0	0	0	0	0	0	0	0	TNFRSF9
ENSG00000270330	0	0	0	0	0	0	0	0	0	0	0	0	0	0	0	0	0	0	0	0	RP5-892F13.2
ENSG00000116288	1399	1239	603	2175	552	1687	374	357	189	723	1062	893	734	1038	852	871	608	141	1221	499	PARK7
ENSG00000200344	2	1	2	8	2	4	0	0	0	0	0	0	0	0	0	0	0	0	0	0	Y_RNA
ENSG00000116285	11286	13178	11261	19123	9372	17990	1379	2198	1555	8665	3256	6013	1804	3818	5928	2604	1647	444	3059	2752	ERRFI1
ENSG00000238290	10	12	10	21	2	11	0	2	1	2	8	5	0	1	2	2	0	1	3	3	RP11-431K24.1
ENSG00000232848	0	0	1	0	0	2	0	0	0	0	0	0	0	1	0	0	0	0	0	0	CTA-215D11.4
ENSG00000229305	0	0	0	0	0	0	0	0	0	0	0	0	0	0	0	0	0	0	0	0	RP11-431K24.2
ENSG00000227634	10	9	14	34	3	14	0	4	0	6	0	4	0	6	0	1	3	0	0	4	RP11-431K24.3
ENSG00000200975	0	0	0	0	0	0	0	0	0	0	0	0	0	0	0	0	0	0	0	0	RNU1-7P
ENSG00000233645	0	0	0	0	0	0	0	0	0	0	0	3	0	0	0	0	0	0	0	0	RP11-431K24.4
ENSG00000251977	0	0	0	0	0	0	0	0	0	0	0	0	0	0	0	0	0	0	0	0	RNU6-991P
ENSG00000162426	0	3	3	4	2	2	2	0	0	0	1	2	1	0	2	1	2	0	0	1	SLC45A1
ENSG00000252254	0	0	0	1	0	0	0	0	0	0	0	1	0	0	0	0	0	0	0	0	Y_RNA
ENSG00000142599	1073	1179	1008	1661	1023	1527	236	281	180	1011	564	746	332	628	926	682	801	173	615	550	RERE
ENSG00000232912	0	1	0	0	0	0	0	0	0	1	2	1	0	2	1	0	0	0	0	0	RP5-1115A15.1
ENSG00000221083	2	3	0	0	0	0	0	1	1	3	3	2	1	0	3	4	1	1	0	1	SNORA77
ENSG00000270282	0	0	0	0	0	0	0	0	0	0	0	0	0	0	0	0	0	0	0	0	RP5-1115A15.2
ENSG00000234619	1	2	1	2	0	0	0	0	0	0	1	0	0	0	0	0	0	0	0	0	RPL7P11
ENSG00000224315	0	2	3	1	1	7	0	2	2	4	7	3	0	3	3	3	4	0	5	0	RPL7P7
ENSG00000222511	0	0	0	1	0	1	0	0	0	4	0	0	1	0	0	2	0	0	2	1	Y_RNA
ENSG00000226545	0	0	0	0	0	0	0	0	0	0	0	0	0	1	0	0	0	0	0	0	RP4-633I8.3
ENSG00000228423	1	1	4	0	2	1	2	2	2	6	0	5	0	1	2	2	3	2	5	0	RP4-633I8.4
ENSG00000229716	0	0	0	0	0	0	0	0	0	0	0	0	0	0	0	0	0	0	0	0	RP11-185B14.1
ENSG00000074800	16221	13659	8409	25616	5741	19260	4992	4487	2080	10363	13776	12459	8834	14310	13315	14344	8562	2508	16948	8465	ENO1
ENSG00000274258	0	1	0	7	3	1	1	1	0	3	6	1	3	2	2	1	1	0	1	0	MIR6728
ENSG00000230679	10	1	0	6	1	3	3	2	1	2	0	3	1	4	0	2	1	1	1	0	ENO1-AS1
ENSG00000201725	0	0	0	0	0	0	0	0	0	0	0	0	0	0	0	0	0	0	0	0	RNU6-304P
ENSG00000238249	1	0	0	0	0	0	0	0	0	0	0	0	0	0	0	0	0	0	0	0	HMGN2P17
ENSG00000232208	0	0	0	0	0	0	0	0	0	0	0	0	0	0	0	0	0	0	0	0	RP3-477M7.5
ENSG00000232663	0	0	0	0	0	0	0	0	0	0	0	0	0	0	0	0	0	0	0	0	RP3-477M7.6
ENSG00000131686	0	0	0	0	0	0	0	0	0	0	0	0	0	0	0	0	0	0	0	1	CA6
ENSG00000265141	0	0	0	0	0	0	0	0	0	0	0	0	0	0	0	0	0	0	0	0	RN7SL451P
ENSG00000197241	0	0	0	0	0	0	0	0	0	0	0	0	0	0	0	0	0	0	0	0	SLC2A7
ENSG00000142583	3	0	0	1	0	4	0	2	1	1	0	0	1	0	0	0	0	0	1	0	SLC2A5
ENSG00000252404	0	0	0	0	0	0	0	0	0	0	0	0	0	0	0	0	0	0	0	0	SCARNA16
ENSG00000180758	86	84	63	174	40	97	53	54	39	200	165	164	99	133	135	110	70	20	172	83	GPR157
ENSG00000228526	161	202	210	354	163	341	52	44	45	160	160	155	68	163	279	127	224	40	92	119	RP3-510D11.1
ENSG00000234546	39	45	41	40	40	51	12	10	5	54	15	20	6	20	27	11	33	5	6	19	RP3-510D11.2
ENSG00000049239	511	488	322	786	279	712	228	261	151	1156	749	840	272	522	869	388	332	90	492	665	H6PD
ENSG00000171621	84	86	63	116	67	142	58	89	65	368	163	216	24	70	118	50	50	10	43	71	SPSB1
ENSG00000252956	0	0	0	0	0	0	0	0	0	0	0	0	0	0	0	0	0	0	0	0	RNA5SP40
ENSG00000235263	0	0	0	0	0	0	0	0	0	0	0	0	0	0	0	0	0	0	0	0	RP13-392I16.1
ENSG00000171612	137	121	88	237	67	190	33	29	19	156	115	72	60	88	72	91	60	14	80	37	SLC25A33
ENSG00000231181	14	15	4	37	8	14	7	2	3	9	11	15	10	9	11	11	5	0	21	9	RP13-15M17.1
ENSG00000188807	63	58	34	107	34	63	50	33	18	69	82	74	102	135	120	164	56	29	129	61	TMEM201
ENSG00000171608	24	22	14	32	19	21	5	5	5	29	13	25	3	16	29	9	6	2	13	14	PIK3CD
ENSG00000179840	0	0	0	0	0	0	0	0	0	0	0	0	0	0	0	0	0	0	0	0	PIK3CD-AS1
ENSG00000233268	0	0	0	0	0	0	0	0	0	0	0	0	0	0	0	0	0	0	0	0	RP11-558F24.2
ENSG00000231789	1	0	1	0	1	0	1	0	0	3	0	1	0	0	1	0	1	0	0	0	PIK3CD-AS2
ENSG00000171603	5052	5413	4350	7487	4494	6855	1393	1655	1031	5706	3639	4305	2072	3662	4686	2715	3239	759	3415	3370	CLSTN1
ENSG00000271264	0	0	0	0	0	0	0	0	0	0	0	0	1	0	0	0	0	0	0	0	MZT1P1
ENSG00000280113	0	0	0	0	0	1	0	0	0	0	0	1	1	1	1	5	1	0	0	0	AL357140.1
ENSG00000178585	102	74	22	118	33	82	25	18	11	112	105	80	57	87	83	66	34	13	172	86	CTNNBIP1
ENSG00000223989	0	0	0	2	0	0	0	0	0	0	0	2	0	0	1	0	0	0	0	0	RP11-84A14.5
ENSG00000162441	580	504	302	1025	289	607	179	181	82	529	495	553	373	605	626	697	339	120	814	525	LZIC
ENSG00000228150	0	7	6	5	3	7	2	2	0	2	4	4	0	6	7	2	2	1	5	2	RP11-84A14.4
ENSG00000173614	86	57	70	181	55	90	32	26	16	68	60	91	71	91	80	79	48	11	128	58	NMNAT1
ENSG00000202415	3	4	0	5	5	5	3	1	2	5	17	7	1	3	5	5	1	2	3	3	RN7SKP269
ENSG00000265521	0	0	0	5	0	0	0	0	0	1	0	1	0	0	0	0	0	0	1	0	MIR5697
ENSG00000241326	0	0	0	0	0	0	0	0	0	0	0	0	0	0	0	0	0	0	0	0	RP11-807G9.2
ENSG00000162444	0	0	0	0	0	0	0	0	0	0	0	0	0	0	0	0	0	0	0	0	RBP7
ENSG00000130939	1592	1790	1284	2788	980	2170	506	497	304	1442	1080	1429	578	1151	1493	1362	1373	290	1204	845	UBE4B
ENSG00000224340	0	0	0	0	0	0	0	0	0	0	0	0	0	0	0	0	0	0	0	0	RP11-496H15.2
ENSG00000233623	0	1	0	0	0	0	2	0	0	1	2	1	0	0	0	2	1	0	2	0	PGAM1P11
ENSG00000201746	0	3	3	0	0	3	0	0	0	1	1	0	0	0	1	0	0	0	0	0	RNU6-828P
ENSG00000054523	1337	1279	1037	2470	840	1756	700	787	490	2595	1622	2327	637	1240	1555	1481	1240	308	1350	897	KIF1B
ENSG00000264881	0	0	0	0	0	0	0	0	0	0	0	0	0	0	0	0	0	0	0	0	MIR1273D
ENSG00000199562	0	1	0	4	0	8	1	0	1	4	1	0	0	0	1	1	0	0	0	0	RNU6-37P
ENSG00000264501	0	0	0	0	0	0	0	0	0	0	0	0	0	0	0	0	0	0	0	0	RN7SL731P
ENSG00000142657	5053	4818	3605	8069	3175	6479	1839	1869	987	4906	4528	5287	2764	4364	5120	4026	3358	777	5025	3668	PGD
ENSG00000271989	0	0	1	7	0	0	0	0	0	0	0	1	0	0	0	1	0	0	1	0	RP4-736L20.3
ENSG00000251503	0	0	0	0	0	0	0	0	0	0	0	0	0	0	0	0	0	0	0	0	APITD1-CORT
ENSG00000175279	6	10	3	19	4	11	0	1	1	1	7	8	2	3	7	5	5	2	8	2	APITD1
ENSG00000241563	2	2	0	1	3	1	0	0	0	0	2	0	0	2	0	1	0	1	0	0	CORT
ENSG00000160049	615	507	336	921	250	687	163	180	93	426	414	423	434	606	568	790	412	116	608	359	DFFA
ENSG00000203469	0	1	1	0	0	1	0	0	0	0	0	0	0	0	0	1	0	0	0	0	RP5-1113E3.3
ENSG00000142655	236	225	167	361	180	278	46	47	21	164	131	107	94	146	165	94	116	26	128	94	PEX14
ENSG00000243267	0	0	0	1	0	0	1	0	0	0	1	0	0	0	0	0	1	1	0	0	RN7SL614P
ENSG00000130940	711	745	583	979	575	950	275	350	176	1043	657	749	288	584	882	440	583	127	475	639	CASZ1
ENSG00000272078	11	21	9	37	7	24	7	6	3	41	11	16	1	9	13	2	6	0	1	3	RP4-734G22.3
ENSG00000225158	0	0	0	0	0	0	0	0	0	0	0	0	0	0	0	0	0	0	0	0	HSPE1P24
ENSG00000175262	2	2	1	4	1	1	1	0	0	0	1	2	1	1	1	0	0	0	1	0	C1orf127
ENSG00000215785	0	0	0	0	0	0	0	0	0	0	0	0	0	0	0	0	0	0	0	0	CFL1P6
ENSG00000120948	632	564	381	1247	227	718	180	179	106	611	599	587	233	468	584	781	560	136	551	302	TARDBP
ENSG00000277726	0	0	0	0	0	0	0	0	0	0	0	0	0	0	0	0	0	0	0	0	TARDBP
ENSG00000009724	5	4	3	18	1	3	2	0	2	12	4	7	4	1	7	0	2	0	1	0	MASP2
ENSG00000271895	5	8	6	10	6	12	4	2	3	12	4	11	1	10	18	8	14	1	1	14	RP4-635E18.8
ENSG00000116649	100	78	34	170	29	103	36	19	10	56	130	60	99	145	92	171	69	24	184	59	SRM
ENSG00000171824	1208	1089	779	1904	578	1463	394	398	234	1104	1045	1175	806	1382	1361	1171	877	257	1438	805	EXOSC10
ENSG00000226849	15	4	11	22	4	12	4	2	4	7	6	1	3	2	10	8	7	0	5	2	RP4-635E18.7
ENSG00000230337	2	2	2	2	3	6	0	0	0	1	1	1	0	2	2	1	3	0	0	2	RP4-635E18.6
ENSG00000198793	1023	1012	797	1689	644	1458	332	350	232	1114	1000	1038	684	1043	1251	1108	904	215	1123	744	MTOR
ENSG00000225602	2	1	3	2	2	1	1	1	0	5	3	6	0	1	1	2	0	0	0	0	MTOR-AS1
ENSG00000253086	0	0	0	0	0	0	0	0	0	0	0	0	0	0	0	0	0	0	0	0	RNU6-537P
ENSG00000171819	0	0	0	0	0	0	0	0	0	0	0	0	0	0	0	0	0	0	0	0	ANGPTL7
ENSG00000207451	0	0	0	0	0	0	0	0	0	0	0	0	0	0	0	0	0	0	0	0	RNU6-291P
ENSG00000238173	0	0	1	0	0	2	0	0	0	0	0	0	0	0	0	0	0	0	2	0	RPL39P6
ENSG00000120942	173	208	137	382	135	250	112	132	93	318	316	399	192	383	377	335	144	47	344	230	UBIAD1
ENSG00000238199	0	0	1	0	0	0	0	1	0	0	0	0	0	0	1	0	0	0	0	0	UBE2V2P3
ENSG00000224338	0	0	0	0	0	0	0	0	0	0	0	0	0	0	0	0	0	0	0	0	RP11-149P14.1
ENSG00000204624	0	0	0	0	0	0	0	0	0	1	0	0	1	0	0	0	0	0	0	0	PTCHD2
ENSG00000235643	0	0	0	0	0	0	0	0	0	0	0	0	0	0	0	0	0	0	0	0	RP1-69M21.2
ENSG00000116661	162	198	180	207	192	273	44	58	35	200	119	100	49	125	169	48	99	22	64	99	FBXO2
ENSG00000132879	87	121	80	122	89	129	25	29	19	68	68	50	19	40	80	43	49	13	34	35	FBXO44
ENSG00000116663	6	1	1	4	4	6	0	0	1	1	4	3	1	6	5	0	3	2	3	1	FBXO6
ENSG00000116670	85	93	61	175	42	140	20	26	11	49	81	51	25	38	37	57	32	12	52	22	MAD2L2
ENSG00000162490	0	0	0	0	0	0	0	0	0	0	0	0	0	0	0	0	0	0	0	0	DRAXIN
ENSG00000177674	188	182	148	313	113	274	69	57	26	183	183	156	95	145	192	121	135	35	138	121	AGTRAP
ENSG00000215910	6	11	5	11	3	10	2	4	0	7	6	0	0	2	1	2	1	0	1	0	C1orf167
ENSG00000177553	0	0	0	0	0	0	0	0	0	0	0	0	0	0	0	0	0	0	0	0	RP11-56N19.5
ENSG00000177000	395	391	313	536	348	566	101	126	74	447	320	358	92	214	271	202	271	40	167	207	MTHFR
ENSG00000011021	190	227	161	387	132	318	77	82	49	241	268	236	78	165	193	177	208	40	167	160	CLCN6
ENSG00000276470	0	0	0	0	0	0	0	0	0	0	0	0	0	0	0	0	0	0	0	0	NPPA-AS1_1
ENSG00000278852	0	0	0	0	0	0	0	0	0	0	0	0	0	0	0	0	0	0	0	0	NPPA-AS1_2
ENSG00000175206	0	2	0	0	0	0	0	1	0	1	1	0	0	0	0	1	2	0	0	0	NPPA
ENSG00000275915	0	0	0	0	0	0	0	0	0	0	0	0	0	0	0	0	0	0	0	0	NPPA-AS1_3
ENSG00000120937	0	0	0	0	0	0	0	0	0	0	0	0	0	0	0	0	0	0	0	0	NPPB
ENSG00000224904	0	0	0	0	0	0	0	0	0	0	0	0	0	0	0	0	0	0	0	0	RP5-934G17.6
ENSG00000199347	0	0	0	0	0	0	0	0	0	0	0	0	0	0	0	0	0	0	0	0	RNU5E-1
ENSG00000201801	0	0	2	2	0	1	0	2	0	0	0	0	0	0	1	0	1	0	1	0	RNU5E-4P
ENSG00000116685	500	505	390	686	264	641	138	151	71	507	380	321	174	382	523	284	326	73	349	325	KIAA2013
ENSG00000083444	1375	1309	962	2161	758	1952	325	369	218	1091	981	966	601	979	1040	780	632	155	918	660	PLOD1
ENSG00000116688	1969	1847	1232	3269	1102	2200	675	688	399	1679	1513	1799	1209	1674	1973	2160	1443	409	2201	1290	MFN2
ENSG00000270914	0	0	0	0	0	0	0	0	0	0	0	0	0	0	0	0	0	0	0	0	RP5-1077B9.5
ENSG00000116691	41	35	25	54	14	51	5	9	5	36	39	16	20	27	30	46	26	9	34	20	MIIP
ENSG00000202461	0	0	0	0	0	0	0	0	0	0	0	0	0	0	0	0	0	0	0	0	Y_RNA
ENSG00000276869	0	0	0	0	0	0	0	0	0	0	0	0	0	0	0	0	0	0	0	0	MIR6729
ENSG00000243539	0	0	0	0	0	0	0	0	0	0	0	0	0	0	0	0	0	0	0	0	RN7SL649P
ENSG00000120949	0	1	0	0	0	0	0	0	0	0	0	0	0	0	0	0	0	0	0	0	TNFRSF8
ENSG00000201135	0	0	0	0	0	0	0	0	0	0	0	0	0	0	0	0	0	0	0	0	RNU6-777P
ENSG00000227875	0	0	0	0	0	0	0	0	0	0	0	0	0	0	0	0	0	0	0	0	RP11-426M1.2
ENSG00000028137	1	2	1	5	3	2	0	1	3	7	0	3	0	0	0	0	0	0	0	0	TNFRSF1B
ENSG00000263676	0	0	0	0	0	0	0	0	0	0	0	0	0	0	0	0	0	0	0	0	MIR4632
ENSG00000225196	0	0	0	0	0	0	0	0	0	0	0	0	0	0	0	0	0	0	0	0	RP5-1118D24.2
ENSG00000252969	0	0	0	0	0	0	0	0	0	0	0	0	0	0	0	0	0	0	0	0	SNORA70
ENSG00000048707	1593	1712	1371	2702	1001	2304	611	625	377	1833	1449	1768	693	1449	2140	1442	1477	323	1512	1241	VPS13D
ENSG00000239149	0	0	2	1	0	3	0	0	0	0	1	0	0	0	0	0	0	0	0	0	SNORA59A
ENSG00000229484	0	1	0	0	0	0	0	0	0	0	0	0	0	0	0	0	0	0	0	0	RP5-888M10.2
ENSG00000162496	526	785	859	849	711	1042	74	159	110	650	283	434	46	122	157	57	213	38	130	89	DHRS3
ENSG00000221340	0	1	0	0	0	1	0	0	0	0	0	0	0	0	0	0	0	0	0	0	RNU6ATAC18P
ENSG00000276830	0	0	0	0	0	0	0	0	0	0	0	0	0	0	0	0	0	0	0	0	MIR6730
ENSG00000272482	9	19	10	10	7	22	0	4	2	2	2	5	1	4	1	4	4	1	3	1	RP11-474O21.5
ENSG00000204518	0	0	0	0	0	0	0	0	0	0	0	0	0	0	0	0	0	0	0	0	AADACL4
ENSG00000226166	0	0	0	0	0	0	0	0	0	0	0	0	0	0	0	0	0	0	0	0	RP11-474O21.2
ENSG00000188984	0	0	0	0	0	0	0	0	0	0	0	0	0	0	0	0	0	0	0	0	AADACL3
ENSG00000157330	0	0	0	0	0	0	0	0	0	0	0	0	0	0	0	0	0	0	0	0	C1orf158
ENSG00000116726	0	0	0	0	0	0	0	0	0	0	0	0	0	0	0	0	0	0	0	0	PRAMEF12
ENSG00000116721	0	0	0	0	0	0	0	0	0	0	0	0	0	0	0	0	0	0	0	0	PRAMEF1
ENSG00000228338	0	0	0	0	0	0	0	0	0	0	0	0	0	0	0	0	0	0	0	0	RP5-845O24.8
ENSG00000239810	0	0	0	0	0	0	0	0	0	0	0	0	0	0	0	0	0	0	0	0	PRAMEF11
ENSG00000231103	0	0	0	0	0	0	0	0	0	0	0	0	0	0	0	0	0	0	0	0	RP5-845O24.3
ENSG00000179172	0	0	1	0	0	0	0	0	0	0	0	0	0	0	0	0	0	0	0	0	HNRNPCL1
ENSG00000120952	0	0	0	0	0	0	0	0	0	0	0	0	0	0	0	0	0	0	0	0	PRAMEF2
ENSG00000243073	0	0	0	0	0	0	0	0	0	0	0	0	0	0	0	0	0	0	0	0	PRAMEF4
ENSG00000187545	0	0	0	0	0	0	0	0	0	0	0	0	0	0	0	0	0	0	0	0	PRAMEF10
ENSG00000204510	0	0	0	0	0	0	0	0	0	0	0	0	0	0	0	0	0	0	0	0	PRAMEF7
ENSG00000207434	0	0	0	0	0	0	0	0	0	0	0	0	0	0	0	0	0	0	0	0	RNU6-1072P
ENSG00000234064	0	0	0	0	0	0	0	0	0	0	0	0	0	0	0	0	0	0	0	0	RP11-450I1.2
ENSG00000232423	0	0	0	0	0	0	0	0	0	0	0	0	0	0	0	0	0	0	0	0	PRAMEF6
ENSG00000274178	0	0	0	0	0	0	0	0	0	0	0	0	0	0	0	0	0	0	0	0	CH17-409J4.2
ENSG00000274764	0	0	0	0	0	0	0	0	0	0	0	0	0	0	0	0	0	0	0	0	WI2-3308P17.2
ENSG00000277058	0	0	0	0	0	0	0	0	0	0	0	0	0	0	0	0	0	0	0	0	HNRNPCL3
ENSG00000229571	0	0	0	0	0	0	0	0	0	0	0	0	0	0	0	0	0	0	0	0	PRAMEF26
ENSG00000277862	0	0	0	0	0	0	0	0	0	0	0	0	0	0	0	0	0	0	0	0	WI2-2994D6.1
ENSG00000236179	0	0	0	0	0	0	0	0	0	0	0	0	0	0	0	0	0	0	0	0	RP13-221M14.4
ENSG00000275774	0	0	0	0	0	0	0	0	0	0	0	0	0	0	0	0	0	0	0	0	HNRNPCL2
ENSG00000229978	0	0	0	0	0	0	0	0	0	0	0	0	0	0	0	0	0	0	0	0	RP13-221M14.3
ENSG00000233336	0	0	0	0	0	0	0	0	0	0	0	0	0	0	0	0	0	0	0	0	RP13-221M14.2
ENSG00000280267	0	0	0	0	0	0	0	0	0	0	0	0	0	0	0	0	0	0	0	0	PRAMEF25
ENSG00000179412	0	0	0	0	0	0	0	0	0	0	0	0	0	0	0	0	0	0	0	0	HNRNPCL4
ENSG00000204505	0	0	0	0	0	0	0	0	0	0	0	0	0	0	0	0	0	0	0	0	PRAMEF25
ENSG00000279169	0	0	0	0	0	0	0	0	0	0	0	0	0	0	0	0	0	0	0	0	CH17-228N4.2
ENSG00000279804	0	0	0	0	0	0	0	0	0	0	0	0	0	0	0	0	0	0	0	0	PRAMEF18
ENSG00000250894	0	0	0	0	0	0	0	0	0	0	0	0	0	0	0	0	0	0	0	0	RP11-450I1.4
ENSG00000270601	0	0	0	0	0	0	0	0	0	0	0	0	0	0	0	0	0	0	0	0	PRAMEF5
ENSG00000231219	0	0	0	0	0	0	0	0	0	0	0	0	0	0	0	0	0	0	0	0	RP11-219C24.8
ENSG00000207511	0	0	0	0	0	0	0	0	0	0	0	0	0	0	0	0	0	0	0	0	RNU6-771P
ENSG00000182330	0	0	0	0	0	0	0	0	0	0	0	0	0	0	0	0	0	0	0	0	PRAMEF8
ENSG00000237700	0	0	0	0	0	0	0	0	0	0	0	0	0	0	0	0	0	0	0	0	RP11-219C24.6
ENSG00000204501	0	0	0	0	0	0	0	0	0	0	0	0	0	0	0	0	0	0	0	0	PRAMEF9
ENSG00000228229	0	0	0	0	0	0	0	0	0	0	0	0	0	0	0	0	0	0	0	0	RP11-219C24.10
ENSG00000204481	0	0	0	0	0	0	0	0	0	0	0	0	0	0	0	0	0	0	0	0	PRAMEF14
ENSG00000204480	0	0	0	0	0	0	0	0	0	0	0	0	0	0	0	0	0	0	0	0	PRAMEF19
ENSG00000204479	0	0	0	0	0	0	0	0	0	0	0	0	0	0	0	0	0	0	0	0	PRAMEF17
ENSG00000204478	0	0	0	0	0	0	0	0	0	0	0	0	0	0	0	0	0	0	0	0	PRAMEF20
ENSG00000162494	0	0	0	0	0	0	0	0	0	0	0	0	0	0	0	0	0	0	0	0	LRRC38
ENSG00000259961	0	0	0	0	0	0	0	0	0	0	0	0	0	0	0	0	0	0	0	0	RP4-597A16.2
ENSG00000215909	0	0	0	0	0	0	0	0	0	0	0	0	0	0	0	0	0	0	0	0	RP4-597A16.3
ENSG00000162493	0	0	0	0	0	0	0	0	0	0	0	0	0	0	0	0	0	0	0	0	PDPN
ENSG00000222952	0	0	0	0	0	0	0	0	0	0	0	0	0	0	0	0	0	0	0	0	RNA5SP41
ENSG00000237445	0	0	0	0	0	0	0	0	0	0	0	0	0	0	0	0	0	0	0	0	CTA-520D8.2
ENSG00000253085	0	0	0	0	0	0	0	0	0	0	0	0	0	0	0	0	0	0	0	0	SCARNA11
ENSG00000116731	986	992	835	1468	641	1262	352	390	225	1112	751	1021	387	839	1150	713	829	174	674	664	PRDM2
ENSG00000189337	106	120	81	181	86	141	27	23	17	112	69	84	61	112	87	106	71	10	79	72	KAZN
ENSG00000252151	0	0	0	0	0	0	0	0	0	0	0	0	0	0	0	0	0	0	0	0	RNU6-1265P
ENSG00000231606	0	0	0	0	0	0	0	0	0	0	0	0	0	0	0	0	0	0	0	0	RP11-344F13.1
ENSG00000234593	0	0	0	0	0	0	0	0	0	0	0	0	0	0	0	0	0	0	0	0	RP4-704D23.1
ENSG00000235829	0	0	0	0	0	0	0	0	0	0	0	0	0	0	0	0	0	0	0	0	TBCAP2
ENSG00000175147	14	23	16	51	10	36	16	18	16	36	36	42	23	25	71	17	12	3	26	15	TMEM51-AS1
ENSG00000171729	30	35	27	69	29	49	41	37	23	147	96	120	52	57	72	57	57	20	49	40	TMEM51
ENSG00000204464	0	0	0	0	0	0	0	0	0	0	0	0	0	0	0	0	0	0	0	0	C1orf195
ENSG00000215720	1	0	0	0	0	0	0	0	0	2	0	0	0	0	0	0	0	0	0	0	RP1-21O18.3
ENSG00000278480	1	0	0	0	2	0	0	0	0	1	1	0	0	0	2	0	0	0	0	0	RP5-903E17.2
ENSG00000142621	8	17	13	13	6	12	0	2	2	5	2	7	1	2	3	1	0	1	2	1	FHAD1
ENSG00000233485	1	5	3	2	2	2	0	1	1	1	4	5	2	1	1	0	0	0	2	1	RP3-467K16.2
ENSG00000236045	1	5	0	6	0	0	0	1	0	0	0	0	0	1	1	0	0	0	0	0	RP3-467K16.7
ENSG00000228140	5	7	1	8	3	6	3	3	0	3	3	3	0	0	0	1	0	0	5	0	RP3-467K16.4
ENSG00000142634	1490	1181	759	2004	1134	1535	655	710	437	2293	1489	1662	1541	1911	1869	1193	653	233	1721	1260	EFHD2
ENSG00000162438	6	4	0	7	5	7	3	0	1	8	2	2	4	1	1	1	0	0	0	3	CTRC
ENSG00000142615	0	0	0	0	0	0	0	0	0	0	0	0	0	0	0	0	0	0	0	0	CELA2A
ENSG00000215704	0	0	0	0	0	1	0	0	0	0	0	0	0	0	0	1	0	0	0	1	CELA2B
ENSG00000132906	68	82	104	138	66	147	25	31	22	116	52	60	11	47	51	26	44	13	52	47	CASP9
ENSG00000116138	1008	1225	1331	1848	784	1499	617	712	364	1212	870	1710	704	1405	2338	1451	1448	276	1162	982	DNAJC16
ENSG00000251866	0	0	0	0	0	0	0	0	1	1	0	0	0	0	0	0	0	0	2	0	SCARNA21
ENSG00000272510	23	11	6	9	0	4	2	0	0	3	3	3	1	3	1	2	0	1	0	3	RP4-680D5.8
ENSG00000116771	30	30	1	77	5	12	6	4	3	6	15	19	40	16	17	36	10	3	70	9	AGMAT
ENSG00000237301	3	0	0	0	0	0	0	0	0	0	0	0	0	0	0	0	0	0	0	0	RP4-680D5.2
ENSG00000235084	1	1	0	0	0	1	0	0	0	1	0	0	0	4	0	0	0	0	3	1	CHCHD2P6
ENSG00000252417	0	0	0	0	0	0	0	0	0	0	0	0	0	0	0	0	0	0	0	0	RNU7-179P
ENSG00000236500	0	0	0	0	0	0	0	0	0	0	0	0	0	0	0	0	0	0	0	0	RP4-680D5.4
ENSG00000197312	671	767	527	1240	391	1008	318	301	168	733	745	851	491	1060	1336	1040	951	211	928	721	DDI2
ENSG00000215695	0	0	0	0	0	0	0	0	0	0	0	0	0	0	0	0	0	0	0	0	RSC1A1
ENSG00000271742	0	0	0	0	0	0	0	0	0	0	0	0	0	0	0	0	0	0	0	0	RP4-680D5.9
ENSG00000116786	522	577	468	814	486	732	162	189	128	665	383	501	234	483	643	345	485	86	433	434	PLEKHM2
ENSG00000237938	106	89	69	99	15	121	1	1	0	60	51	2	0	1	2	2	4	2	4	0	RP11-288I21.1
ENSG00000162461	6	10	1	10	5	3	1	1	0	7	0	4	2	2	6	3	3	1	2	1	SLC25A34
ENSG00000224459	0	0	0	0	0	0	0	1	0	1	1	0	0	0	0	0	0	0	0	0	RP11-169K16.4
ENSG00000162460	0	0	0	0	0	0	0	0	0	0	0	0	0	0	0	0	0	0	0	0	TMEM82
ENSG00000162458	234	317	316	354	256	493	94	100	93	517	182	269	106	254	426	93	208	26	123	213	FBLIM1
ENSG00000224321	0	0	1	0	0	0	0	0	0	1	0	1	0	0	0	0	0	0	0	0	RP11-169K16.6
ENSG00000233954	3	2	3	4	9	5	1	0	1	6	3	4	1	5	5	1	1	1	0	3	UQCRHL
ENSG00000178715	0	2	0	1	0	0	0	0	0	0	0	1	0	0	0	0	0	0	0	0	RP11-169K16.8
ENSG00000179743	30	27	19	45	20	37	10	5	8	21	9	28	8	10	12	13	22	1	7	18	FLJ37453
ENSG00000065526	1903	2193	1762	3363	1540	2982	670	718	513	2480	1618	1952	1195	2140	2448	1676	1614	367	1663	1540	SPEN
ENSG00000270620	0	0	0	0	0	0	0	0	0	0	1	0	0	0	0	0	0	0	0	0	RP1-134O19.3
ENSG00000116809	186	181	153	277	177	239	43	44	58	184	123	154	82	146	160	74	82	9	99	112	ZBTB17
ENSG00000234607	1	1	1	0	0	0	0	0	0	0	0	0	0	0	0	0	0	0	0	0	RP11-5P18.1
ENSG00000231353	0	0	0	0	0	0	0	0	0	0	0	0	0	0	0	0	0	0	0	0	RP11-5P18.3
ENSG00000275503	0	0	0	0	0	0	0	0	0	0	0	0	0	0	0	0	0	0	0	0	RP11-5P18.11
ENSG00000224966	0	0	0	0	0	0	0	0	0	0	0	0	0	0	0	0	0	0	0	0	TBC1D3P6
ENSG00000183888	0	0	0	0	0	0	0	0	0	0	0	0	0	0	0	0	0	0	0	0	C1orf64
ENSG00000233078	0	0	0	0	0	0	0	0	0	0	0	0	0	0	0	0	0	0	0	0	RP11-5P18.5
ENSG00000173641	1	0	0	1	0	1	0	0	0	0	0	0	0	0	1	0	0	0	0	1	HSPB7
ENSG00000186510	0	1	4	1	0	0	0	0	0	5	1	1	0	0	0	3	0	0	2	0	CLCNKA
ENSG00000232456	2	0	0	0	0	0	0	0	0	0	0	0	0	0	0	0	0	0	0	0	RP11-5P18.10
ENSG00000184908	0	0	1	0	0	0	0	0	0	1	0	0	0	0	0	0	0	0	0	0	CLCNKB
ENSG00000185519	0	1	1	5	0	0	0	0	0	0	2	2	2	3	0	2	0	0	1	0	FAM131C
ENSG00000142627	2547	2987	2525	4160	2330	3839	319	326	164	1056	924	929	785	1228	1413	1357	790	188	1410	863	EPHA2
ENSG00000227959	9	5	12	24	4	19	3	3	0	8	11	7	5	8	13	2	1	1	8	5	RP11-276H7.2
ENSG00000224621	6	14	3	18	4	21	1	3	0	14	8	4	1	7	10	2	2	1	1	4	RP11-276H7.3
ENSG00000234166	0	2	0	1	0	0	0	0	0	0	0	0	0	1	0	0	0	0	0	0	ARHGEF19-AS1
ENSG00000142632	36	51	43	69	46	100	11	8	10	49	30	31	11	20	52	24	28	17	19	14	ARHGEF19
ENSG00000237276	1	2	0	1	0	0	0	0	0	1	0	0	1	2	2	1	0	0	0	0	ANO7P1
ENSG00000132881	13	15	8	28	15	20	7	3	1	12	15	2	7	23	8	17	14	2	17	3	RSG1
ENSG00000233929	0	0	0	3	0	0	0	1	0	0	0	2	0	0	0	0	0	0	0	0	MT1XP1
ENSG00000037637	180	214	143	312	82	257	48	76	33	220	171	161	86	176	254	180	163	28	202	147	FBXO42
ENSG00000055070	951	1035	787	1663	543	1504	336	361	204	1130	927	1002	493	1005	1250	875	838	168	861	731	SZRD1
ENSG00000226457	0	0	0	0	0	0	0	0	0	0	1	1	0	0	1	0	0	0	0	0	RP11-430L17.1
ENSG00000187144	15	16	11	31	1	19	6	4	1	13	13	5	3	6	18	3	5	0	5	3	SPATA21
ENSG00000157191	515	630	532	691	514	786	225	260	132	877	521	627	314	620	889	324	397	86	448	617	NECAP2
ENSG00000226029	27	21	18	27	10	32	6	4	7	29	19	31	6	14	35	16	11	1	6	9	RP4-798A10.2
ENSG00000080947	6	14	11	17	9	22	6	14	10	27	20	25	1	5	19	14	8	5	9	4	CROCCP3
ENSG00000206652	12	2	4	11	0	6	3	0	0	5	1	1	0	1	0	0	2	0	1	2	RNU1-1
ENSG00000261135	2	1	0	2	0	2	0	0	0	1	2	3	0	4	2	3	0	0	1	0	RP4-798A10.7
ENSG00000224174	0	0	0	0	0	0	0	0	0	0	0	0	0	0	0	0	0	0	0	0	RP4-798A10.4
ENSG00000233421	0	0	0	0	0	0	0	0	0	0	0	0	0	1	0	0	0	0	0	0	RP5-875O13.1
ENSG00000277344	0	0	0	0	0	0	0	0	0	0	0	0	0	0	0	0	0	0	0	0	U1
ENSG00000225710	1	0	1	0	0	2	0	0	0	0	0	0	1	0	1	0	0	0	1	0	RP5-875O13.6
ENSG00000219481	277	344	256	539	197	462	110	109	59	408	338	344	115	217	306	303	345	66	233	182	NBPF1
ENSG00000271732	0	0	0	0	0	0	0	0	0	0	0	0	0	0	0	0	0	0	0	0	RP5-1182A14.5
ENSG00000215908	96	65	50	161	60	106	26	26	16	92	90	72	40	75	131	88	90	14	95	77	CROCCP2
ENSG00000186301	19	14	11	28	13	20	2	3	3	10	11	8	2	6	5	6	2	1	7	9	MST1P2
ENSG00000207513	0	0	0	0	0	0	0	0	0	0	0	0	0	0	0	0	0	0	0	0	RNU1-3
ENSG00000280114	7	0	4	5	0	1	0	1	0	3	1	4	0	0	4	1	2	1	1	5	RP5-875O13.7
ENSG00000236698	5	2	0	5	1	7	1	2	0	0	2	4	7	7	7	6	3	1	16	6	EIF1AXP1
ENSG00000268869	7	3	4	2	3	3	1	2	3	8	10	4	1	6	0	3	3	1	3	4	ESPNP
ENSG00000279151	0	0	0	0	0	0	0	0	0	0	1	0	0	0	0	0	0	0	0	0	RP1-163M9.7
ENSG00000058453	33	35	15	63	15	38	6	12	2	31	27	21	12	27	18	13	7	6	19	23	CROCC
ENSG00000227684	0	0	0	0	0	0	0	0	0	0	0	0	0	0	0	0	0	0	0	0	CROCCP4
ENSG00000207389	0	0	0	0	0	0	0	0	0	0	0	0	0	0	0	0	0	0	0	0	RNU1-4
ENSG00000186715	1	7	4	10	6	2	0	2	2	1	1	5	1	0	0	1	0	0	0	2	MST1L
ENSG00000223643	0	0	0	0	0	0	0	0	0	0	0	0	0	0	0	0	0	0	0	0	RP11-108M9.1
ENSG00000230239	3	1	0	0	1	0	1	0	1	1	4	0	0	0	0	0	0	0	1	0	RP11-108M9.2
ENSG00000263811	0	0	0	0	0	0	0	0	0	0	0	0	0	0	0	0	0	0	0	0	MIR3675
ENSG00000228549	0	0	0	0	0	0	0	0	0	0	2	0	0	0	0	0	0	0	1	0	RP11-108M9.3
ENSG00000277234	0	0	0	0	0	0	0	0	0	0	0	0	0	0	0	0	0	0	0	0	U1
ENSG00000238142	0	0	0	0	0	0	0	0	0	0	0	0	0	0	0	0	0	0	0	0	RP11-108M9.4
ENSG00000235241	0	0	0	0	0	0	0	0	0	0	0	0	0	0	0	0	0	0	0	0	RP11-108M9.5
ENSG00000207005	1	0	3	2	0	1	0	1	0	1	0	0	0	0	0	0	0	0	0	0	RNU1-2
ENSG00000272426	2	2	0	0	0	7	0	1	0	0	2	0	2	1	0	4	0	1	5	0	RP11-108M9.6
ENSG00000117122	0	0	0	0	0	0	0	0	0	1	0	0	0	0	0	0	0	0	0	0	MFAP2
ENSG00000226526	7	6	6	4	0	12	3	0	1	8	6	4	0	5	5	4	0	0	4	1	RP1-37C10.3
ENSG00000159363	353	300	243	546	149	434	90	108	52	298	302	274	191	281	316	305	259	65	255	192	ATP13A2
ENSG00000117118	654	519	281	1055	143	708	172	139	71	339	483	433	307	530	448	498	298	103	590	229	SDHB
ENSG00000117115	2820	4803	4899	3977	3935	5844	932	1197	967	6019	2237	3905	1194	2986	4634	1526	2224	428	1847	3237	PADI2
ENSG00000204362	36	17	36	38	24	51	5	6	5	21	10	17	13	18	17	21	31	4	25	16	RP11-380J14.1
ENSG00000142623	228	212	112	394	89	250	40	39	19	127	130	114	39	55	52	47	35	9	128	48	PADI1
ENSG00000142619	10	13	8	15	7	18	2	4	1	14	8	6	5	4	4	3	2	1	6	7	PADI3
ENSG00000266634	0	0	0	0	0	0	0	0	0	0	0	0	0	0	0	0	0	0	0	0	MIR3972
ENSG00000159339	39	21	1	45	11	35	8	6	3	13	30	20	12	15	5	28	5	7	21	4	PADI4
ENSG00000276747	0	0	0	0	0	0	0	2	0	0	0	0	0	0	0	0	0	0	0	0	PADI6
ENSG00000227751	13	5	1	9	0	11	1	0	0	4	2	2	2	7	9	2	2	0	1	0	RP1-20B21.4
ENSG00000179051	2361	2245	1742	3432	1473	2990	706	684	440	2324	1812	1878	1133	1814	2330	1730	1530	371	1894	1467	RCC2
ENSG00000074964	236	240	293	362	293	365	70	85	63	499	291	279	106	259	397	97	206	28	178	266	ARHGEF10L
ENSG00000236648	0	0	0	0	0	0	0	0	0	0	0	0	0	0	0	0	0	0	0	0	RP11-473A10.2
ENSG00000117148	0	1	0	2	0	2	2	0	0	0	0	2	1	1	0	1	0	1	5	0	ACTL8
ENSG00000261781	0	0	0	0	0	0	0	0	0	0	0	0	0	0	0	0	0	0	0	0	RP11-174G17.2
ENSG00000117154	0	0	0	0	0	0	0	0	0	0	0	0	0	0	0	0	0	0	0	0	IGSF21
ENSG00000280222	0	0	0	0	0	0	0	0	0	0	0	0	0	0	0	0	0	0	0	0	RP11-174G17.3
ENSG00000230035	0	0	0	0	0	0	0	0	0	0	0	0	0	0	0	0	0	0	0	0	RP11-174G17
ENSG00000225387	0	0	0	0	0	0	0	0	0	0	0	0	0	0	0	0	0	0	0	0	RP11-422P22.1
ENSG00000179023	31	35	30	17	19	30	1	4	3	14	10	10	9	14	21	11	17	1	4	13	KLHDC7A
ENSG00000235282	0	0	0	0	0	0	0	0	0	0	0	0	0	0	0	1	0	0	0	0	DYNLL1P3
ENSG00000225478	0	0	0	0	0	0	0	0	0	0	0	0	0	0	0	0	0	0	0	0	RP1-8B22.2
ENSG00000009709	0	0	0	0	0	0	0	0	0	0	0	0	0	0	0	0	0	0	0	0	PAX7
ENSG00000179002	0	0	0	0	0	0	0	0	0	0	0	0	0	0	0	0	0	0	0	0	TAS1R2
ENSG00000159423	50	53	41	92	21	76	12	17	11	44	38	40	20	30	29	30	27	5	31	14	ALDH4A1
ENSG00000265606	0	0	0	0	0	0	0	0	0	0	0	0	0	0	0	0	0	0	0	0	MIR4695
ENSG00000221662	0	0	0	0	0	0	0	0	0	0	0	0	0	0	0	0	0	0	0	0	MIR1290
ENSG00000169991	633	934	912	779	737	1015	228	325	253	1211	440	752	101	177	240	287	257	46	196	109	IFFO2
ENSG00000272084	2	4	4	0	1	6	0	5	4	3	1	4	2	1	3	4	1	1	5	2	RP5-1126H10.2
ENSG00000127481	3586	3912	3338	6363	2636	5511	1350	1565	1019	4909	3218	4315	1504	2917	4467	3936	3784	815	3496	2432	UBR4
ENSG00000230424	8	11	6	12	4	12	4	0	0	7	3	0	1	3	5	1	0	0	5	4	RP1-43E13.2
ENSG00000127463	1058	980	606	1847	506	1372	444	434	221	956	1171	1083	646	1181	1224	1266	772	213	1351	755	EMC1
ENSG00000053372	261	199	50	315	57	195	47	67	29	162	170	157	244	309	217	353	113	44	294	153	MRTO4
ENSG00000211454	2	0	1	1	1	2	0	0	0	0	0	1	0	0	0	1	5	1	0	0	AKR7L
ENSG00000162482	0	0	2	4	0	0	0	0	0	1	1	1	2	4	1	2	0	0	0	1	AKR7A3
ENSG00000270728	1	0	0	0	0	1	0	1	0	1	0	1	0	0	0	2	0	0	5	0	RP4-657E11.10
ENSG00000053371	282	279	163	553	162	424	101	73	49	203	283	221	165	226	222	240	156	42	305	126	AKR7A2
ENSG00000200403	1	2	2	0	0	2	0	0	0	4	2	0	0	0	0	0	2	0	1	0	RNU6-1099P
ENSG00000040487	37	53	37	62	29	92	25	20	21	100	63	63	27	52	102	58	66	14	44	61	PQLC2
ENSG00000077549	1983	1936	1267	2913	1075	2455	624	639	374	1809	1541	1729	974	1754	2099	1569	1470	310	1623	1198	CAPZB
ENSG00000240490	0	0	0	0	0	0	0	0	0	0	0	0	0	0	0	0	0	0	0	0	RN7SL277P
ENSG00000173436	66	47	29	70	9	59	19	21	12	52	54	62	22	44	51	80	32	10	44	30	MINOS1
ENSG00000201609	0	0	0	0	0	0	0	0	0	0	0	0	0	0	0	0	0	0	0	0	RNU4-28P
ENSG00000235185	0	0	0	0	0	0	0	0	0	0	0	0	0	2	0	0	0	0	0	1	RP5-1056L3.1
ENSG00000158747	892	798	429	1455	414	946	322	325	130	734	801	800	644	773	740	786	587	137	874	559	NBL1
ENSG00000270136	0	0	0	0	0	0	0	0	0	1	0	0	0	0	1	0	0	0	0	0	MINOS1-NBL1
ENSG00000226396	16	7	9	21	6	27	7	4	5	17	21	18	4	14	20	9	10	2	8	16	RP5-1056L3.3
ENSG00000158748	0	1	1	0	1	0	0	0	0	0	2	0	0	0	1	0	0	0	0	0	HTR6
ENSG00000162542	284	275	191	353	204	384	69	74	44	276	217	190	128	216	259	175	158	35	209	172	TMCO4
ENSG00000178828	0	0	0	0	0	0	0	0	0	0	0	0	0	0	0	0	0	0	0	0	RNF186
ENSG00000235434	0	0	0	0	0	0	0	0	0	0	0	0	0	0	0	0	0	0	0	0	RP11-91K11.2
ENSG00000169914	142	128	97	353	72	215	66	81	32	210	184	197	84	217	259	201	191	51	188	177	OTUD3
ENSG00000188784	0	0	0	0	0	0	0	0	0	0	0	0	0	0	0	0	0	0	0	0	PLA2G2E
ENSG00000242688	0	0	0	0	0	0	0	0	0	0	0	0	0	0	0	0	0	0	0	0	RN7SL304P
ENSG00000188257	0	0	0	0	0	0	0	0	0	0	0	0	0	0	0	0	0	0	0	0	PLA2G2A
ENSG00000127472	0	0	0	0	0	1	0	0	0	0	0	0	0	0	0	0	0	0	0	0	PLA2G5
ENSG00000117215	2	0	0	0	1	1	0	0	0	0	0	0	0	0	0	0	0	0	0	0	PLA2G2D
ENSG00000158786	0	1	0	0	0	2	0	0	0	0	0	0	1	0	0	0	0	0	0	0	PLA2G2F
ENSG00000227066	3	0	2	6	0	2	1	3	0	3	0	3	1	0	0	0	1	0	0	0	RP3-340N1.2
ENSG00000187980	0	0	0	0	0	0	0	0	0	0	0	0	0	0	0	0	0	0	0	0	PLA2G2C
ENSG00000162543	0	0	0	1	0	0	0	0	0	0	0	0	0	0	0	0	0	0	0	0	UBXN10
ENSG00000228105	0	0	0	0	0	0	0	0	0	0	0	0	0	0	0	0	0	0	0	0	RP3-340N1.6
ENSG00000158816	0	0	0	0	0	0	0	0	0	0	0	0	0	0	0	0	0	0	0	0	VWA5B1
ENSG00000226664	0	0	0	0	0	0	0	0	0	0	0	0	0	0	0	0	0	0	0	0	RP4-745E8.2
ENSG00000236963	0	1	4	0	0	0	0	0	0	0	0	0	2	0	3	1	0	0	0	0	LINC01141
ENSG00000226487	0	0	0	0	0	0	0	0	0	0	0	0	0	0	0	0	0	0	0	0	RP4-749H3.2
ENSG00000162545	1757	1884	1451	3347	1243	2252	863	991	583	2819	1576	2256	1328	2353	2977	1247	1351	330	1398	1762	CAMK2N1
ENSG00000090432	388	399	256	552	214	477	129	151	94	405	347	337	233	385	450	320	202	66	257	262	MUL1
ENSG00000215520	0	0	0	0	0	0	0	0	0	0	0	0	0	0	0	0	0	0	0	0	RPS4XP4
ENSG00000183114	0	0	0	0	0	0	0	0	0	0	0	0	0	0	0	0	0	0	0	0	FAM43B
ENSG00000158825	541	553	438	792	275	783	140	135	71	520	404	419	203	418	541	322	404	61	312	292	CDA
ENSG00000158828	1737	1922	1468	2231	1290	2306	471	540	301	1692	1161	1272	540	1259	1608	759	1295	260	763	864	PINK1
ENSG00000117242	326	252	217	308	71	361	88	61	43	214	205	136	61	137	206	143	128	23	119	77	PINK1-AS
ENSG00000244038	1450	1516	1208	2316	769	2044	565	657	327	1436	1453	1619	859	1549	1968	1419	1240	272	1372	1062	DDOST
ENSG00000117245	0	0	0	0	1	0	0	0	0	2	0	1	0	4	0	1	4	0	0	3	KIF17
ENSG00000235432	0	0	0	0	0	0	0	0	0	0	1	0	0	0	0	0	0	0	0	0	RP5-930J4.5
ENSG00000189410	12	1	1	3	0	2	0	0	0	4	2	4	4	4	4	7	7	1	9	3	SH2D5
ENSG00000233069	0	0	0	0	0	0	0	0	0	0	0	0	0	0	0	0	0	0	0	0	RP5-930J4.2
ENSG00000127483	2212	2368	1962	3982	1278	3236	750	845	545	2620	1871	2343	953	2021	2702	1717	1691	413	1859	1573	HP1BP3
ENSG00000075151	2788	2759	1772	4704	1458	3576	829	829	488	2263	2017	2286	1096	2053	2325	1951	1897	441	2091	1297	EIF4G3
ENSG00000251914	0	0	0	0	0	0	0	0	0	0	0	0	0	0	0	0	0	0	0	0	RNU7-200P
ENSG00000221808	0	0	0	0	0	0	0	0	0	0	0	0	0	0	3	0	0	0	2	0	MIR1256
ENSG00000233072	1	0	0	0	0	0	0	0	0	1	0	4	0	1	1	2	0	0	1	0	RPS15AP6
ENSG00000236073	1	0	0	2	0	0	2	0	2	0	1	1	0	0	0	0	0	0	1	0	RP11-487E1.2
ENSG00000235112	0	0	0	0	0	0	0	0	0	0	0	0	0	0	0	0	0	0	0	0	HSPE1P27
ENSG00000117298	1134	1077	706	2044	545	1438	337	296	171	908	908	805	448	692	662	642	513	125	854	604	ECE1
ENSG00000236936	0	0	0	0	0	0	0	0	0	0	0	0	0	0	0	0	0	0	0	0	RP3-329E20.2
ENSG00000231105	0	2	3	1	0	4	0	0	0	0	0	0	0	0	3	0	0	1	0	0	RP5-1071N3.1
ENSG00000236216	0	1	0	0	0	0	0	0	0	0	0	0	0	0	1	0	0	0	0	0	PPP1R11P1
ENSG00000228823	0	0	0	0	0	0	0	0	0	0	0	0	0	0	0	0	0	0	0	1	RP11-293F5.8
ENSG00000236009	0	0	0	0	0	0	0	0	0	0	0	0	0	0	0	0	0	0	0	0	RP11-293F5.1
ENSG00000227001	0	0	3	2	1	3	0	0	1	0	0	1	1	2	1	2	0	1	1	3	NBPF2P
ENSG00000187952	0	0	0	0	0	0	0	0	0	0	0	0	0	0	0	0	0	0	0	1	HS6ST1P1
ENSG00000186543	0	0	0	0	0	0	0	0	0	0	0	0	0	0	0	0	0	0	0	0	CROCCP5
ENSG00000142794	67	70	51	120	48	106	26	36	13	95	62	78	34	66	51	55	50	12	44	41	NBPF3
ENSG00000176378	0	0	0	0	0	0	0	0	0	0	0	0	0	0	0	0	0	0	0	0	PFN1P10
ENSG00000162551	0	0	0	0	0	0	0	0	0	0	0	0	0	0	0	0	0	0	0	0	ALPL
ENSG00000233431	0	0	0	0	0	0	0	0	0	0	0	0	0	0	0	0	0	0	0	0	RP11-63N8.3
ENSG00000076864	18	16	13	27	22	35	6	4	3	26	11	8	10	13	14	4	9	3	7	8	RAP1GAP
ENSG00000090686	1590	1548	1228	2984	832	2148	529	549	346	1407	1245	1406	746	1479	1638	1376	1357	281	1432	981	USP48
ENSG00000231978	0	0	0	0	0	0	0	0	0	0	0	0	0	0	0	0	0	0	0	0	RP11-132G19.3
ENSG00000187942	13	12	6	27	1	11	2	3	0	12	11	9	0	3	7	5	2	0	1	2	LDLRAD2
ENSG00000142798	1074	1064	751	1828	600	1586	315	353	178	1105	925	814	463	724	756	607	441	121	568	459	HSPG2
ENSG00000232037	0	1	0	0	0	0	0	0	0	0	0	0	0	0	1	0	0	0	0	0	RP11-26H16.1
ENSG00000219073	0	0	0	0	0	0	0	0	0	0	0	0	0	0	0	0	0	0	0	0	CELA3B
ENSG00000273610	0	0	0	0	0	0	0	0	0	0	0	0	0	0	0	0	0	0	0	0	Metazoa_SRP
ENSG00000201919	0	0	0	0	0	0	0	0	0	0	0	0	0	0	0	0	0	0	0	0	RNU6-1022P
ENSG00000142789	0	0	0	0	0	0	0	0	0	0	0	0	0	0	0	0	0	0	0	0	CELA3A
ENSG00000278124	0	0	0	0	0	0	0	0	0	0	0	0	0	0	0	0	0	0	0	0	Metazoa_SRP
ENSG00000201273	0	0	0	0	0	0	0	0	0	0	0	0	0	0	0	0	0	0	0	0	RNU6-776P
ENSG00000228397	0	3	0	0	0	0	0	0	0	0	0	3	0	0	0	0	1	0	0	0	RP1-224A6.3
ENSG00000218510	37	30	28	73	16	51	10	17	7	24	21	25	16	28	20	32	21	6	25	13	LINC00339
ENSG00000070831	2042	1874	1360	3327	844	2618	566	615	347	2139	1874	1842	795	1640	2050	1539	1251	286	1404	1187	CDC42
ENSG00000230068	8	5	9	6	0	10	0	2	1	1	4	1	3	2	4	5	2	0	0	1	CDC42-IT1
ENSG00000271428	0	0	0	0	0	2	0	0	0	0	0	0	0	0	0	0	0	0	0	0	RP1-224A6.8
ENSG00000162552	7	4	4	11	5	5	1	0	0	1	2	4	1	0	1	2	1	0	0	0	WNT4
ENSG00000266564	0	0	0	0	0	0	0	0	0	0	0	0	0	0	0	0	0	0	0	0	MIR4418
ENSG00000234397	0	0	0	0	0	0	0	0	0	0	0	0	0	0	0	0	0	0	0	1	RP11-415K20.1
ENSG00000279625	0	0	0	0	0	0	0	0	0	0	0	0	0	0	0	0	0	0	0	0	RP11-415K20.2
ENSG00000184677	673	759	681	976	625	967	204	248	159	806	497	643	347	688	1064	674	963	198	583	648	ZBTB40
ENSG00000237200	5	4	3	5	2	5	0	3	1	8	3	3	1	5	12	4	8	0	5	2	ZBTB40-IT1
ENSG00000070886	0	0	0	0	0	0	0	0	0	0	0	0	0	0	0	0	0	0	0	0	EPHA8
ENSG00000276835	0	0	0	0	0	0	0	0	0	0	0	0	0	0	0	0	0	0	0	0	AL158086.1
ENSG00000173372	0	0	0	0	0	0	0	0	0	0	0	0	0	0	0	0	0	0	0	0	C1QA
ENSG00000159189	0	0	0	0	0	0	0	0	0	0	0	0	0	0	0	0	0	0	0	0	C1QC
ENSG00000173369	0	0	0	0	0	0	0	0	0	0	0	0	0	0	0	0	0	0	0	0	C1QB
ENSG00000133216	149	141	98	206	71	201	26	37	27	145	122	130	73	107	165	65	101	21	72	127	EPHB2
ENSG00000265422	0	0	0	0	0	0	0	0	0	0	0	0	0	0	0	0	0	0	0	0	MIR4684
ENSG00000225952	0	0	0	0	0	0	0	0	0	0	0	0	0	0	0	0	0	0	0	0	RP11-69E9.1
ENSG00000264014	1	0	0	0	0	0	0	0	0	0	0	0	0	0	0	1	0	0	0	0	MIR4253
ENSG00000215906	0	0	0	0	0	0	0	0	0	0	0	0	0	0	0	0	0	0	0	0	LACTBL1
ENSG00000227868	1	0	0	0	0	2	0	0	0	0	0	0	1	1	1	2	0	0	1	0	C1orf234
ENSG00000004487	1877	1880	1343	3149	1042	2412	498	568	346	1746	1243	1472	984	1900	2359	1704	1863	416	1960	1438	KDM1A
ENSG00000240553	0	0	0	0	0	0	0	0	0	0	0	2	0	0	1	0	0	0	0	0	RP1-184J9.2
ENSG00000263793	0	0	0	0	1	0	0	0	0	1	0	1	0	1	1	0	3	0	3	1	MIR3115
ENSG00000266802	0	0	0	0	0	0	0	0	0	0	0	0	0	0	0	0	0	0	0	0	MIR4419A
ENSG00000169641	1634	1932	1801	2477	1555	2497	664	945	632	3136	1454	2456	725	1450	2079	1236	1341	325	1143	1099	LUZP1
ENSG00000229010	0	0	0	0	0	0	0	0	0	0	0	0	0	0	0	0	0	0	0	0	RP5-979D14.1
ENSG00000206935	0	0	0	0	0	0	0	0	0	0	0	0	0	0	0	0	0	0	0	0	RNU6-514P
ENSG00000252578	0	0	0	0	0	0	0	0	0	0	0	0	0	0	0	0	0	0	0	0	RNU6-135P
ENSG00000179546	13	17	40	17	23	39	6	7	7	58	23	28	10	17	40	21	57	7	15	15	HTR1D
ENSG00000215381	0	0	0	0	0	0	0	0	0	0	0	0	0	0	0	0	0	0	0	0	RP5-1057J7.1
ENSG00000261326	59	37	31	89	21	83	45	54	29	137	73	124	36	65	115	170	143	27	84	53	LINC01355
ENSG00000125944	2140	1678	990	3828	829	2448	777	713	398	1844	1813	2113	1345	2013	1869	2819	1662	509	2716	1288	HNRNPR
ENSG00000125945	215	241	210	411	216	392	215	207	158	809	466	719	163	275	437	367	286	66	281	235	ZNF436
ENSG00000249087	17	19	19	43	22	33	8	10	3	15	28	16	8	19	12	16	21	1	19	10	ZNF436-AS1
ENSG00000201405	0	0	0	0	0	0	0	0	0	0	0	0	0	0	0	0	0	0	0	0	Y_RNA
ENSG00000271420	0	0	0	0	0	0	0	0	0	0	0	0	0	0	0	0	1	0	0	0	RP5-1057J7.7
ENSG00000204219	46	40	21	64	32	47	9	4	13	24	14	21	9	12	28	18	23	7	12	5	TCEA3
ENSG00000232482	0	0	0	0	0	0	0	0	0	0	0	0	0	0	0	0	0	0	0	0	RP4-654C18.1
ENSG00000088280	413	399	248	622	247	541	90	120	71	309	256	249	121	196	180	205	208	36	205	96	ASAP3
ENSG00000007968	67	38	5	153	11	83	25	14	2	15	64	60	58	69	42	271	143	48	136	19	E2F2
ENSG00000235052	0	0	1	1	0	0	0	0	0	0	0	1	0	0	2	1	1	0	1	0	RP1-150O5.3
ENSG00000117318	40	67	43	104	55	114	8	9	2	31	59	55	39	37	39	30	47	10	70	40	ID3
ENSG00000197880	0	0	0	0	0	0	0	0	0	0	0	0	0	0	0	0	0	0	0	0	MDS2
ENSG00000229239	0	0	0	0	0	0	0	0	0	0	0	0	0	0	0	0	0	0	0	0	RP11-223J15.2
ENSG00000142676	1386	1019	605	1506	397	1490	249	231	119	590	577	524	462	743	521	449	300	106	577	316	RPL11
ENSG00000236810	9	8	11	42	1	3	2	0	2	9	18	10	6	8	5	17	11	1	7	5	TCEB3-AS1
ENSG00000011007	975	1018	766	1856	761	1380	628	644	330	1696	1221	1723	1432	2064	2316	2065	1133	334	2235	1634	TCEB3
ENSG00000057757	386	365	199	670	154	440	110	118	55	257	278	303	226	371	342	428	279	92	485	250	PITHD1
ENSG00000011009	220	229	187	312	127	274	66	76	31	258	192	177	104	206	280	173	148	27	137	153	LYPLA2
ENSG00000117308	313	254	175	511	131	317	85	106	37	242	291	232	202	294	239	387	167	69	454	217	GALE
ENSG00000117305	115	127	109	209	75	180	39	37	37	140	111	145	68	114	139	85	86	14	96	75	HMGCL
ENSG00000179163	78	50	7	79	14	38	13	16	4	17	39	33	29	46	28	38	5	3	62	19	FUCA1
ENSG00000188822	0	0	0	0	0	0	0	0	0	0	0	0	0	0	0	0	0	0	0	0	CNR2
ENSG00000229106	0	0	0	0	0	0	0	0	0	0	0	0	0	0	0	0	0	0	0	0	RP11-4M23.2
ENSG00000232557	0	0	0	0	0	0	0	0	0	0	0	0	0	0	0	0	0	0	0	0	RP11-4M23.3
ENSG00000264926	0	0	0	0	0	0	0	0	0	0	0	0	0	0	0	0	0	0	0	0	MIR378F
ENSG00000230228	0	0	0	0	0	0	0	0	0	0	0	0	0	0	0	0	0	0	0	0	RP11-4M23.4
ENSG00000189266	1216	1088	697	2333	544	1621	329	337	175	1180	1151	890	475	1015	1436	959	889	175	1050	805	PNRC2
ENSG00000188529	1871	1470	1022	3304	797	2353	583	529	285	1342	1469	1532	944	1669	1850	2152	1383	387	1648	1034	SRSF10
ENSG00000215905	0	0	0	0	0	0	0	0	0	0	0	0	0	0	0	0	0	0	0	0	RP11-4M23.7
ENSG00000225315	0	0	0	0	0	0	0	0	0	0	0	0	0	0	0	0	0	0	0	0	RP11-293P20.2
ENSG00000142661	0	0	0	0	0	1	0	0	0	0	0	0	0	2	0	1	1	0	0	0	MYOM3
ENSG00000230703	0	0	0	0	0	0	0	0	0	0	0	0	0	0	0	0	0	0	0	0	RP11-293P20.4
ENSG00000142677	0	0	0	0	0	0	0	0	0	0	0	0	0	0	0	0	0	0	0	0	IL22RA1
ENSG00000185436	3	3	1	1	1	5	5	1	0	6	0	5	0	1	5	1	2	1	2	4	IFNLR1
ENSG00000230023	0	0	0	0	0	0	0	0	0	0	0	0	0	0	0	0	0	0	0	0	RP11-10N16.2
ENSG00000232298	1	1	3	0	1	4	0	0	0	2	0	0	0	1	0	0	0	0	0	1	RP11-10N16.3
ENSG00000158055	183	209	199	351	280	368	36	74	67	333	150	233	35	73	144	25	47	12	71	80	GRHL3
ENSG00000001460	93	119	68	209	39	120	28	28	18	106	87	85	42	77	113	105	72	21	131	84	STPG1
ENSG00000001461	1324	1451	999	2051	926	1842	392	417	226	1200	890	1064	489	796	963	828	1009	204	963	610	NIPAL3
ENSG00000117602	485	495	348	997	252	717	352	320	209	920	794	953	408	866	1251	647	754	152	555	729	RCAN3
ENSG00000264443	3	1	0	0	2	2	4	0	0	3	2	3	0	5	1	0	1	1	2	0	RP4-594I10.3
ENSG00000184454	3	0	1	0	0	0	0	0	0	1	0	1	0	0	0	0	0	0	0	0	NCMAP
ENSG00000227312	0	1	0	0	0	0	0	1	0	0	0	0	0	0	0	0	0	0	0	0	RP11-496D1.2
ENSG00000239106	0	0	0	0	0	0	0	0	0	0	0	0	0	0	0	0	0	0	0	0	Y_RNA
ENSG00000133226	3269	2923	1876	5008	1724	3654	881	861	496	2795	2250	2381	1415	2436	2400	2048	1797	507	2398	1569	SRRM1
ENSG00000169504	3494	4031	3431	6766	1562	5962	1545	1743	1110	5472	4554	4967	1771	4144	5975	2935	3322	609	3589	2752	CLIC4
ENSG00000238482	0	0	0	0	0	0	0	0	0	0	0	0	0	0	0	0	0	0	0	0	RNU6-1208P
ENSG00000020633	0	0	0	0	0	0	0	0	0	0	0	0	0	0	0	0	0	0	0	0	RUNX3
ENSG00000278034	0	0	0	0	0	0	0	0	0	0	0	0	0	0	0	0	0	0	0	0	MIR6731
ENSG00000229162	0	0	0	0	0	0	0	0	0	1	0	0	0	0	0	0	0	0	0	0	RP11-84D1.1
ENSG00000261025	0	0	0	0	0	0	0	0	0	0	0	0	0	0	0	0	0	0	0	0	RP11-84D1.2
ENSG00000264371	0	0	0	0	0	0	0	0	0	0	0	0	0	0	0	0	0	0	0	0	MIR4425
ENSG00000233755	0	0	0	0	0	0	0	0	0	0	0	0	0	0	0	0	0	0	0	0	RP4-799D16.1
ENSG00000233419	0	0	0	0	0	0	0	0	0	0	0	0	0	0	0	0	0	0	0	0	RP4-781L3.1
ENSG00000231953	0	0	0	0	0	0	0	0	0	0	0	0	0	0	0	0	0	0	0	0	RP4-706G24.1
ENSG00000117614	464	477	374	681	363	554	100	140	85	435	223	312	157	300	374	164	253	50	215	188	SYF2
ENSG00000117616	792	889	674	1491	504	1172	256	328	194	1006	621	871	266	593	861	513	787	147	424	468	RSRP1
ENSG00000272432	0	0	1	0	0	0	0	0	0	0	0	3	0	0	0	0	1	0	0	0	RP3-465N24.6
ENSG00000261349	0	0	0	0	0	0	0	0	0	0	0	0	0	0	0	0	0	0	0	0	RP3-465N24.5
ENSG00000187010	0	0	0	0	0	0	0	0	0	0	0	0	0	0	0	0	0	0	0	0	RHD
ENSG00000224183	3	0	0	0	0	0	0	0	0	0	0	0	0	0	0	0	0	0	0	0	SDHDP6
ENSG00000259984	0	0	0	0	0	1	0	0	0	0	0	0	0	0	0	0	0	0	0	0	RP11-335G20.7
ENSG00000183726	967	965	687	1663	494	1259	314	390	202	1006	894	1155	457	956	1400	1085	1021	210	880	712	TMEM50A
ENSG00000188672	0	0	1	4	0	1	0	0	0	1	1	0	1	0	0	0	0	0	0	0	RHCE
ENSG00000238084	1	1	0	0	0	0	0	0	0	0	0	1	0	0	0	1	0	0	0	1	RP3-469D22.1
ENSG00000204178	662	614	626	961	503	853	146	175	141	726	332	465	194	427	552	467	473	113	323	288	TMEM57
ENSG00000157978	288	302	207	460	191	342	71	72	54	235	263	223	189	192	239	252	209	57	240	139	LDLRAP1
ENSG00000225643	2	2	0	1	0	1	0	0	0	0	7	0	0	2	0	1	3	2	1	1	RP11-70P17.1
ENSG00000117643	0	0	8	0	1	3	0	1	0	0	0	4	0	0	2	3	2	0	0	0	MAN1C1
ENSG00000233478	0	0	0	0	0	0	0	0	0	0	0	0	0	0	0	0	0	0	0	0	RP1-187B23.1
ENSG00000162430	415	386	352	591	232	602	138	145	83	397	318	335	160	314	413	265	217	57	239	204	SEPN1
ENSG00000255054	0	0	0	0	0	0	0	0	0	0	0	0	0	0	0	0	0	0	0	0	RP1-317E23.6
ENSG00000228172	14	12	15	27	8	25	8	10	2	10	10	13	9	9	13	16	14	2	9	13	RP1-317E23.3
ENSG00000117640	275	298	286	369	186	336	66	88	49	300	238	253	74	161	249	179	160	24	174	130	MTFR1L
ENSG00000272478	0	0	0	0	0	0	0	0	0	0	0	0	0	0	0	0	0	0	0	0	RP1-317E23.7
ENSG00000127423	125	103	62	202	36	156	71	45	22	141	186	176	129	125	109	222	85	30	219	75	AUNIP
ENSG00000236528	3	3	2	9	0	8	2	1	2	5	1	2	0	4	3	4	0	1	3	1	RP1-125I3.2
ENSG00000182749	87	116	98	175	93	174	54	57	40	227	158	190	80	146	188	117	101	24	124	125	PAQR7
ENSG00000207302	0	0	0	0	0	0	0	0	0	0	0	0	0	0	0	0	0	0	0	0	Y_RNA
ENSG00000117632	2419	1781	926	3479	894	2127	493	491	328	1252	1264	1419	945	1503	1397	1482	1031	284	2008	824	STMN1
ENSG00000229786	1	1	0	5	0	0	0	0	0	0	0	0	0	0	0	0	2	0	0	0	SNRPFP2
ENSG00000223624	0	0	0	0	0	0	0	0	0	0	0	0	0	0	1	0	0	0	0	0	RP1-125I3.4
ENSG00000158006	342	324	244	473	181	420	109	97	65	367	259	299	165	319	389	262	216	60	300	251	PAFAH2
ENSG00000207237	0	0	0	0	0	0	0	0	0	0	0	0	0	0	0	0	0	0	0	0	RNU6-110P
ENSG00000252190	0	0	0	0	0	0	0	0	0	0	0	0	0	0	0	0	0	0	0	0	SCARNA17
ENSG00000252691	0	0	0	0	0	0	0	0	0	0	0	0	0	0	0	0	0	0	0	0	SCARNA18
ENSG00000158008	2	2	0	0	5	2	0	0	1	0	0	2	0	0	1	0	1	0	0	1	EXTL1
ENSG00000158014	0	0	0	0	0	0	0	2	0	3	0	0	0	0	0	0	0	0	0	1	SLC30A2
ENSG00000158022	0	0	0	0	0	0	0	0	0	0	0	0	0	0	0	0	0	0	0	0	TRIM63
ENSG00000175087	252	153	109	337	56	223	91	77	39	228	203	264	130	201	251	282	193	45	223	127	PDIK1L
ENSG00000197245	4	0	0	1	0	0	0	0	0	0	2	0	0	0	0	1	0	0	0	0	FAM110D
ENSG00000236782	34	33	21	37	4	27	3	4	3	17	30	11	7	17	12	16	2	0	9	3	RP11-96L14.7
ENSG00000142684	66	78	41	137	30	93	21	23	11	62	65	52	89	84	68	69	31	7	70	38	ZNF593
ENSG00000142675	150	145	124	207	119	207	48	76	47	211	180	159	76	164	159	89	86	21	117	115	CNKSR1
ENSG00000188782	0	0	2	3	0	2	0	0	0	0	1	0	0	1	0	0	0	0	0	0	CATSPER4
ENSG00000236155	0	0	0	0	0	0	0	0	0	0	0	0	0	0	0	0	0	0	0	0	RP11-231P20.2
ENSG00000278572	0	0	0	0	0	0	0	0	0	0	0	0	0	1	0	0	0	0	0	0	RP11-231P20.6
ENSG00000130695	315	260	170	547	124	333	62	64	32	121	214	199	127	178	153	349	164	46	304	96	CEP85
ENSG00000270733	0	0	0	2	0	0	0	0	0	0	0	0	0	0	0	0	0	0	0	0	RP11-231P20.5
ENSG00000142669	273	300	214	525	181	508	124	143	70	487	362	352	204	449	496	252	267	70	260	248	SH3BGRL3
ENSG00000158062	117	96	88	191	71	131	29	37	23	119	93	90	47	101	114	97	74	19	76	76	UBXN11
ENSG00000169442	0	0	0	0	0	0	2	0	2	0	4	1	1	1	2	0	5	0	1	2	CD52
ENSG00000176092	198	146	88	350	114	229	85	90	34	224	230	252	204	223	264	140	170	35	342	271	AIM1L
ENSG00000225854	0	0	0	0	0	0	0	0	0	0	0	0	0	0	0	0	0	0	0	0	RP11-569G9.7
ENSG00000176083	0	0	0	0	0	0	0	0	0	0	0	0	0	0	0	0	0	0	0	0	ZNF683
ENSG00000131914	0	0	0	0	0	0	0	0	0	0	0	0	0	0	0	0	0	0	0	0	LIN28A
ENSG00000117682	382	362	304	634	239	500	169	182	97	404	396	481	346	544	588	517	322	95	660	406	DHDDS
ENSG00000223583	1	0	0	1	0	1	0	0	0	0	0	0	0	1	0	1	0	1	0	0	RP3-476K8.4
ENSG00000225891	4	9	8	16	0	5	2	3	0	8	6	7	1	2	6	5	13	0	4	4	RP3-476K8.3
ENSG00000198830	1287	998	457	2139	405	1345	263	274	163	660	855	721	553	703	598	897	404	128	1107	355	HMGN2
ENSG00000224129	0	0	0	0	0	0	0	0	0	0	0	0	0	0	0	0	0	0	0	0	DPPA2P2
ENSG00000117676	551	609	344	979	344	746	173	183	67	468	587	423	322	476	587	770	504	145	674	390	RPS6KA1
ENSG00000238705	0	0	0	0	0	0	0	0	0	0	0	0	0	0	0	0	0	0	0	0	MIR1976
ENSG00000243905	0	0	0	0	0	0	0	0	0	0	0	0	0	0	0	0	0	0	0	0	RN7SL679P
ENSG00000252802	0	0	0	0	0	0	0	0	0	0	0	0	0	0	0	0	0	0	0	0	Y_RNA
ENSG00000252429	0	0	0	0	0	0	0	0	0	0	0	0	0	0	0	0	0	0	0	0	RNU7-29P
ENSG00000229247	0	0	0	0	0	0	0	0	0	0	0	0	0	0	0	0	0	0	0	0	RP11-492M19.3
ENSG00000238316	0	0	0	0	0	0	0	0	0	0	0	0	0	0	0	0	0	0	0	0	snoU13
ENSG00000235069	0	0	0	0	0	0	0	0	0	0	0	0	0	0	0	0	0	0	0	0	RP4-785J1.1
ENSG00000260063	9	14	6	15	5	8	1	0	2	5	9	7	1	3	2	3	4	3	6	6	RP5-968P14.2
ENSG00000117713	1648	1888	1477	2900	1382	2498	502	568	369	1943	1347	1550	1084	1903	2146	1389	1231	309	1567	1295	ARID1A
ENSG00000060642	186	173	148	272	90	247	49	69	47	136	126	156	68	114	176	164	125	32	124	103	PIGV
ENSG00000241188	0	0	0	0	0	0	0	0	0	0	0	1	0	0	0	0	0	0	0	0	RN7SL165P
ENSG00000204160	106	121	102	199	58	148	38	36	31	172	136	122	55	109	128	110	110	25	83	67	ZDHHC18
ENSG00000175793	921	797	573	1548	749	1164	460	460	184	1321	1317	1264	882	1161	978	851	690	186	1594	1110	SFN
ENSG00000142751	208	193	145	314	117	237	70	94	32	245	211	224	124	219	307	222	197	46	213	215	GPN2
ENSG00000226698	2	0	0	0	0	0	0	0	0	1	0	0	0	0	0	0	1	0	0	0	RP1-50O24.6
ENSG00000198746	63	41	33	65	30	69	16	20	4	61	42	37	23	44	55	27	35	10	34	46	GPATCH3
ENSG00000090273	236	212	134	412	132	279	68	76	39	176	241	213	182	246	220	304	164	55	283	145	NUDC
ENSG00000131910	0	0	0	0	0	0	1	0	0	0	0	0	0	0	0	0	0	0	0	0	NR0B2
ENSG00000175707	102	121	71	148	75	135	33	27	27	135	123	123	75	116	152	64	89	16	103	74	KDF1
ENSG00000172746	0	1	0	0	0	0	1	0	0	0	0	0	1	0	1	0	0	0	0	0	RP11-344H11.4
ENSG00000224064	0	0	0	0	1	0	0	0	0	0	1	0	1	0	2	0	0	0	0	0	RP11-344H11.5
ENSG00000225294	0	0	0	0	0	0	0	0	0	0	0	0	0	0	0	0	0	0	0	1	OSTCP2
ENSG00000253368	243	208	99	498	68	349	109	74	42	191	378	290	301	343	241	520	174	57	434	188	TRNP1
ENSG00000158246	532	474	378	950	382	746	101	82	55	418	374	374	161	213	238	215	162	36	355	293	FAM46B
ENSG00000090020	379	462	486	720	344	726	124	150	114	581	336	448	159	264	394	353	305	86	321	247	SLC9A1
ENSG00000229985	0	0	0	0	0	0	0	0	0	0	0	0	0	0	0	0	0	0	0	0	RP11-40H20.5
ENSG00000214973	0	0	0	0	0	0	0	0	0	0	0	1	0	0	0	0	0	1	0	1	CHCHD3P3
ENSG00000225159	16	7	5	30	4	10	2	3	4	13	6	10	9	14	7	11	12	3	10	6	NPM1P39
ENSG00000225990	0	0	0	0	0	0	0	0	0	0	0	0	0	0	0	0	0	0	0	0	SNRPEP7
ENSG00000224311	0	0	0	0	0	0	0	0	0	0	0	0	0	0	0	0	0	0	0	0	RP11-40H20.4
ENSG00000142784	529	640	516	825	442	838	189	210	125	653	432	547	162	384	564	256	381	71	288	328	WDTC1
ENSG00000252098	0	0	0	0	0	0	0	0	0	0	0	0	0	0	0	0	0	0	0	0	Y_RNA
ENSG00000243659	1	0	2	7	1	1	0	0	0	1	2	1	1	3	3	0	0	0	1	2	RP11-4K3__A.3
ENSG00000186501	136	119	74	227	69	187	46	55	32	145	119	104	64	110	146	101	95	25	113	64	TMEM222
ENSG00000206888	0	0	0	2	0	5	0	2	0	3	6	1	0	3	6	0	1	0	0	6	RNU6-48P
ENSG00000241547	4	7	4	5	6	7	3	0	1	15	3	9	2	2	5	4	4	1	6	5	RP11-4K3__A.5
ENSG00000142765	401	337	221	634	238	452	98	118	72	385	280	269	119	194	245	153	149	38	239	180	SYTL1
ENSG00000142733	317	262	160	509	158	425	118	135	70	319	322	297	189	276	297	336	184	50	361	260	MAP3K6
ENSG00000142748	4	0	0	0	0	0	0	0	0	0	0	0	0	0	1	0	0	0	0	0	FCN3
ENSG00000174950	8	5	6	13	4	8	1	1	0	10	13	2	0	4	3	3	3	0	3	4	CD164L2
ENSG00000231207	0	0	0	0	0	0	0	0	0	0	0	0	0	0	0	0	0	0	0	0	RP1-144C9.2
ENSG00000181773	5	2	0	10	2	7	0	0	1	0	1	1	2	1	0	3	1	0	3	1	GPR3
ENSG00000158195	2517	2501	1895	3516	1654	3097	789	902	509	2883	2056	2166	1156	2085	2475	1549	1690	338	2019	1572	WASF2
ENSG00000241169	0	0	0	0	0	0	0	0	0	0	0	0	0	0	0	0	0	0	0	0	RP4-752I6.1
ENSG00000237429	0	0	0	0	0	1	0	0	0	0	0	0	0	0	0	0	0	0	0	0	RP1-159A19.4
ENSG00000126705	405	470	312	577	297	570	189	212	104	720	723	576	258	436	589	359	361	63	345	461	AHDC1
ENSG00000000938	1	0	2	0	0	0	0	0	0	0	0	2	0	0	0	0	0	0	0	0	FGR
ENSG00000235912	1	0	0	0	0	0	0	0	0	0	0	0	0	0	0	0	0	0	0	0	RP1-159A19.3
ENSG00000233975	0	0	0	0	0	0	0	0	0	0	0	0	0	0	0	0	0	0	0	0	RP11-288L9.1
ENSG00000126709	13	18	19	18	15	24	3	1	4	10	18	6	4	8	16	9	9	2	4	6	IFI6
ENSG00000225886	0	0	0	0	0	0	0	0	0	0	0	0	0	0	0	0	0	0	0	0	RP11-288L9.4
ENSG00000206767	0	0	0	0	0	0	0	0	0	0	0	0	0	0	0	0	0	0	0	0	RNU6-949P
ENSG00000226662	0	0	0	0	0	0	0	0	0	0	0	0	0	0	0	0	0	0	0	0	CHMP1AP1
ENSG00000207095	0	0	0	0	0	0	0	0	0	0	0	0	0	0	0	0	0	0	0	0	RNU6-424P
ENSG00000009780	354	406	295	648	272	419	139	152	80	397	322	423	223	330	357	469	300	77	409	291	FAM76A
ENSG00000231344	0	1	0	2	2	0	1	2	2	2	0	4	0	0	1	1	0	0	0	0	RP3-426I6.2
ENSG00000230833	0	0	0	5	0	2	4	3	4	1	9	1	0	1	2	1	1	3	0	1	RPEP3
ENSG00000117758	907	908	911	1445	657	1400	404	456	332	1652	953	1433	390	783	1336	507	677	119	683	616	STX12
ENSG00000269971	6	7	2	11	3	5	1	1	0	4	1	2	0	2	1	0	0	1	0	0	RP3-426I6.5
ENSG00000270031	5	2	4	5	1	2	0	0	0	1	0	0	0	0	0	2	0	0	1	0	RP3-426I6.6
ENSG00000223062	2	0	0	1	0	0	0	0	0	0	0	0	0	0	0	0	0	0	0	0	RNU6-1245P
ENSG00000117751	732	643	453	1036	465	795	222	259	128	620	563	579	545	939	999	822	534	143	861	632	PPP1R8
ENSG00000252947	12	4	3	12	3	5	3	3	0	5	4	7	2	1	3	3	6	0	0	0	SCARNA1
ENSG00000130775	13	29	15	11	28	22	4	16	12	34	8	21	0	9	12	7	15	5	1	6	THEMIS2
ENSG00000117748	471	382	209	886	160	606	112	94	50	222	385	272	280	401	267	656	323	106	442	138	RPA2
ENSG00000130768	94	133	127	148	71	147	28	40	32	127	77	91	40	106	152	69	90	19	95	70	SMPDL3B
ENSG00000227050	0	0	1	4	0	1	0	0	0	3	1	0	0	1	1	0	1	0	0	0	RP11-460I13.2
ENSG00000158156	38	49	25	75	22	53	21	20	7	48	34	38	34	63	70	63	62	12	47	33	XKR8
ENSG00000158161	546	557	380	998	285	833	201	221	103	528	561	520	292	638	752	767	577	150	657	447	EYA3
ENSG00000238231	0	0	0	0	2	0	0	0	0	3	3	2	0	1	1	3	0	2	1	0	RP11-460I13.6
ENSG00000240750	0	0	0	2	2	0	1	1	0	1	3	2	0	1	2	2	1	0	1	0	RN7SL559P
ENSG00000228589	1	0	0	1	0	0	0	0	0	0	0	1	0	4	0	2	0	0	0	0	SPCS2P4
ENSG00000228943	0	0	0	0	0	0	0	0	0	0	0	0	0	0	0	0	0	0	0	0	RP5-1053E7.2
ENSG00000214812	0	0	0	0	0	0	0	1	0	1	0	1	0	0	0	0	0	0	0	0	RP5-1053E7.3
ENSG00000253005	0	0	0	0	0	0	0	0	0	0	0	0	0	0	0	0	0	0	0	0	RNU6-176P
ENSG00000169403	177	238	168	310	141	273	52	65	52	215	114	181	87	136	178	127	188	36	132	65	PTAFR
ENSG00000126698	1114	961	627	1733	653	1173	273	360	132	775	677	744	692	1008	851	860	687	202	951	658	DNAJC8
ENSG00000130770	348	278	153	422	122	360	63	76	30	194	212	192	148	249	176	213	181	41	248	173	ATPIF1
ENSG00000270605	17	10	10	35	3	9	1	2	1	8	19	9	0	8	13	18	26	7	11	3	RP5-1092A3.4
ENSG00000271398	0	1	0	0	0	0	0	0	0	0	1	0	0	0	0	0	0	0	0	0	RP5-1092A3.5
ENSG00000130766	117	161	169	174	139	242	18	26	10	56	60	56	42	96	147	95	145	27	191	96	SESN2
ENSG00000130772	68	55	53	108	22	88	28	21	10	51	63	69	32	50	67	40	22	6	48	35	MED18
ENSG00000204138	1727	1832	1319	2618	1289	2309	438	591	440	1950	1301	1397	561	920	1143	871	1054	214	944	662	PHACTR4
ENSG00000206779	0	0	1	0	0	0	0	0	0	0	0	0	0	0	0	0	0	0	0	0	Y_RNA
ENSG00000229820	26	12	15	35	8	20	3	3	6	17	15	9	6	8	6	8	7	0	10	2	RP1-308E4.1
ENSG00000221216	1	6	3	6	1	8	0	0	0	3	5	1	0	0	0	0	1	1	2	0	RNU6ATAC27P
ENSG00000180198	646	627	435	916	433	805	216	232	137	707	546	668	388	652	653	652	555	129	645	419	RCC1
ENSG00000242125	281	271	118	457	66	292	179	175	73	360	481	445	266	412	492	386	156	67	492	273	SNHG3
ENSG00000274266	0	0	0	0	0	0	0	0	0	0	0	0	0	0	0	0	0	0	0	0	SNORA73A
ENSG00000200087	210	162	105	181	84	276	44	32	12	127	96	67	69	115	151	97	52	24	94	59	SNORA73B
ENSG00000231468	0	0	0	0	0	0	0	0	0	0	0	1	0	0	0	0	0	0	0	0	PRDX3P2
ENSG00000279443	25	36	13	33	19	44	5	6	1	34	24	30	12	21	25	12	20	3	7	10	RP4-669K10.8
ENSG00000180098	112	92	102	169	86	146	44	53	40	191	90	165	55	125	165	94	105	19	105	85	TRNAU1AP
ENSG00000197989	441	413	303	650	173	486	145	143	64	262	310	300	317	400	422	357	226	70	402	340	SNHG12
ENSG00000221539	13	12	6	12	10	6	5	5	0	9	7	4	5	8	2	1	1	2	6	2	SNORD99
ENSG00000278274	0	0	0	0	0	0	0	0	0	0	0	0	0	0	0	0	0	0	0	0	SNORA61
ENSG00000273544	0	0	0	0	0	0	0	0	0	0	0	0	0	0	0	0	0	0	0	0	SNORA44
ENSG00000280498	0	0	0	0	0	0	0	0	0	0	0	0	0	0	0	0	0	0	0	0	SNORA16A
ENSG00000274582	0	0	0	0	0	0	0	0	0	0	0	0	0	0	0	0	0	0	0	0	SNORA16A
ENSG00000120656	224	176	104	323	96	273	50	46	30	109	105	145	114	172	140	136	98	19	147	59	TAF12
ENSG00000188060	0	0	0	0	0	0	2	0	0	0	0	0	0	0	0	1	0	0	0	0	RAB42
ENSG00000229388	10	5	5	17	3	10	3	1	2	6	9	11	6	3	5	5	3	0	2	5	RP11-442N24__B.1
ENSG00000270103	0	0	0	0	0	0	0	0	0	0	0	0	0	0	0	0	0	0	0	0	RNU11
ENSG00000274978	0	0	0	0	0	0	0	0	0	0	0	0	0	0	0	0	0	0	0	0	RNU11
ENSG00000162419	407	396	274	596	275	562	143	202	122	602	364	485	199	361	463	241	207	69	324	283	GMEB1
ENSG00000252777	6	1	0	2	2	1	0	0	1	3	1	4	1	1	1	0	0	0	1	0	SCARNA24
ENSG00000198492	969	917	637	1589	484	1259	398	389	216	1085	828	933	535	957	1140	689	483	110	755	633	YTHDF2
ENSG00000116329	0	0	0	0	0	0	0	0	0	0	0	0	1	0	0	0	0	0	0	0	OPRD1
ENSG00000233427	2	0	0	0	0	0	0	0	0	0	0	0	0	0	0	0	0	0	0	0	RP1-212P9.3
ENSG00000199756	0	0	0	0	0	0	0	0	0	0	0	0	0	0	0	0	0	0	0	0	Y_RNA
ENSG00000159023	434	459	302	688	315	645	119	157	86	447	323	435	196	277	319	530	402	116	437	174	EPB41
ENSG00000225616	1	0	1	0	0	0	0	0	0	0	1	0	1	0	2	1	2	2	0	2	RP4-604A21.1
ENSG00000206704	0	0	0	0	0	0	0	0	0	0	0	0	0	0	0	0	0	0	0	0	Y_RNA
ENSG00000277958	0	0	0	2	0	0	0	0	0	0	2	0	0	0	0	0	1	0	0	0	Metazoa_SRP
ENSG00000253304	2	2	2	6	0	2	1	0	0	0	2	2	1	1	0	5	2	1	0	1	TMEM200B
ENSG00000225750	0	1	2	1	0	5	0	0	0	2	1	1	1	0	0	1	0	0	0	0	RP11-242O24.3
ENSG00000116350	1005	917	752	1730	600	1337	353	398	284	1101	793	1140	435	813	1204	862	789	200	786	577	SRSF4
ENSG00000277916	0	0	0	0	0	0	0	0	0	0	0	0	0	0	0	0	0	0	0	0	uc_338
ENSG00000116353	248	193	91	400	77	293	91	64	37	208	255	194	137	207	188	237	114	40	277	162	MECR
ENSG00000237934	0	0	1	0	0	0	0	1	0	0	0	0	0	0	0	0	1	0	0	0	RP11-467D18.2
ENSG00000060656	1138	1281	997	1870	904	1746	344	460	229	1575	1089	1137	598	1108	1343	969	935	212	897	967	PTPRU
ENSG00000230523	0	0	0	2	0	0	0	0	0	0	0	0	0	0	0	1	1	0	0	0	RP3-437I16.1
ENSG00000225011	0	0	0	0	0	0	0	0	0	0	0	0	0	0	0	0	0	0	0	0	RP11-810H18.1
ENSG00000228176	2	0	0	1	0	0	0	0	0	0	0	0	0	0	0	0	0	1	0	0	RP4-656G21.1
ENSG00000270927	0	0	0	0	0	0	0	0	0	0	0	0	0	0	0	0	0	0	0	0	RP11-179G8.1
ENSG00000233399	0	0	0	0	0	0	0	0	0	0	0	0	0	0	0	0	0	0	0	0	RP11-111I12.1
ENSG00000233372	0	0	0	0	0	0	0	0	0	0	0	0	0	0	0	0	0	0	0	0	RP5-893G23.1
ENSG00000231251	0	0	0	0	0	0	0	0	0	0	0	0	0	0	0	0	0	0	0	0	RP3-357I16.1
ENSG00000236335	0	0	0	0	0	0	0	0	0	0	0	0	0	0	0	0	0	0	0	0	RP4-591L5.1
ENSG00000231949	0	0	0	0	0	0	0	0	0	0	0	0	0	0	0	0	0	0	0	0	RP4-591L5.2
ENSG00000162510	1	1	0	0	0	1	1	0	0	1	0	0	1	0	1	0	0	0	2	0	MATN1
ENSG00000186056	36	30	39	69	17	58	12	20	13	39	33	43	37	33	50	34	27	7	44	22	MATN1-AS1
ENSG00000162511	45	20	7	87	5	27	16	6	6	11	33	23	12	7	7	9	4	1	12	5	LAPTM5
ENSG00000264773	0	0	0	0	0	0	0	0	0	0	0	0	0	0	0	0	0	0	0	0	MIR4420
ENSG00000229607	0	0	0	0	0	0	0	0	0	0	0	0	0	0	0	0	0	0	0	0	RP5-1125N11.1
ENSG00000223382	7	11	2	8	3	12	2	1	0	3	2	5	1	3	4	0	1	1	1	3	RP1-65J11.1
ENSG00000222784	0	0	0	0	0	0	0	0	0	0	0	0	0	1	0	0	0	0	0	0	RN7SKP91
ENSG00000235143	0	0	0	0	0	0	0	0	0	0	0	0	1	0	0	0	0	0	0	0	RP1-65J11.5
ENSG00000162512	1545	1417	869	2834	852	2073	679	645	277	2004	1973	2005	928	1522	1770	1423	876	281	1772	1664	SDC3
ENSG00000266210	0	0	0	0	0	0	0	0	0	0	0	0	0	0	0	0	0	0	0	0	RN7SL371P
ENSG00000134644	2654	2700	2131	4524	1420	3656	766	897	571	2963	1953	2510	1199	2542	3852	2015	2272	420	2033	1911	PUM1
ENSG00000237329	1	0	0	0	1	0	0	0	0	0	0	0	0	0	0	0	0	0	0	1	RP11-201O14.1
ENSG00000232768	0	0	1	0	0	0	0	0	0	0	0	0	0	0	0	0	0	0	0	0	RP11-201O14.2
ENSG00000215900	0	0	0	0	0	0	0	0	0	0	0	0	0	0	0	0	0	0	0	0	SEPW1P
ENSG00000225142	0	0	0	0	0	0	0	0	0	0	0	0	0	1	0	0	0	0	4	0	RP11-490K7.1
ENSG00000084628	0	0	0	0	0	0	0	0	0	1	0	0	0	0	0	1	0	0	0	0	NKAIN1
ENSG00000060688	463	329	128	630	113	439	123	90	39	183	339	299	251	398	329	571	304	80	457	181	SNRNP40
ENSG00000229447	9	5	0	13	0	0	4	3	1	4	3	6	4	6	5	6	4	3	1	3	RP11-490K7.4
ENSG00000121766	401	368	197	576	211	432	99	116	45	267	201	247	209	351	419	363	344	101	286	274	ZCCHC17
ENSG00000229044	0	0	0	0	0	0	0	3	0	0	1	0	0	1	0	0	0	0	0	0	RP11-266K22.2
ENSG00000121769	2	2	2	3	0	5	1	2	1	4	1	1	1	1	2	0	1	1	0	2	FABP3
ENSG00000168528	894	1042	735	1547	519	1397	298	264	142	977	876	836	335	772	921	554	501	117	543	406	SERINC2
ENSG00000215899	0	0	0	0	0	0	0	0	0	0	0	0	0	0	0	0	0	0	0	0	RP11-439L8.2
ENSG00000206981	0	0	0	0	0	0	0	0	0	0	0	0	0	0	0	0	0	0	0	0	RNU6-40P
ENSG00000260386	0	0	0	0	0	0	0	0	0	0	0	0	0	2	0	0	0	0	0	0	LINC01225
ENSG00000265961	0	0	0	0	0	0	0	0	0	0	0	0	0	0	0	0	0	0	0	0	Y_RNA
ENSG00000229167	8	7	8	6	4	9	3	3	1	14	5	5	2	4	5	6	3	1	5	1	RP11-73M7.1
ENSG00000142910	1413	1709	1479	2358	1384	2132	445	483	292	1789	1118	1261	509	1048	1496	650	815	150	685	919	TINAGL1
ENSG00000121764	0	2	2	4	0	4	0	0	0	1	2	1	0	1	3	3	2	1	2	2	HCRTR1
ENSG00000162517	371	356	297	625	156	517	134	134	77	341	391	347	168	346	432	373	233	78	373	228	PEF1
ENSG00000235790	2	1	1	0	3	0	1	0	0	0	0	2	0	0	0	0	1	0	0	0	RP11-73M7.6
ENSG00000264078	0	0	0	0	0	0	0	0	1	0	0	0	0	0	0	0	0	0	0	0	RP11-73M7.9
ENSG00000084636	38	43	24	73	29	53	3	8	3	26	10	12	5	10	12	13	4	0	10	11	COL16A1
ENSG00000121753	2	7	7	18	5	6	3	4	0	7	2	6	0	3	9	8	1	1	2	1	BAI2
ENSG00000266580	0	0	0	0	0	0	0	0	0	0	0	0	0	0	0	0	0	0	0	0	MIR4254
ENSG00000254545	0	6	1	0	0	0	0	1	0	2	0	0	0	0	0	0	0	0	0	0	RP11-84A19.3
ENSG00000134668	31	43	40	52	32	39	6	11	13	87	10	51	4	22	23	5	1	0	6	24	SPOCD1
ENSG00000203620	0	0	0	0	0	0	0	0	0	0	0	0	0	0	0	0	0	0	0	0	RP11-84A19.2
ENSG00000269967	18	32	27	67	19	36	7	9	5	28	18	26	2	7	16	6	8	1	11	9	RP11-84A19.4
ENSG00000184007	3064	2865	2153	5629	1360	4117	1066	1117	648	3752	3110	3242	1529	3003	3807	2951	2507	588	3279	2324	PTP4A2
ENSG00000228634	1	0	1	0	0	1	0	0	0	0	0	0	0	0	0	0	0	0	0	0	RP4-534N18.2
ENSG00000121774	3255	3429	2678	5942	2088	4594	1259	1436	884	4616	3199	3803	1647	3384	4263	2511	2103	547	2862	2677	KHDRBS1
ENSG00000203325	0	0	0	0	2	0	0	0	0	1	0	0	0	0	0	0	1	0	0	0	RP11-277A4.4
ENSG00000121775	73	52	43	80	40	89	22	22	22	89	62	71	28	60	66	62	31	12	42	24	TMEM39B
ENSG00000266203	0	0	0	0	0	0	0	0	0	1	0	0	0	0	1	0	0	0	0	0	MIR5585
ENSG00000276493	0	0	0	0	0	0	0	0	0	0	0	0	0	0	0	0	0	0	0	0	Metazoa_SRP
ENSG00000025800	2678	2756	2094	4392	1649	3503	961	1059	644	3084	2322	2939	1480	2712	3593	3022	2243	507	2758	2202	KPNA6
ENSG00000250135	0	0	0	0	0	0	0	0	0	0	0	0	0	0	0	0	0	0	0	0	RP4-622L5.2
ENSG00000084652	1092	1117	736	1621	702	1418	355	393	204	1078	812	973	665	1015	1187	915	785	214	1127	805	TXLNA
ENSG00000160050	11	17	8	17	10	28	4	5	2	19	11	10	5	6	11	4	12	3	6	5	CCDC28B
ENSG00000224066	15	16	8	26	22	21	2	8	3	34	23	21	3	13	25	7	10	4	9	15	RP4-622L5.7
ENSG00000160051	10	17	13	17	0	18	7	3	0	12	8	4	8	19	14	35	9	1	17	8	IQCC
ENSG00000222046	2	2	0	1	0	1	0	0	1	4	1	0	0	0	2	0	0	0	0	0	DCDC2B
ENSG00000160055	81	85	72	124	89	97	33	42	26	107	81	111	43	86	122	59	69	14	79	64	TMEM234
ENSG00000084623	1327	1134	642	1998	536	1523	326	294	143	801	986	858	596	991	928	992	710	204	1154	572	EIF3I
ENSG00000220785	50	49	58	62	51	76	7	11	19	68	22	48	9	20	26	8	23	1	20	34	MTMR9LP
ENSG00000183615	2	1	0	5	0	1	1	0	0	2	1	0	1	4	0	0	0	2	2	3	FAM167B
ENSG00000182866	0	0	0	0	0	0	0	0	0	0	0	0	0	0	0	0	0	0	0	0	LCK
ENSG00000277617	0	0	0	0	0	0	0	0	0	0	0	0	0	0	0	0	0	0	0	0	Metazoa_SRP
ENSG00000252450	0	0	0	0	0	0	0	0	0	0	0	0	0	0	0	0	0	0	0	0	Y_RNA
ENSG00000116478	830	762	507	1305	348	931	235	231	134	644	639	624	326	586	759	590	452	94	604	438	HDAC1
ENSG00000175130	280	564	657	351	585	630	84	175	136	890	164	431	98	427	897	151	405	75	128	576	MARCKSL1
ENSG00000233775	0	0	0	3	0	0	0	0	0	0	1	0	1	1	0	0	0	0	0	1	RP4-811H24.9
ENSG00000162526	16	10	8	24	3	16	2	1	1	18	5	10	2	10	12	8	5	1	4	1	TSSK3
ENSG00000225828	35	51	38	84	34	81	5	16	17	54	26	52	6	33	59	22	53	6	27	33	FAM229A
ENSG00000160058	621	680	560	1019	509	888	181	222	142	752	427	540	192	413	583	292	445	73	362	343	BSDC1
ENSG00000224333	0	0	0	0	0	0	0	0	0	0	0	0	0	0	0	0	0	0	0	0	GAPDHP20
ENSG00000270850	0	0	0	0	0	0	0	0	0	0	0	0	0	0	0	0	0	0	0	0	RP11-395N6.4
ENSG00000229259	0	0	0	0	0	0	0	0	0	0	0	0	0	0	0	0	0	0	0	0	LRRC37A12P
ENSG00000263529	0	0	0	0	0	0	0	0	0	0	0	0	0	0	0	0	0	0	0	0	RN7SL122P
ENSG00000254553	0	0	0	0	0	0	0	0	0	0	0	0	0	0	0	0	0	0	0	0	RP1-27O5.3
ENSG00000273274	0	0	0	0	0	1	0	0	0	0	0	0	0	1	0	0	0	0	0	0	ZBTB8B
ENSG00000160062	93	86	91	189	39	77	58	90	51	304	149	198	44	85	185	102	85	24	68	76	ZBTB8A
ENSG00000176261	211	176	125	316	118	247	55	56	41	162	149	159	112	183	129	135	112	33	147	83	ZBTB8OS
ENSG00000200591	0	0	0	0	0	0	0	0	0	0	0	0	0	0	0	0	0	0	0	0	Y_RNA
ENSG00000162521	2573	2488	1764	4552	1315	3408	818	847	555	2580	2379	2495	1147	1932	2786	2837	2203	475	2291	1704	RBBP4
ENSG00000162520	104	77	34	143	34	97	64	68	29	164	220	213	96	152	214	45	70	16	157	296	SYNC
ENSG00000224409	0	0	0	0	0	1	0	0	0	0	0	0	0	0	0	0	0	0	1	0	RP11-114B7.6
ENSG00000162522	1504	1998	1708	2602	1647	2661	395	474	337	1885	1210	1440	544	1189	1737	951	1409	257	1037	1102	KIAA1522
ENSG00000134684	1843	1491	777	3263	731	2106	442	434	271	986	1245	1368	861	1183	1010	1288	878	229	2343	638	YARS
ENSG00000116497	189	229	165	375	120	299	63	72	43	211	150	243	112	168	246	346	266	61	207	124	S100PBP
ENSG00000160097	0	0	0	0	0	0	0	0	0	0	0	1	0	1	0	1	0	0	0	0	FNDC5
ENSG00000121905	12	14	12	13	3	7	3	1	1	5	7	8	0	5	6	1	5	3	4	1	HPCA
ENSG00000121900	139	165	168	213	88	211	37	44	22	143	96	99	69	110	155	71	78	13	95	76	TMEM54
ENSG00000116514	247	290	261	422	171	418	82	83	66	376	213	316	88	191	265	138	178	39	168	130	RNF19B
ENSG00000278966	0	0	0	0	0	1	1	0	0	0	0	0	0	0	0	0	1	0	0	0	FKSG48
ENSG00000217644	0	0	0	0	0	0	0	0	0	0	0	0	0	0	0	0	0	0	0	0	RP4-803A2.1
ENSG00000239670	0	0	0	0	0	1	0	0	0	0	0	0	0	0	0	0	0	0	0	0	RP4-803A2.2
ENSG00000236065	4	0	1	0	2	0	1	0	0	1	0	0	0	0	4	2	0	0	1	1	RP1-117O3.2
ENSG00000004455	1414	1125	596	2446	453	1427	479	438	218	945	1310	1218	858	1264	1184	1778	882	307	1664	813	AK2
ENSG00000276645	3	3	2	8	3	8	0	1	3	7	7	10	3	10	6	14	8	0	9	6	Metazoa_SRP
ENSG00000142920	54	49	56	48	40	81	13	17	14	66	21	45	7	17	23	27	26	9	13	10	AZIN2
ENSG00000278997	1	1	1	0	3	4	1	2	5	5	1	6	0	1	8	3	5	0	0	1	RP11-131M11.2
ENSG00000116525	86	107	108	137	72	160	35	53	30	147	108	70	32	64	103	64	76	18	45	55	TRIM62
ENSG00000279179	5	0	4	0	0	3	0	0	0	4	1	4	0	1	1	0	3	0	0	2	RP11-131M11.3
ENSG00000160094	209	251	193	278	177	282	43	54	42	200	106	106	71	141	178	105	120	21	83	105	ZNF362
ENSG00000270115	13	7	9	14	3	10	2	6	2	7	5	12	1	6	18	6	14	2	3	5	RP11-415J8.7
ENSG00000184389	2	0	0	4	4	3	0	2	0	3	2	3	0	1	1	2	0	1	0	0	A3GALT2
ENSG00000225313	5	6	6	12	2	4	4	3	1	15	0	7	0	4	13	8	3	1	4	0	RP11-415J8.3
ENSG00000134686	517	615	543	810	359	692	166	216	118	704	375	435	300	580	642	561	250	78	434	295	PHC2
ENSG00000222112	1	6	7	5	2	9	2	1	0	13	4	5	0	4	5	4	4	0	1	1	RN7SKP16
ENSG00000233246	1	0	1	4	0	2	0	0	0	2	1	1	0	2	0	4	2	0	1	1	RP11-415J8.5
ENSG00000234512	0	0	0	0	0	0	0	0	0	0	0	0	0	0	0	0	0	0	0	0	TLR12P
ENSG00000121903	116	116	102	160	82	148	43	49	29	112	89	116	75	115	181	82	125	18	96	107	ZSCAN20
ENSG00000235907	0	0	0	0	0	0	0	0	0	0	0	0	0	0	0	0	0	0	0	0	RP4-580O19.2
ENSG00000121904	0	0	0	0	0	0	0	0	0	0	0	0	0	0	0	0	0	0	0	0	CSMD2
ENSG00000227000	0	0	0	0	0	0	0	0	0	0	0	0	0	0	0	0	0	0	0	0	HSPD1P14
ENSG00000176256	0	0	0	0	0	0	0	0	0	0	0	0	0	0	0	0	0	0	0	0	HMGB4
ENSG00000231163	0	0	0	0	0	0	0	0	0	0	0	0	0	0	0	0	0	0	0	0	CSMD2-AS1
ENSG00000201148	0	0	0	0	0	0	0	0	0	0	0	0	0	0	0	0	0	0	0	0	RNA5SP42
ENSG00000142698	0	0	0	0	0	0	0	0	0	0	0	0	0	0	0	0	0	0	0	0	C1orf94
ENSG00000270241	0	0	0	0	0	0	0	0	0	0	0	0	0	0	0	0	0	0	0	0	RP4-657M3.2
ENSG00000207941	0	0	0	0	0	0	0	0	0	0	0	0	0	0	0	0	0	0	0	0	MIR552
ENSG00000163866	265	236	173	370	149	346	113	103	48	329	309	315	173	281	330	236	173	38	299	204	SMIM12
ENSG00000189280	264	239	214	378	109	362	98	69	39	269	341	287	140	307	401	291	221	43	306	216	GJB5
ENSG00000189433	14	25	14	30	24	52	28	25	12	82	47	73	15	23	30	9	11	1	29	24	GJB4
ENSG00000255811	0	0	1	1	1	0	0	0	0	5	3	4	3	1	2	1	0	0	2	4	RP1-34M23.5
ENSG00000188910	433	442	342	962	419	796	400	368	189	1350	1134	1299	458	729	1084	636	376	95	835	726	GJB3
ENSG00000187513	0	0	0	0	0	0	0	0	0	0	0	0	0	0	1	0	0	0	0	0	GJA4
ENSG00000230163	8	0	4	3	0	1	2	0	0	4	0	1	1	1	1	2	0	0	0	0	RP5-997D16.2
ENSG00000116544	0	0	0	1	0	0	0	0	0	1	0	0	0	1	0	0	0	0	1	1	DLGAP3
ENSG00000241014	1	1	0	1	3	1	1	2	0	1	0	0	0	0	0	0	0	1	0	0	RP11-244H3.1
ENSG00000271741	0	0	0	0	0	0	0	0	0	0	0	0	0	0	0	0	0	0	0	0	RP11-244H3.4
ENSG00000243749	0	0	0	0	0	0	0	0	0	0	0	0	0	0	0	0	0	0	0	2	ZMYM6NB
ENSG00000163867	218	241	218	453	129	375	78	100	87	391	239	308	94	186	305	197	239	49	178	182	ZMYM6
ENSG00000197056	431	375	255	826	144	487	112	144	77	353	292	384	244	374	490	598	392	96	554	265	ZMYM1
ENSG00000233940	0	0	0	0	0	0	0	0	0	0	0	0	0	0	0	0	0	0	0	0	RP11-248I9.2
ENSG00000228348	1	2	0	0	0	0	0	0	0	0	0	0	0	0	0	1	0	0	0	0	EFCAB14P1
ENSG00000116560	9376	7881	5428	13314	5534	10188	3240	3323	2004	9514	7202	8863	5145	9102	9741	6347	5338	1356	7449	5875	SFPQ
ENSG00000201868	0	0	0	0	0	0	0	0	0	0	1	0	0	0	0	0	0	0	0	0	Y_RNA
ENSG00000146463	3127	3178	2225	5150	1659	4188	911	932	597	2562	2103	2453	1275	2499	3378	2610	2686	565	2185	1673	ZMYM4
ENSG00000240374	0	0	0	0	0	0	0	0	0	0	0	0	0	0	0	0	0	0	0	0	RN7SL503P
ENSG00000201542	0	0	0	2	0	0	0	0	1	0	1	0	0	0	1	0	0	0	0	0	SNORA62
ENSG00000229994	18	11	11	12	8	17	0	8	2	15	9	15	9	8	16	7	8	4	10	5	RPL5P4
ENSG00000227409	0	1	0	0	0	0	0	0	0	0	0	0	0	0	0	0	0	0	0	0	ZMYM4-AS1
ENSG00000278702	0	0	0	0	0	0	0	0	0	0	0	0	0	0	0	0	0	0	0	0	Metazoa_SRP
ENSG00000142687	742	819	690	1253	524	1085	263	294	170	980	646	752	289	635	793	526	563	126	556	519	KIAA0319L
ENSG00000236274	0	0	0	0	0	1	0	0	0	0	0	0	0	0	0	0	0	0	0	0	RP4-728D4.3
ENSG00000020129	140	177	101	244	112	237	86	67	44	224	209	179	134	222	230	162	91	30	214	163	NCDN
ENSG00000239636	0	0	0	5	0	0	0	0	0	0	0	0	1	0	1	1	2	0	0	0	RP4-728D4.2
ENSG00000116819	2	1	2	3	0	1	1	0	3	4	2	1	0	0	0	0	0	1	0	0	TFAP2E
ENSG00000126067	621	494	286	897	167	823	162	183	93	419	574	438	259	482	487	527	285	77	520	219	PSMB2
ENSG00000142686	80	52	21	99	41	79	47	25	14	70	70	59	39	43	47	85	52	16	63	50	C1orf216
ENSG00000092853	611	341	57	1042	56	511	156	109	35	81	439	282	473	491	141	1520	604	264	837	95	CLSPN
ENSG00000232335	0	0	0	1	0	0	0	0	0	0	0	1	0	0	0	0	0	0	0	0	RP11-435D7.3
ENSG00000134698	423	505	464	603	344	738	157	201	165	747	325	616	136	400	793	286	512	83	250	463	AGO4
ENSG00000092847	752	876	694	1197	507	1146	285	307	212	1024	700	903	402	726	1104	908	914	203	705	628	AGO1
ENSG00000271164	0	0	0	0	0	0	0	0	0	0	0	0	0	0	0	0	0	0	0	0	RP4-789D17.4
ENSG00000271914	4	4	0	3	0	0	0	1	0	0	2	3	0	0	1	1	0	0	0	0	RP4-789D17.5
ENSG00000126070	602	590	502	1116	315	841	233	296	177	929	675	855	273	582	870	657	577	133	505	420	AGO3
ENSG00000271554	0	1	1	0	3	3	0	0	0	0	1	0	0	0	0	0	0	0	0	0	RP4-665N4.8
ENSG00000232862	1	0	0	2	0	1	0	1	1	1	2	0	0	0	0	0	0	0	0	0	RP4-665N4.4
ENSG00000092850	0	0	0	1	0	0	0	0	0	0	0	0	0	0	0	0	1	0	0	0	TEKT2
ENSG00000116863	179	158	138	274	144	234	100	92	58	287	236	292	114	220	261	135	118	30	177	175	ADPRHL2
ENSG00000171812	1	0	0	0	0	0	0	0	0	0	0	0	0	0	1	0	0	0	0	1	COL8A2
ENSG00000054116	322	262	212	464	155	360	92	94	55	296	255	286	136	300	376	357	229	69	279	198	TRAPPC3
ENSG00000116871	1226	1255	943	1710	1453	1421	429	587	284	1736	1178	1175	1018	1171	1147	770	658	213	1051	962	MAP7D1
ENSG00000264592	0	0	0	0	0	0	0	0	0	0	0	0	0	0	0	0	0	0	0	0	RN7SL131P
ENSG00000054118	8447	7554	5042	13100	5828	9233	2408	2816	1624	7456	5825	7081	4080	6399	6827	4373	3727	1041	6728	4937	THRAP3
ENSG00000231849	0	0	0	0	0	0	0	0	0	0	0	0	0	0	0	0	0	0	0	0	UBE2V2P4
ENSG00000214193	1120	821	476	2075	440	1281	544	598	341	1276	1590	1431	541	918	1213	607	798	161	780	808	SH3D21
ENSG00000142694	28	13	11	40	5	30	13	5	6	25	31	24	3	8	17	12	12	1	8	4	EVA1B
ENSG00000196182	632	669	589	939	576	968	238	305	153	914	545	696	289	441	545	416	332	75	438	271	STK40
ENSG00000181817	54	76	42	101	35	63	19	15	4	49	30	38	33	60	53	79	27	9	66	24	LSM10
ENSG00000222821	0	0	0	0	0	0	0	0	0	0	0	0	0	0	0	0	0	0	0	0	RNU4-27P
ENSG00000116885	55	67	56	70	40	83	11	17	9	39	23	30	12	40	40	24	40	5	18	28	OSCP1
ENSG00000201448	2	2	0	1	0	4	1	1	0	3	0	1	0	0	3	0	2	0	1	0	SNORA63
ENSG00000116898	742	525	372	1067	296	683	189	171	113	470	511	544	393	635	600	517	391	109	583	320	MRPS15
ENSG00000119535	0	1	0	0	0	0	0	0	0	0	0	0	0	0	0	0	0	0	0	0	CSF3R
ENSG00000230214	0	0	0	0	0	0	0	0	0	0	0	0	0	0	0	0	0	0	0	0	FTLP18
ENSG00000234481	0	0	0	0	0	0	0	0	0	0	0	0	0	0	0	0	0	0	0	0	RP4-614N24.1
ENSG00000163873	0	0	0	0	0	0	0	0	0	0	0	0	0	0	0	0	0	0	0	0	GRIK3
ENSG00000223944	0	0	0	0	0	0	0	0	0	0	0	0	0	0	0	0	0	0	0	0	RP5-1180C18.1
ENSG00000264698	0	0	0	0	0	0	0	0	0	0	0	0	0	0	0	0	0	0	0	0	MIR4255
ENSG00000207328	0	0	0	0	0	0	0	0	0	0	0	0	0	0	0	0	0	0	0	0	RNU6-636P
ENSG00000252368	0	0	0	0	0	0	0	0	0	0	0	0	0	0	0	0	0	0	0	0	RNA5SP43
ENSG00000230451	0	0	0	0	0	0	0	0	0	0	0	0	0	0	0	0	0	0	0	0	RPS29P6
ENSG00000233621	29	32	38	54	28	67	3	11	12	49	19	36	10	14	37	27	13	2	27	5	LINC01137
ENSG00000163874	531	629	555	761	371	732	12	15	14	99	87	59	33	43	55	29	48	11	58	45	ZC3H12A
ENSG00000163875	829	855	660	1331	531	999	300	295	227	1194	735	917	449	917	1095	601	592	145	689	681	MEAF6
ENSG00000263675	3	5	3	6	0	6	0	0	0	9	2	1	0	0	0	0	0	0	1	0	MIR5581
ENSG00000163877	255	299	210	484	175	377	78	99	62	229	196	255	129	200	281	199	182	52	201	174	SNIP1
ENSG00000232273	0	0	0	0	0	0	0	0	0	0	0	0	0	0	1	0	0	0	0	0	FTH1P1
ENSG00000237749	0	0	0	1	0	0	0	0	0	0	0	0	0	1	0	0	0	0	0	0	RP3-423B22.5
ENSG00000163879	0	0	0	0	0	0	0	0	0	0	0	0	0	0	0	0	0	0	0	0	DNALI1
ENSG00000134697	565	432	295	852	254	557	241	234	138	637	467	626	472	634	645	541	307	108	675	416	GNL2
ENSG00000169218	0	0	0	0	0	0	0	0	0	0	0	0	0	0	0	0	0	0	0	0	RSPO1
ENSG00000116922	87	84	64	138	27	99	40	25	15	79	53	74	97	135	113	138	67	26	155	75	C1orf109
ENSG00000134690	356	216	87	657	57	350	71	58	21	63	199	203	236	280	126	301	97	55	477	62	CDCA8
ENSG00000183317	0	2	1	9	3	7	1	2	3	10	12	12	5	7	7	8	6	0	4	11	EPHA10
ENSG00000200421	0	0	0	1	0	0	0	0	0	0	0	0	0	0	0	0	0	0	0	0	Y_RNA
ENSG00000214141	0	0	0	0	0	0	0	0	0	0	0	0	0	0	0	0	0	0	0	0	ACTN4P2
ENSG00000227416	0	0	0	0	0	0	0	0	0	0	0	0	0	0	0	0	0	0	0	0	RP11-109P14.2
ENSG00000185090	102	78	48	127	43	95	23	32	8	62	75	76	56	108	87	113	63	23	83	53	MANEAL
ENSG00000233728	5	6	0	7	2	4	2	2	1	3	5	2	0	4	3	3	2	0	3	5	RP11-109P14.9
ENSG00000196449	133	148	97	211	68	183	43	38	24	119	85	71	62	103	126	77	46	9	75	44	YRDC
ENSG00000197982	164	164	124	237	104	222	52	46	25	177	137	107	109	157	156	152	117	28	141	104	C1orf122
ENSG00000188786	347	354	312	561	234	583	166	177	112	557	377	469	254	433	600	345	220	74	391	288	MTF1
ENSG00000235673	0	0	0	0	0	0	0	0	0	0	0	0	0	0	0	0	0	0	0	0	RP11-109P14.8
ENSG00000230955	4	2	0	0	0	1	1	1	0	0	0	0	0	0	0	0	0	0	0	0	RP11-109P14.10
ENSG00000204084	376	414	303	665	271	579	110	118	81	384	270	385	118	275	287	233	276	52	379	191	INPP5B
ENSG00000252448	0	0	0	0	0	0	0	0	0	0	0	0	0	0	0	0	0	0	0	0	SNORA63
ENSG00000222282	0	0	0	0	0	0	0	0	0	0	0	0	0	0	0	0	0	0	0	0	RNU6-584P
ENSG00000277168	0	0	0	0	0	0	0	0	0	0	0	0	0	0	0	0	0	0	0	0	Metazoa_SRP
ENSG00000183431	666	535	294	943	246	717	177	204	89	421	452	450	396	622	528	771	407	147	618	322	SF3A3
ENSG00000212541	2	5	0	0	0	1	0	0	0	0	0	0	1	0	0	0	0	0	0	0	RNU6-510P
ENSG00000183386	58	90	47	126	49	163	43	42	28	148	122	119	45	87	106	74	37	9	66	60	FHL3
ENSG00000183520	543	479	301	899	268	582	170	187	108	428	408	434	430	550	578	632	339	118	672	369	UTP11L
ENSG00000185668	0	0	0	0	0	0	0	0	0	0	0	0	0	0	0	0	0	0	0	0	POU3F1
ENSG00000224592	0	0	0	0	0	0	0	0	0	0	0	0	0	0	0	0	0	0	0	0	RP5-884C9.2
ENSG00000223589	0	0	0	0	0	0	0	0	0	0	0	0	0	0	0	0	0	0	0	0	RP5-884C9.3
ENSG00000265596	0	0	0	0	0	0	0	0	0	0	0	0	0	0	0	0	0	0	0	0	MIR3659
ENSG00000237290	0	0	0	0	0	0	0	0	0	0	0	0	0	0	0	0	0	0	0	0	LINC01343
ENSG00000275350	0	0	0	0	0	0	0	0	0	0	0	0	0	0	0	0	0	0	0	0	RP11-329N22.2
ENSG00000200796	0	0	0	0	0	0	0	0	0	0	0	0	0	0	0	0	0	0	0	0	RNU6-753P
ENSG00000238063	0	0	0	0	0	0	0	0	0	0	0	0	0	0	0	0	0	0	0	0	RP11-329N22.1
ENSG00000215895	0	1	0	1	0	0	4	1	1	0	0	5	3	5	4	3	2	0	4	6	RP11-334L9.1
ENSG00000116954	426	456	468	763	287	701	269	295	171	859	584	742	243	584	868	366	642	84	347	451	RRAGC
ENSG00000273637	0	0	0	0	0	0	0	0	0	0	0	0	0	0	0	0	0	0	0	0	RP5-864K19.7
ENSG00000228436	25	26	25	32	18	42	5	9	6	29	27	23	7	18	30	13	29	9	6	16	RP5-864K19.4
ENSG00000214114	470	337	210	790	131	525	143	140	66	239	408	367	161	311	345	531	270	82	444	169	MYCBP
ENSG00000274944	0	0	0	0	1	0	1	0	0	0	0	0	0	0	1	0	1	0	0	0	RP5-864K19.6
ENSG00000131233	0	0	0	0	0	0	0	0	0	0	0	1	0	0	2	0	0	0	0	1	GJA9
ENSG00000158315	284	341	250	435	265	348	62	91	57	233	155	206	110	170	217	164	216	59	113	125	RHBDL2
ENSG00000199963	1	0	0	0	0	0	0	0	0	0	0	1	0	1	0	0	0	0	0	0	RNU6-605P
ENSG00000207466	0	0	0	0	0	0	0	0	0	0	0	0	0	0	0	0	0	0	0	0	Y_RNA
ENSG00000235549	0	0	0	0	0	0	0	0	0	0	0	0	0	0	0	0	0	0	0	0	EIF1P2
ENSG00000174574	656	716	538	1154	378	1021	217	245	136	666	613	710	358	643	927	668	565	136	622	438	AKIRIN1
ENSG00000168653	106	86	78	160	59	120	27	21	17	79	78	50	56	94	64	50	42	10	72	52	NDUFS5
ENSG00000127603	9571	11079	9842	17017	8670	15326	5018	6070	3778	17804	11147	15184	6899	15338	22972	7733	9576	1950	9638	14088	MACF1
ENSG00000206654	0	0	0	0	0	0	0	0	0	0	0	0	0	0	0	0	0	0	0	0	RNU6-608P
ENSG00000222378	0	0	0	0	0	0	0	0	0	0	0	0	0	0	0	0	0	0	0	0	RNA5SP44
ENSG00000226438	2	0	0	0	0	1	0	1	0	1	0	0	0	0	0	0	0	0	0	0	RP11-420K8.1
ENSG00000217897	0	0	0	0	0	0	0	0	0	0	0	0	0	0	0	0	0	0	0	0	HSPE1P8
ENSG00000183682	0	0	0	11	0	1	3	0	1	7	1	0	0	4	8	2	1	0	1	1	BMP8A
ENSG00000237624	1	0	0	0	0	0	0	1	0	0	0	0	0	0	0	0	0	0	0	0	OXCT2P1
ENSG00000243970	63	68	56	125	30	88	47	32	17	98	91	57	17	50	79	69	41	9	41	41	PPIEL
ENSG00000090621	3460	2969	1845	5914	1775	3813	1215	1302	670	2867	2722	3241	2085	3122	3384	3376	2252	628	3977	2462	PABPC4
ENSG00000228060	2	5	1	10	0	8	1	0	1	0	2	1	0	2	1	2	0	0	0	0	RP11-69E11.8
ENSG00000201457	0	0	0	0	0	0	0	0	0	0	0	0	0	0	0	0	0	0	0	0	SNORA55
ENSG00000163909	0	0	0	0	0	0	0	0	0	0	0	0	0	0	0	0	0	0	0	0	HEYL
ENSG00000225903	0	0	0	0	0	0	0	0	0	0	0	0	0	0	0	0	0	0	0	0	RP1-144F13.3
ENSG00000116981	0	0	0	0	0	0	0	0	0	0	0	0	0	0	0	0	0	0	0	0	NT5C1A
ENSG00000116983	1	0	0	1	0	0	0	0	0	0	0	0	0	0	0	0	0	0	0	0	HPCAL4
ENSG00000084072	360	330	266	684	182	537	136	162	75	336	316	378	229	379	386	355	271	64	419	228	PPIE
ENSG00000225333	0	0	0	0	0	0	0	0	0	0	0	0	0	0	0	0	0	0	0	0	RP1-144F13.4
ENSG00000252413	0	0	0	0	0	0	0	0	0	0	0	0	0	0	0	0	0	0	0	0	RNU7-121P
ENSG00000116985	4	9	0	15	2	5	4	4	0	3	7	16	5	9	10	19	11	6	7	3	BMP8B
ENSG00000198754	0	1	0	0	0	0	0	0	1	0	3	1	0	1	0	0	0	0	0	0	OXCT2
ENSG00000261798	0	0	1	0	0	0	0	2	0	0	2	0	0	1	1	0	0	0	0	0	RP1-118J21.25
ENSG00000229213	0	0	0	0	0	0	0	0	0	0	0	0	0	0	0	0	0	0	0	0	RP1-118J21.24
ENSG00000043514	284	218	166	405	125	282	82	97	49	221	214	257	177	250	262	240	170	50	291	192	TRIT1
ENSG00000202222	0	2	3	7	2	1	2	0	0	3	1	5	0	4	3	2	1	0	5	1	Y_RNA
ENSG00000116990	8	14	13	1	2	10	5	3	5	6	2	5	5	4	6	8	2	0	5	0	MYCL
ENSG00000236546	1	0	0	2	0	1	0	0	0	2	2	0	0	0	0	0	0	0	0	0	RP1-118J21.5
ENSG00000207356	0	0	0	0	0	0	0	0	0	0	0	0	0	0	0	0	0	0	0	0	Y_RNA
ENSG00000168389	89	61	37	127	33	105	45	53	21	135	248	158	77	108	61	124	34	15	146	41	MFSD2A
ENSG00000228477	3	7	4	15	6	12	4	0	2	8	18	19	3	5	3	10	1	3	12	3	RP3-342P20.2
ENSG00000131236	5661	5636	3915	9183	3761	6958	2263	2603	1345	6310	5199	6182	4610	7118	8689	6633	6216	1356	6839	5828	CAP1
ENSG00000131238	774	626	443	1152	332	949	214	198	110	521	574	532	321	630	649	703	372	91	743	311	PPT1
ENSG00000226745	0	0	0	0	0	0	0	0	0	0	0	0	0	0	0	0	0	0	0	0	RP11-115D7.3
ENSG00000117000	883	1094	954	1577	678	1448	434	467	384	1563	982	1498	511	1065	1842	1036	1243	250	939	1012	RLF
ENSG00000207508	0	0	0	0	0	0	0	0	0	1	0	0	0	0	0	0	0	0	1	0	RNU6-1237P
ENSG00000188800	0	0	0	1	0	2	0	0	0	1	1	0	0	0	3	0	2	0	0	0	TMCO2
ENSG00000259943	45	62	32	85	32	80	7	17	7	49	32	37	10	26	30	31	41	3	39	18	RP1-39G22.7
ENSG00000084073	1191	1065	716	2132	375	1462	522	493	252	1219	1297	1457	801	1470	1802	1996	1264	352	1802	1004	ZMPSTE24
ENSG00000231296	0	0	0	0	0	0	0	0	0	0	0	0	0	0	0	0	0	0	0	0	RP1-39G22.4
ENSG00000049089	1	9	10	10	3	5	0	2	1	7	1	7	2	4	3	1	5	0	6	5	COL9A2
ENSG00000227311	0	0	0	0	0	0	0	0	0	0	0	0	0	1	3	0	0	0	1	1	RP1-228H13.1
ENSG00000084070	226	189	96	412	77	229	43	52	27	148	135	138	133	147	160	224	99	26	208	107	SMAP2
ENSG00000213172	0	0	0	0	0	0	0	0	0	0	0	0	0	0	0	0	0	0	0	0	RP1-228H13.2
ENSG00000187801	22	18	22	21	11	20	7	17	8	41	16	38	16	36	34	21	3	5	53	24	ZFP69B
ENSG00000260920	8	22	10	29	8	24	2	10	5	29	24	25	15	28	21	14	11	2	22	22	RP1-228H13.5
ENSG00000279667	2	0	0	2	0	0	0	0	0	0	2	0	0	0	1	2	0	0	0	0	RP11-656D10.7
ENSG00000187815	37	58	40	99	6	51	17	5	5	44	27	25	35	74	61	62	42	11	54	37	ZFP69
ENSG00000238287	3	0	2	1	2	0	0	1	0	1	0	0	0	1	0	0	0	0	1	1	RP11-656D10.3
ENSG00000164002	88	42	55	131	38	93	35	32	17	92	64	88	60	77	114	110	78	18	75	55	EXO5
ENSG00000227278	4	1	0	2	0	1	0	0	0	1	0	0	0	0	0	1	1	0	0	0	RP11-656D10.5
ENSG00000238186	0	0	0	0	0	0	0	0	0	0	0	0	0	0	1	1	0	0	0	0	RP11-656D10.6
ENSG00000117010	50	37	35	91	15	49	11	13	5	31	42	31	20	33	47	52	19	12	31	16	ZNF684
ENSG00000236505	0	0	0	0	0	0	0	0	0	0	0	0	0	0	0	0	0	0	0	0	RP1-63P18.2
ENSG00000233910	0	0	0	0	0	0	0	0	0	0	0	0	0	0	0	0	0	0	0	0	GTF2F2P2
ENSG00000117016	11	18	18	20	15	17	8	12	3	28	15	10	5	18	21	11	16	3	16	21	RIMS3
ENSG00000237899	3	0	0	3	2	0	0	0	1	0	0	0	0	3	1	0	1	0	0	0	RP4-739H11.3
ENSG00000272145	27	31	24	57	15	27	19	12	10	33	19	24	18	26	41	49	51	8	39	22	NFYC-AS1
ENSG00000066136	440	469	329	785	252	628	151	143	62	393	403	384	245	415	471	305	317	51	383	266	NFYC
ENSG00000198974	0	0	0	0	0	0	0	0	0	1	0	1	0	0	0	0	0	0	0	1	MIR30E
ENSG00000207962	1	0	1	0	0	1	0	0	0	0	0	0	0	0	0	0	1	0	0	0	MIR30C1
ENSG00000117013	1	1	1	1	1	4	0	0	0	1	1	2	2	1	1	0	1	0	0	0	KCNQ4
ENSG00000264582	0	0	0	0	0	0	0	0	0	0	0	0	0	1	0	0	0	0	0	4	RN7SL326P
ENSG00000179862	92	99	73	129	80	132	9	12	17	90	56	29	45	75	59	45	16	12	74	42	CITED4
ENSG00000229528	0	0	0	0	0	0	0	0	0	0	0	0	0	0	0	0	0	0	0	0	RP5-1066H13.4
ENSG00000228940	0	0	0	0	0	0	0	0	0	0	0	0	0	0	0	0	0	0	0	0	RP11-348A7.1
ENSG00000233118	0	0	0	0	0	0	0	0	0	0	0	0	0	0	0	0	0	0	0	0	UBE2V1P8
ENSG00000171793	609	467	213	1244	174	674	288	293	96	550	712	722	653	838	740	1272	502	160	1124	521	CTPS1
ENSG00000281207	34	35	12	54	9	47	17	18	6	46	25	44	23	25	22	38	18	4	19	27	SLFNL1-AS1
ENSG00000171790	6	2	2	15	2	8	3	0	0	6	1	8	0	3	7	5	8	2	1	4	SLFNL1
ENSG00000010803	300	279	177	426	142	348	84	68	47	238	221	218	122	229	260	221	186	45	251	175	SCMH1
ENSG00000215893	0	0	0	0	0	0	0	0	0	0	0	0	0	0	0	0	0	0	0	0	RP4-635E8.1
ENSG00000235358	3	6	12	10	2	8	2	1	3	4	10	2	2	3	15	10	8	1	1	10	RP11-399E6.1
ENSG00000213987	0	0	0	0	0	0	0	0	0	0	0	0	0	0	0	0	0	0	0	0	RP11-399E6.2
ENSG00000204060	20	13	34	37	28	38	4	1	2	5	4	9	1	6	23	4	9	3	7	6	FOXO6
ENSG00000229901	0	0	1	3	0	0	1	0	0	1	0	5	0	1	1	0	0	1	0	0	RP11-399E6.4
ENSG00000252563	0	0	0	0	0	0	0	0	0	0	0	0	0	0	0	0	0	0	0	0	RNA5SP45
ENSG00000127129	14	22	11	14	1	17	7	5	1	0	6	1	8	18	18	4	5	2	4	8	EDN2
ENSG00000127124	161	204	149	308	153	255	116	154	94	376	217	267	157	492	620	250	252	45	127	234	HIVEP3
ENSG00000230881	0	0	0	0	0	0	0	0	0	0	0	0	0	0	0	0	0	0	0	0	RP11-486B10.3
ENSG00000230638	3	2	1	0	0	1	1	1	1	6	0	1	0	0	3	6	1	0	2	0	RP11-486B10.4
ENSG00000227538	1	0	0	0	0	0	0	0	0	0	0	0	0	0	0	0	0	0	0	0	HNRNPFP1
ENSG00000228776	0	0	0	0	0	0	0	0	0	0	0	0	0	0	0	0	0	0	0	0	RP11-319C21.1
ENSG00000044012	0	0	0	0	0	0	0	0	0	0	0	0	0	0	0	0	0	0	0	0	GUCA2B
ENSG00000197273	0	0	0	0	0	0	0	0	0	0	0	0	0	1	0	0	0	0	0	0	GUCA2A
ENSG00000198815	1026	1022	824	1770	541	1397	349	343	234	886	743	977	449	1088	1548	980	780	196	897	718	FOXJ3
ENSG00000227527	0	0	0	0	0	0	0	0	0	0	0	0	0	0	0	0	0	0	0	0	RP11-223A3.1
ENSG00000177181	3	0	0	0	0	0	0	0	0	1	0	0	1	1	0	0	1	0	0	0	RIMKLA
ENSG00000235002	0	0	0	0	0	0	0	0	0	0	0	0	0	0	0	0	0	0	0	0	RP11-157D18.2
ENSG00000066185	0	0	5	1	2	12	0	0	1	2	0	1	1	2	0	0	0	0	0	1	ZMYND12
ENSG00000127125	603	567	448	968	318	781	226	184	84	589	529	506	336	588	789	446	492	98	492	421	PPCS
ENSG00000186409	54	60	59	89	55	98	7	23	8	56	29	26	9	38	54	33	57	13	19	28	CCDC30
ENSG00000230116	0	0	0	0	0	0	0	0	0	0	0	0	0	0	1	1	0	0	1	0	RP11-163G10.2
ENSG00000236876	0	0	0	0	0	0	0	0	2	0	0	1	0	0	0	0	1	0	0	1	TMSB4XP1
ENSG00000200254	0	0	0	0	0	0	0	0	0	0	0	0	0	0	0	0	0	0	0	0	RNU6-536P
ENSG00000236180	0	0	0	0	0	0	0	0	0	0	0	0	0	0	0	0	0	0	0	0	RP11-163G10.4
ENSG00000171960	162	163	64	286	51	218	51	52	27	105	182	148	113	134	134	224	107	42	197	82	PPIH
ENSG00000234917	4	2	0	0	0	2	0	0	0	2	2	3	1	6	0	2	1	0	5	0	RP5-994D16.3
ENSG00000065978	3574	2373	986	4678	878	3322	566	523	218	1338	1742	1158	1419	1844	1002	1286	807	333	1523	594	YBX1
ENSG00000164007	0	0	0	0	0	0	0	0	0	0	0	0	0	0	0	0	0	0	2	0	CLDN19
ENSG00000117385	154	119	94	203	62	177	41	35	17	114	92	93	57	102	131	165	100	30	108	61	P3H1
ENSG00000164008	60	50	46	91	42	81	16	20	19	76	61	75	29	66	89	41	55	12	49	46	C1orf50
ENSG00000228452	0	0	0	2	0	1	2	0	1	1	0	1	0	0	0	0	0	0	1	0	RP5-994D16.9
ENSG00000274386	4	2	0	4	0	4	2	0	1	2	0	1	0	0	0	5	1	0	1	4	RP5-994D16.11
ENSG00000177868	61	68	48	94	41	85	13	17	9	59	29	51	17	39	36	18	42	4	32	28	CCDC23
ENSG00000164010	195	223	169	303	152	283	71	87	56	257	191	254	91	151	268	133	158	17	147	149	ERMAP
ENSG00000228192	25	18	16	30	4	17	6	2	5	16	15	16	6	12	10	29	4	2	14	11	RP11-342M1.3
ENSG00000164011	8	22	13	25	17	25	13	9	2	27	20	37	12	19	29	31	22	8	35	20	ZNF691
ENSG00000233708	2	3	0	1	0	0	0	0	0	1	0	0	0	0	0	0	0	0	0	1	RP11-342M1.7
ENSG00000237090	4	4	1	3	4	1	0	0	0	0	0	0	0	1	2	0	0	0	0	2	RP11-342M1.6
ENSG00000225099	0	1	0	0	0	0	0	0	0	0	0	0	0	1	0	2	0	0	2	0	ATP6V1E1P1
ENSG00000117394	1567	1910	1757	2449	1314	2371	700	767	438	2575	1729	1896	880	1854	2810	1347	1355	252	1238	1173	SLC2A1
ENSG00000227533	34	43	34	44	33	51	8	11	3	37	26	29	14	32	29	26	40	13	28	11	SLC2A1-AS1
ENSG00000207256	0	3	0	2	0	4	0	0	0	0	0	0	1	0	0	2	0	0	0	1	RNU6-880P
ENSG00000277513	0	0	0	0	0	0	0	0	0	0	0	0	0	0	0	0	0	0	0	0	RP3-393B19.1
ENSG00000186973	0	0	0	0	0	0	0	0	0	0	0	0	0	0	0	0	0	0	0	0	FAM183A
ENSG00000117395	405	278	179	681	169	411	121	123	52	283	303	267	304	456	354	388	210	74	433	223	EBNA1BP2
ENSG00000243710	2	10	6	4	5	9	0	2	1	1	1	10	0	2	6	0	0	1	1	4	CFAP57
ENSG00000199240	0	0	0	0	0	0	0	0	0	0	0	0	0	0	0	0	0	0	0	0	RNA5SP46
ENSG00000179178	101	152	119	219	108	179	24	40	29	138	93	80	42	75	123	50	96	11	90	77	TMEM125
ENSG00000253313	94	93	76	148	47	148	25	25	20	91	60	49	18	40	73	27	68	7	38	23	C1orf210
ENSG00000066056	0	0	0	0	0	0	1	0	0	3	0	0	0	0	0	0	0	0	0	0	TIE1
ENSG00000117400	5	4	0	15	2	10	0	3	2	4	4	7	1	8	6	1	1	0	2	5	MPL
ENSG00000234694	0	2	1	4	0	0	1	0	1	0	0	3	6	6	2	1	3	0	4	3	RP1-92O14.3
ENSG00000117399	396	281	71	682	70	409	85	90	18	89	394	200	223	275	119	340	100	56	491	42	CDC20
ENSG00000066322	517	492	323	746	249	727	158	179	90	449	578	449	311	557	687	465	314	84	489	325	ELOVL1
ENSG00000159479	197	159	98	249	95	190	69	56	27	165	167	198	117	219	214	155	132	35	224	157	MED8
ENSG00000229431	0	0	0	0	0	6	0	0	1	4	0	3	0	0	0	2	1	0	1	0	RP1-92O14.6
ENSG00000198198	539	540	381	842	318	745	202	212	121	669	455	536	236	482	692	452	478	85	476	404	SZT2
ENSG00000229372	1	0	1	3	1	5	0	0	0	7	5	1	0	1	2	0	0	0	0	0	SZT2-AS1
ENSG00000274975	0	0	0	0	0	0	0	0	0	0	0	0	0	0	0	0	0	0	0	0	MIR6735
ENSG00000178922	67	68	53	81	49	81	12	20	7	86	30	50	24	51	43	32	37	5	35	33	HYI
ENSG00000229348	0	0	1	0	0	0	0	0	0	1	0	0	0	0	0	0	0	0	0	0	HYI-AS1
ENSG00000142949	1351	2037	2147	2146	1747	2697	461	607	453	3079	1338	1916	516	1554	2659	972	1819	314	1085	1568	PTPRF
ENSG00000066135	366	445	335	600	316	521	86	99	60	304	236	267	138	228	377	230	287	48	262	215	KDM4A
ENSG00000236200	6	6	5	9	2	6	5	3	1	2	1	1	5	1	3	22	1	5	3	1	KDM4A-AS1
ENSG00000126091	27	28	13	58	11	35	8	8	1	24	21	33	10	15	26	44	28	7	31	18	ST3GAL3
ENSG00000229444	0	0	0	0	0	0	0	0	0	0	0	0	0	0	0	0	0	0	0	0	RP11-184I16.4
ENSG00000233674	0	0	0	0	0	0	0	0	0	0	1	0	0	0	0	0	0	0	1	0	RP11-184I16.3
ENSG00000224751	0	0	0	0	0	0	0	0	0	0	0	0	0	0	0	0	1	0	0	0	SHMT1P1
ENSG00000117407	35	53	40	46	33	53	4	10	3	23	5	17	3	20	16	6	21	2	3	6	ARTN
ENSG00000237950	17	29	26	36	16	28	24	22	11	32	30	29	26	23	13	33	10	4	32	19	RP11-7O11.3
ENSG00000117408	156	185	132	294	130	248	43	82	32	192	162	189	62	129	162	176	151	32	136	112	IPO13
ENSG00000132768	115	113	75	232	51	176	74	60	29	143	183	127	142	227	228	197	90	28	238	141	DPH2
ENSG00000117410	179	189	111	278	59	232	47	51	26	146	210	179	105	146	207	201	116	30	173	86	ATP6V0B
ENSG00000117411	141	148	58	301	55	218	47	63	53	170	222	169	140	200	206	272	106	52	271	130	B4GALT2
ENSG00000159214	54	64	64	93	36	92	21	27	15	84	51	62	16	48	59	27	39	4	37	33	CCDC24
ENSG00000196517	90	123	88	175	67	139	24	23	13	110	99	90	31	72	84	34	76	10	105	63	SLC6A9
ENSG00000230615	13	12	4	10	2	8	1	1	1	3	3	2	3	3	5	9	1	1	15	2	RP5-1198O20.4
ENSG00000227163	0	0	0	0	0	0	0	0	0	0	0	0	0	0	0	0	0	0	0	0	RP5-1198O20.5
ENSG00000271647	2	0	1	0	0	0	0	0	0	0	0	0	0	0	0	1	0	0	0	0	KRT8P47
ENSG00000239560	0	0	0	0	0	0	0	0	0	0	0	0	0	0	0	0	0	0	0	0	RN7SL479P
ENSG00000171872	0	0	0	1	0	0	0	0	0	0	0	1	0	0	0	0	0	0	0	0	KLF17
ENSG00000233514	2	0	0	1	0	0	3	1	0	0	0	0	1	1	0	0	0	0	0	4	RP11-570P14.1
ENSG00000226804	0	0	0	0	0	0	0	0	0	0	0	0	0	0	0	0	0	0	0	0	RP4-675G8.3
ENSG00000200171	0	0	0	0	0	0	0	0	0	0	0	0	0	0	0	0	0	0	0	0	Y_RNA
ENSG00000238037	0	0	0	0	0	0	0	0	0	0	0	0	0	0	0	0	0	0	0	0	OOSP1P1
ENSG00000227994	0	0	0	0	0	0	0	0	0	0	0	0	0	0	0	0	0	0	0	0	RP5-891H21.1
ENSG00000271329	0	0	0	0	0	0	0	0	0	0	0	0	0	0	0	0	0	0	0	0	RP5-891H21.5
ENSG00000178028	178	199	172	268	161	253	65	88	37	215	146	180	108	163	224	94	134	28	141	122	DMAP1
ENSG00000117419	218	183	125	401	100	293	73	71	19	190	158	212	123	185	228	221	128	38	227	110	ERI3
ENSG00000233602	5	7	4	4	0	0	2	2	0	11	2	7	1	2	6	4	4	0	2	2	ERI3-IT1
ENSG00000199385	0	0	0	0	0	0	0	0	0	0	0	0	0	0	0	0	0	0	0	0	RNU6-369P
ENSG00000187147	392	348	224	598	209	527	144	143	66	459	382	355	243	406	471	284	228	54	357	249	RNF220
ENSG00000263381	0	0	0	0	0	0	0	0	0	1	0	0	0	0	0	0	0	0	0	0	MIR5584
ENSG00000126106	70	90	52	84	53	115	24	27	13	72	48	69	33	53	49	24	40	3	44	35	TMEM53
ENSG00000198520	5	10	7	17	6	11	7	4	2	10	7	7	5	5	7	2	11	1	1	2	C1orf228
ENSG00000199377	16	11	2	31	1	14	0	3	1	8	5	2	3	1	10	1	1	1	11	2	RNU5F-1
ENSG00000200169	6	2	0	7	0	1	0	0	0	0	0	7	1	1	3	2	0	0	2	0	RNU5D-1
ENSG00000142945	708	457	113	1149	159	690	116	113	42	111	405	299	309	379	197	446	129	75	787	92	KIF2C
ENSG00000225721	3	0	1	7	5	1	0	0	0	6	1	2	0	0	1	0	0	0	0	0	RP11-269F19.2
ENSG00000142937	6562	4875	2701	8473	2253	5735	1200	1310	684	3565	3172	3259	2332	3655	3200	2733	2160	643	3497	2074	RPS8
ENSG00000264294	0	0	0	0	0	0	0	0	0	0	0	0	0	0	0	0	0	0	0	0	SNORD55
ENSG00000200913	1	0	0	0	1	2	0	2	0	8	2	2	0	2	1	5	1	0	1	2	SNORD46
ENSG00000202031	0	4	0	0	0	0	1	0	2	1	0	5	1	5	0	2	1	0	2	0	SNORD38A
ENSG00000207421	0	0	0	0	0	0	0	0	0	0	0	0	0	0	0	0	0	0	0	0	SNORD38B
ENSG00000281859	0	0	0	0	0	0	0	0	0	0	0	0	0	0	0	0	0	0	0	0	SNORD38B
ENSG00000234093	0	1	0	3	1	3	1	1	0	0	3	0	0	0	0	1	1	0	4	2	RPS15AP11
ENSG00000142959	1	5	2	0	1	5	1	1	0	2	1	1	0	2	7	1	1	1	3	1	BEST4
ENSG00000173846	705	918	884	1111	807	1266	109	163	117	650	377	378	94	194	254	113	93	26	171	185	PLK3
ENSG00000188396	21	21	12	24	2	24	0	3	1	7	6	9	0	0	2	4	1	0	4	4	TCTEX1D4
ENSG00000222009	163	176	147	314	185	287	41	51	32	181	115	140	29	34	79	29	25	8	29	38	BTBD19
ENSG00000117425	4	5	2	4	5	2	1	0	0	1	2	2	0	1	3	0	5	2	1	2	PTCH2
ENSG00000202444	0	0	0	0	0	0	0	0	0	0	0	0	0	0	0	0	0	0	0	0	RNU5E-6P
ENSG00000226499	0	0	0	2	0	0	1	0	0	0	0	0	0	1	0	0	0	0	0	0	RP5-882O7.1
ENSG00000070785	176	142	78	363	61	229	67	71	31	150	175	186	193	255	213	425	210	59	362	126	EIF2B3
ENSG00000253039	0	0	0	0	0	0	0	0	0	0	0	0	0	0	0	0	0	0	0	0	RNA5SP47
ENSG00000229815	0	0	0	0	0	0	0	0	0	0	0	0	0	0	0	0	0	0	0	0	CCNB1IP1P1
ENSG00000232369	0	0	0	0	0	0	0	0	0	0	0	0	0	0	1	0	0	0	0	0	RP5-882O7.4
ENSG00000268949	0	0	0	0	0	0	0	0	0	0	0	0	0	0	0	0	0	0	0	0	MRPS17P1
ENSG00000126107	252	379	260	427	239	415	146	119	85	402	297	314	215	374	524	286	377	76	317	324	HECTD3
ENSG00000126088	224	195	142	334	137	268	64	55	36	197	99	160	128	197	226	128	126	32	146	140	UROD
ENSG00000162415	0	5	1	1	0	2	0	0	0	2	3	2	0	0	0	5	1	0	0	0	ZSWIM5
ENSG00000234315	0	0	0	0	0	0	0	0	0	0	0	0	0	0	0	1	0	0	0	0	OSTCP5
ENSG00000281912	1	6	1	8	4	2	1	0	0	3	1	2	1	4	0	0	2	0	2	0	LINC01144
ENSG00000186603	0	0	0	0	0	0	0	0	0	0	0	0	0	0	0	0	0	0	0	0	HPDL
ENSG00000132781	12	17	12	12	19	11	6	5	2	23	19	19	7	11	13	22	6	8	24	2	MUTYH
ENSG00000132773	68	37	46	115	31	67	33	28	11	72	47	80	61	84	52	106	23	11	83	43	TOE1
ENSG00000070759	31	32	33	36	28	38	2	5	4	15	5	12	0	9	23	3	22	2	7	7	TESK2
ENSG00000236872	0	0	0	0	0	0	0	0	0	0	0	0	0	0	0	0	0	0	0	0	RP11-291L19.1
ENSG00000280670	20	11	10	27	15	16	4	0	2	13	13	6	15	6	13	18	16	4	17	5	CCDC163P
ENSG00000132763	127	93	51	196	44	140	39	25	17	62	81	66	110	84	99	140	71	17	114	58	MMACHC
ENSG00000117450	2443	1874	932	3755	652	2908	784	615	305	1357	2171	1724	1488	2306	2203	2601	1590	463	2866	1115	PRDX1
ENSG00000234379	0	0	0	0	0	0	0	0	0	0	0	0	0	0	0	0	0	0	0	0	HMGB1P48
ENSG00000117448	270	301	204	458	150	369	93	79	50	267	270	227	137	273	258	199	194	49	266	157	AKR1A1
ENSG00000281133	0	0	0	0	0	0	0	0	0	0	0	0	0	0	0	0	0	0	0	1	AL355480.3
ENSG00000280836	4	2	2	2	0	1	0	0	0	0	0	0	0	0	0	1	0	0	0	0	AL355480.1
ENSG00000132780	903	658	328	1563	339	896	216	217	104	356	534	535	453	643	544	1084	665	202	820	242	NASP
ENSG00000281112	0	0	0	0	0	0	0	0	0	0	0	0	0	0	0	0	0	0	0	0	AL355480.2
ENSG00000281825	0	0	0	0	0	0	0	0	0	0	0	0	0	0	0	0	0	0	0	0	AL355480.4
ENSG00000159588	15	23	15	27	14	23	6	8	4	27	18	22	5	10	24	13	24	3	12	19	CCDC17
ENSG00000159592	1713	1837	1460	3126	1026	2734	621	729	490	2204	1438	2007	811	1657	2313	1441	1478	339	1543	1279	GPBP1L1
ENSG00000225447	21	37	28	86	28	54	16	26	10	52	46	61	10	33	61	37	31	5	22	21	RPS15AP10
ENSG00000234329	22	30	32	74	38	50	14	16	15	44	57	51	11	34	56	46	43	5	30	21	RP11-767N6.2
ENSG00000159596	184	161	86	288	62	247	52	62	22	140	183	126	74	153	195	252	162	35	166	127	TMEM69
ENSG00000197429	304	326	244	561	170	392	109	138	73	348	272	362	129	228	290	293	233	43	258	194	IPP
ENSG00000230896	9	7	5	5	2	5	3	1	0	4	5	5	1	3	5	3	2	1	0	2	RP11-767N6.7
ENSG00000236111	0	0	0	0	0	0	0	0	0	0	0	0	0	0	0	0	0	0	0	0	RP11-630I5.1
ENSG00000086015	476	482	318	797	303	668	141	192	84	434	459	376	271	451	529	475	484	103	448	349	MAST2
ENSG00000232467	0	0	0	0	0	0	0	0	0	0	0	0	0	0	0	0	0	0	0	0	TMA16P2
ENSG00000117461	844	965	781	1370	464	1240	140	133	105	411	398	476	245	470	598	717	875	159	623	423	PIK3R3
ENSG00000278139	0	0	0	0	0	0	0	0	0	0	0	0	0	0	0	0	0	0	0	0	RP4-533D7.6
ENSG00000226957	0	0	0	1	0	1	0	0	1	1	1	0	0	0	0	0	2	0	0	1	RP4-533D7.4
ENSG00000233114	0	0	0	0	0	0	0	0	0	0	0	0	0	0	0	0	0	0	0	0	RP4-533D7.3
ENSG00000227857	2	0	2	0	0	0	1	0	0	0	3	2	0	0	2	3	4	0	0	1	RP4-533D7.5
ENSG00000117472	723	652	335	1070	205	873	205	166	89	417	602	463	274	462	457	416	298	82	472	241	TSPAN1
ENSG00000250719	0	0	0	0	0	0	0	0	0	0	0	0	0	0	0	0	0	0	0	0	RP11-322N21.2
ENSG00000085998	261	266	205	480	167	395	117	101	54	326	283	285	175	306	380	326	271	54	297	263	POMGNT1
ENSG00000171357	11	15	7	20	8	19	4	1	0	6	3	6	2	9	6	14	8	4	5	8	LURAP1
ENSG00000085999	83	47	5	204	8	87	25	11	5	12	60	43	42	56	29	149	62	18	149	8	RAD54L
ENSG00000132128	517	531	385	715	273	718	181	185	107	599	519	516	232	435	588	395	302	63	365	329	LRRC41
ENSG00000173660	234	185	78	352	64	300	56	50	18	136	176	163	84	170	166	180	88	32	123	49	UQCRH
ENSG00000117481	201	222	174	402	101	291	80	121	51	286	257	245	115	227	295	237	190	55	269	146	NSUN4
ENSG00000225779	1	0	0	4	0	0	1	0	0	1	6	0	1	0	2	0	0	0	0	1	RP4-603I14.3
ENSG00000117480	138	134	141	272	106	162	39	67	37	164	135	108	37	121	156	83	104	11	105	91	FAAH
ENSG00000232022	3	3	1	5	2	6	0	0	0	4	4	3	1	1	1	4	1	0	6	1	FAAHP1
ENSG00000224863	2	2	0	0	0	1	1	0	0	3	0	0	0	1	2	0	0	0	0	0	LINC01398
ENSG00000197587	2	0	0	0	0	0	0	0	0	0	1	0	0	1	0	0	0	0	0	0	DMBX1
ENSG00000269956	2	4	0	3	0	3	0	1	0	2	1	3	0	1	0	0	1	1	2	0	MKNK1-AS1
ENSG00000162456	0	0	0	0	0	0	0	0	0	0	0	0	0	0	0	0	0	0	0	0	KNCN
ENSG00000079277	202	255	190	353	146	295	95	136	80	324	271	308	153	333	427	242	296	58	274	195	MKNK1
ENSG00000142961	153	141	122	169	103	186	74	105	55	265	203	236	49	113	185	96	123	30	109	92	MOB3C
ENSG00000123472	1319	1284	898	2176	719	1660	355	370	192	903	844	972	555	1033	967	856	581	180	968	542	ATPAF1
ENSG00000233647	0	0	1	0	0	0	1	0	0	3	3	4	2	0	4	1	1	0	1	0	NENFP1
ENSG00000186118	0	1	0	0	0	1	2	0	0	2	3	0	0	0	0	0	0	0	0	0	TEX38
ENSG00000228237	4	3	0	8	0	2	0	0	0	1	1	0	0	0	1	0	1	0	3	0	EFCAB14-AS1
ENSG00000159658	2904	3070	2469	5507	1472	4513	1236	1169	788	3712	2803	3522	1785	3343	4601	3379	3127	706	2868	2354	EFCAB14
ENSG00000236476	0	0	0	0	0	0	0	0	0	0	0	0	0	0	0	0	0	0	0	0	RP11-8J9.5
ENSG00000142973	77	136	129	140	134	127	33	40	34	139	76	89	29	65	115	39	73	16	52	69	CYP4B1
ENSG00000154198	0	0	0	0	0	0	0	0	0	0	0	0	0	0	0	0	0	0	0	0	CYP4Z2P
ENSG00000238145	0	0	0	0	0	0	0	0	0	1	0	0	0	0	0	0	0	0	0	0	RP11-346M5.1
ENSG00000187048	0	0	0	0	0	0	0	0	0	0	0	0	0	0	0	0	0	0	0	0	CYP4A11
ENSG00000259832	0	0	0	0	0	0	0	0	0	0	0	0	0	0	0	0	0	0	0	0	CYP4A26P
ENSG00000261196	0	0	0	0	0	0	0	0	0	0	0	0	0	0	0	0	0	0	0	0	CYP4A43P
ENSG00000261593	0	0	0	0	0	0	0	0	0	0	0	0	0	0	0	0	0	0	0	0	CYP4A27P
ENSG00000261290	0	0	0	0	0	0	0	0	0	0	0	0	0	0	0	0	0	0	0	0	CYP4A44P
ENSG00000186377	99	82	22	202	29	114	23	29	6	30	74	65	55	58	54	99	59	10	68	19	CYP4X1
ENSG00000186160	7	4	2	4	1	6	1	0	0	1	10	4	1	2	7	0	1	0	6	0	CYP4Z1
ENSG00000225154	0	0	0	0	0	0	0	0	0	1	0	0	0	0	0	0	0	0	0	0	RP11-184J23.2
ENSG00000225506	3	7	4	9	2	16	0	0	1	8	3	0	0	1	4	2	2	0	3	0	CYP4A22-AS1
ENSG00000162365	0	0	1	0	0	0	0	0	0	0	0	0	0	0	0	0	0	0	0	0	CYP4A22
ENSG00000225514	2	0	0	0	0	5	1	0	1	3	0	2	0	1	0	0	0	0	3	1	MTND1P34
ENSG00000224805	0	0	1	6	0	0	3	0	0	2	2	0	1	2	1	1	0	0	0	0	LINC00853
ENSG00000162366	66	78	76	69	81	103	12	23	17	82	36	46	7	42	59	24	34	6	25	45	PDZK1IP1
ENSG00000162367	0	0	0	0	0	0	0	0	0	0	0	0	0	0	0	0	0	0	0	0	TAL1
ENSG00000226252	0	0	0	0	0	0	0	0	0	0	0	0	0	0	0	0	0	0	0	0	RP1-18D14.7
ENSG00000123473	360	281	135	696	88	469	104	71	47	164	340	298	246	297	185	514	229	77	463	97	STIL
ENSG00000162368	2686	2658	2002	4384	1166	3398	884	885	538	2836	2192	2519	1245	2355	3322	2796	2546	537	2523	1806	CMPK1
ENSG00000225762	12	9	8	19	8	16	2	0	1	3	1	10	4	5	7	1	3	4	4	3	LINC01389
ENSG00000186790	1	0	0	1	0	0	0	0	0	0	0	2	0	0	1	0	2	1	0	0	FOXE3
ENSG00000237424	29	33	34	74	18	69	19	18	8	60	42	54	22	38	28	63	77	18	44	26	FOXD2-AS1
ENSG00000186564	6	10	9	7	14	13	1	1	2	12	12	4	2	8	10	14	5	0	4	3	FOXD2
ENSG00000271355	0	0	0	0	0	0	0	0	0	0	0	0	0	0	0	0	0	0	0	0	RP4-666O22.3
ENSG00000229554	0	0	0	0	0	0	0	0	0	0	0	0	0	0	0	0	0	0	0	0	RPL21P24
ENSG00000227883	0	0	0	0	0	0	0	0	0	0	0	0	0	0	0	0	0	0	0	0	ATP6V0E1P4
ENSG00000227947	0	0	0	0	0	0	0	0	0	1	0	0	0	0	0	0	0	0	0	0	RP11-543D5.1
ENSG00000269113	0	0	0	0	0	0	0	0	0	0	0	0	0	0	0	0	0	0	1	0	TRABD2B
ENSG00000223814	0	0	0	0	0	0	0	0	0	0	0	0	0	0	0	0	0	0	0	0	RP11-543D5.2
ENSG00000225028	0	0	0	0	0	0	0	0	0	0	0	0	2	0	0	0	0	0	0	0	RP11-330M19.1
ENSG00000226133	0	0	0	0	0	0	0	0	0	0	0	0	0	0	0	0	0	0	0	0	RP4-683M8.2
ENSG00000231413	0	0	0	0	0	0	0	0	0	0	0	0	0	0	0	0	0	0	0	0	RP11-193P11.3
ENSG00000237180	0	0	0	0	0	0	0	0	0	0	0	0	0	0	0	0	0	0	0	0	CYP46A4P
ENSG00000242267	3	0	2	2	0	1	0	0	0	0	0	0	0	0	0	0	1	0	0	0	SKINTL
ENSG00000279096	0	0	0	0	0	0	0	0	0	0	0	0	0	0	0	0	0	0	0	0	AL356289.1
ENSG00000223720	0	0	0	0	0	0	0	0	0	0	0	0	0	0	0	0	0	0	0	0	RP5-1024N4.2
ENSG00000117834	3	1	2	0	0	1	0	1	0	3	0	3	0	0	2	0	2	0	0	0	SLC5A9
ENSG00000272491	0	2	3	1	3	5	0	0	0	0	0	0	0	0	1	0	3	0	0	0	RP5-1024N4.4
ENSG00000279214	0	0	0	1	0	0	0	0	0	0	1	0	0	0	4	1	0	0	0	0	AL109659.1
ENSG00000132122	206	248	209	394	199	331	62	88	49	212	120	232	41	76	193	156	152	28	137	94	SPATA6
ENSG00000224986	3	1	2	3	0	1	0	1	0	1	2	11	0	3	1	1	0	0	2	2	PPP1R8P1
ENSG00000206700	0	0	0	0	0	0	0	0	0	0	0	0	0	0	0	0	0	0	0	0	RNU6-723P
ENSG00000235105	0	1	2	2	0	1	1	0	0	0	0	0	0	1	2	0	0	0	0	0	RP11-329A14.1
ENSG00000223175	0	0	0	0	0	0	0	0	0	0	0	0	0	0	0	0	0	0	0	0	RNU4-61P
ENSG00000232514	0	0	0	0	0	0	0	0	0	0	0	0	0	0	0	0	0	0	0	0	RP11-329A14.2
ENSG00000186094	0	0	0	0	0	0	0	0	0	0	0	0	0	0	0	0	0	0	0	0	AGBL4
ENSG00000162373	0	0	0	0	0	0	0	0	0	0	0	0	0	0	0	0	0	0	0	0	BEND5
ENSG00000229846	0	0	0	0	0	0	0	0	0	0	0	0	0	0	0	0	0	0	0	0	RP11-141A19.1
ENSG00000230114	0	0	0	0	0	0	0	0	0	0	0	1	0	0	0	0	0	0	0	0	RP11-141A19.2
ENSG00000225623	0	0	0	0	0	0	0	0	0	0	0	0	0	0	0	0	0	0	0	0	AGBL4-IT1
ENSG00000237478	0	0	0	0	0	0	0	0	0	0	0	0	0	0	0	0	0	0	0	0	RP5-926E3.1
ENSG00000215887	0	0	0	0	0	0	0	0	0	0	0	0	0	0	0	0	0	0	0	0	ZNF859P
ENSG00000279324	0	0	0	0	0	0	0	0	0	0	0	0	0	0	0	0	0	0	0	0	RP11-93G23.2
ENSG00000233595	0	0	0	0	0	0	0	0	0	0	0	0	0	0	0	0	0	0	0	0	MTND2P29
ENSG00000162374	0	0	0	0	0	0	0	0	0	0	0	0	0	0	0	0	0	0	0	0	ELAVL4
ENSG00000230828	0	0	0	0	0	0	0	0	0	0	0	0	0	0	0	0	0	0	0	0	RP11-492I2.1
ENSG00000237337	0	0	0	0	0	0	0	0	0	0	0	0	0	0	0	0	0	0	0	0	RP11-567C20.2
ENSG00000233407	0	0	0	0	0	0	0	0	0	0	0	0	0	0	0	0	0	0	0	0	RP11-567C20.3
ENSG00000234080	1	0	0	1	0	0	0	0	0	0	1	0	0	1	0	1	0	0	0	0	RP11-183G22.1
ENSG00000229316	0	0	0	0	0	0	0	0	0	0	0	0	0	0	0	0	0	0	0	0	HMGB1P45
ENSG00000225671	0	0	0	0	0	1	0	0	0	0	0	0	0	0	0	0	0	0	1	0	FCF1P6
ENSG00000142700	0	0	0	3	0	1	1	0	0	0	1	0	0	0	1	0	0	1	0	0	DMRTA2
ENSG00000185104	948	853	562	1473	532	1063	189	239	138	757	686	598	355	581	687	790	560	151	753	405	FAF1
ENSG00000225767	0	0	0	0	0	0	0	0	0	1	0	0	0	0	0	1	0	0	0	0	RP5-850O15.3
ENSG00000207194	0	0	0	0	0	0	0	0	0	0	0	0	0	0	0	0	0	0	0	0	RNU6-1026P
ENSG00000230585	0	1	0	0	0	1	1	0	0	0	0	0	0	0	0	0	1	0	0	0	PHBP12
ENSG00000237130	0	0	0	0	0	0	0	0	0	0	0	0	0	0	0	0	0	0	0	0	MRPS6P2
ENSG00000123080	168	136	89	309	52	203	18	33	11	39	73	77	49	72	72	101	87	19	153	24	CDKN2C
ENSG00000265538	0	0	0	0	0	0	0	0	0	0	0	0	0	0	0	0	0	0	0	0	MIR4421
ENSG00000275816	0	0	0	0	0	0	0	0	0	0	0	0	0	0	0	0	0	0	0	0	MIR6500
ENSG00000204006	0	2	0	3	0	6	0	0	0	0	0	2	0	0	0	0	0	0	0	2	C1orf185
ENSG00000200262	0	0	0	0	0	0	0	0	0	0	0	0	0	0	0	0	0	0	0	0	Y_RNA
ENSG00000213478	0	0	0	0	0	0	0	0	0	0	0	0	0	0	0	0	0	0	0	0	CFL1P2
ENSG00000203356	2	0	0	0	0	0	0	0	0	0	0	0	0	0	0	0	0	0	0	0	LINC01562
ENSG00000123091	868	1104	970	1573	594	1440	334	446	267	1453	819	1198	444	965	1554	1088	1358	257	843	810	RNF11
ENSG00000233406	0	0	0	0	0	1	0	0	0	0	1	0	1	2	0	2	0	0	1	3	RP11-296A18.5
ENSG00000236434	0	1	0	0	0	0	0	0	0	0	0	0	0	0	0	0	0	0	0	0	RP11-296A18.6
ENSG00000085831	16	61	61	34	43	57	13	11	11	59	21	43	16	37	60	17	24	2	13	25	TTC39A
ENSG00000261664	0	0	1	0	0	0	0	0	0	1	0	0	0	0	1	0	0	0	0	0	TTC39A-AS1
ENSG00000085832	2825	2761	2100	3967	1571	3413	851	938	561	2851	2141	2462	1236	2680	3296	2004	2152	441	2403	2102	EPS15
ENSG00000232027	0	0	0	0	0	0	0	0	0	0	0	0	1	0	0	0	0	0	0	0	RP11-275F13.3
ENSG00000206595	0	0	0	0	0	0	0	0	0	0	0	0	0	0	0	0	0	0	0	0	RNU6-877P
ENSG00000238140	0	0	0	0	0	0	0	0	0	0	0	0	0	0	0	0	0	0	0	0	RP11-253A20.1
ENSG00000227070	1	1	1	3	0	7	0	2	0	3	3	4	0	0	2	0	0	2	0	0	RP11-191G24.1
ENSG00000252032	0	0	0	0	0	0	0	0	0	0	0	0	0	0	0	1	0	0	0	0	RNU6-1281P
ENSG00000227742	1	0	2	3	0	4	0	0	0	1	0	2	0	2	1	1	3	0	1	4	CALR4P
ENSG00000117859	3814	3523	2879	6336	2495	4721	1286	1470	872	3803	2808	4110	1566	2904	3856	3264	3251	757	3253	2678	OSBPL9
ENSG00000236973	0	0	0	0	0	0	0	0	0	0	0	0	0	0	0	0	0	0	0	0	GAPDHP51
ENSG00000232846	0	1	0	0	0	1	1	4	1	3	0	9	0	0	1	2	2	0	0	0	SLC25A6P3
ENSG00000212624	0	0	0	0	0	0	0	0	0	0	0	0	0	0	0	0	0	0	0	0	SNORA26
ENSG00000078618	2693	2158	1551	3837	1378	2777	727	805	466	2036	1671	2063	1115	1843	2120	2020	1639	441	2191	1283	NRD1
ENSG00000266993	20	37	45	57	34	55	12	10	8	54	18	56	5	13	42	24	32	3	13	40	RP4-657D16.3
ENSG00000272175	2	0	0	2	0	2	0	0	0	5	0	4	0	0	2	1	1	0	0	4	RP4-657D16.6
ENSG00000230604	2	0	0	0	0	0	0	0	0	0	0	0	0	0	1	0	0	0	0	0	TSEN15P2
ENSG00000169213	0	4	2	2	0	3	2	2	1	0	3	0	2	4	2	5	1	1	9	2	RAB3B
ENSG00000200839	0	0	0	0	0	0	0	0	0	0	0	0	0	0	0	0	0	0	0	0	RNA5SP48
ENSG00000229032	0	0	0	0	0	0	0	0	0	0	0	0	0	0	0	0	0	0	0	0	RP11-91A18.1
ENSG00000264613	0	0	0	0	0	0	0	0	0	0	0	0	0	0	0	0	0	0	0	0	RN7SL290P
ENSG00000117862	1093	829	415	1509	402	1119	232	184	93	447	581	440	501	649	442	509	370	93	664	307	TXNDC12
ENSG00000198841	20	23	14	27	7	29	8	7	2	10	9	20	9	10	19	12	9	5	15	10	KTI12
ENSG00000223390	0	2	0	1	0	1	0	0	0	0	0	2	2	0	1	0	0	0	1	0	RP11-91A18.4
ENSG00000228369	0	0	0	0	2	0	0	0	0	1	1	0	0	0	0	0	1	0	0	0	TXNDC12-AS1
ENSG00000134717	625	637	376	1146	235	850	162	173	93	603	555	548	249	470	668	704	410	131	626	331	BTF3L4
ENSG00000157077	673	674	513	1174	408	983	239	251	117	684	498	664	289	571	796	657	560	129	556	462	ZFYVE9
ENSG00000241745	0	0	0	0	0	0	0	0	0	0	0	1	0	0	0	0	0	0	0	0	RN7SL788P
ENSG00000228407	0	0	0	0	0	0	0	0	0	0	0	0	0	0	0	0	0	0	0	0	RP4-800M22.1
ENSG00000223429	0	0	0	0	0	0	0	0	0	0	0	0	0	0	1	0	0	0	0	0	RP4-800M22.2
ENSG00000224255	0	0	3	0	0	0	1	0	1	2	4	0	0	0	0	1	0	0	1	1	PDCL3P6
ENSG00000236004	0	0	0	0	0	0	0	0	0	0	0	0	0	0	0	0	0	0	0	0	RP4-800M22.4
ENSG00000237663	0	0	0	0	0	0	0	0	0	0	0	0	0	0	0	0	0	0	0	0	DNAJC19P7
ENSG00000213735	0	0	0	5	3	0	0	1	1	5	1	2	1	1	5	1	1	1	1	0	ANAPC10P1
ENSG00000154222	261	279	232	404	211	386	106	144	77	456	281	377	154	327	361	204	231	42	240	263	CC2D1B
ENSG00000272100	1	2	0	4	4	3	0	2	0	2	2	2	0	0	1	1	2	0	0	1	RP11-155O18.6
ENSG00000224680	22	31	31	69	44	48	10	9	1	32	28	25	8	12	13	14	27	1	13	8	PLA2G12AP1
ENSG00000085840	147	106	25	239	16	127	28	19	5	22	82	68	63	91	53	387	153	62	196	15	ORC1
ENSG00000134748	896	705	472	1456	395	1095	281	320	160	664	592	766	564	786	683	787	487	148	769	492	PRPF38A
ENSG00000134744	1337	1404	1149	2637	878	1862	340	415	296	1330	829	1286	462	983	1435	1198	1202	291	1044	804	ZCCHC11
ENSG00000272371	2	0	0	0	1	2	0	1	0	0	2	1	1	0	4	0	0	1	2	0	RP11-25O10.2
ENSG00000236290	0	0	0	0	0	0	0	0	0	0	0	0	0	0	1	0	0	0	0	0	EEF1GP7
ENSG00000116157	0	0	0	0	0	0	0	0	0	0	0	0	0	0	0	0	0	0	0	0	GPX7
ENSG00000182183	0	0	0	0	0	0	0	0	0	0	0	2	0	2	0	1	1	0	2	0	FAM159A
ENSG00000162377	445	302	109	718	120	448	292	244	95	422	600	574	545	772	570	853	258	97	970	402	COA7
ENSG00000233664	0	0	0	0	0	0	0	0	0	0	0	0	0	0	0	0	0	0	0	0	NDUFS5P3
ENSG00000239640	0	0	0	0	0	0	0	0	0	0	0	0	0	0	0	1	0	0	0	0	RN7SL62P
ENSG00000162378	812	851	629	1200	375	1058	281	288	198	930	716	909	308	643	1093	867	805	185	662	544	ZYG11B
ENSG00000252018	0	0	0	0	0	0	0	0	0	0	0	0	0	0	0	0	0	0	0	0	RNU2-30P
ENSG00000228929	13	15	3	26	10	22	0	5	2	10	9	10	6	5	3	8	6	1	18	7	RPS13P2
ENSG00000206627	0	0	0	0	0	0	0	0	0	0	0	0	0	0	0	0	0	0	0	0	RNU6-969P
ENSG00000203995	0	0	2	0	0	1	0	0	0	0	1	2	1	1	0	0	2	1	0	0	ZYG11A
ENSG00000242391	0	0	0	0	0	0	0	0	0	0	0	0	0	0	0	0	0	0	0	0	RP4-631H13.2
ENSG00000121310	394	445	344	567	257	497	105	139	67	430	267	326	103	208	293	199	240	41	195	156	ECHDC2
ENSG00000230953	1	0	3	1	0	1	0	0	0	3	0	5	0	0	7	1	3	1	1	1	RP4-631H13.6
ENSG00000231866	0	0	0	0	0	0	0	0	0	0	0	0	0	0	0	1	0	0	0	0	RP4-631H13.4
ENSG00000116171	1047	977	808	1709	573	1497	308	342	260	1116	715	1141	424	918	1311	896	969	179	933	824	SCP2
ENSG00000264834	0	0	0	0	0	0	0	0	0	0	0	0	0	0	0	0	0	0	1	0	MIR1273F
ENSG00000266188	0	0	0	0	0	0	0	0	0	0	0	0	0	0	0	0	0	0	0	0	MIR5095
ENSG00000265815	0	0	0	0	0	0	0	0	0	0	0	0	0	0	0	0	0	0	0	0	MIR1273G
ENSG00000237279	0	0	0	0	0	0	0	0	0	0	0	0	0	0	0	0	0	0	0	0	RP4-631H13.5
ENSG00000236360	24	15	17	41	6	24	4	7	5	32	9	11	6	8	18	19	22	3	19	17	RP11-334A14.2
ENSG00000226147	0	0	0	0	0	1	0	0	0	0	0	0	0	0	0	0	0	0	0	0	TUBBP10
ENSG00000174348	0	0	0	0	0	0	0	0	0	0	0	0	0	0	0	0	0	0	0	0	PODN
ENSG00000232993	0	0	0	0	0	0	0	0	0	0	0	0	0	0	0	0	0	0	0	0	RP11-334A14.5
ENSG00000227644	0	0	0	0	0	0	0	0	0	0	0	0	0	0	0	0	0	0	0	0	HIGD1AP11
ENSG00000162383	0	0	0	0	0	0	0	0	0	0	0	0	0	0	0	0	0	0	0	0	SLC1A7
ENSG00000235563	0	0	0	0	0	0	0	0	0	0	0	0	0	0	0	0	0	0	0	0	RP11-334A14.8
ENSG00000277397	0	0	0	0	0	0	0	0	0	0	0	0	0	0	0	0	0	0	0	0	RP5-1024G6.9
ENSG00000157184	499	429	364	879	224	671	149	154	72	367	356	347	225	377	441	413	227	82	463	231	CPT2
ENSG00000236723	28	17	23	30	0	31	6	6	2	18	13	21	2	19	13	15	6	3	5	5	RP5-1024G6.2
ENSG00000162384	168	182	128	254	101	231	68	73	29	161	176	199	96	179	202	134	104	21	178	116	C1orf123
ENSG00000259818	0	3	1	7	0	1	0	1	0	0	1	0	2	2	0	3	0	0	2	0	RP5-1024G6.7
ENSG00000162385	124	100	107	195	58	145	43	51	26	80	106	117	100	109	98	124	87	24	121	67	MAGOH
ENSG00000226754	11	10	19	20	8	26	10	7	1	11	4	11	4	16	5	13	3	0	5	8	RP5-1024G6.5
ENSG00000157193	822	489	123	1487	93	796	381	244	65	281	1260	784	887	946	548	2100	714	285	1348	419	LRP8
ENSG00000234578	0	0	0	0	0	0	0	0	0	0	0	0	0	0	0	0	0	0	0	0	RP4-784A16.1
ENSG00000228838	0	1	0	2	0	0	0	0	0	0	0	0	0	0	0	0	0	0	0	0	RP4-784A16.2
ENSG00000232762	0	0	0	3	0	0	0	0	0	0	0	0	0	0	0	0	0	0	0	0	RP4-784A16.4
ENSG00000225675	1	0	0	3	0	2	1	0	0	0	0	0	0	0	0	1	0	0	2	0	RP4-784A16.5
ENSG00000226938	0	0	0	0	0	0	0	0	0	0	0	0	0	0	0	0	0	0	0	0	RP11-117D22.1
ENSG00000230138	0	0	0	0	0	0	0	0	0	0	0	0	0	0	0	0	0	0	0	0	RP11-117D22.2
ENSG00000236253	0	0	0	0	0	0	0	0	0	0	0	0	0	0	0	0	0	0	0	0	SLC25A3P1
ENSG00000143006	0	0	0	0	0	0	0	0	0	0	0	0	0	0	0	0	0	0	0	0	DMRTB1
ENSG00000174332	0	0	0	0	0	0	0	0	0	0	0	0	0	0	0	0	0	0	0	0	GLIS1
ENSG00000239007	0	0	0	0	0	0	0	0	0	0	0	0	0	0	0	0	0	0	0	0	RNU7-95P
ENSG00000058804	1338	839	368	2471	287	1411	381	319	130	501	1083	928	695	907	676	2119	727	295	1910	378	NDC1
ENSG00000201003	0	0	4	2	0	0	0	0	0	0	0	0	2	2	0	1	0	0	1	0	SNORA58
ENSG00000229687	0	0	0	0	0	0	0	0	0	0	0	0	0	0	0	0	0	0	0	0	RP4-654H19.2
ENSG00000058799	141	198	133	181	79	213	61	55	35	159	94	145	81	172	211	114	121	17	106	113	YIPF1
ENSG00000211452	0	0	0	0	0	0	1	0	0	0	1	0	0	0	0	0	0	0	0	0	DIO1
ENSG00000081870	789	649	399	1254	314	841	233	212	127	544	417	659	381	598	633	919	703	185	907	442	HSPB11
ENSG00000116212	260	241	173	385	119	338	120	148	98	369	329	387	133	243	379	310	186	66	236	187	LRRC42
ENSG00000219102	1	0	2	3	0	0	2	0	1	0	0	1	0	2	1	3	1	1	4	1	HNRNPA3P12
ENSG00000203985	1	0	0	0	0	1	0	0	0	0	0	0	0	0	1	0	0	0	0	0	LDLRAD1
ENSG00000116209	1705	2104	1830	3011	1016	2665	685	816	515	2371	1524	2274	783	1867	3374	1528	1997	358	1456	1713	TMEM59
ENSG00000280378	1	0	2	3	0	0	0	1	1	0	1	0	1	4	1	2	1	0	0	1	RP4-758J24.6
ENSG00000116205	284	241	166	465	138	312	31	46	32	108	118	109	105	187	238	347	306	64	242	134	TCEANC2
ENSG00000225183	0	0	0	0	0	2	0	0	0	0	0	1	0	1	1	4	0	0	1	0	RP4-758J24.4
ENSG00000279049	0	0	0	0	0	0	0	0	0	0	0	0	0	0	0	0	0	0	0	0	AL353898.1
ENSG00000256407	0	0	0	0	0	0	0	0	0	0	0	0	0	0	0	0	0	0	0	0	RP11-446E24.4
ENSG00000157211	0	0	0	0	0	0	0	0	0	0	0	0	0	0	0	0	0	0	0	0	CDCP2
ENSG00000280425	0	0	0	0	0	0	0	0	0	0	1	0	0	0	0	0	0	0	0	0	RP11-446E24.3
ENSG00000215883	115	102	110	186	78	132	25	29	30	99	90	88	49	68	76	116	114	27	92	67	CYB5RL
ENSG00000116221	663	546	336	1163	266	904	197	189	92	456	527	504	376	602	572	531	357	118	626	343	MRPL37
ENSG00000157216	240	270	218	361	129	352	86	84	50	282	172	218	55	135	194	109	136	23	115	113	SSBP3
ENSG00000198711	0	0	2	0	1	0	0	0	0	4	0	0	0	0	2	0	0	0	0	3	SSBP3-AS1
ENSG00000225632	0	0	0	0	0	0	0	0	0	1	0	0	0	0	0	0	0	0	0	0	RP5-997D24.3
ENSG00000232245	0	0	0	0	0	0	0	0	0	0	0	0	0	0	0	0	0	0	0	0	RP4-705F19.1
ENSG00000235741	0	0	0	0	0	1	0	0	0	0	0	0	0	0	0	0	0	0	0	0	RP5-866L20.1
ENSG00000237173	0	0	0	0	0	0	0	0	0	0	0	0	0	0	0	0	0	0	0	0	RP5-866L20.2
ENSG00000227453	0	0	0	0	0	0	0	0	0	0	0	0	0	0	0	0	0	0	0	0	HNRNPA1P63
ENSG00000162390	105	76	42	144	26	98	26	13	8	55	74	50	67	92	91	106	47	24	128	64	ACOT11
ENSG00000162391	1	0	0	1	0	1	0	1	0	2	4	1	0	1	7	0	1	1	0	0	FAM151A
ENSG00000230728	0	0	0	0	0	0	0	0	0	0	0	0	0	0	0	0	0	0	0	0	RP11-240D10.4
ENSG00000184313	0	0	0	0	0	0	1	0	0	0	0	0	0	0	0	0	0	0	0	0	MROH7
ENSG00000271723	0	0	0	0	0	0	0	0	0	0	0	0	0	0	0	0	0	0	0	0	MROH7-TTC4
ENSG00000243725	4	8	7	23	0	7	3	11	5	11	7	12	9	20	16	9	6	2	11	9	TTC4
ENSG00000162396	43	44	40	73	42	69	31	38	17	93	64	71	56	83	86	48	53	10	48	68	PARS2
ENSG00000006555	42	36	35	47	17	57	16	17	5	58	26	35	16	28	30	14	26	4	20	19	TTC22
ENSG00000237453	0	0	0	0	0	0	0	0	0	0	0	0	0	0	0	0	0	0	0	0	RP11-67L3.2
ENSG00000162398	2	3	2	2	0	3	0	0	0	1	3	1	0	2	1	1	1	0	0	0	C1orf177
ENSG00000116133	4112	3501	2282	6681	1682	5216	1505	1278	593	3172	4509	3872	2525	4029	3917	5479	4677	1111	4883	2727	DHCR24
ENSG00000242396	354	164	128	256	31	257	39	25	1	130	127	67	15	89	72	72	47	19	34	30	RP11-67L3.5
ENSG00000233203	3	4	2	8	0	4	2	7	1	19	4	7	2	8	8	5	9	1	4	1	RP11-67L3.4
ENSG00000143001	27	15	8	31	7	22	6	7	1	23	26	6	2	10	5	7	2	0	8	8	TMEM61
ENSG00000233271	0	1	0	0	0	0	0	0	0	2	0	0	0	0	0	0	0	0	0	0	RP11-12C17.2
ENSG00000162399	0	3	0	1	1	0	0	0	0	0	0	0	0	2	3	0	2	0	0	1	BSND
ENSG00000169174	0	0	0	0	0	0	0	0	0	0	0	0	0	0	0	0	0	0	0	0	PCSK9
ENSG00000162402	1999	2118	1589	3973	1111	2874	814	833	472	2260	1990	2392	1169	2059	2804	2649	2187	481	2357	1543	USP24
ENSG00000231090	1	0	0	1	1	0	0	0	1	0	0	0	1	0	0	0	1	1	0	0	RP11-101C11.1
ENSG00000231095	0	0	0	0	0	0	0	0	0	0	0	0	0	0	0	1	1	1	1	0	GYG1P3
ENSG00000265822	0	0	0	0	0	0	0	0	0	0	0	0	0	0	0	0	0	0	0	0	MIR4422
ENSG00000234810	0	3	1	3	5	6	2	1	3	4	1	4	0	9	7	5	10	1	3	2	RP11-466L17.1
ENSG00000231900	0	0	0	0	0	0	0	0	0	0	0	0	0	0	0	0	0	0	0	0	GOT2P1
ENSG00000232198	0	0	0	0	0	0	0	0	0	0	0	0	0	0	0	0	0	0	0	0	RP4-633H17.2
ENSG00000199831	0	0	0	0	0	0	0	0	0	0	0	0	0	0	0	0	0	0	0	0	RN7SKP291
ENSG00000252162	0	0	0	0	0	0	0	0	0	0	0	0	0	0	0	0	0	0	0	0	RNU6-830P
ENSG00000272051	0	0	0	0	0	0	0	0	0	0	0	0	0	0	0	0	0	0	0	0	Y_RNA
ENSG00000233079	0	0	0	0	0	0	0	1	0	0	0	0	0	0	0	0	0	0	0	0	RP11-90C4.3
ENSG00000230250	0	0	0	0	0	0	0	0	0	0	0	0	0	0	0	0	0	0	0	0	RP11-90C4.2
ENSG00000227104	0	0	0	0	0	0	0	0	0	0	0	0	0	0	0	0	0	0	0	0	PIGQP1
ENSG00000235612	0	0	0	0	0	0	0	0	0	0	0	0	0	0	0	0	0	0	0	0	RP1-158P9.1
ENSG00000260971	1	9	11	0	9	2	0	0	3	3	0	1	1	1	1	2	9	0	2	2	RP11-504A18.1
ENSG00000229871	0	0	0	0	0	0	0	3	0	0	0	0	0	0	0	0	1	0	0	3	RP4-710M16.1
ENSG00000223956	0	0	0	0	0	0	0	0	0	0	0	0	0	0	0	0	0	0	0	0	RP4-710M16.2
ENSG00000162407	139	253	264	195	163	206	28	50	30	68	44	49	51	75	115	113	123	15	57	75	PPAP2B
ENSG00000236776	0	0	0	0	0	0	0	0	0	0	0	0	0	0	0	0	0	0	0	0	RPL21P23
ENSG00000224980	0	0	0	0	0	0	0	0	0	0	0	0	0	0	0	0	0	0	0	0	RP11-377K22.3
ENSG00000225475	0	0	0	1	0	0	0	0	0	0	0	0	0	0	0	0	0	0	0	0	RP11-377K22.2
ENSG00000162409	196	200	153	400	86	276	75	89	52	244	183	224	69	155	245	249	253	53	155	112	PRKAA2
ENSG00000187889	3	2	2	1	4	1	1	1	0	1	0	2	0	0	1	0	0	0	0	1	C1orf168
ENSG00000229913	0	0	0	0	0	0	0	0	0	0	0	0	0	0	0	0	0	0	0	0	RP11-378I13.1
ENSG00000157131	0	0	0	0	0	0	0	0	0	0	0	0	0	0	0	0	0	0	0	0	C8A
ENSG00000021852	0	0	0	0	0	0	0	0	0	0	0	0	0	0	0	0	0	0	0	0	C8B
ENSG00000236341	0	0	0	0	0	0	0	0	0	0	0	0	0	0	0	0	0	0	0	0	RP5-1103B4.3
ENSG00000173406	0	0	0	0	0	0	0	0	0	0	0	0	0	0	0	0	0	0	0	0	DAB1
ENSG00000227935	0	0	0	0	0	0	0	0	0	0	0	0	0	0	0	0	0	0	0	0	RP6-102O10.1
ENSG00000236888	0	0	0	0	0	0	0	0	0	0	0	0	0	0	0	0	1	0	0	0	RPS20P5
ENSG00000226759	0	0	0	0	0	0	0	0	0	0	0	0	0	0	0	0	0	0	0	0	DAB1-AS1
ENSG00000229887	0	0	0	0	0	0	0	0	0	0	0	0	0	0	0	0	0	0	0	0	HNRNPA1P6
ENSG00000223416	0	0	0	0	0	1	0	0	0	0	0	0	0	0	0	0	0	0	0	0	RPS26P15
ENSG00000235038	0	0	0	0	0	0	0	0	0	0	0	0	0	0	0	0	0	0	0	0	RP11-393I23.4
ENSG00000230546	0	0	0	0	0	0	0	0	0	0	0	0	0	0	0	0	0	0	0	0	RP11-393I23.3
ENSG00000233216	0	0	0	0	0	0	0	0	0	0	0	0	0	0	0	0	0	0	0	0	RP11-414C16.1
ENSG00000162600	281	266	206	492	157	325	99	107	58	322	236	321	113	224	306	244	219	51	283	141	OMA1
ENSG00000270209	0	0	3	0	0	0	0	0	0	0	0	0	0	0	0	1	0	0	0	0	RP4-592A1.4
ENSG00000264128	0	0	0	3	0	0	0	0	0	0	0	0	0	0	0	0	0	0	0	2	RN7SL713P
ENSG00000184292	19916	28338	28398	25433	21059	33343	7344	9551	6354	34597	15975	19266	7559	19544	27795	3232	6376	1150	6602	14071	TACSTD2
ENSG00000185839	1	1	0	1	0	0	1	2	0	0	1	0	1	1	0	0	0	0	1	1	RP4-592A1.2
ENSG00000162601	1532	1622	1429	3244	819	2373	634	797	488	2543	1544	2164	590	1489	2523	1394	1618	317	1197	1220	MYSM1
ENSG00000177606	6462	4747	2217	7408	1474	4970	141	192	118	564	287	339	254	441	565	379	520	112	279	238	JUN
ENSG00000234807	27	33	25	35	16	37	5	3	4	13	10	8	8	5	9	11	14	3	4	2	LINC01135
ENSG00000272226	0	0	0	0	0	0	0	0	0	0	0	0	0	0	0	0	0	1	0	0	RP11-63G10.3
ENSG00000231740	0	0	0	0	0	0	0	0	0	0	0	0	0	0	0	0	0	0	1	0	RP11-63G10.2
ENSG00000232453	2	1	1	7	5	1	1	1	0	0	1	2	4	2	3	1	1	1	0	1	RP4-794H19.1
ENSG00000237352	0	0	0	2	0	1	0	0	0	0	2	0	1	0	0	0	0	0	0	0	RP11-145M4.3
ENSG00000228121	0	0	0	0	0	0	0	0	0	0	0	0	0	0	0	0	0	0	1	0	PHBP3
ENSG00000241042	0	0	0	0	0	0	0	0	0	0	0	0	0	0	0	0	0	0	0	0	RP11-145M4.1
ENSG00000235215	0	0	0	0	0	0	0	0	0	0	0	0	0	0	0	0	0	0	0	0	RP11-145M4.2
ENSG00000224609	2	11	4	11	2	9	0	1	5	8	5	9	3	6	8	13	10	3	18	2	HSD52
ENSG00000270457	2	0	0	1	0	0	0	2	0	1	0	4	0	0	0	1	0	0	0	0	RP11-467C18.1
ENSG00000172456	110	118	65	155	56	139	28	37	16	118	75	113	30	86	101	53	54	17	64	64	FGGY
ENSG00000266150	0	0	0	0	0	0	0	0	0	0	0	0	0	0	0	0	0	0	0	0	MIR4711
ENSG00000226883	0	0	0	0	0	0	1	1	0	0	0	0	0	0	0	0	0	0	0	0	RP4-782L23.2
ENSG00000134709	965	879	626	1716	373	1190	370	350	264	1236	895	1094	411	885	1212	1195	999	240	967	576	HOOK1
ENSG00000134716	0	0	1	3	0	2	1	0	1	0	0	1	1	2	2	1	0	0	2	2	CYP2J2
ENSG00000265535	0	0	0	0	0	0	0	0	0	0	0	0	0	0	0	0	0	0	0	0	RN7SL475P
ENSG00000162598	0	0	0	0	0	0	0	0	0	0	0	0	0	0	0	0	0	0	0	0	C1orf87
ENSG00000229332	0	0	0	0	0	0	0	0	0	0	0	0	0	0	0	0	0	0	0	0	PGBD4P8
ENSG00000238242	0	0	0	0	0	0	0	0	0	0	0	0	0	0	0	0	0	0	0	0	RP11-575B7.3
ENSG00000226476	3	0	7	1	0	0	0	1	0	5	3	3	2	1	3	0	0	1	3	2	RP11-776H12.1
ENSG00000231252	0	2	1	0	1	0	0	0	0	1	0	0	0	0	0	0	0	0	0	0	RP11-436K8.1
ENSG00000162599	1660	1525	1146	3262	722	2184	632	645	388	2050	1814	2021	644	1184	1431	2058	1443	387	1485	915	NFIA
ENSG00000237928	3	32	29	14	17	25	5	5	9	41	1	28	1	6	28	3	8	1	0	10	NFIA-AS2
ENSG00000237853	0	0	0	11	0	0	0	0	0	1	0	0	0	0	0	0	0	0	0	0	NFIA-AS1
ENSG00000223920	0	0	0	0	0	0	0	0	0	0	0	0	0	0	0	0	0	0	0	0	RP11-430G17.1
ENSG00000162604	449	536	376	915	182	822	185	185	103	571	517	528	251	508	650	376	421	72	339	337	TM2D1
ENSG00000271200	0	0	0	4	0	0	0	0	0	0	0	0	0	0	1	0	0	0	1	1	RP11-430G17.3
ENSG00000132849	2647	3088	2742	4571	1811	4192	1003	1201	779	3839	2386	3248	1475	2926	4607	2212	2849	577	2235	2554	INADL
ENSG00000200575	4	0	2	9	2	4	3	4	2	15	4	3	1	3	4	5	4	0	1	2	RNU6-414P
ENSG00000212360	0	0	0	0	0	2	0	0	1	1	0	0	0	0	0	0	0	0	3	2	RNU6-1177P
ENSG00000236646	0	0	0	1	2	0	0	0	2	7	0	2	0	2	2	4	4	0	0	0	LAMTOR5P1
ENSG00000242860	0	0	0	0	0	1	2	0	0	3	13	2	1	5	2	2	3	1	0	1	RN7SL180P
ENSG00000263908	0	0	0	0	0	0	0	0	0	1	2	0	0	0	0	1	0	0	0	0	MIR3116-1
ENSG00000234204	0	0	0	0	0	0	0	0	0	0	0	0	0	0	0	0	0	0	0	0	PIGPP2
ENSG00000234088	0	0	0	0	0	0	0	0	0	0	0	0	0	0	0	0	0	0	0	0	RPS15AP7
ENSG00000240563	0	0	2	0	0	0	0	0	0	0	0	0	0	2	3	2	0	0	0	4	L1TD1
ENSG00000237227	0	0	0	0	0	0	0	0	0	0	0	0	0	0	0	0	0	0	0	0	RP5-1155K23.4
ENSG00000200174	0	0	0	0	0	0	0	0	0	0	0	0	0	0	0	0	0	0	0	0	Y_RNA
ENSG00000132854	198	228	175	293	170	283	55	45	19	166	141	126	112	130	183	159	82	29	102	82	KANK4
ENSG00000201153	0	0	0	0	0	0	0	0	0	1	0	0	1	0	0	1	0	2	0	0	RNU6-371P
ENSG00000162607	743	536	248	1312	210	826	266	211	113	570	661	749	536	722	623	1190	563	204	1085	368	USP1
ENSG00000116641	2360	2760	2299	4441	1645	3653	1068	1199	818	3629	2296	3684	1309	3084	4589	3192	2782	595	2827	2462	DOCK7
ENSG00000270549	0	0	0	0	0	0	0	0	0	0	0	0	0	0	0	0	0	0	0	0	RP11-293K19.1
ENSG00000132855	0	2	0	0	0	0	0	0	0	2	0	0	0	0	0	0	1	0	0	0	ANGPTL3
ENSG00000278967	0	0	0	0	0	0	0	0	0	0	0	0	0	0	0	0	0	0	0	0	RP5-849H19.3
ENSG00000213703	0	0	0	2	2	3	3	2	4	7	2	9	2	2	6	4	8	1	8	1	RP5-849H19.2
ENSG00000235545	0	3	1	9	0	4	2	2	1	3	6	12	2	1	6	5	6	0	1	2	RP11-230B22.1
ENSG00000125703	176	135	97	265	76	229	29	40	22	59	96	118	58	95	97	220	99	32	148	49	ATG4C
ENSG00000234318	0	0	1	2	0	2	0	0	0	0	0	0	0	0	0	2	0	0	0	0	RP4-771M4.3
ENSG00000237163	0	0	0	0	0	0	0	0	0	0	0	0	0	0	0	0	0	0	0	0	RP4-771M4.2
ENSG00000229537	0	0	0	0	0	0	0	0	0	0	0	0	0	0	0	0	0	0	0	0	RP11-5P4.1
ENSG00000227485	0	0	0	0	0	0	0	0	0	0	0	0	0	0	0	0	0	0	0	0	RP11-5P4.2
ENSG00000229225	0	0	0	0	0	0	0	0	0	0	0	0	0	0	0	0	0	0	0	0	RP11-5P4.3
ENSG00000203605	0	0	0	0	0	0	0	0	0	0	0	0	0	0	0	0	0	0	0	0	RP11-335E6.2
ENSG00000224209	0	0	0	0	0	0	0	0	0	0	0	0	0	0	0	0	0	0	0	0	LINC00466
ENSG00000252259	0	0	0	0	0	0	0	0	0	0	0	0	0	0	0	0	0	0	0	0	RNA5SP49
ENSG00000228734	0	0	0	0	0	0	0	0	0	0	0	0	0	0	0	0	0	0	0	0	RP11-335E6.3
ENSG00000223683	0	0	0	0	0	0	0	0	0	0	0	0	0	0	0	0	0	0	0	0	AL138935.1
ENSG00000230798	1	7	0	5	0	3	3	0	0	1	1	6	2	1	3	0	0	0	0	1	FOXD3-AS1
ENSG00000187140	0	0	0	0	0	0	0	0	0	1	0	0	0	0	0	0	0	0	0	0	FOXD3
ENSG00000275836	0	0	0	0	0	0	0	0	0	0	0	0	0	0	0	0	0	0	0	0	MIR6068
ENSG00000252784	0	0	0	0	0	0	0	0	0	0	0	0	0	0	0	0	0	0	0	0	Y_RNA
ENSG00000236674	0	0	0	0	0	0	1	0	0	0	0	0	0	0	0	0	0	0	0	0	RP4-792G4.3
ENSG00000088035	175	162	122	311	63	224	55	54	28	138	151	149	84	120	154	208	123	30	138	73	ALG6
ENSG00000142856	471	358	191	764	169	544	91	85	49	192	301	302	152	249	243	343	241	55	324	120	ITGB3BP
ENSG00000203965	187	173	119	233	67	172	33	36	24	115	64	98	35	51	106	121	98	18	78	43	EFCAB7
ENSG00000264271	0	0	0	0	0	0	0	0	0	0	0	0	0	0	0	0	0	0	0	0	RN7SL488P
ENSG00000251720	0	0	0	0	0	1	0	0	0	0	0	0	0	0	0	0	0	0	0	0	RNU7-123P
ENSG00000116652	39	39	32	90	17	53	4	8	8	22	20	26	2	13	39	24	29	10	29	24	DLEU2L
ENSG00000276884	0	0	0	0	0	2	2	0	0	1	0	0	0	0	0	0	0	0	0	0	DLEU2_6
ENSG00000278287	0	0	0	0	0	0	0	0	0	0	0	0	0	0	0	0	0	0	0	0	DLEU2_5
ENSG00000277565	0	0	0	0	0	0	0	0	0	0	0	0	0	0	0	0	0	0	0	0	DLEU2_4
ENSG00000275823	0	0	0	0	0	0	0	0	0	0	0	0	0	0	0	0	0	0	0	0	DLEU2_3
ENSG00000277689	0	0	0	0	0	0	0	0	0	0	0	0	0	0	0	0	0	0	0	0	DLEU2_2
ENSG00000274199	0	0	0	0	0	0	0	0	0	0	0	0	0	0	0	0	0	0	0	0	DLEU2_1
ENSG00000079739	1335	1195	944	2033	716	1537	436	431	258	1033	976	1103	669	992	1260	1095	833	214	1204	777	PGM1
ENSG00000244256	2	4	0	1	0	2	1	1	4	8	3	5	2	2	2	7	5	0	6	2	RN7SL130P
ENSG00000185483	1060	1142	914	1853	580	1577	250	296	231	1051	573	814	437	646	710	1311	678	207	538	257	ROR1
ENSG00000177452	0	1	0	0	0	0	0	0	0	0	0	0	0	2	0	3	0	0	0	0	RP4-597J3.1
ENSG00000228056	0	0	0	0	0	1	0	0	0	1	0	0	0	0	2	0	0	0	2	0	CFL1P3
ENSG00000207190	0	1	0	0	0	0	0	0	0	0	0	0	0	0	0	0	0	0	0	0	RNU6-809P
ENSG00000200508	0	0	0	0	0	0	0	0	0	0	0	0	0	0	0	0	0	0	0	0	Y_RNA
ENSG00000223949	0	0	0	1	0	0	2	0	0	0	0	0	0	2	0	0	0	0	0	0	ROR1-AS1
ENSG00000177414	5	2	1	6	0	5	0	1	0	2	0	2	0	1	8	1	1	0	1	4	UBE2U
ENSG00000238653	0	0	0	0	0	0	0	0	0	0	0	0	0	0	0	0	0	0	0	0	RNU7-62P
ENSG00000158966	76	142	181	106	107	161	19	25	7	80	38	55	16	57	94	44	94	22	40	47	CACHD1
ENSG00000264470	0	0	0	0	0	0	0	0	0	0	0	0	0	0	1	0	0	0	0	0	MIR4794
ENSG00000162437	284	321	188	559	152	459	121	122	64	311	227	342	130	237	369	526	358	91	267	193	RAVER2
ENSG00000162434	2723	2704	2444	4289	1664	3437	904	1095	731	3330	2009	3044	1336	2717	4184	2108	2668	529	2427	2216	JAK1
ENSG00000234784	0	0	0	0	0	0	0	0	0	0	0	0	0	0	0	0	0	0	0	0	RP11-182I10.1
ENSG00000233877	0	0	0	0	0	0	0	0	0	0	0	0	0	0	0	0	0	0	0	0	RP11-182I10.2
ENSG00000226891	2	4	4	5	2	2	0	0	1	1	0	4	0	1	0	3	4	1	1	0	LINC01359
ENSG00000185031	0	0	0	0	0	2	0	0	0	2	0	4	0	0	1	0	1	0	0	0	SLC2A3P2
ENSG00000272506	0	0	1	0	0	1	0	2	0	1	0	0	0	0	0	0	1	0	0	0	RP4-535B20.4
ENSG00000212257	0	0	0	0	0	0	0	0	0	1	0	0	0	0	0	0	0	0	0	0	RNU6-1176P
ENSG00000265996	0	0	3	0	0	0	0	0	0	1	0	1	0	0	0	0	0	0	0	0	MIR3671
ENSG00000199135	0	0	4	3	1	0	0	0	0	1	2	1	2	1	0	1	0	1	1	5	MIR101-1
ENSG00000235804	0	0	0	0	0	0	0	0	0	0	0	0	0	0	0	0	0	0	0	0	RP4-535B20.2
ENSG00000234496	0	0	0	0	0	0	0	0	0	0	0	0	0	0	0	0	0	0	0	0	MRPS21P1
ENSG00000162433	1387	1248	770	2514	459	1889	534	470	263	1308	1568	1440	674	1194	1536	1687	973	246	1219	692	AK4
ENSG00000231622	1	1	2	10	0	11	2	4	1	5	9	7	1	1	4	5	2	0	8	2	RP4-700A9.1
ENSG00000116675	253	233	149	378	113	277	103	90	45	373	234	293	100	298	477	260	293	55	212	279	DNAJC6
ENSG00000229294	0	0	0	0	0	0	0	0	0	0	0	0	0	0	0	0	0	0	3	0	RP5-1044H5.1
ENSG00000234144	0	0	0	0	0	0	1	0	1	0	0	1	0	0	0	0	0	0	0	0	COX6CP13
ENSG00000222624	0	0	0	0	0	0	0	0	0	0	0	0	0	0	0	0	3	0	0	0	RNU2-15P
ENSG00000213625	830	959	811	1371	436	1324	328	401	272	1302	818	1197	370	881	1608	798	1000	208	709	858	LEPROT
ENSG00000116678	673	741	542	1331	319	1046	219	242	147	724	563	709	179	486	764	396	653	110	474	398	LEPR
ENSG00000237852	0	1	0	3	0	3	1	2	1	8	2	13	0	1	3	1	2	1	0	1	RP4-630A11.3
ENSG00000224570	0	0	0	0	0	0	0	0	0	1	0	0	0	0	0	0	1	0	0	0	RP11-430H12.2
ENSG00000239319	0	0	0	0	0	0	0	0	0	0	0	0	0	0	0	0	0	0	0	0	RN7SL854P
ENSG00000184588	284	231	77	556	70	346	27	22	15	114	82	114	53	67	33	131	15	16	222	42	PDE4B
ENSG00000227466	0	0	0	0	0	0	0	0	0	0	0	0	0	0	0	0	0	0	0	0	RP11-397C12.1
ENSG00000223152	0	0	0	0	0	0	0	0	0	0	0	0	0	0	0	0	0	0	0	0	RNU4-88P
ENSG00000118473	0	0	0	2	0	0	0	0	0	0	3	2	0	0	0	0	0	0	0	0	SGIP1
ENSG00000264720	0	0	0	0	0	0	0	0	0	0	0	0	0	0	0	0	0	0	0	0	AL139147.1
ENSG00000248458	0	0	0	0	0	0	0	0	0	0	0	0	0	0	0	0	0	0	0	0	RP4-598P13.1
ENSG00000152760	0	0	0	0	0	0	0	0	0	0	0	0	0	0	0	0	0	0	0	0	TCTEX1D1
ENSG00000172410	0	0	1	0	0	0	0	0	0	0	0	0	0	0	0	0	0	0	0	0	INSL5
ENSG00000152763	176	208	216	336	136	270	61	81	51	245	134	184	71	175	202	116	181	33	106	114	WDR78
ENSG00000231080	0	0	0	0	0	0	0	0	0	0	0	0	0	0	0	0	0	0	0	0	RP11-342H21.2
ENSG00000198160	1613	1585	1237	2400	881	2012	320	400	310	1471	863	1194	534	1154	1535	1114	1427	270	1090	980	MIER1
ENSG00000116704	467	429	349	778	222	639	191	201	120	461	340	508	250	531	667	742	533	127	504	294	SLC35D1
ENSG00000203963	0	0	0	0	0	0	0	0	0	0	0	0	0	0	0	0	0	0	0	0	C1orf141
ENSG00000252433	0	0	0	0	0	0	0	0	0	0	0	0	0	0	0	0	0	0	0	0	SNORA31
ENSG00000275678	0	0	0	0	0	0	0	0	0	0	0	0	0	0	0	0	0	0	0	0	RP4-547N15.3
ENSG00000162594	0	0	0	0	0	0	0	0	0	0	0	0	0	0	0	0	0	0	0	0	IL23R
ENSG00000253074	0	0	0	0	0	0	0	0	0	0	0	0	0	0	0	0	0	0	0	0	RNU6-586P
ENSG00000252116	0	0	0	0	0	0	0	0	0	0	0	0	0	0	0	0	0	0	0	0	RNU4ATAC4P
ENSG00000228523	0	0	0	0	0	0	0	0	0	0	0	0	0	0	0	0	0	0	0	0	RP11-131O15.2
ENSG00000081985	0	0	0	0	0	1	0	0	0	0	0	1	0	0	0	0	0	0	0	0	IL12RB2
ENSG00000142864	3169	2603	1452	5586	1110	3388	942	935	454	2674	2615	2607	2083	3125	3199	4863	2524	760	4096	2091	SERBP1
ENSG00000223263	0	0	0	0	0	0	0	0	0	0	0	0	0	0	0	0	0	0	0	0	RNU6-387P
ENSG00000235200	0	0	0	0	0	0	0	0	0	0	0	0	0	0	0	0	0	0	0	0	RP4-763G1.2
ENSG00000207504	0	0	0	0	0	0	0	0	0	0	0	0	0	0	0	0	0	0	0	0	RNU6-1031P
ENSG00000238139	0	0	0	1	0	0	0	0	0	0	0	0	0	0	0	0	0	0	0	0	RP11-393N21.1
ENSG00000242482	0	0	0	0	0	0	0	0	0	0	0	0	0	0	0	0	0	0	0	0	RN7SL392P
ENSG00000232048	0	0	0	0	0	0	0	0	0	0	0	0	0	0	0	0	0	0	0	0	HNRNPCP9
ENSG00000116717	981	1129	836	1508	601	1361	50	95	100	390	133	262	56	120	156	73	96	17	92	90	GADD45A
ENSG00000172380	3067	2947	1937	5596	1060	3854	1182	1300	749	3860	3213	3673	1840	3457	5039	4033	3115	660	3279	2402	GNG12
ENSG00000238778	5	4	2	12	3	11	0	0	2	6	4	5	0	4	0	2	3	0	2	4	RNU7-80P
ENSG00000232284	6	14	4	24	2	13	4	5	3	4	9	14	1	3	8	4	4	3	5	2	GNG12-AS1
ENSG00000235055	0	1	0	0	0	0	0	0	1	0	0	0	0	0	1	3	1	0	0	0	RP4-609E1.2
ENSG00000162595	18	24	20	29	11	44	7	13	7	40	11	19	4	21	38	13	9	3	12	24	DIRAS3
ENSG00000228431	0	0	0	0	0	1	0	0	0	0	0	0	0	0	0	2	0	0	1	0	ARL5AP3
ENSG00000116729	297	367	348	389	196	434	126	142	101	603	203	453	96	416	810	298	453	84	276	582	WLS
ENSG00000234383	0	5	5	2	3	6	0	8	4	41	11	32	1	1	8	6	4	2	0	14	CTBP2P8
ENSG00000221203	0	1	0	2	1	1	0	2	0	3	0	1	0	0	0	1	1	0	1	1	MIR1262
ENSG00000229133	0	0	0	0	0	0	0	0	0	0	0	0	0	0	0	0	0	0	0	0	RPS7P4
ENSG00000225242	0	0	0	0	0	0	0	0	0	0	0	0	0	0	0	0	0	0	0	0	COX6B1P7
ENSG00000237622	4	1	5	20	3	3	0	0	1	3	5	2	0	1	0	2	0	1	0	0	TCEB1P18
ENSG00000229440	0	0	0	2	1	0	0	0	0	0	0	0	0	0	0	0	0	0	0	0	RP5-1033K19.2
ENSG00000116745	3	0	0	1	1	4	1	3	2	7	1	3	0	3	3	0	0	0	1	0	RPE65
ENSG00000024526	955	708	184	2091	121	932	186	142	64	160	654	477	406	511	310	887	230	89	1195	127	DEPDC1
ENSG00000233589	89	78	49	152	32	128	49	55	31	234	168	165	110	226	345	179	242	40	171	255	RP4-694A7.2
ENSG00000234264	14	17	4	12	1	16	5	3	0	13	22	17	9	32	39	19	16	5	18	12	DEPDC1-AS1
ENSG00000225167	0	0	0	0	0	0	0	0	0	0	0	0	0	0	0	0	0	0	0	0	TXNP2
ENSG00000223883	0	0	0	0	1	0	0	0	0	4	0	0	0	0	1	0	4	0	0	0	RP11-424D14.1
ENSG00000235446	0	0	0	0	0	0	0	0	0	0	0	0	0	0	0	0	0	0	0	0	RP11-74K19.1
ENSG00000229639	0	0	0	0	0	0	0	0	0	0	0	0	0	0	0	0	0	0	0	0	RP3-380B4.1
ENSG00000033122	0	0	0	0	3	0	2	0	0	0	1	3	0	0	0	0	0	0	0	2	LRRC7
ENSG00000270615	0	0	0	0	0	0	0	0	0	0	0	0	0	0	0	0	0	0	0	0	SGOL1P1
ENSG00000240692	0	0	0	0	0	0	0	0	0	0	0	0	0	0	0	0	0	0	0	0	RN7SL538P
ENSG00000229359	0	0	0	0	0	0	0	0	0	0	0	0	0	0	0	0	0	0	0	0	PIN1P1
ENSG00000237919	0	0	0	0	0	0	0	0	0	0	0	0	0	0	0	0	0	0	0	0	RP11-181B18.1
ENSG00000066557	329	257	162	612	82	358	111	91	56	230	290	300	154	292	280	500	280	69	374	156	LRRC40
ENSG00000244389	0	0	0	0	0	0	0	0	0	1	1	0	0	0	0	0	0	0	0	0	RN7SL242P
ENSG00000116754	4030	3635	2564	6425	2502	4815	1098	1283	793	3771	2485	3461	1573	2800	3483	2744	3046	634	2554	2192	SRSF11
ENSG00000228988	0	0	0	0	0	0	0	0	0	0	0	0	0	0	0	0	0	0	0	0	RP4-677H15.4
ENSG00000118454	533	529	466	1026	296	765	171	182	135	535	425	563	290	574	804	622	668	158	537	360	ANKRD13C
ENSG00000197568	30	43	22	48	13	63	7	13	6	31	20	18	25	32	34	18	12	5	25	12	HHLA3
ENSG00000226088	0	0	3	0	0	1	0	2	0	0	0	0	0	0	2	0	0	0	0	0	RP11-180O5.2
ENSG00000116761	64	56	48	130	26	98	16	19	11	26	35	39	23	29	31	71	100	15	90	5	CTH
ENSG00000278636	0	0	0	0	0	0	0	0	0	0	0	0	0	0	0	1	0	0	0	0	Metazoa_SRP
ENSG00000271992	0	0	0	1	0	2	0	0	0	0	0	0	0	0	0	1	0	0	0	0	RP11-42O15.3
ENSG00000233020	0	0	0	0	0	0	0	0	0	0	0	0	0	0	0	0	0	0	0	0	RP11-42O15.2
ENSG00000237033	0	0	0	0	0	0	0	0	0	0	0	0	0	0	0	0	0	0	0	0	CASP3P1
ENSG00000229051	0	0	0	0	0	0	0	0	0	0	0	0	0	0	0	0	0	0	0	0	RP5-952N6.1
ENSG00000226208	0	0	0	0	0	0	0	0	0	0	0	0	0	0	0	0	0	0	0	0	RP11-99H8.1
ENSG00000050628	0	0	0	0	0	0	0	0	0	0	1	0	0	0	0	0	3	0	0	0	PTGER3
ENSG00000235782	0	0	0	0	0	0	0	0	0	0	0	0	0	0	0	0	0	0	0	0	RP3-333A15.1
ENSG00000269933	0	0	0	0	0	0	0	0	0	0	0	0	0	0	0	0	0	0	0	0	RP3-333A15.2
ENSG00000235079	4	2	0	2	0	2	0	2	0	2	0	0	0	0	2	4	1	2	0	0	ZRANB2-AS1
ENSG00000132485	1333	1241	887	2663	739	1705	596	613	295	1643	1373	1523	933	1389	1607	1686	1455	322	1513	1043	ZRANB2
ENSG00000207721	1	2	2	0	2	0	3	0	0	4	1	7	1	4	7	3	1	3	7	1	MIR186
ENSG00000229956	9	16	13	38	14	24	6	0	4	21	7	26	7	10	25	11	21	0	8	12	ZRANB2-AS2
ENSG00000226324	0	0	0	0	0	0	0	0	0	0	0	0	0	0	0	0	0	0	0	0	RP11-115M14.1
ENSG00000172260	11	7	7	17	8	15	1	2	10	18	9	15	19	19	31	58	120	18	17	10	NEGR1
ENSG00000231985	0	0	0	0	0	0	0	0	0	0	0	0	0	0	0	0	0	0	0	0	RP11-82L20.1
ENSG00000271618	0	0	0	0	0	0	0	0	0	0	0	0	0	0	0	0	0	0	0	0	RP11-175G14.2
ENSG00000228853	0	0	0	0	0	0	0	0	0	0	0	0	0	0	0	0	1	0	0	0	NEGR1-IT1
ENSG00000233994	9	8	0	11	5	7	1	6	3	14	7	4	4	7	7	8	5	1	7	11	GDI2P2
ENSG00000227207	0	0	0	0	0	0	0	0	0	0	0	0	0	0	0	0	0	0	0	0	RPL31P12
ENSG00000225087	0	0	0	0	0	2	1	0	0	0	0	0	0	0	0	0	0	0	0	0	RP4-660H19.1
ENSG00000212366	0	0	0	0	0	0	0	0	0	0	0	0	0	0	0	0	0	0	0	0	RNU6-1246P
ENSG00000227016	0	0	0	0	0	0	0	0	0	0	0	0	0	0	0	0	0	0	0	0	RP11-262K1.1
ENSG00000280317	0	0	0	0	0	0	0	0	0	0	0	0	0	0	0	0	0	0	0	0	RP11-25L19.1
ENSG00000229636	0	0	0	0	0	0	0	0	0	0	0	0	0	0	0	0	0	0	0	0	KRT8P21
ENSG00000251825	0	0	0	0	0	0	0	0	0	0	0	0	0	0	0	0	0	0	0	0	RN7SKP19
ENSG00000233973	0	0	0	0	0	0	0	0	0	0	0	0	0	0	0	0	0	0	0	0	LINC01360
ENSG00000223479	0	0	0	0	0	0	0	0	0	0	0	0	0	0	0	0	0	0	0	0	RP4-788P17.1
ENSG00000200601	0	0	0	0	0	0	0	0	0	0	0	0	0	0	0	0	0	0	0	0	RNA5SP50
ENSG00000252005	0	0	0	0	0	0	0	0	0	0	0	0	0	0	0	0	0	0	0	0	RNU4ATAC8P
ENSG00000162620	9	9	10	17	7	13	7	3	2	6	8	10	4	12	7	7	6	2	15	3	LRRIQ3
ENSG00000254685	125	120	102	270	33	145	30	45	30	105	95	125	54	125	123	145	83	18	162	88	FPGT
ENSG00000259030	1	5	1	6	5	4	1	1	0	1	1	5	0	1	1	2	3	1	0	0	FPGT-TNNI3K
ENSG00000116783	0	0	2	0	0	0	0	0	0	1	0	0	0	0	0	0	0	0	0	0	TNNI3K
ENSG00000237324	0	0	0	0	0	0	0	0	0	0	0	0	0	0	0	0	0	0	0	0	RP11-439H8.4
ENSG00000233894	0	0	0	0	0	0	0	0	0	0	0	0	0	0	0	0	0	0	0	0	RP4-650F12.2
ENSG00000162621	0	0	0	0	0	0	0	0	0	0	0	0	0	0	0	0	0	0	0	0	LRRC53
ENSG00000178965	0	0	0	0	0	0	0	0	0	0	0	0	0	1	0	0	0	0	0	0	ERICH3
ENSG00000234497	0	0	0	0	0	0	0	0	0	0	0	0	0	0	0	0	0	0	0	0	ERICH3-AS1
ENSG00000272864	0	0	0	0	0	0	0	0	0	0	0	0	0	0	0	0	0	0	0	0	RP11-17E13.2
ENSG00000116791	218	181	150	363	87	237	84	77	40	151	214	244	122	229	283	266	181	52	225	156	CRYZ
ENSG00000162623	1167	908	653	1798	462	1246	358	347	161	813	918	984	703	1157	1262	1258	835	225	1186	751	TYW3
ENSG00000229943	0	0	0	0	0	0	0	0	0	0	0	0	0	0	0	0	0	0	0	0	RP11-93N20.1
ENSG00000261213	0	0	0	0	0	0	0	0	0	0	0	0	0	0	0	0	0	0	0	0	RP11-510C10.4
ENSG00000224127	0	0	0	0	0	0	0	0	0	0	0	0	0	0	0	0	0	0	0	0	RP11-510C10.2
ENSG00000162624	0	0	0	0	0	0	0	0	0	0	0	0	0	0	0	0	0	0	0	0	LHX8
ENSG00000224149	0	0	0	0	0	0	0	0	0	0	0	0	1	0	0	0	0	0	0	0	RP11-510C10.3
ENSG00000206999	0	0	0	0	0	0	0	0	0	0	0	0	0	0	0	0	0	0	0	0	RNU6-622P
ENSG00000137968	199	202	189	402	115	295	44	67	44	190	105	171	31	81	147	154	193	28	117	78	SLC44A5
ENSG00000224493	0	0	0	0	0	0	0	0	0	0	0	0	0	0	0	0	0	0	0	0	RP11-87O11.1
ENSG00000252338	0	0	2	0	0	0	1	0	0	0	0	0	0	0	0	0	0	0	0	0	RNU6-503P
ENSG00000213579	0	0	0	0	0	0	0	0	0	0	0	0	0	0	0	0	0	0	0	0	RP4-595K12.1
ENSG00000230863	1	1	1	5	2	1	3	0	0	4	2	0	4	2	3	3	5	0	3	1	RP4-595K12.2
ENSG00000117054	848	743	431	1115	357	844	226	244	124	586	469	599	280	526	601	501	437	96	497	414	ACADM
ENSG00000181227	0	4	2	4	0	0	0	0	0	5	1	5	0	0	6	2	1	0	4	1	RP4-682C21.2
ENSG00000137955	646	572	348	1238	196	755	329	339	169	751	741	926	473	921	1162	999	613	144	1053	694	RABGGTB
ENSG00000206620	0	0	0	0	0	0	0	0	0	0	0	0	0	0	0	0	0	0	0	0	SNORD45C
ENSG00000207241	0	0	0	0	0	0	0	0	0	0	0	0	0	0	0	0	0	0	0	0	SNORD45A
ENSG00000201487	0	0	0	0	0	0	0	0	0	0	0	0	0	0	0	0	0	0	0	0	SNORD45B
ENSG00000057468	7	2	2	11	1	8	3	1	0	5	7	6	2	3	0	3	3	1	0	1	MSH4
ENSG00000154007	0	0	0	0	1	0	0	0	0	0	0	0	0	0	0	0	0	0	0	0	ASB17
ENSG00000225605	0	0	0	0	0	0	1	0	0	0	0	0	0	0	0	0	0	0	0	0	RP11-550H2.1
ENSG00000230027	0	0	0	0	0	0	0	1	0	0	0	0	0	0	0	0	0	0	0	0	RP11-550H2.2
ENSG00000184005	1	0	0	0	0	0	1	0	0	2	0	0	0	0	0	0	0	0	3	0	ST6GALNAC3
ENSG00000223905	0	0	0	0	0	0	0	0	0	0	0	0	0	0	0	0	0	0	0	0	RP11-335E14.1
ENSG00000272855	0	0	0	0	0	0	0	0	0	0	0	0	0	0	0	0	0	0	0	0	RP5-1102E8.3
ENSG00000226415	3	6	2	5	6	7	2	2	1	3	3	4	2	6	4	6	5	1	2	5	TPI1P1
ENSG00000199921	0	0	0	0	0	0	0	0	0	0	0	0	0	0	0	0	0	0	0	0	RNU6-161P
ENSG00000237552	0	0	0	0	0	0	0	0	0	0	0	0	0	0	0	0	1	0	0	0	RP11-415A20.1
ENSG00000117069	906	1153	1259	1554	837	1700	349	503	339	1436	938	1369	321	854	1505	424	1017	157	482	773	ST6GALNAC5
ENSG00000276081	1	0	0	0	2	5	0	0	0	1	1	0	1	3	0	0	0	0	0	1	MIR7156
ENSG00000230498	41	69	59	149	52	100	8	20	14	78	35	69	11	53	105	38	94	10	20	52	RP4-564M11.2
ENSG00000142892	722	566	361	1302	229	782	245	215	107	416	606	674	384	564	626	881	498	156	950	406	PIGK
ENSG00000226084	2	3	0	1	2	4	1	0	3	0	0	4	1	4	7	2	2	1	4	1	RP4-706A16.3
ENSG00000228187	0	0	0	0	0	0	0	0	0	0	0	0	0	1	0	0	0	0	0	0	RP11-363H12.1
ENSG00000154027	0	0	0	0	0	0	0	0	0	1	0	2	0	0	1	0	1	0	0	2	AK5
ENSG00000233099	0	0	0	0	0	0	0	0	0	0	0	0	0	0	0	0	0	0	0	0	RP11-375A5.1
ENSG00000251767	0	0	0	0	0	0	0	0	0	0	0	0	0	0	0	0	0	0	0	0	RNU7-8P
ENSG00000036549	1915	1931	1195	3445	820	2630	572	614	329	1445	1698	1758	979	2081	2415	1902	1620	361	1911	1259	ZZZ3
ENSG00000251785	0	0	0	0	0	0	0	0	0	0	0	0	0	0	0	0	0	0	0	0	RNA5SP20
ENSG00000243437	0	0	0	0	0	0	0	0	0	2	0	2	0	0	0	0	0	0	0	0	RN7SL370P
ENSG00000077254	1914	2153	1639	3534	1005	2922	684	708	494	2284	1583	2201	725	1744	2487	1846	2098	376	1593	1334	USP33
ENSG00000232672	0	0	0	0	0	0	0	0	0	0	0	0	0	0	0	0	0	0	0	0	RP4-706L14.2
ENSG00000180488	324	307	292	641	200	402	91	144	93	383	304	378	208	330	452	326	328	61	321	232	FAM73A
ENSG00000222849	0	0	0	0	0	0	0	0	0	0	0	0	0	0	0	0	0	0	0	0	RNA5SP21
ENSG00000219201	8	2	4	5	1	6	1	2	1	2	2	0	0	4	2	3	2	0	6	1	RP11-181C21.4
ENSG00000235613	2	5	3	1	5	3	2	3	3	9	7	9	8	8	6	12	7	1	8	7	NSRP1P1
ENSG00000232015	0	1	0	0	1	1	0	0	0	1	1	1	3	0	2	3	0	1	1	0	HSPE1P25
ENSG00000235927	8	2	2	8	3	8	4	6	1	6	2	3	1	0	6	1	3	1	4	4	NEXN-AS1
ENSG00000162614	157	117	60	286	80	179	38	34	24	156	78	108	122	143	100	131	180	45	90	73	NEXN
ENSG00000162613	2271	2244	1311	4220	1102	2829	743	802	502	2421	1683	2127	1146	2191	2592	2627	2378	568	2260	1348	FUBP1
ENSG00000162616	795	737	491	1434	487	1006	117	114	61	383	261	342	122	257	324	350	437	101	316	184	DNAJB4
ENSG00000137960	0	1	0	0	0	0	0	0	0	0	1	0	0	1	0	0	1	0	0	1	GIPC2
ENSG00000273338	9	2	3	3	0	6	0	0	0	4	1	0	0	0	1	0	1	0	1	0	RP11-386I14.4
ENSG00000213561	0	0	0	0	0	0	0	0	0	0	0	0	0	0	0	0	0	0	0	0	RP11-386I14.2
ENSG00000251958	0	0	0	0	0	0	0	0	0	0	0	0	0	0	0	0	0	0	0	0	RNU6-1102P
ENSG00000213560	0	0	0	1	0	1	0	0	0	0	0	0	0	0	0	0	1	0	0	0	RP11-386I14.3
ENSG00000202263	0	0	0	0	0	0	0	0	0	0	0	0	0	0	0	0	0	0	0	0	RNA5SP22
ENSG00000233333	0	0	0	0	0	0	0	0	0	0	0	0	0	0	0	0	0	0	0	0	RNFT1P2
ENSG00000237413	77	50	35	172	40	83	26	23	7	30	55	45	12	30	26	23	34	6	25	15	MGC27382
ENSG00000122420	618	701	619	1074	336	932	118	108	77	258	149	247	49	136	260	565	647	125	57	19	PTGFR
ENSG00000227556	0	0	0	0	0	0	0	0	0	0	0	0	0	0	0	0	0	0	0	0	RP11-472F19.1
ENSG00000212308	0	0	0	0	0	0	0	0	0	0	0	0	0	0	0	0	0	0	0	0	RNA5SP23
ENSG00000137959	126	138	138	231	109	192	31	31	23	157	81	117	18	68	99	73	80	22	54	41	IFI44L
ENSG00000137965	36	99	129	60	58	116	14	17	33	136	21	81	11	51	98	17	63	6	20	52	IFI44
ENSG00000238015	0	0	0	0	0	0	0	0	0	2	0	3	0	1	0	0	0	0	0	0	RP4-641G12.3
ENSG00000235400	0	0	0	0	0	0	1	0	0	0	0	0	1	0	1	0	1	0	0	0	RP4-641G12.4
ENSG00000162618	9	12	9	11	3	14	2	3	1	24	7	6	2	5	16	10	11	2	10	4	ELTD1
ENSG00000230787	0	2	0	9	0	0	0	1	0	2	1	0	0	0	0	2	1	0	0	0	PSAT1P3
ENSG00000235011	0	0	0	0	0	0	0	0	0	0	0	0	0	0	0	0	0	0	0	0	RP4-726F1.1
ENSG00000232676	0	0	0	0	0	0	0	0	0	0	0	0	0	0	0	0	0	0	0	0	ADH5P2
ENSG00000235756	0	0	0	0	0	0	0	0	0	0	0	0	0	0	1	0	0	0	0	0	RP11-339A11.1
ENSG00000260322	0	0	0	0	0	0	0	0	0	0	0	0	0	0	0	0	0	0	0	0	RP11-339A11.2
ENSG00000277670	0	0	0	0	0	0	0	0	0	0	0	0	0	0	0	0	0	0	0	0	RP11-339A11.3
ENSG00000236407	0	0	0	0	0	0	0	0	0	0	0	0	0	0	0	0	0	0	0	0	HMGB1P18
ENSG00000225598	0	3	1	0	0	1	0	0	3	7	0	1	0	0	3	0	0	0	0	0	RP11-339D23.1
ENSG00000213559	0	4	0	0	0	3	0	0	1	5	0	4	0	0	0	0	0	0	0	1	HNRNPA1P64
ENSG00000227062	0	0	0	1	0	1	0	0	0	0	0	0	0	0	0	0	0	0	0	0	RP11-115A15.4
ENSG00000234108	0	0	0	0	0	0	0	0	0	0	0	0	0	0	0	0	0	0	0	0	RP11-115A15.2
ENSG00000224326	0	1	0	3	3	1	0	0	0	3	0	4	0	0	0	0	0	0	0	0	RP5-933B4.1
ENSG00000234184	0	0	0	0	0	0	0	0	0	0	0	0	0	0	0	0	0	0	0	1	RP5-887A10.1
ENSG00000227937	0	0	0	0	0	0	0	0	0	0	0	0	0	0	0	0	0	0	0	0	MTND2P30
ENSG00000229752	0	0	0	0	0	0	0	0	0	0	1	0	0	0	0	0	0	0	0	0	RPL7P10
ENSG00000235089	0	0	0	0	0	0	0	0	0	0	0	0	0	0	0	0	0	0	0	0	RP3-445O10.1
ENSG00000223026	0	0	0	0	0	0	0	0	0	0	0	0	0	0	0	0	0	0	0	0	RN7SKP247
ENSG00000117114	1489	1921	1545	2571	999	2302	608	660	490	2385	1314	2075	374	993	1721	1555	1478	290	752	772	LPHN2
ENSG00000224494	0	0	0	0	0	0	0	0	0	0	0	0	0	0	0	0	0	0	0	0	HNRNPA3P14
ENSG00000227288	0	0	0	0	0	0	0	0	0	0	0	0	0	0	0	0	0	0	0	0	RP5-837I24.1
ENSG00000227960	0	0	0	0	0	0	0	0	0	0	0	0	0	0	0	0	0	0	0	0	RP5-837I24.6
ENSG00000234953	0	0	0	0	0	0	0	0	0	0	0	0	0	0	0	0	0	0	0	0	RP5-837I24.2
ENSG00000242598	0	0	0	0	0	0	0	0	0	0	0	0	0	0	0	0	0	0	0	0	MED28P8
ENSG00000236676	0	0	1	0	0	0	0	0	0	0	0	0	0	0	0	0	0	0	0	1	RP5-837I24.4
ENSG00000234683	0	0	0	0	0	0	1	0	0	0	0	1	0	1	0	0	0	0	0	0	RP5-837I24.5
ENSG00000215875	17	25	26	41	18	40	7	4	4	5	4	12	1	2	3	2	5	0	1	7	ST13P20
ENSG00000233290	0	0	0	0	0	1	0	1	0	0	0	0	0	0	0	0	0	0	0	0	RP11-147G16.1
ENSG00000230817	0	0	0	0	0	0	0	0	0	0	0	0	0	0	0	0	0	0	0	0	LINC01362
ENSG00000236268	0	0	0	0	0	0	0	0	0	0	0	0	0	0	0	0	0	0	0	0	LINC01361
ENSG00000231364	0	0	0	0	0	0	0	0	0	0	0	0	0	0	0	0	0	0	0	0	RP11-413G15.1
ENSG00000233008	11	7	17	32	11	22	6	6	5	31	11	30	10	24	28	49	31	8	19	14	RP11-475O6.1
ENSG00000237076	0	0	0	0	0	0	0	0	0	0	0	0	0	0	0	0	0	0	0	0	RP5-836J3.1
ENSG00000137941	19	15	5	43	7	17	5	10	0	16	19	19	12	18	18	26	19	3	14	7	TTLL7
ENSG00000233061	0	1	0	0	0	2	1	0	0	0	0	3	0	0	1	2	1	0	0	0	TTLL7-IT1
ENSG00000229486	0	0	0	0	0	0	0	1	0	0	0	0	0	0	0	0	0	0	0	0	RP4-552O12.1
ENSG00000271576	0	1	1	1	2	2	0	1	0	0	1	0	0	1	3	7	0	0	1	0	RP11-486G15.2
ENSG00000142875	305	332	242	581	174	466	95	91	58	271	202	271	116	182	273	376	243	53	306	174	PRKACB
ENSG00000213540	0	0	0	0	0	0	0	3	0	0	2	1	0	0	0	2	1	0	0	0	RP11-486G15.1
ENSG00000226970	0	0	0	0	0	0	0	0	0	0	0	0	0	1	0	0	1	0	0	0	RP11-82H13.2
ENSG00000199959	0	0	0	0	0	0	0	0	0	0	0	0	0	0	0	0	0	0	0	0	SNORA2
ENSG00000203943	11	26	27	36	8	43	8	5	3	11	2	8	3	5	8	13	6	2	16	3	SAMD13
ENSG00000249237	0	0	0	0	0	0	0	0	0	0	0	0	0	0	1	0	2	0	3	1	RP11-376N17.4
ENSG00000240520	0	0	0	0	0	0	0	0	0	0	0	0	0	0	0	0	0	0	0	0	UOX
ENSG00000137976	0	0	0	0	1	0	1	0	0	0	0	0	0	0	0	0	0	0	0	0	DNASE2B
ENSG00000117133	321	263	223	521	87	389	115	93	73	310	240	284	206	315	314	291	161	43	310	214	RPF1
ENSG00000174021	33	33	13	26	16	40	21	13	7	29	20	30	25	45	55	28	14	3	32	30	GNG5
ENSG00000122432	21	15	11	24	5	14	7	2	1	7	11	4	1	8	4	2	2	0	3	1	SPATA1
ENSG00000117151	246	204	162	449	89	300	95	110	54	239	189	304	114	222	310	230	192	41	227	163	CTBS
ENSG00000180869	0	0	0	0	0	0	0	0	0	0	0	0	0	2	1	0	0	0	0	0	LINC01555
ENSG00000232622	0	0	0	0	0	0	0	0	0	0	0	0	0	0	0	0	1	0	0	0	RP11-484D4.3
ENSG00000117155	573	500	330	1048	234	737	199	193	107	546	599	702	255	498	638	977	572	148	622	295	SSX2IP
ENSG00000171517	0	0	0	0	1	1	0	0	0	0	0	0	0	0	0	0	1	0	0	0	LPAR3
ENSG00000153898	35	41	30	79	13	56	12	17	5	44	33	48	21	37	43	51	39	9	39	23	MCOLN2
ENSG00000162643	41	32	28	81	15	46	17	12	4	26	13	26	7	23	17	15	10	1	30	17	WDR63
ENSG00000055732	34	40	32	62	25	59	22	29	16	80	49	97	15	52	82	41	59	9	26	30	MCOLN3
ENSG00000266110	0	3	0	1	0	0	0	0	0	0	2	0	0	0	1	1	0	0	0	0	MIR4423
ENSG00000280099	9	12	7	12	7	19	8	6	4	18	9	33	3	21	19	23	21	7	5	15	RP11-33E12.2
ENSG00000097096	129	150	120	300	48	196	66	78	67	298	160	226	79	155	231	201	216	26	154	136	SYDE2
ENSG00000162642	158	157	130	221	68	177	32	41	24	110	98	100	49	101	123	107	77	24	120	51	C1orf52
ENSG00000223254	1	2	4	1	0	0	0	1	0	0	2	0	0	0	1	0	0	0	1	0	Y_RNA
ENSG00000142867	1588	1948	1695	2287	1052	2076	427	488	376	1557	781	1149	298	667	1002	695	636	132	562	367	BCL10
ENSG00000223653	15	12	9	19	11	12	3	6	8	12	5	7	3	4	10	1	3	2	1	4	RP11-131L23.1
ENSG00000153904	1036	984	746	1806	399	1387	359	318	190	917	874	950	516	977	1429	1107	1419	260	877	675	DDAH1
ENSG00000199459	0	0	1	1	0	2	0	0	0	0	0	0	0	0	0	0	1	0	0	0	Y_RNA
ENSG00000273264	2	1	0	0	0	0	0	0	1	2	0	0	0	0	0	1	0	0	1	0	RP11-131L23.2
ENSG00000272691	2	0	1	2	0	0	0	0	0	0	1	1	0	0	1	0	1	0	0	0	RP11-290M5.4
ENSG00000142871	11295	13091	11287	13953	6983	14307	287	505	389	1434	307	863	335	1386	2312	231	978	176	196	500	CYR61
ENSG00000199934	0	0	0	0	0	0	0	0	0	0	0	0	0	0	0	0	0	0	0	0	SNORD81
ENSG00000230285	0	0	0	0	0	0	0	0	0	0	0	0	0	1	0	0	0	0	0	0	RP11-290M5.2
[truncated: 54,487 more rows]

## Sheet: MCF7_coculture
Gene_ENSG	MCF7_R1_001	MCF7_R2_001	MCF7_R3_001	MCF7_MSCP3_R1	MCF7_MSCP3_R2	MCF7_MSCP3_R3	MCF7_MSCP4_R1	MCF7_MSCP4_R2	MCF7_MSCP4_R3	MCF7_MSCP7_R1	MCF7_MSCP7_R2	MCF7_MSCP7_R3	MCF7_MSCP8_R1	MCF7_MSCP8_R2	MCF7_MSCP8_R3	Gene_ID
ENSG00000000003.15	348.904	260.7	299.452	271.858	427.462	302.857	410.799	333.24	273.832	200.887	308.011	385.495	374.425	520.166	389.225	TSPAN6
ENSG00000000005.6	0	0	0	0	0	0	0	0	1.20102	1.79363	0.617256	0	0	1.9337	0	TNMD
ENSG00000000419.13	630.896	542.702	509.068	269.269	876.342	458.378	472.677	213.39	463.593	455.582	450.597	806.035	218.223	580.691	419.145	DPM1
ENSG00000000457.14	216.034	212.009	226.858	234.316	357.854	339.691	273.866	339.086	200.57	270.838	225.916	534.436	283.69	288.122	218.684	SCYL3
ENSG00000000460.17	40.1479	53.763	23.5932	32.3641	52.6519	118.687	63.5965	66.2582	106.891	78.9198	135.179	78.8512	83.8436	250.608	95.1984	C1orf112
ENSG00000000938.13	0	0	0.90743	0	0	0	0	0.974385	0	0	0.617256	13.1419	0	1.54696	0	FGR
ENSG00000000971.16	3087.56	537.63	984.562	1716.59	2504.09	2578.38	4918.7	3309.99	2745.53	6186.24	12066.7	6645.41	7307.03	10083.9	9193.99	CFH
ENSG00000001036.14	1097.38	848.035	784.02	741.785	714.817	1113.2	897.227	875.973	1058.1	1348.81	1310.43	2102.7	959.033	1143.59	941.104	FUCA2
ENSG00000001084.13	280.079	157.231	234.117	261.502	218.639	593.436	846.235	417.037	586.097	810.722	1567.21	3552.69	863.704	2863.43	1596.61	GCLC
ENSG00000001167.14	131.915	126.8	207.801	269.269	132.968	130.965	214.853	278.674	132.112	123.761	158.635	65.7094	244.64	115.635	217.052	NFYA
ENSG00000001460.18	119.488	79.1229	86.2059	108.743	112.443	61.3899	77.3471	58.4631	74.4631	87.888	87.0331	43.8062	109.112	65.9393	84.0466	STPG1
ENSG00000001461.17	1023.77	734.423	1063.51	1172.87	492.608	429.73	869.153	1083.52	628.132	1016.99	897.49	381.114	1214.01	470.083	989.791	NIPAL3
ENSG00000001497.18	258.094	238.383	242.284	218.781	185.62	245.56	207.405	181.236	269.028	288.775	255.544	197.128	245.788	255.829	282.603	LAS1L
ENSG00000001561.7	14.3385	98.3964	8.16687	28.4804	125.829	286.486	17.7612	64.3094	309.863	50.2217	94.4401	608.907	198.698	417.873	88.1265	ENPP4
ENSG00000001617.12	195.96	137.958	308.526	253.734	71.3924	69.5753	291.054	271.854	91.2773	208.061	214.805	39.4256	142.419	48.9227	247.788	SEMA3F
ENSG00000001626.16	0	0	2.72229	1.29456	0	0	1.14588	0.974385	0	0	0.617256	0	1.14854	0	0	CFTR
ENSG00000001629.10	1719.67	1614.92	1748.62	2079.07	1552.78	1452.9	1531.47	1410.91	1594.95	1668.08	1883.86	1581.41	1741.19	1594.15	1512.84	ANKIB1
ENSG00000001630.17	101.326	83.1805	69.8721	80.2629	97.2722	180.077	75.6283	60.4119	98.4835	96.8561	115.427	91.9931	57.4271	109.448	62.287	CYP51A1
ENSG00000001631.16	75.5163	59.8494	60.7978	49.1934	73.1772	53.2046	71.6177	54.5656	76.8651	35.8726	75.9225	87.6125	75.8038	75.0277	67.7269	KRIT1
ENSG00000002016.18	93.6784	113.612	66.2424	51.7825	114.228	98.2239	92.8166	86.7203	94.8804	98.6498	66.0464	48.1869	76.9524	105.387	70.9908	RAD52
ENSG00000002330.14	745.604	519.371	396.547	432.384	831.722	924.942	395.33	378.062	644.947	660.057	603.059	884.886	342.266	761.879	441.177	BAD
ENSG00000002549.13	709.28	539.659	552.625	528.182	644.316	879.922	586.119	541.758	706.198	866.324	751.818	661.474	636.293	770.194	676.453	LAP3
ENSG00000002586.20	0	0	0	0	0	0	0	0	0	0	1.85177	0	1.14854	0	0	CD99
ENSG00000002586.20_PAR_Y	0	0	0	0	0	0	0	0	0	0	0	0	0	0	0	CD99
ENSG00000002587.10	1.9118	1.0144	1.81486	1.29456	0	0	0	0.974385	0	0	3.08628	4.38062	0	0	0.815986	HS3ST1
ENSG00000002726.21	0	0	0	0	0	0	1.14588	0	0	0	0	0	0	0	0.271995	AOC1
ENSG00000002745.13	0	0	1.81486	0	0	4.09266	2.29177	0	3.60305	0	4.32079	4.38062	1.14854	1.9337	1.35998	WNT16
ENSG00000002746.15	2.86771	5.07198	5.44458	12.9456	0	12.278	40.1059	44.8217	31.2265	35.8726	74.688	13.1419	99.9232	47.5691	76.4307	HECW1
ENSG00000002822.16	21.0299	12.1728	13.6115	12.9456	7.13924	0	9.16707	3.89754	4.80407	0	4.93805	26.2837	5.74271	5.221	9.79184	MAD1L1
ENSG00000002834.18	5150.4	5696.85	5924.61	6528.48	2649.55	4154.05	3849.6	5373.74	4279.23	6125.25	4090.55	2882.45	8026.02	2586.72	4955.21	LASP1
ENSG00000002919.15	281.035	245.484	331.212	366.361	251.658	159.614	193.654	213.39	225.791	267.251	205.546	118.277	268.759	168.812	255.132	SNX11
ENSG00000002933.9	0	0	0	1.29456	0	0	1.14588	0	0	0	0	4.38062	0	0	0	TMEM176A
ENSG00000003056.8	1065.83	842.963	883.837	837.582	998.601	818.533	931.03	881.819	934.392	887.848	837.616	1248.48	716.691	975.167	849.442	M6PR
ENSG00000003096.14	252.358	78.1085	67.1498	54.3717	58.8987	155.521	40.1059	37.0266	135.715	443.027	355.539	39.4256	60.8728	134.006	49.7752	KLHL13
ENSG00000003137.9	14.3385	5.07198	3.62972	9.06194	1.78481	4.09266	9.74001	13.6414	4.80407	8.96816	11.7279	26.2837	8.0398	9.47515	6.2559	CYP26B1
ENSG00000003147.19	4.77951	4.05758	6.35201	2.58913	6.24684	20.4633	25.7824	2.92316	4.80407	3.58726	1.23451	13.1419	3.44563	13.3426	26.3836	ICA1
ENSG00000003249.15	26.7653	18.2591	30.8526	38.8369	16.0633	0	12.0318	14.6158	2.40204	0	1.85177	4.38062	10.3369	0.773481	3.80794	DBNDD1
ENSG00000003393.16	679.647	673.559	667.869	712.01	635.392	658.919	602.735	621.658	666.565	728.215	806.136	1138.96	753.444	732.68	667.477	ALS2
ENSG00000003400.15	29.633	10.144	19.9635	19.4185	17.8481	32.7413	12.6047	15.5902	22.8193	37.6663	21.604	21.9031	22.9709	18.1768	19.5837	CASP10
ENSG00000003402.20	1048.62	938.316	1271.31	1203.94	805.842	2177.3	3016.54	3212.55	2392.43	3101.19	3184.42	3180.33	2736.98	2610.69	2516.23	CFLAR
ENSG00000003436.16	865.092	705.005	602.534	697.77	1072.67	884.015	759.721	743.456	844.315	324.647	846.875	1984.42	660.412	1999.64	600.022	TFPI
ENSG00000003509.16	203.607	235.34	160.615	159.231	219.532	130.965	175.893	157.85	186.158	220.617	179.621	83.2319	150.459	178.868	151.501	NDUFAF7
ENSG00000003756.17	1066.79	1160.47	848.447	717.188	1114.61	1006.79	780.92	798.996	968.02	1052.86	1048.1	963.737	781.009	993.73	805.923	RBM5
ENSG00000003987.14	0	0	0.90743	3.88369	0	0	1.71883	1.94877	0	3.58726	1.23451	0	0	0.386741	0	MTMR7
ENSG00000003989.18	97.502	10.144	31.7601	3.88369	1.78481	360.154	691.541	71.1301	235.399	817.896	1234.51	3070.82	121.746	343.619	319.323	SLC7A2
ENSG00000004059.11	836.415	618.782	585.292	567.019	616.652	585.251	388.455	438.473	601.71	649.295	482.694	442.443	412.327	534.089	404.185	ARF5
ENSG00000004139.14	101.326	130.857	225.95	343.059	71.3924	126.873	198.811	394.626	85.2723	87.888	65.4291	87.6125	89.5863	67.0995	62.559	SARM1
ENSG00000004142.12	1102.16	991.065	947.357	928.202	746.051	1084.56	725.917	844.792	838.31	1034.93	841.937	735.945	832.694	777.542	824.69	POLDIP2
ENSG00000004399.13	1822.91	1224.38	1068.95	1988.45	1106.58	1559.3	1579.03	3588.66	1629.78	3459.92	2411.62	2330.49	2521.05	1245.69	1196.78	PLXND1
ENSG00000004455.17	1106.93	1098.59	1045.36	987.752	1181.54	822.625	947.646	1024.08	756.641	903.99	801.815	516.914	678.789	882.156	778.995	AK2
ENSG00000004468.13	0.955902	0	0.90743	0	2.67722	12.278	0.572942	0.974385	3.60305	1.79363	11.7279	8.76125	2.29709	9.47515	1.35998	CD38
ENSG00000004478.8	740.824	599.508	659.702	735.312	530.981	347.876	468.093	742.482	325.476	430.472	316.652	608.907	383.613	288.702	427.849	FKBP4
ENSG00000004487.17	1235.03	1238.58	1175.12	963.155	1169.94	1072.28	1006.09	979.257	988.438	1067.21	927.736	626.429	816.614	908.067	933.488	KDM1A
ENSG00000004534.15	660.529	557.918	554.44	605.856	436.386	605.714	481.844	550.528	497.221	649.295	610.466	315.405	457.12	548.785	477.624	RBM6
ENSG00000004660.15	145.297	114.627	76.2241	141.107	43.7279	53.2046	49.8459	51.6424	34.8295	91.4752	51.2322	30.6644	25.2679	52.21	25.5676	CAMKK1
ENSG00000004700.16	1241.72	1148.3	1112.51	945.031	1700.92	1657.53	1266.2	770.739	1418.4	1305.76	1495.61	1633.97	1081.93	1996.16	1412.2	RECQL
ENSG00000004766.17	352.728	407.787	402.899	376.718	591.665	601.621	383.871	312.778	441.975	319.266	397.513	394.256	410.03	539.503	405.817	VPS50
ENSG00000004776.13	33.4566	28.4031	39.0195	68.6119	16.9557	20.4633	36.6683	20.4621	8.40712	32.2854	14.8141	4.38062	43.6446	8.70167	11.9678	HSPB6
ENSG00000004777.18	3.82361	12.1728	5.44458	11.6511	3.56962	4.09266	7.44824	4.87193	7.20611	1.79363	12.3451	13.1419	11.4854	7.34807	8.70385	ARHGAP33
ENSG00000004779.10	644.278	393.586	431.937	476.399	594.342	720.309	379.287	343.958	551.267	564.994	560.468	451.204	441.04	669.255	503.464	NDUFAB1
ENSG00000004799.8	0	8.11517	5.44458	0	8.92405	151.429	16.6153	12.667	194.565	64.5707	177.77	1121.44	3.44563	338.398	13.8718	PDK4
ENSG00000004809.14	0	0	2.72229	2.58913	0	0	0	0	0	0	0	8.76125	0	0	0	SLC22A16
ENSG00000004838.14	5.73541	5.07198	3.62972	3.88369	4.46203	0	2.29177	2.92316	0	0	2.46902	13.1419	1.14854	7.73481	9.51984	ZMYND10
ENSG00000004846.16	0	1.0144	2.72229	2.58913	0	0	0	0	0	0	0	0	0	0	0	ABCB5
ENSG00000004848.8	0	0	0	1.29456	0	0	0	0	0	0	0	0	0	0.19337	0.271995	ARX
ENSG00000004864.14	195.96	202.879	196.005	156.642	177.589	572.973	281.314	217.288	473.201	425.091	425.289	394.256	319.295	403.177	338.906	SLC25A13
ENSG00000004866.22	144.341	100.425	116.151	108.743	94.5949	49.112	120.318	119.849	72.0611	150.665	139.5	219.031	141.271	80.8288	120.494	ST7
ENSG00000004897.12	1351.65	1588.54	1577.11	1763.2	1725.02	1248.26	1606.53	1336.86	1375.17	1165.86	1451.17	1274.76	1666.54	1667.82	1773.95	CDC27
ENSG00000004939.15	0	0	0	0	0	0	0.572942	0.974385	0	0	0	0	0	0.19337	0	SLC4A1
ENSG00000004948.16	0	0	0	1.29456	0	0	0	0	0	0	0.617256	0	0	0	0	CALCR
ENSG00000004961.15	263.829	251.57	313.971	361.183	171.342	175.984	263.553	300.111	265.425	211.649	220.978	162.083	253.828	169.199	281.787	HCCS
ENSG00000004975.12	268.609	277.945	272.229	249.851	220.424	212.818	260.116	317.65	275.033	217.029	204.312	490.63	219.372	178.868	233.644	DVL2
ENSG00000005001.10	0	0	2.72229	2.58913	0	0	1.14588	0.974385	0	0	0	0	1.14854	0	0.543991	PRSS22
ENSG00000005007.13	378.537	427.061	568.051	746.963	243.627	311.042	516.221	1096.18	363.908	486.074	419.734	661.474	940.657	297.79	571.19	UPF1
ENSG00000005020.13	205.519	351.995	490.012	460.865	208.823	184.17	537.992	432.627	205.374	242.14	299.369	214.651	475.497	215.608	493.944	SKAP2
ENSG00000005022.6	948.255	857.165	1036.29	820.753	541.69	405.174	713.312	556.374	614.921	740.77	778.977	595.765	700.611	690.719	1037.93	SLC25A5
ENSG00000005059.16	240.887	215.052	293.1	235.611	276.646	159.614	285.325	246.52	198.168	161.427	177.152	205.889	295.175	192.597	380.522	MCUB
ENSG00000005073.6	26.7653	49.7054	45.3715	54.3717	67.8228	77.7606	80.2118	90.6179	99.6845	96.8561	108.02	83.2319	53.9815	111.188	122.126	HOXA11
ENSG00000005075.15	297.286	242.441	199.635	196.774	244.519	184.17	158.132	175.389	207.776	279.807	241.964	148.941	166.539	212.127	167.277	POLR2J
ENSG00000005100.13	114.708	95.3532	175.134	253.734	91.0253	61.3899	162.715	191.954	69.659	114.792	116.661	83.2319	241.194	73.8675	187.133	DHX33
ENSG00000005102.14	0	0	0	0	0	0	0	0	0	0	0	0	0	0	0	MEOX1
ENSG00000005108.16	0.955902	0	3.62972	9.06194	0	20.4633	1.71883	1.94877	1.20102	1.79363	14.1969	0	1.14854	1.74033	1.63197	THSD7A
ENSG00000005156.12	388.096	432.133	336.657	339.176	266.829	319.228	289.336	334.214	319.471	451.995	352.453	153.322	407.733	291.989	337.002	LIG3
ENSG00000005175.10	241.843	292.146	259.525	300.339	282	266.023	266.991	257.238	231.796	166.808	251.84	183.986	327.335	274.973	264.108	RPAP3
ENSG00000005187.12	0.955902	2.02879	0.90743	1.29456	0.892405	16.3707	0.572942	0	6.00509	0	3.70353	21.9031	0	3.48067	5.16791	ACSM3
ENSG00000005189.20	20.0739	33.4751	22.6858	15.5348	27.6646	45.0193	19.48	27.2828	42.0356	34.079	62.9601	30.6644	40.199	57.6244	50.3192	REXO5
ENSG00000005194.15	463.613	355.039	313.971	284.804	423.892	478.842	330.587	295.239	438.371	475.312	401.216	289.121	354.9	513.978	390.313	CIAPIN1
ENSG00000005206.17	160.592	199.836	225.043	186.417	124.044	139.151	163.288	280.623	142.921	191.919	166.659	227.792	230.857	131.879	197.741	SPPL2B
ENSG00000005238.20	1194.88	931.216	782.205	1011.05	961.12	658.919	441.165	614.837	658.158	733.595	622.194	293.502	506.507	575.277	483.608	FAM214B
ENSG00000005243.10	1854.45	1132.07	1031.75	1033.06	1631.32	2443.32	1027.28	814.586	2511.33	3318.22	3051.71	2150.89	1288.66	2235.36	1333.59	COPZ2
ENSG00000005249.13	2.86771	8.11517	17.2412	12.9456	16.9557	57.2973	52.1377	35.0779	94.8804	23.3172	122.834	385.495	6.89126	213.481	22.0316	PRKAR2B
ENSG00000005302.19	285.815	287.074	213.246	251.145	225.778	282.394	263.553	292.316	263.023	317.473	256.778	219.031	264.165	280.967	237.18	MSL3
ENSG00000005339.15	213.166	228.239	345.731	508.763	205.253	114.595	343.765	748.328	146.524	139.903	200.608	591.384	689.126	129.558	221.404	CREBBP
ENSG00000005379.17	52.5746	60.8638	98.0024	55.6662	46.4051	200.54	134.641	113.029	175.349	193.712	106.785	74.4706	49.3873	118.149	102.27	TSPOAP1
ENSG00000005381.8	0	0	0.90743	0	0.892405	0	0.572942	0	0	0	0	0	0	0	0.271995	MPO
ENSG00000005421.9	0.955902	0	0	0	0	0	0	0	0	0	0	0	0	0	1.35998	PON1
ENSG00000005436.14	98.4579	141.001	167.875	154.053	160.633	167.799	186.779	176.364	169.343	84.3007	123.451	175.225	230.857	188.343	216.508	GCFC2
ENSG00000005448.17	198.828	149.116	127.04	128.162	161.525	90.0386	128.339	156.876	79.2672	102.237	69.7499	118.277	71.2097	99.7791	79.6947	WDR54
ENSG00000005469.12	181.621	188.678	202.357	164.41	227.563	311.042	238.917	198.775	315.868	213.442	288.876	118.277	212.48	296.243	274.987	CROT
[truncated: 19,852 more rows]

## Sheet: A0182_MSC
gene_ID	MSC_Patient_001	MSC_Patient_002	MSC_Patient_003	MSC_Patient_004	MSC_Patient_005	MSC_Patient_006	MSC_Patient_007	MSC_Patient_008	MSC_Patient_009	MSC_Patient_010	MSC_Patient_011	MSC_Patient_012	MSC_Patient_013	MSC_Patient_014	MSC_Patient_015	MSC_Patient_016	MSC_Patient_017	MSC_Patient_018	MSC_Patient_019	MSC_Patient_020	MSC_Patient_021	MSC_Patient_022	MSC_Patient_023	MSC_Patient_024	MSC_Patient_025	MSC_Patient_026	MSC_Patient_027	MSC_TGFB_treat_Patient_001	MSC_TGFB_treat_Patient_002	MSC_TGFB_treat_Patient_003	MSC_TGFB_treat_Patient_004	MSC_TGFB_treat_Patient_005	MSC_TGFB_treat_Patient_006	MSC_TGFB_treat_Patient_007	MSC_TGFB_treat_Patient_008	MSC_TGFB_treat_Patient_009	MSC_TGFB_treat_Patient_010	MSC_TGFB_treat_Patient_011	MSC_TGFB_treat_Patient_012	MSC_TGFB_treat_Patient_013	MSC_TGFB_treat_Patient_014	MSC_TGFB_treat_Patient_015	MSC_TGFB_treat_Patient_016	MSC_TGFB_treat_Patient_017	MSC_TGFB_treat_Patient_018	MSC_TGFB_treat_Patient_019	MSC_TGFB_treat_Patient_020	MSC_TGFB_treat_Patient_021	MSC_TGFB_treat_Patient_022
[truncated: 29,472 more rows]
[truncated: 32 more columns]
