# Supplementary material for: Identification of molecularly unique tumor-associated mesenchymal stromal cells in breast cancer patients
Source: PLoS One. 2023 Mar 20;18(3):e0282473. doi: 10.1371/journal.pone.0282473 (PMC10027225; doi:10.1371/journal.pone.0282473)
Supplement: S2 Table — Quality control analysis of fastq raw data was performed using FastQC [93]. Reads were aligned to reference genome (hg38) using STAR, and reads were quantified using HTSeq-counts with Gencode annotation v38 and raw counts provided in Table 2a. Differential expression analysis was performed with DESeq. For differential gene expression analyses, the cutoff for significant fold change was >1.5, adjusted p-value <0.05 and provided in Table 2b. Single cell data: After samples were demultiplexed, individual fastq files were subjected to barcode processing and UMI counting using Cell Ranger v2.1.0 (https://support.10xgenomics.com). Each individual library was processed using cellranger count function to generate a gene-barcode matrix for each library and reads aligned to the human reference genome (hg38). Cell barcodes and UMIs associated with the aligned reads were subjected to correction and filtering using an estimation of 3000 recovered cells (—expect-cells 3000). The resulting gene-cell UMI count matrices for each sample were then concatenated into one matrix using the “cellranger aggr” pipeline and files are provided as compressed files in Table 2c. (ZIP) [file pone.0282473.s003.zip › S2b_Table.xlsx]

## Sheet: DE_stroma_tumor
Supplemental Table S2 (a-c). Raw gene counts, gene expression values and single cell matrix files used in the study. Quality control analysis of fastq raw data was performed using FastQC (56). Reads were aligned to reference genome (hg38) using STAR, and reads were quantified using HTSeq-counts with Gencode annotation v38 and raw counts provided in Table S2a. Differential expression analysis was …
ENSEMBL_gene_id	hgnc_symbol	hgnc_id	dm	logFC.SvsT	logFC.PDSvsPTS	logFC.SvsDCIS	logFC.MSCvsPDMSC	logFC.G4vsG2	logFC.G4vsG3	logCPM	F	PValue	FDR
ENSG00000232415	ELN-AS1	HGNC:40212	1.95501	-0.303459	8.79705	0.137951	9.10051	0.44141	-8.6591	4.93946	152.09	1.6668e-28	2.72589e-24
ENSG00000162591	MEGF6	HGNC:3232	1.21428	3.528	9.22721	4.61058	5.69921	1.08257	-4.61664	5.88105	137.243	2.67255e-27	2.18535e-23
ENSG00000145423	SFRP2	HGNC:10777	1.59348	-2.3267	10.2311	-1.26108	12.5578	1.06562	-11.4921	3.02779	132.541	6.79676e-27	3.70514e-23
ENSG00000138135	CH25H	HGNC:1907	1.02238	-2.46898	8.03473	0.751722	10.5037	3.22071	-7.28301	1.76764	130.459	9.64438e-27	3.9431e-23
ENSG00000049540	ELN	HGNC:3327	1.65139	1.3464	10.7042	2.42709	9.3578	1.08069	-8.2771	8.21123	120.408	8.677e-26	2.61508e-22
ENSG00000186847	KRT14	HGNC:6416	1.99935	2.86698	14.2505	5.79605	11.3836	2.92906	-8.45449	4.46436	119.949	9.59427e-26	2.61508e-22
ENSG00000255364	SMILR	HGNC:51825	0.514778	3.00922	8.59481	2.04732	5.58559	-0.961898	-6.54749	-0.045178	110.963	6.58315e-25	1.53801e-21
ENSG00000164694	FNDC1	HGNC:21184	1.3385	-1.02307	8.39359	0.895156	9.41666	1.91822	-7.49843	6.04816	108.641	1.2755e-24	2.60744e-21
ENSG00000119042	SATB2	HGNC:21637	0.872727	0.918951	2.48114	3.93463	1.56219	3.01568	1.45349	4.37471	103.035	4.58569e-24	8.33271e-21
ENSG00000085563	ABCB1	HGNC:40	0.678909	1.93624	2.3243	9.46813	0.388053	7.53188	7.14383	-0.142683	97.7765	1.72666e-23	2.82379e-20
ENSG00000205221	VIT	HGNC:12697	1.64811	-1.84942	8.84721	1.34261	10.6966	3.19203	-7.5046	2.72581	95.096	3.87521e-23	5.76138e-20
ENSG00000163531	NFASC	HGNC:29866	0.855615	3.58674	8.75884	7.30738	5.1721	3.72064	-1.45147	4.38812	93.0369	6.74091e-23	9.18674e-20
ENSG00000250056	LINC01018	HGNC:27394	0.837823	3.16389	9.84773	2.97569	6.68384	-0.1882	-6.87204	0.526097	89.4407	1.67941e-22	2.11269e-19
ENSG00000064205	CCN5	HGNC:12770	1.5803	-2.57541	6.31274	0.171927	8.88815	2.74734	-6.14081	2.96422	88.7383	2.21262e-22	2.58465e-19
ENSG00000250982	GAPDHP35	HGNC:37789	0.998694	0.344135	10.1118	1.3222	9.76762	0.978063	-8.78956	-0.0426705	87.3749	3.01783e-22	3.29024e-19
ENSG00000106483	SFRP4	HGNC:10778	1.72686	1.14526	11.3665	6.4358	10.2212	5.29054	-4.9307	4.7771	86.6325	4.02897e-22	4.11812e-19
ENSG00000130340	SNX9	HGNC:14973	0.500033	0.477873	2.06142	0.50928	1.58355	0.031407	-1.55214	6.30232	85.4669	5.14535e-22	4.83344e-19
ENSG00000217236	SP9	HGNC:30690	0.908718	-0.817221	3.27103	8.67675	4.08825	9.49397	5.40572	0.0745194	85.3838	5.31992e-22	4.83344e-19
ENSG00000108001	EBF3	HGNC:19087	0.990938	-1.36751	8.22595	6.23711	9.59346	7.60462	-1.98884	3.12904	84.4066	7.68989e-22	6.61897e-19
ENSG00000179097	HTR1F	HGNC:5292	0.71709	2.2656	7.89572	10.5373	5.63012	8.27169	2.64157	0.736799	83.2326	1.02241e-21	8.36023e-19
ENSG00000212769	HMGN2P8	HGNC:31662	0.833503	1.40628	8.56777	0.9221	7.16148	-0.484184	-7.64567	-1.24281	82.5979	1.2007e-21	9.35063e-19
ENSG00000164530	PI16	HGNC:21245	2.08603	3.08507	10.4877	-1.35794	7.40264	-4.44301	-11.8457	5.0571	82.0458	1.54957e-21	1.15189e-18
ENSG00000020633	RUNX3	HGNC:10473	1.0616	-0.939439	5.11852	8.69485	6.05795	9.63429	3.57633	1.7577	80.7627	2.28308e-21	1.62337e-18
ENSG00000186832	KRT16	HGNC:6423	1.52082	2.23267	9.10578	3.2972	6.8731	1.06452	-5.80858	-0.239401	78.9349	3.6677e-21	2.49923e-18
ENSG00000144681	STAC	HGNC:11353	0.756511	2.95085	10.2687	8.8959	7.3179	5.94505	-1.37285	2.4777	78.6105	4.42236e-21	2.89293e-18
ENSG00000170703	TTLL6	HGNC:26664	0.774601	-4.31345	-7.38178	-7.56499	-3.06833	-3.25154	-0.18321	0.211537	76.3307	8.31935e-21	5.23287e-18
ENSG00000236090	LDHAP3	HGNC:6538	0.85492	-1.28358	6.86615	-1.45378	8.14973	-0.170196	-8.31993	0.101341	76.2116	8.76728e-21	5.31038e-18
ENSG00000008256	CYTH3	HGNC:9504	0.1226	0.642075	1.81676	1.07292	1.17468	0.430845	-0.743838	5.84745	74.5201	1.48948e-20	8.69962e-18
ENSG00000255967	HADHAP2	HGNC:38585	0.528032	-0.941623	5.9218	0.466188	6.86342	1.40781	-5.45561	-1.30745	72.2565	3.13373e-20	1.76721e-17
ENSG00000035664	DAPK2	HGNC:2675	0.484646	1.51534	6.22107	3.23698	4.70572	1.72164	-2.98408	-0.132155	71.5525	3.96393e-20	2.16087e-17
ENSG00000183722	LHFPL6	HGNC:6586	0.222014	-0.0142162	1.44471	0.564364	1.45892	0.57858	-0.880344	5.31517	70.8766	4.97567e-20	2.62491e-17
ENSG00000223822	EEF1A1P1	HGNC:3191	0.687709	0.0207707	8.89026	-0.399983	8.86949	-0.420753	-9.29024	-1.74698	86.0625	5.56422e-20	2.84367e-17
ENSG00000176343	RPL37AP8	HGNC:35645	0.300158	-0.79845	6.71604	-0.124222	7.51449	0.674227	-6.84027	-2.43329	69.7692	7.24728e-20	3.59158e-17
ENSG00000064195	DLX3	HGNC:2916	1.09542	0.319006	8.01671	2.16208	7.6977	1.84308	-5.85462	-1.17687	69.5728	7.75092e-20	3.70539e-17
ENSG00000103876	FAH	HGNC:3579	0.689974	-1.73769	-2.10512	-1.84033	-0.367436	-0.102642	0.264793	5.54621	69.5061	7.93009e-20	3.70539e-17
ENSG00000176658	MYO1D	HGNC:7598	1.25605	-0.247837	4.56544	1.32597	4.81328	1.57381	-3.23947	5.82661	69.012	1.0153e-19	4.6123e-17
ENSG00000161896	IP6K3	HGNC:17269	1.17039	-3.54101	-9.53319	-7.12712	-5.99219	-3.58611	2.40607	3.1082	68.7501	1.11101e-19	4.90333e-17
ENSG00000196139	AKR1C3	HGNC:386	1.02568	-2.55571	4.33122	0.150793	6.88693	2.70651	-4.18042	2.75248	68.614	1.16439e-19	4.90333e-17
ENSG00000134762	DSC3	HGNC:3037	1.38267	1.92029	-10.5615	-7.76672	-12.4818	-9.68701	2.7948	5.74392	68.6018	1.16932e-19	4.90333e-17
ENSG00000161381	PLXDC1	HGNC:20945	0.60155	0.795985	5.43373	0.562049	4.63775	-0.233936	-4.87168	0.417332	68.2485	1.22384e-19	5.00365e-17
ENSG00000241104	CEACAMP10	HGNC:1822	1.46789	2.33079	4.94095	9.9994	2.61016	7.66861	5.05845	0.105266	67.6843	1.52652e-19	6.08894e-17
ENSG00000239830	RPS4XP22	HGNC:36125	1.09194	-0.762335	8.20487	1.48023	8.9672	2.24256	-6.72464	0.689001	67.2247	1.86148e-19	7.24825e-17
ENSG00000116675	DNAJC6	HGNC:15469	0.941728	1.03521	4.13444	6.36037	3.09923	5.32517	2.22594	3.19213	66.2817	2.63186e-19	1.00096e-16
ENSG00000266554	LINC01443	HGNC:50768	0.141481	-0.208759	6.85788	6.49711	7.06664	6.70587	-0.360769	-2.48225	65.8378	2.86076e-19	1.06329e-16
ENSG00000153012	LGI2	HGNC:18710	0.242922	-0.111809	5.75573	-1.07477	5.86754	-0.96296	-6.8305	-2.05059	65.7177	2.98618e-19	1.08525e-16
ENSG00000270906	MTND4P35	HGNC:51949	0.702673	-0.965395	6.99391	1.3615	7.9593	2.32689	-5.63241	-1.78856	65.2587	3.52035e-19	1.25156e-16
ENSG00000176871	WSB2	HGNC:19222	0.0693411	1.36882	0.955231	1.69019	-0.413594	0.32137	0.734964	7.10913	65.1578	3.65042e-19	1.27019e-16
ENSG00000101333	PLCB4	HGNC:9059	1.41713	2.19121	3.05295	6.30293	0.861743	4.11172	3.24998	5.04011	64.7649	4.52562e-19	1.54192e-16
ENSG00000076513	ANKRD13A	HGNC:21268	0.197618	1.53793	1.6303	2.04451	0.0923636	0.506575	0.414211	6.58505	64.2929	4.99127e-19	1.6585e-16
ENSG00000197614	MFAP5	HGNC:29673	1.38579	2.40716	8.02245	-0.591067	5.61529	-2.99823	-8.61352	7.20685	64.4501	5.07062e-19	1.6585e-16
ENSG00000269119	HNRNPA1P52	HGNC:48782	0.312056	-0.915753	6.43614	-0.0844221	7.35189	0.831331	-6.52056	-1.83765	64.0299	5.49286e-19	1.76138e-16
ENSG00000079931	MOXD1	HGNC:21063	1.37015	0.932771	4.39758	0.325112	3.46481	-0.607659	-4.07246	5.70762	64.0304	5.90464e-19	1.85701e-16
ENSG00000228499	TMSB10P1	HGNC:41949	0.684766	-0.602799	5.9853	-0.581985	6.5881	0.0208137	-6.56729	-2.85521	63.6275	6.36328e-19	1.96349e-16
ENSG00000236762	RPL19P16	HGNC:36596	0.616144	-0.814296	6.64846	-0.100399	7.46276	0.713898	-6.74886	-1.61453	63.2993	7.17803e-19	2.17388e-16
ENSG00000259823	LYPD8	HGNC:44208	0.279522	-0.0414402	7.80735	1.91644	7.84879	1.95788	-5.89091	-2.56791	62.9856	8.05755e-19	2.39587e-16
ENSG00000182389	CACNB4	HGNC:1404	1.02465	-0.353399	4.82996	-1.52338	5.18336	-1.16998	-6.35334	1.28484	62.9032	8.44957e-19	2.46758e-16
ENSG00000075945	KIFAP3	HGNC:17060	0.135973	0.312384	1.39145	0.202834	1.07907	-0.10955	-1.18862	4.34049	62.7604	8.75693e-19	2.51247e-16
ENSG00000227765	MYL12BP2	HGNC:51650	0.219607	-0.960473	6.5454	-0.529252	7.50587	0.43122	-7.07465	-2.80748	62.3996	1.00111e-18	2.82279e-16
ENSG00000054598	FOXC1	HGNC:3800	0.898971	2.8119	6.60564	5.7994	3.79374	2.9875	-0.806245	3.46807	62.5337	1.0225e-18	2.83424e-16
ENSG00000181195	PENK	HGNC:8831	1.82091	1.16441	10.6134	0.371665	9.44896	-0.79275	-10.2417	6.76878	62.4362	1.06009e-18	2.88946e-16
ENSG00000112246	SIM1	HGNC:10882	0.839841	0.443792	10.9869	8.65193	10.5431	8.20813	-2.33494	0.744495	62.0253	1.23489e-18	3.2697e-16
ENSG00000113070	HBEGF	HGNC:3059	0.747594	3.48681	0.376376	3.50291	-3.11043	0.0160982	3.12653	4.28896	62.0151	1.23958e-18	3.2697e-16
ENSG00000224820	BTF3P4	HGNC:38566	-0.0231902	-0.593869	5.92866	-0.167629	6.52253	0.42624	-6.09629	-3.48054	61.3066	1.50699e-18	3.91196e-16
ENSG00000136048	DRAM1	HGNC:25645	0.614126	0.43633	2.26479	0.381818	1.82846	-0.0545114	-1.88298	6.14832	61.1045	1.62631e-18	4.15572e-16
ENSG00000125869	LAMP5	HGNC:16097	0.568244	-1.0675	7.47809	2.34406	8.54559	3.41156	-5.13403	-1.91193	60.8507	1.79014e-18	4.50399e-16
ENSG00000248019	FAM13A-AS1	HGNC:19370	-0.0120644	-1.0178	-1.43583	-1.48456	-0.418033	-0.466767	-0.0487342	2.81572	60.6644	1.92122e-18	4.70202e-16
ENSG00000261115	TMEM178B	HGNC:44112	1.30551	1.19893	7.72668	9.4711	6.52775	8.27218	1.74442	3.56993	60.8399	1.92635e-18	4.70202e-16
ENSG00000096060	FKBP5	HGNC:3721	1.35617	-3.54569	-4.33201	-2.75947	-0.786322	0.78622	1.57254	6.95548	60.7039	2.02796e-18	4.87723e-16
ENSG00000115844	DLX2	HGNC:2915	0.675694	5.36559	6.95447	9.38709	1.58889	4.0215	2.43262	1.23564	60.3269	2.25702e-18	5.28283e-16
ENSG00000137266	SLC22A23	HGNC:21106	0.771744	0.754843	3.67587	0.834975	2.92103	0.0801319	-2.8409	3.36338	60.2784	2.27458e-18	5.28283e-16
ENSG00000214263	RPSAP53	HGNC:36641	1.11299	-0.627411	7.78941	0.293512	8.41682	0.920923	-7.4959	0.902205	60.3644	2.30665e-18	5.28283e-16
ENSG00000235500	SNX19P2	HGNC:38115	-0.0220104	0.445909	7.42315	2.27068	6.97724	1.82477	-5.15247	-2.76129	60.1625	2.32582e-18	5.28283e-16
ENSG00000228347	FTLP17	HGNC:37967	0.758668	-0.561978	8.19918	-0.992335	8.76116	-0.430358	-9.19152	-1.87911	71.4928	2.68703e-18	6.01969e-16
ENSG00000205795	CYS1	HGNC:18525	0.23998	1.18463	4.6841	0.722787	3.49948	-0.46184	-3.96132	-0.309194	59.3674	3.15583e-18	6.97439e-16
ENSG00000108854	SMURF2	HGNC:16809	0.484472	2.32778	1.45546	2.86306	-0.872321	0.535282	1.4076	7.23228	59.324	3.20913e-18	6.99762e-16
ENSG00000126778	SIX1	HGNC:10887	1.20608	1.42572	6.43054	7.27983	5.00482	5.85411	0.849286	3.12099	59.359	3.3879e-18	7.29022e-16
ENSG00000239332	LINC01119	HGNC:49262	0.72957	0.25226	3.91368	2.46741	3.66142	2.21515	-1.44627	1.78691	58.9212	3.7503e-18	7.92882e-16
ENSG00000162624	LHX8	HGNC:28838	1.33176	-0.190526	3.65417	9.12548	3.84469	9.316	5.47131	0.737399	59.0737	3.78163e-18	7.92882e-16
ENSG00000226243	RPL37AP1	HGNC:16548	0.561524	-1.02362	6.18091	0.389778	7.20453	1.4134	-5.79113	-2.72211	58.7976	3.93474e-18	8.14541e-16
ENSG00000231764	DLX6-AS1	HGNC:37151	0.150118	-0.59534	8.28322	5.98535	8.87856	6.58069	-2.29787	-0.86878	58.6883	4.1055e-18	8.39266e-16
ENSG00000115590	IL1R2	HGNC:5994	1.38892	-7.29439	-4.47891	-7.68923	2.81548	-0.394837	-3.21032	1.01631	58.6756	4.27557e-18	8.63242e-16
ENSG00000081059	TCF7	HGNC:11639	0.613279	0.399932	3.45862	3.85058	3.05869	3.45064	0.391951	3.13584	58.1935	5.13996e-18	1.02511e-15
ENSG00000223668	EEF1A1P24	HGNC:37897	0.396589	0.256323	7.24347	1.53955	6.98715	1.28322	-5.70393	-2.38397	58.0668	5.23332e-18	1.03115e-15
ENSG00000258952	SALRNA1	HGNC:49001	0.149957	0.68006	4.90029	6.65252	4.22023	5.97246	1.75223	-2.65232	57.8025	5.80564e-18	1.11216e-15
ENSG00000092607	TBX15	HGNC:11594	0.890736	-4.35262	6.58394	4.1214	10.9366	8.47402	-2.46254	2.70811	57.9556	5.84083e-18	1.11216e-15
ENSG00000001617	SEMA3F	HGNC:10728	0.79277	0.128781	5.52824	4.02091	5.39946	3.89213	-1.50733	2.70466	57.9523	5.84845e-18	1.11216e-15
ENSG00000125726	CD70	HGNC:11937	1.17587	0.319126	8.05815	1.59064	7.73903	1.27151	-6.46752	-0.972315	57.4151	6.76375e-18	1.27143e-15
ENSG00000162804	SNED1	HGNC:24696	1.24594	-1.86301	2.8379	-0.223222	4.70091	1.63979	-3.06112	5.06129	57.2199	7.80139e-18	1.44982e-15
ENSG00000073282	TP63	HGNC:15979	0.742369	0.317306	7.42334	3.63113	7.10603	3.31382	-3.79221	-0.690777	56.9773	8.04552e-18	1.47839e-15
ENSG00000151632	AKR1C2	HGNC:385	1.00725	-1.92243	3.19239	-2.19684	5.11483	-0.274405	-5.38923	2.78144	57.0982	8.155e-18	1.48185e-15
ENSG00000169436	COL22A1	HGNC:22989	0.847342	0.325268	8.29502	1.81326	7.96976	1.488	-6.48176	-1.1612	56.8617	8.42432e-18	1.51397e-15
ENSG00000111700	SLCO1B3	HGNC:10961	0.276312	-0.117309	7.23549	0.0615118	7.3528	0.178821	-7.17398	-2.60899	56.6698	9.09371e-18	1.61651e-15
ENSG00000113448	PDE4D	HGNC:8783	0.742043	-1.62232	-2.8881	-2.63962	-1.26578	-1.0173	0.248476	5.19297	56.6302	9.48501e-18	1.66793e-15
ENSG00000122870	BICC1	HGNC:19351	0.868539	0.387648	2.64065	0.867501	2.253	0.479853	-1.77315	5.9171	56.3008	1.07197e-17	1.86499e-15
ENSG00000157766	ACAN	HGNC:319	1.69872	5.90313	11.8844	6.47275	5.98131	0.569619	-5.41169	4.2674	56.388	1.08571e-17	1.86902e-15
ENSG00000149571	KIRREL3	HGNC:23204	0.73644	3.24328	4.99198	4.57046	1.7487	1.32718	-0.421524	2.67917	56.1185	1.15763e-17	1.97206e-15
ENSG00000197580	BCO2	HGNC:18503	0.970404	-3.48245	-4.77127	-4.25308	-1.28882	-0.770626	0.518194	2.31471	56.0462	1.19179e-17	2.00933e-15
ENSG00000167874	TMEM88	HGNC:32371	0.790546	-0.592572	-5.46041	-5.07631	-4.86784	-4.48373	0.384107	2.67445	55.9528	1.25888e-17	2.09314e-15
ENSG00000068724	TTC7A	HGNC:19750	0.148569	-0.29209	0.902346	-0.111663	1.19444	0.180427	-1.01401	4.90809	55.8266	1.27552e-17	2.09314e-15
ENSG00000157404	KIT	HGNC:6342	0.7178	4.89477	7.14442	9.44693	2.24965	4.55216	2.30251	1.5282	55.9588	1.27989e-17	2.09314e-15
ENSG00000041982	TNC	HGNC:5318	0.54116	2.37929	4.90174	2.21398	2.52245	-0.16531	-2.68776	8.54966	55.7872	1.38151e-17	2.23696e-15
ENSG00000253802	SIRLNT	HGNC:53902	0.563975	0.596404	6.79443	0.609054	6.19803	0.0126495	-6.18538	-3.3972	55.5911	1.40287e-17	2.24927e-15
ENSG00000234722	LINC01287	HGNC:50351	0.617754	-0.840273	6.86978	-0.897083	7.71006	-0.0568099	-7.76687	-2.02632	55.4832	1.46551e-17	2.32688e-15
ENSG00000240871	KRTAP4-7	HGNC:18898	0.758736	2.94726	1.88386	8.66919	-1.0634	5.72194	6.78533	-1.50242	55.2348	1.62097e-17	2.54898e-15
ENSG00000130592	LSP1	HGNC:6707	1.35826	-7.99618	-3.89488	-8.98127	4.1013	-0.985091	-5.08639	5.4416	55.1466	1.78986e-17	2.78774e-15
ENSG00000144152	FBLN7	HGNC:26740	0.62444	1.66644	4.61	3.22286	2.94356	1.55642	-1.38714	2.09852	54.9466	1.8229e-17	2.81242e-15
ENSG00000231231	LINC01423	HGNC:50732	1.37349	-0.307901	5.67912	-1.55003	5.98702	-1.24213	-7.22915	-1.3584	54.904	1.85483e-17	2.83494e-15
ENSG00000117877	CD3EAP	HGNC:24219	0.101744	0.488756	0.0979063	1.2498	-0.390849	0.761043	1.15189	4.98912	54.7591	1.96802e-17	2.98009e-15
ENSG00000115604	IL18R1	HGNC:5988	1.47355	-6.5932	-5.28429	-6.65868	1.30891	-0.0654775	-1.37439	3.96865	54.6841	2.16078e-17	3.22602e-15
ENSG00000102468	HTR2A	HGNC:5293	1.03726	1.58864	5.23943	-3.83513	3.65079	-5.42378	-9.07457	1.26416	54.6013	2.17061e-17	3.22602e-15
ENSG00000103187	COTL1	HGNC:18304	0.181627	1.21723	-0.715311	1.07712	-1.93255	-0.140114	1.79243	8.77846	54.4988	2.18961e-17	3.22602e-15
ENSG00000236312	RPL34P34	HGNC:35848	0.129985	-0.585215	5.54678	-0.211818	6.13199	0.373397	-5.7586	-2.94331	54.4092	2.27168e-17	3.31706e-15
ENSG00000079950	STX7	HGNC:11442	0.102917	0.320938	1.32869	0.26913	1.00775	-0.0518079	-1.05956	5.54125	54.2036	2.47224e-17	3.57797e-15
ENSG00000126217	MCF2L	HGNC:14576	0.939281	-1.28336	6.61818	1.94333	7.90154	3.2267	-4.67484	-0.546987	53.9936	2.71015e-17	3.88787e-15
ENSG00000106819	ASPN	HGNC:14872	1.12278	0.575147	6.41568	0.742945	5.84053	0.167799	-5.67273	2.41887	54.0541	2.79785e-17	3.97879e-15
ENSG00000180233	ZNRF2	HGNC:22316	0.0171918	0.112344	1.69114	0.592055	1.57879	0.47971	-1.09908	2.08284	53.8728	2.8342e-17	3.99573e-15
ENSG00000023171	GRAMD1B	HGNC:29214	0.521821	3.22119	4.88962	5.6854	1.66843	2.46421	0.795783	3.43337	53.8447	3.05018e-17	4.21145e-15
ENSG00000232015	HSPE1P25	HGNC:49344	0.310606	-0.453158	6.35485	0.776343	6.80801	1.2295	-5.57851	-2.6237	53.6946	3.05134e-17	4.21145e-15
ENSG00000185924	RTN4RL1	HGNC:21329	0.792209	-0.505582	7.10695	2.68236	7.61253	3.18794	-4.42459	0.204649	53.7323	3.06446e-17	4.21145e-15
ENSG00000257046	SLCO1B3-SLCO1B7	HGNC:54403	0.212815	-0.117031	6.95772	0.0605121	7.07475	0.177543	-6.89721	-2.84299	53.6632	3.09139e-17	4.21304e-15
ENSG00000141401	IMPA2	HGNC:6051	0.706807	-2.63687	-1.58204	-3.48726	1.05483	-0.850391	-1.90522	3.76143	53.6245	3.20406e-17	4.33051e-15
ENSG00000129038	LOXL1	HGNC:6665	0.400919	1.24122	3.25202	1.0746	2.01081	-0.166613	-2.17742	7.19777	53.6178	3.25521e-17	4.36358e-15
ENSG00000237410	NRXN2-AS1	HGNC:40416	0.095241	1.07098	5.62302	6.69055	4.55204	5.61957	1.06753	-1.96593	53.4208	3.41919e-17	4.54613e-15
ENSG00000107821	KAZALD1	HGNC:25460	1.07839	-1.18519	2.91557	-2.04087	4.10076	-0.855687	-4.95644	3.26248	53.5491	3.44705e-17	4.54621e-15
ENSG00000242366	UGT1A8	HGNC:12540	1.62875	-0.291671	8.72939	-0.501125	9.02106	-0.209454	-9.23051	1.65482	53.515	3.49626e-17	4.55258e-15
ENSG00000166073	GPR176	HGNC:32370	0.245375	1.43387	2.03865	1.71165	0.604783	0.277777	-0.327006	6.91691	53.3596	3.50755e-17	4.55258e-15
ENSG00000174738	NR1D2	HGNC:7963	0.416979	1.21476	2.44317	1.5805	1.22841	0.365739	-0.862671	4.99172	53.2956	3.60235e-17	4.63881e-15
ENSG00000218582	GAPDHP63	HGNC:4157	0.577841	1.12622	6.58026	1.48645	5.45404	0.360227	-5.09381	-1.05306	53.2572	3.66055e-17	4.67693e-15
ENSG00000167074	TEF	HGNC:11722	0.536545	0.347581	2.51149	0.328985	2.16391	-0.0185954	-2.1825	3.18528	52.9306	4.19637e-17	5.31995e-15
ENSG00000008196	TFAP2B	HGNC:11743	0.942236	2.3002	4.83113	9.16533	2.53093	6.86512	4.33419	-1.27675	52.7872	4.45658e-17	5.60637e-15
ENSG00000242515	UGT1A10	HGNC:12531	1.6651	-0.41884	8.54417	-0.671083	8.96301	-0.252244	-9.21526	1.75023	52.8921	4.5319e-17	5.62141e-15
ENSG00000006016	CRLF1	HGNC:2364	1.32101	-0.51757	3.53856	-0.265477	4.05613	0.252093	-3.80403	4.31143	52.889	4.53776e-17	5.62141e-15
ENSG00000135324	MRAP2	HGNC:21232	0.442584	1.06397	8.21558	1.23073	7.15161	0.166756	-6.98485	-0.150432	52.8003	4.57165e-17	5.62141e-15
ENSG00000185432	METTL7A	HGNC:24550	1.29138	-4.48686	-3.47622	-4.68945	1.01064	-0.202591	-1.21323	5.84165	52.7802	4.74925e-17	5.78312e-15
ENSG00000160539	PLPP7	HGNC:28174	0.140897	-0.00017641	2.46785	1.91671	2.46802	1.91688	-0.551138	2.20818	52.6102	4.80087e-17	5.78312e-15
ENSG00000129467	ADCY4	HGNC:235	1.00833	0.596013	6.66516	2.68348	6.06915	2.08746	-3.98169	2.15442	52.7503	4.80925e-17	5.78312e-15
ENSG00000174697	LEP	HGNC:6553	1.95488	-1.70013	6.48925	1.72758	8.18938	3.42771	-4.76167	-2.132	52.4146	5.21348e-17	6.22344e-15
ENSG00000142611	PRDM16	HGNC:14000	0.749808	-0.550633	5.66828	5.86782	6.21891	6.41846	0.199545	1.29979	52.4041	5.47275e-17	6.45259e-15
ENSG00000240224	UGT1A5	HGNC:12537	1.5911	-0.167553	8.5358	-0.508287	8.70335	-0.340733	-9.04408	1.46411	52.4375	5.48435e-17	6.45259e-15
ENSG00000138193	PLCE1	HGNC:17175	0.501584	0.880498	2.38919	2.5794	1.50869	1.6989	0.19021	3.64623	52.1818	5.75275e-17	6.72004e-15
ENSG00000069122	ADGRF5	HGNC:19030	1.39632	-0.677081	8.98247	6.05493	9.65955	6.73201	-2.92754	0.344895	52.1557	6.13037e-17	7.11036e-15
ENSG00000129988	LBP	HGNC:6517	1.65261	-1.06864	6.46001	-0.51398	7.52864	0.554659	-6.97399	-0.783066	52.0128	6.21703e-17	7.1601e-15
ENSG00000243135	UGT1A3	HGNC:12535	1.56568	-0.291528	8.53625	-0.508282	8.82777	-0.216755	-9.04453	1.46427	52.1198	6.27065e-17	7.17134e-15
ENSG00000124201	ZNFX1	HGNC:29271	0.318355	1.01261	1.0806	1.43345	0.0679821	0.420836	0.352854	6.47346	51.7505	6.90923e-17	7.84677e-15
ENSG00000124785	NRN1	HGNC:17972	0.892643	0.907455	10.3287	7.44338	9.42129	6.53593	-2.88537	2.15586	51.8432	7.05e-17	7.95143e-15
ENSG00000244122	UGT1A7	HGNC:12539	1.54446	-0.216474	8.55023	-0.507908	8.7667	-0.291434	-9.05814	1.47828	51.7948	7.19652e-17	8.06109e-15
ENSG00000144355	DLX1	HGNC:2914	0.933664	2.58054	5.56823	7.9138	2.98768	5.33326	2.34558	1.97083	51.6448	7.67009e-17	8.5331e-15
ENSG00000158473	CD1D	HGNC:1637	0.792429	-4.43793	-5.40282	-6.04735	-0.964896	-1.60942	-0.644523	0.264656	51.3306	8.26652e-17	9.13451e-15
ENSG00000237438	CECR7	HGNC:1845	0.428897	1.1423	8.13791	7.96452	6.99561	6.82223	-0.17339	0.687799	51.355	8.55827e-17	9.33322e-15
ENSG00000244474	UGT1A4	HGNC:12536	1.58005	-0.382057	8.42689	-0.623864	8.80895	-0.241807	-9.05075	1.4713	51.3871	8.56049e-17	9.33322e-15
ENSG00000111252	SH2B3	HGNC:29605	0.722853	0.278912	0.120787	2.30667	-0.158125	2.02775	2.18588	6.76231	51.2136	8.69782e-17	9.42014e-15
ENSG00000106511	MEOX2	HGNC:7014	1.24479	-2.27579	7.98686	3.22206	10.2627	5.49785	-4.7648	1.40826	51.1363	9.53002e-17	1.01564e-14
ENSG00000198807	PAX9	HGNC:8623	1.03548	1.40534	5.73362	8.10912	4.32829	6.70378	2.37549	1.69918	51.1335	9.54122e-17	1.01564e-14
ENSG00000247315	ZCCHC3	HGNC:16230	-0.163466	-0.787334	-1.10117	-1.19064	-0.313838	-0.403304	-0.0894665	4.38217	50.9911	9.56394e-17	1.01564e-14
ENSG00000241697	TMEFF1	HGNC:11866	-0.190382	1.30316	1.60782	1.16823	0.304652	-0.134933	-0.439585	2.45674	50.9222	9.85197e-17	1.03948e-14
ENSG00000235847	LDHAP7	HGNC:23144	0.665963	0.647711	8.37348	4.88516	7.72576	4.23745	-3.48832	0.837267	50.839	1.08273e-16	1.13506e-14
ENSG00000241119	UGT1A9	HGNC:12541	1.57193	-0.310554	8.42669	-0.513791	8.73724	-0.203237	-8.94048	1.46716	50.7875	1.10701e-16	1.15312e-14
ENSG00000229207	SERPINH1P1	HGNC:19917	0.818198	-0.34425	5.85763	0.499893	6.20188	0.844143	-5.35774	-0.788753	50.6068	1.12896e-16	1.16854e-14
ENSG00000179833	SERTAD2	HGNC:30784	0.351744	1.78101	2.01968	1.84278	0.238671	0.0617687	-0.176903	6.18495	50.2701	1.30644e-16	1.34374e-14
ENSG00000135424	ITGA7	HGNC:6143	1.41558	0.441093	5.22627	5.53352	4.78518	5.09243	0.307252	3.64388	50.3251	1.3517e-16	1.37842e-14
ENSG00000134061	CD180	HGNC:6726	0.363228	0.215497	7.27021	1.40102	7.05472	1.18553	-5.86919	-2.98828	50.1828	1.35701e-16	1.37842e-14
ENSG00000135698	MPHOSPH6	HGNC:7214	0.386423	-0.713026	-1.83368	-0.354326	-1.12066	0.3587	1.47936	4.6111	50.1009	1.4063e-16	1.41967e-14
ENSG00000196182	STK40	HGNC:21373	0.478466	0.0521426	-0.750352	1.33676	-0.802494	1.28461	2.08711	5.36495	50.0351	1.44722e-16	1.45201e-14
ENSG00000085741	WNT11	HGNC:12776	1.19833	-1.22882	4.9874	0.654045	6.21622	1.88287	-4.33336	-1.86841	49.991	1.47536e-16	1.47122e-14
ENSG00000187151	ANGPTL5	HGNC:19705	0.98841	-0.0429537	6.89922	0.523192	6.94217	0.566145	-6.37603	-1.39307	49.9389	1.5093e-16	1.49594e-14
ENSG00000237286	CARD11-AS1	HGNC:40766	0.420123	1.95699	-3.6693	-3.71948	-5.62629	-5.67646	-0.0501779	0.280472	49.7886	1.61178e-16	1.58789e-14
ENSG00000186575	NF2	HGNC:7773	0.347373	1.0382	0.591031	1.83244	-0.447165	0.794241	1.24141	6.12339	49.6895	1.68327e-16	1.6484e-14
ENSG00000226360	RPL10AP6	HGNC:36504	0.442555	-1.08725	2.42307	-0.660654	3.51031	0.426592	-3.08372	-0.0337136	49.5249	1.80939e-16	1.76135e-14
ENSG00000221852	KRTAP1-5	HGNC:16777	0.985021	4.02224	5.38168	8.10742	1.35945	4.08519	2.72574	4.45596	49.6316	1.82821e-16	1.76914e-14
ENSG00000221880	KRTAP1-3	HGNC:16771	0.158233	2.24095	2.57845	7.89045	0.337499	5.6495	5.312	-2.28353	49.4673	1.8558e-16	1.7765e-14
ENSG00000241635	UGT1A1	HGNC:12530	1.60423	-0.398609	8.28451	-0.592923	8.68312	-0.194314	-8.87743	1.50299	49.5952	1.85753e-16	1.7765e-14
ENSG00000111885	MAN1A1	HGNC:6821	0.70238	-1.83548	-0.89156	-2.95466	0.94392	-1.11918	-2.0631	6.92638	49.4146	1.91829e-16	1.82393e-14
ENSG00000133985	TTC9	HGNC:20267	0.94544	0.575631	5.02446	0.396924	4.44883	-0.178708	-4.62754	-0.838995	49.3071	1.99139e-16	1.8825e-14
ENSG00000215009	ACSM4	HGNC:32016	-0.167052	0.443889	0.0659112	5.192	-0.377978	4.74811	5.12609	-2.28496	49.2593	2.03376e-16	1.9115e-14
ENSG00000213190	MLLT11	HGNC:16997	0.418799	1.35635	-0.880551	-0.256985	-2.2369	-1.61334	0.623566	5.98129	49.1336	2.14984e-16	2.00906e-14
ENSG00000128645	HOXD1	HGNC:5132	0.593121	0.398125	7.20928	3.73264	6.81115	3.33452	-3.47663	-1.47018	49.042	2.23864e-16	2.08016e-14
ENSG00000234782	TPT1P9	HGNC:49299	0.829608	-0.525234	3.413	-0.874238	3.93823	-0.349004	-4.28723	-0.12104	48.83	2.4591e-16	2.2721e-14
ENSG00000152977	ZIC1	HGNC:12872	1.02332	-0.177643	8.91626	8.87591	9.0939	9.05356	-0.0403422	-0.566946	48.8446	2.48757e-16	2.28329e-14
ENSG00000116741	RGS2	HGNC:9998	1.10603	-2.35743	-3.7785	-4.4212	-1.42107	-2.06377	-0.642701	5.29784	48.9207	2.49914e-16	2.28329e-14
ENSG00000170893	TRH	HGNC:12298	1.80577	0.782835	7.46341	2.57693	6.68057	1.79409	-4.88648	-2.59969	48.6542	2.65876e-16	2.41564e-14
ENSG00000198624	CCDC69	HGNC:24487	1.23495	-3.01627	-3.29143	-3.57903	-0.275152	-0.562757	-0.287605	4.13527	48.7553	2.68888e-16	2.4295e-14
ENSG00000174963	ZIC4	HGNC:20393	0.793497	0.125601	8.20105	6.35881	8.07544	6.2332	-1.84224	-1.11989	48.5979	2.72626e-16	2.44974e-14
ENSG00000153531	ADPRHL1	HGNC:21303	0.495607	-1.42081	-1.01455	1.98752	0.406253	3.40833	3.00208	2.10507	48.5307	2.8091e-16	2.51039e-14
ENSG00000123838	C4BPA	HGNC:1325	0.467446	0.586742	6.34022	-0.470958	5.75348	-1.0577	-6.81118	-2.1954	48.5182	2.82484e-16	2.51073e-14
ENSG00000240666	MME-AS1	HGNC:40376	1.26697	-2.84979	-4.3643	-4.43893	-1.51451	-1.58914	-0.0746296	6.05036	48.3801	3.17653e-16	2.80806e-14
ENSG00000261557	EEF1A1P38	HGNC:37916	0.228176	0.107814	5.92897	-0.253946	5.82115	-0.36176	-6.18291	-2.57257	48.0626	3.46297e-16	3.0448e-14
ENSG00000264301	LINC01444	HGNC:50769	0.416714	-0.923937	7.73258	7.48584	8.65652	8.40977	-0.246745	-1.32184	60.3911	3.58694e-16	3.13694e-14
ENSG00000138669	PRKG2	HGNC:9416	0.724151	-0.53192	6.72257	4.39525	7.25449	4.92717	-2.32732	0.0348841	47.9793	3.64737e-16	3.17282e-14
ENSG00000137177	KIF13A	HGNC:14566	-0.0410856	0.893825	1.55775	1.10469	0.663927	0.210868	-0.453059	6.03912	47.8817	3.75605e-16	3.25008e-14
ENSG00000212722	KRTAP4-9	HGNC:18910	0.819542	2.37737	2.90506	8.50701	0.527693	6.12964	5.60195	-1.28838	47.7881	3.91778e-16	3.37218e-14
ENSG00000138411	HECW2	HGNC:29853	0.866941	1.16854	2.87853	2.91525	1.70999	1.74671	0.0367183	3.82677	47.7524	4.05165e-16	3.46915e-14
ENSG00000111319	SCNN1A	HGNC:10599	0.889904	-4.29947	-4.25097	-4.49631	0.0485069	-0.196838	-0.245345	1.12284	47.5962	4.28852e-16	3.65284e-14
ENSG00000197142	ACSL5	HGNC:16526	0.605988	0.368999	2.98337	1.05335	2.61437	0.684352	-1.93002	0.720402	47.5241	4.41341e-16	3.73974e-14
ENSG00000101040	ZMYND8	HGNC:9397	0.269746	-0.228619	-2.00326	-0.690012	-1.77464	-0.461393	1.31325	6.21063	47.4635	4.53605e-16	3.81466e-14
ENSG00000136237	RAPGEF5	HGNC:16862	0.189099	0.525895	3.54257	4.92108	3.01667	4.39519	1.37852	-0.677043	47.4574	4.54849e-16	3.81466e-14
ENSG00000077943	ITGA8	HGNC:6144	1.45713	1.29321	7.31766	8.87602	6.02444	7.58281	1.55836	3.12723	47.5636	4.57951e-16	3.82109e-14
ENSG00000196126	HLA-DRB1	HGNC:4948	1.08714	-1.20429	4.49317	8.84359	5.69746	10.0479	4.35042	-0.234005	47.5113	4.62856e-16	3.84241e-14
ENSG00000065320	NTN1	HGNC:8029	0.93302	-0.26377	4.55881	-0.357048	4.82258	-0.0932778	-4.91586	1.06827	47.412	4.70418e-16	3.87105e-14
ENSG00000271447	MMP28	HGNC:14366	0.610795	-4.72378	-4.07914	-5.86427	0.644634	-1.14049	-1.78513	0.536574	47.3816	4.7104e-16	3.87105e-14
ENSG00000100979	PLTP	HGNC:9093	0.454364	-1.54139	-1.67149	-1.79758	-0.130103	-0.256192	-0.126089	5.92125	47.3251	4.82937e-16	3.94898e-14
ENSG00000172995	ARPP21	HGNC:16968	0.0776781	1.42582	-0.889914	7.22244	-2.31573	5.79662	8.11235	-2.54662	56.0917	4.86904e-16	3.9616e-14
ENSG00000123091	RNF11	HGNC:10056	-0.039685	0.389205	1.02214	0.674397	0.632936	0.285192	-0.347743	6.65719	47.2669	4.95864e-16	4.01453e-14
ENSG00000125166	GOT2	HGNC:4433	0.0077392	0.365438	-0.978659	0.345452	-1.3441	-0.0199859	1.32411	6.72917	47.2236	5.05699e-16	4.07399e-14
ENSG00000170577	SIX2	HGNC:10888	0.867292	-3.1067	5.63263	5.40634	8.73933	8.51304	-0.226286	2.61355	47.326	5.09822e-16	4.08708e-14
ENSG00000121797	CCRL2	HGNC:1612	0.681728	2.60854	2.7899	7.91557	0.181354	5.30703	5.12567	-0.719379	46.9208	5.80427e-16	4.61762e-14
ENSG00000204287	HLA-DRA	HGNC:4947	1.82684	0.168097	3.93179	9.20638	3.76369	9.03828	5.27459	0.054984	47.0351	5.8165e-16	4.61762e-14
ENSG00000236136	ADORA2BP1	HGNC:265	0.10901	-6.46548	-6.3405	-6.64612	0.124981	-0.180633	-0.305613	-2.1573	46.864	5.95658e-16	4.70599e-14
ENSG00000172340	SUCLG2	HGNC:11450	0.126179	-0.736288	-1.18741	-0.76065	-0.451117	-0.0243624	0.426755	6.16032	46.6307	6.62726e-16	5.21069e-14
ENSG00000145016	RUBCN	HGNC:28991	0.151378	1.02268	0.361978	1.47952	-0.660701	0.456845	1.11755	4.75671	46.5381	6.9145e-16	5.41051e-14
ENSG00000249378	LINC01060	HGNC:49081	0.39088	-0.830989	6.42879	4.67698	7.25977	5.50797	-1.7518	-1.37606	46.4417	7.22725e-16	5.62831e-14
ENSG00000167165	UGT1A6	HGNC:12538	1.56863	-0.0497194	8.23581	-0.29425	8.28553	-0.244531	-8.53006	1.48092	46.5007	7.42163e-16	5.75229e-14
ENSG00000094963	FMO2	HGNC:3770	0.878995	-5.32883	3.63069	-4.78794	8.95952	0.540892	-8.41863	-0.536761	46.233	8.03237e-16	6.19629e-14
ENSG00000172061	LRRC15	HGNC:20818	1.10001	1.51685	7.22801	4.83917	5.71115	3.32232	-2.38884	4.44015	46.1686	8.64306e-16	6.63609e-14
ENSG00000164056	SPRY1	HGNC:11269	1.33508	-3.5129	-2.57194	-4.22125	0.940965	-0.708346	-1.64931	3.78417	46.0873	8.97278e-16	6.85705e-14
ENSG00000078725	BRINP1	HGNC:2687	0.98786	-1.78193	6.63991	1.58651	8.42184	3.36844	-5.0534	0.741185	46.0095	9.30042e-16	7.07437e-14
ENSG00000182575	NXPH3	HGNC:8077	0.557169	3.39587	5.86625	2.40375	2.47038	-0.992121	-3.4625	0.729851	45.8502	9.49459e-16	7.16716e-14
ENSG00000214108	TPT1P5	HGNC:49296	0.235932	0.610901	8.61121	2.00413	8.00031	1.39323	-6.60708	-2.38876	65.8329	9.55551e-16	7.16716e-14
ENSG00000100600	LGMN	HGNC:9472	0.725903	0.996798	3.17824	0.577897	2.18144	-0.418901	-2.60034	5.71715	45.9437	9.58678e-16	7.16716e-14
ENSG00000200488	RN7SKP203	HGNC:45927	1.857	-0.827912	1.4685	8.39608	2.29641	9.22399	6.92759	-1.33165	45.8568	9.5977e-16	7.16716e-14
ENSG00000002745	WNT16	HGNC:16267	1.7235	-0.583571	1.07538	5.58711	1.65896	6.17069	4.51173	0.113637	45.803	9.79736e-16	7.283e-14
ENSG00000281162	LINC01127	HGNC:49292	-0.0904091	-6.29764	-3.95784	-6.37476	2.3398	-0.0771112	-2.41691	-1.80081	45.6219	1.0556e-15	7.81147e-14
ENSG00000155816	FMN2	HGNC:14074	0.792303	2.71017	4.40494	5.25934	1.69477	2.54917	0.854405	4.57988	45.655	1.09567e-15	8.07142e-14
ENSG00000230836	LINC01293	HGNC:50362	0.781585	1.01117	0.12126	5.07589	-0.889909	4.06472	4.95463	-0.243963	45.4826	1.12629e-15	8.25978e-14
ENSG00000163491	NEK10	HGNC:18592	0.518362	2.01518	2.46745	4.20954	0.452269	2.19436	1.7421	1.90054	45.3861	1.1781e-15	8.56981e-14
ENSG00000283122	HYMAI	HGNC:5326	0.409745	-2.90812	-1.45817	-3.40486	1.44995	-0.496744	-1.94669	1.51051	45.3844	1.17904e-15	8.56981e-14
ENSG00000139832	RAB20	HGNC:18260	0.576325	-2.56718	-2.55846	-2.97075	0.00871604	-0.403566	-0.412282	2.2392	45.36	1.19258e-15	8.62987e-14
ENSG00000198900	TOP1	HGNC:11986	0.016894	-0.419737	-1.35727	-0.0806493	-0.937534	0.339087	1.27662	7.06185	45.2872	1.23382e-15	8.88894e-14
ENSG00000203797	DDO	HGNC:2727	0.27808	-1.52683	5.15746	4.50908	6.68429	6.03592	-0.648375	-1.1947	45.2376	1.26276e-15	9.05752e-14
ENSG00000204304	PBX2	HGNC:8633	0.0322954	-0.735406	-1.38512	-0.847767	-0.649718	-0.112361	0.537357	5.73522	45.2065	1.28125e-15	9.15002e-14
ENSG00000205213	LGR4	HGNC:13299	0.68769	0.618517	2.82008	1.07213	2.20156	0.453615	-1.74795	5.32435	45.259	1.30043e-15	9.2249e-14
ENSG00000270225	MTCO2P22	HGNC:52151	0.91596	0.659999	6.87857	1.30453	6.21857	0.644534	-5.57404	-2.61991	45.1705	1.30302e-15	9.2249e-14
ENSG00000168405	CMAHP	HGNC:2098	0.941618	-1.71424	3.26185	-0.424045	4.97609	1.2902	-3.68589	3.04698	45.263	1.31465e-15	9.26717e-14
ENSG00000180354	MTURN	HGNC:25457	0.287635	0.5647	2.34155	0.904807	1.77685	0.340107	-1.43675	3.93204	45.1359	1.32429e-15	9.29507e-14
ENSG00000214269	LGMNP1	HGNC:23079	0.547687	0.590063	9.54873	3.56418	8.95867	2.97411	-5.98456	-1.43968	64.5101	1.34657e-15	9.39592e-14
ENSG00000143355	LHX9	HGNC:14222	1.17766	2.95447	11.2473	7.73859	8.29287	4.78412	-3.50875	1.56128	45.2021	1.35257e-15	9.39592e-14
ENSG00000183963	SMTN	HGNC:11126	0.610156	1.61929	-0.110735	2.14362	-1.73002	0.52433	2.25435	7.34441	45.0861	1.3559e-15	9.39592e-14
ENSG00000162852	CNST	HGNC:26486	0.110393	1.15362	1.45598	1.07804	0.302362	-0.0755754	-0.377937	5.29676	45.0206	1.39785e-15	9.64578e-14
ENSG00000104044	OCA2	HGNC:8101	1.29482	-7.73004	-6.88717	-8.14095	0.842872	-0.410902	-1.25377	-0.342637	45.0419	1.40714e-15	9.66783e-14
ENSG00000173432	SAA1	HGNC:10513	1.98454	-8.02788	-6.26086	-11.3879	1.76703	-3.36005	-5.12708	4.9907	45.0984	1.41965e-15	9.66783e-14
ENSG00000112183	RBM24	HGNC:21539	1.04455	4.08638	3.68557	5.32562	-0.400808	1.23924	1.64005	3.18946	45.0923	1.42371e-15	9.66783e-14
ENSG00000123342	MMP19	HGNC:7165	0.344982	-1.69827	-1.2036	-1.63501	0.494669	0.0632639	-0.431406	5.03326	44.98	1.4247e-15	9.66783e-14
ENSG00000255071	SAA2-SAA4	HGNC:39550	1.53677	-7.78028	-6.9258	-11.3175	0.854479	-3.53726	-4.39174	3.22005	45.0479	1.45361e-15	9.8233e-14
ENSG00000115602	IL1RL1	HGNC:5998	2.03068	-12.3476	-7.61276	-7.12885	4.73483	5.21874	0.483904	5.83465	44.9879	1.49499e-15	1.00614e-13
ENSG00000126603	GLIS2	HGNC:29450	0.366531	0.0114566	1.48548	-0.102806	1.47402	-0.114263	-1.58828	5.30779	44.8046	1.54718e-15	1.03699e-13
ENSG00000213363	RPS3P6	HGNC:36061	0.290007	-0.302073	5.52618	0.703757	5.82825	1.00583	-4.82242	-2.64058	44.7761	1.56806e-15	1.0467e-13
ENSG00000166780	BMERB1	HGNC:19213	0.457811	0.358829	1.51103	0.308792	1.1522	-0.0500373	-1.20224	4.65132	44.7113	1.61664e-15	1.07474e-13
ENSG00000112852	PCDHB2	HGNC:8687	0.110779	0.31413	4.62015	1.88136	4.30602	1.56723	-2.73879	-0.0559969	44.669	1.64921e-15	1.09195e-13
ENSG00000091137	SLC26A4	HGNC:8818	0.504251	0.0943277	1.82106	3.80694	1.72673	3.71261	1.98588	-0.0895427	44.6599	1.65634e-15	1.09225e-13
ENSG00000141452	RMC1	HGNC:24326	0.00670783	0.309104	0.420204	1.13506	0.1111	0.825951	0.714851	4.38768	44.6279	1.68155e-15	1.10442e-13
ENSG00000115594	IL1R1	HGNC:5993	0.930937	-3.46402	-1.83308	-3.60654	1.63094	-0.142519	-1.77346	8.24099	44.7251	1.69114e-15	1.10627e-13
ENSG00000101230	ISM1	HGNC:16213	1.20729	0.112014	6.34143	2.20838	6.22941	2.09637	-4.13305	0.906589	44.6121	1.76653e-15	1.15099e-13
ENSG00000121089	NACA3P	HGNC:33442	0.857752	0.0250652	6.90892	2.35343	6.88386	2.32836	-4.55549	0.250602	44.5688	1.79171e-15	1.16276e-13
ENSG00000181481	RNF135	HGNC:21158	-0.170986	-0.832433	0.303294	-0.46123	1.13573	0.371203	-0.764524	3.39752	44.473	1.80919e-15	1.16946e-13
ENSG00000254445	HSPB2-C11orf52	HGNC:41996	0.63451	-0.825987	4.14404	2.00047	4.97003	2.82646	-2.14357	1.5942	44.4092	1.88258e-15	1.21212e-13
ENSG00000170549	IRX1	HGNC:14358	0.520133	-3.05933	6.38259	-1.94427	9.44193	1.11506	-8.32686	-1.38559	55.1277	1.92257e-15	1.22851e-13
ENSG00000213965	NUDT19	HGNC:32036	-0.271726	0.333013	0.325403	1.15521	-0.00761054	0.822199	0.829809	3.59469	44.3441	1.92307e-15	1.22851e-13
ENSG00000101441	CST4	HGNC:2476	1.09551	-0.8552	-3.62111	7.03256	-2.7659	7.88776	10.6537	-0.206952	51.9106	2.21337e-15	1.40846e-13
ENSG00000006377	DLX6	HGNC:2919	0.512647	-1.00182	7.3274	6.72296	8.32922	7.72477	-0.604448	-1.47922	44.0084	2.25561e-15	1.42978e-13
ENSG00000157554	ERG	HGNC:3446	0.855314	-0.106657	5.33677	-2.35217	5.44343	-2.24551	-7.68894	0.45196	44.0232	2.30627e-15	1.45625e-13
ENSG00000062038	CDH3	HGNC:1762	1.00431	-1.7898	6.04214	-0.185073	7.83194	1.60473	-6.22721	-0.459294	43.8758	2.44206e-15	1.53605e-13
ENSG00000248626	GAPDHP40	HGNC:37797	0.793862	1.28839	7.27942	2.96246	5.99103	1.67407	-4.31696	-0.824397	43.807	2.48466e-15	1.55686e-13
ENSG00000086544	ITPKC	HGNC:14897	0.0581485	-0.910878	-1.02536	-1.56989	-0.114485	-0.659015	-0.54453	4.13852	43.776	2.52022e-15	1.57312e-13
ENSG00000205885	C1RL-AS1	HGNC:27461	0.208838	-1.29801	-0.594803	-2.68346	0.703206	-1.38546	-2.08866	3.31417	43.7525	2.54873e-15	1.58486e-13
ENSG00000168079	SCARA5	HGNC:28701	1.18152	-3.07593	6.42496	-1.58103	9.50089	1.4949	-8.00599	-0.143524	43.7967	2.61448e-15	1.61959e-13
ENSG00000243775	OSTCP1	HGNC:30530	-0.259	-0.408767	5.80336	1.1793	6.21212	1.58807	-4.62405	-3.61272	43.5958	2.74727e-15	1.69543e-13
ENSG00000122335	SERAC1	HGNC:21061	0.607525	0.80752	2.7747	1.07812	1.96718	0.270602	-1.69658	4.18387	43.5801	2.80521e-15	1.72468e-13
ENSG00000163710	PCOLCE2	HGNC:8739	1.52672	-0.871977	6.70935	1.94077	7.58133	2.81275	-4.76857	4.01183	43.6208	2.85443e-15	1.74836e-13
ENSG00000155324	GRAMD2B	HGNC:24911	0.895281	0.934796	3.1232	1.46888	2.1884	0.534088	-1.65432	5.38107	43.6064	2.87425e-15	1.75394e-13
ENSG00000169213	RAB3B	HGNC:9778	0.828568	2.48354	1.57331	3.39469	-0.910238	0.911145	1.82138	7.56598	43.467	3.03636e-15	1.84597e-13
ENSG00000109321	AREG	HGNC:651	1.94808	-6.31311	-7.91669	-4.43809	-1.60358	1.87501	3.47859	4.37411	43.3987	3.17479e-15	1.92298e-13
ENSG00000165874	SHLD2P1	HGNC:31425	0.0822203	-2.26049	-1.59893	-2.48668	0.661551	-0.22619	-0.887741	1.17	43.1274	3.44186e-15	2.07637e-13
ENSG00000223768	LINC00205	HGNC:16420	-0.11734	-1.01333	-1.1921	-1.61806	-0.178767	-0.604722	-0.425955	2.88756	43.1204	3.45343e-15	2.07637e-13
ENSG00000129465	RIPK3	HGNC:10021	0.779548	-2.61467	3.25816	-2.29143	5.87283	0.32324	-5.54959	0.515788	43.1188	3.47519e-15	2.0818e-13
ENSG00000168309	FAM107A	HGNC:30827	0.638463	-0.329538	6.20764	3.39439	6.53718	3.72393	-2.81325	-1.74113	42.9845	3.68794e-15	2.20119e-13
ENSG00000082482	KCNK2	HGNC:6277	0.797071	3.08142	5.32295	2.95209	2.24153	-0.129324	-2.37086	5.5886	43.0151	3.81821e-15	2.27066e-13
ENSG00000197959	DNM3	HGNC:29125	-0.105421	0.387653	2.63639	1.12335	2.24873	0.735692	-1.51304	0.316355	42.8947	3.85198e-15	2.28244e-13
ENSG00000162409	PRKAA2	HGNC:9377	1.02413	0.440762	2.04602	4.33632	1.60526	3.89555	2.2903	2.32464	42.8809	3.97603e-15	2.34743e-13
ENSG00000133519	ZDHHC8P1	HGNC:26461	-0.0159242	5.88684	0.893183	3.06043	-4.99366	-2.82641	2.16724	-2.03862	42.7911	4.05044e-15	2.37893e-13
ENSG00000095713	CRTAC1	HGNC:14882	0.297145	0.570653	6.32276	-0.0967574	5.7521	-0.667411	-6.41951	-2.81422	42.7827	4.067e-15	2.37893e-13
ENSG00000250103	PANCR	HGNC:52282	0.210474	-0.620177	-5.14926	-5.28186	-4.52909	-4.66168	-0.132599	-0.224273	42.7796	4.07301e-15	2.37893e-13
ENSG00000151348	EXT2	HGNC:3513	-0.00749719	0.00957552	0.768879	-0.858407	0.759303	-0.867983	-1.62729	6.95401	42.7428	4.14651e-15	2.41297e-13
ENSG00000204103	MAFB	HGNC:6408	0.743412	-1.30605	3.87536	0.903591	5.18141	2.20964	-2.97177	1.08883	42.7458	4.1608e-15	2.41297e-13
ENSG00000147465	STAR	HGNC:11359	1.0563	-3.13903	-4.42921	-3.92709	-1.29018	-0.788061	0.502117	0.766703	42.7245	4.18353e-15	2.41758e-13
ENSG00000259045	MTCO1P2	HGNC:19932	-0.0590577	0.982993	6.10623	0.408316	5.12324	-0.574677	-5.69792	-3.00011	42.6376	4.36417e-15	2.51309e-13
ENSG00000231131	LNCAROD	HGNC:50913	0.214991	5.07432	0.791561	1.03327	-4.28275	-4.04105	0.241707	-1.68315	42.6213	4.39897e-15	2.52424e-13
ENSG00000164828	SUN1	HGNC:18587	-0.267737	0.0139607	0.693629	-0.0160176	0.679668	-0.0299784	-0.709646	6.55495	42.5817	4.48461e-15	2.5616e-13
ENSG00000025434	NR1H3	HGNC:7966	0.0880448	-1.3562	-1.25362	-1.18778	0.102584	0.168422	0.0658386	3.40097	42.5767	4.4954e-15	2.5616e-13
ENSG00000144476	ACKR3	HGNC:23692	0.919683	-2.80164	1.76149	-7.18984	4.56313	-4.38819	-8.95132	3.29346	42.5663	4.74513e-15	2.69451e-13
ENSG00000182107	TMEM30B	HGNC:27254	0.778878	0.983759	9.59326	7.37081	8.60951	6.38706	-2.22245	-1.05609	59.8083	4.78419e-15	2.70729e-13
ENSG00000139437	TCHP	HGNC:28135	-0.107889	0.754784	0.235855	1.08671	-0.518929	0.331922	0.850851	6.1256	42.3932	4.91629e-15	2.77245e-13
ENSG00000108960	MMD	HGNC:7153	1.24418	-3.0525	-2.78848	-1.81625	0.264018	1.23625	0.972228	4.65011	42.4802	4.94807e-15	2.78078e-13
ENSG00000215218	UBE2QL1	HGNC:37269	0.415336	-1.4986	3.86423	-3.00168	5.36283	-1.50308	-6.86591	-1.45266	42.3464	5.0301e-15	2.8134e-13
ENSG00000180537	RNF182	HGNC:28522	0.543621	2.42165	6.26309	5.80127	3.84145	3.37962	-0.461824	1.53928	42.4142	5.0496e-15	2.8134e-13
ENSG00000171150	SOCS5	HGNC:16852	0.327219	0.553099	1.44174	1.26749	0.888645	0.714391	-0.174254	5.8853	42.3352	5.05773e-15	2.8134e-13
ENSG00000138798	EGF	HGNC:3229	0.381587	4.82915	3.18306	1.44327	-1.64609	-3.38588	-1.73979	0.751877	42.2789	5.19894e-15	2.88215e-13
ENSG00000145708	CRHBP	HGNC:2356	1.0131	-3.29976	-2.20485	5.33171	1.09491	8.63147	7.53656	-0.532071	42.2136	5.45206e-15	3.01226e-13
ENSG00000178568	ERBB4	HGNC:3432	1.52867	1.98881	7.7914	1.8099	5.80259	-0.178916	-5.9815	0.838292	42.2065	5.65456e-15	3.11363e-13
ENSG00000183668	PSG9	HGNC:9526	0.668834	2.87348	4.49506	7.84999	1.62158	4.97651	3.35493	-0.265876	42.0003	6.01221e-15	3.29945e-13
ENSG00000172379	ARNT2	HGNC:16876	0.79001	1.56559	3.60735	2.17819	2.04176	0.612603	-1.42916	4.53201	41.9691	6.35173e-15	3.47412e-13
ENSG00000113396	SLC27A6	HGNC:11000	0.933404	-2.65319	-3.8996	-3.5224	-1.24642	-0.869215	0.377204	3.27964	41.9361	6.45533e-15	3.51825e-13
ENSG00000139194	RBP5	HGNC:15847	0.0693135	-1.10272	-1.06249	-2.91535	0.0402267	-1.81263	-1.85286	1.6543	41.8278	6.48829e-15	3.51825e-13
ENSG00000168505	GBX2	HGNC:4186	0.674996	-3.06999	-3.37308	4.64791	-0.30309	7.7179	8.02099	-1.36739	41.825	6.49695e-15	3.51825e-13
ENSG00000052795	FNIP2	HGNC:29280	0.708889	1.07226	2.21665	1.40569	1.1444	0.333433	-0.810965	4.65838	41.7419	6.76884e-15	3.65339e-13
ENSG00000179094	PER1	HGNC:8845	0.802033	-2.73559	-2.29859	-2.57623	0.437007	0.159361	-0.277646	5.06535	41.8242	6.82006e-15	3.66892e-13
ENSG00000140557	ST8SIA2	HGNC:10870	0.873164	0.71664	2.2025	7.27205	1.48586	6.55541	5.06955	-1.48601	41.6582	7.05457e-15	3.78264e-13
ENSG00000270885	RASL10B	HGNC:30295	0.96895	-1.64492	-4.70502	-2.38122	-3.0601	-0.736299	2.3238	2.87462	41.6753	7.10331e-15	3.79633e-13
ENSG00000015133	CCDC88C	HGNC:19967	0.4927	1.09671	-0.559843	3.64374	-1.65656	2.54703	4.20358	-0.766877	41.5616	7.39966e-15	3.94183e-13
ENSG00000012124	CD22	HGNC:1643	0.928923	-1.2506	0.635741	6.18006	1.88634	7.43066	5.54432	-0.096538	41.5822	7.52562e-15	3.99591e-13
ENSG00000175426	PCSK1	HGNC:8743	1.23795	-0.776195	4.28079	-0.944939	5.05698	-0.168743	-5.22573	1.49016	41.5856	7.58156e-15	4.01258e-13
ENSG00000163623	NKX6-1	HGNC:7839	0.559821	0.771723	2.43475	6.45478	1.66302	5.68306	4.02004	-1.01751	41.4963	7.64284e-15	4.03197e-13
ENSG00000134339	SAA2	HGNC:10514	1.68433	-7.49661	-6.13562	-10.4886	1.36099	-2.99196	-4.35295	3.55222	41.5787	7.69669e-15	4.04732e-13
ENSG00000183513	COA5	HGNC:33848	-0.150744	-1.18154	-0.347888	-1.28879	0.833653	-0.107244	-0.940897	3.41535	41.438	7.86699e-15	4.12361e-13
ENSG00000218347	HNRNPA1P1	HGNC:13957	0.270087	-0.548439	8.21903	-0.548439	8.76747	0	-8.76747	-2.18157	66.9789	7.98737e-15	4.16694e-13
ENSG00000110880	CORO1C	HGNC:2254	-0.259938	1.20477	0.753274	1.39782	-0.451497	0.193049	0.644546	8.55957	41.404	8.00061e-15	4.16694e-13
ENSG00000168916	ZNF608	HGNC:29238	0.498383	-2.27788	-3.0557	-2.94237	-0.777817	-0.664487	0.113331	3.48669	41.3616	8.41968e-15	4.37128e-13
ENSG00000154127	UBASH3B	HGNC:29884	0.450333	1.17455	-0.457382	1.49906	-1.63193	0.324511	1.95644	5.97219	41.2888	8.47196e-15	4.38451e-13
ENSG00000152078	TLCD4	HGNC:26477	0.249519	0.813699	3.89903	3.31625	3.08533	2.50255	-0.58278	0.738401	41.2796	8.51059e-15	4.38533e-13
ENSG00000198756	COLGALT2	HGNC:16790	0.552458	1.84992	3.52666	3.69178	1.67674	1.84186	0.165117	1.20357	41.2757	8.52718e-15	4.38533e-13
ENSG00000151726	ACSL1	HGNC:3569	0.951185	-2.46251	-2.09372	-2.22428	0.368796	0.238235	-0.130561	6.45867	41.3145	8.68945e-15	4.45477e-13
ENSG00000119280	C1orf198	HGNC:25900	0.862767	1.37329	3.34408	1.07008	1.97078	-0.30321	-2.27399	7.1537	41.2887	8.88398e-15	4.54027e-13
ENSG00000134882	UBAC2	HGNC:20486	-0.0300845	-0.798834	0.488561	-0.920263	1.28739	-0.121429	-1.40882	5.23334	41.1849	8.92114e-15	4.54506e-13
ENSG00000149564	ESAM	HGNC:17474	1.11326	1.30679	-1.7128	5.17543	-3.01959	3.86864	6.88823	2.06929	41.227	9.16007e-15	4.65229e-13
ENSG00000128266	GNAZ	HGNC:4395	0.429978	3.63482	0.0857402	0.263848	-3.54908	-3.37097	0.178108	1.865	41.1421	9.18915e-15	4.65261e-13
ENSG00000162734	PEA15	HGNC:8822	0.190238	1.48068	1.35334	1.99505	-0.127339	0.514371	0.64171	8.8642	41.041	9.58484e-15	4.83798e-13
ENSG00000103241	FOXF1	HGNC:3809	1.27106	-0.744687	-7.04165	-0.430168	-6.29696	0.314519	6.61148	5.07255	41.0507	9.99945e-15	5.03172e-13
ENSG00000179593	ALOX15B	HGNC:434	1.03843	-10.1589	-5.03102	-6.28383	5.12791	3.8751	-1.25281	0.775265	41.0259	1.01234e-14	5.07845e-13
ENSG00000154175	ABI3BP	HGNC:17265	1.14221	2.85271	5.82339	4.59394	2.97069	1.74123	-1.22946	7.04503	40.9889	1.0312e-14	5.15724e-13
ENSG00000159784	FAM131B	HGNC:22202	0.290892	1.51962	3.00139	1.94199	1.48176	0.422364	-1.0594	1.23449	40.8689	1.04454e-14	5.20806e-13
ENSG00000134755	DSC2	HGNC:3036	0.532909	0.709813	-7.53246	-8.40854	-8.24227	-9.11836	-0.876082	1.63672	40.9228	1.06574e-14	5.29761e-13
ENSG00000104723	TUSC3	HGNC:30242	0.190585	1.16523	0.616908	0.119316	-0.548318	-1.04591	-0.497592	6.38004	40.8123	1.07454e-14	5.32515e-13
ENSG00000237732	CT75	HGNC:37174	-0.0319188	-7.3084	-4.79774	-6.69606	2.51066	0.61234	-1.89832	-2.23002	40.7721	1.09642e-14	5.3931e-13
ENSG00000173638	SLC19A1	HGNC:10937	0.727628	-0.330786	-2.24789	-0.64008	-1.91711	-0.309295	1.60781	5.95002	40.7694	1.0979e-14	5.3931e-13
ENSG00000127954	STEAP4	HGNC:21923	1.77996	-5.37334	4.91299	-5.11976	10.2863	0.253573	-10.0328	2.8941	40.8627	1.09814e-14	5.3931e-13
ENSG00000196581	AJAP1	HGNC:30801	1.34263	3.7276	7.42241	12.6446	3.69482	8.91696	5.22214	1.73376	57.1662	1.1089e-14	5.42961e-13
ENSG00000170276	HSPB2	HGNC:5247	0.490422	-0.758987	4.3665	2.29777	5.12549	3.05676	-2.06874	1.54984	40.7537	1.12329e-14	5.48368e-13
ENSG00000121570	DPPA4	HGNC:19200	0.0701324	-6.70153	-3.86296	-6.74715	2.83856	-0.0456276	-2.88419	-2.02848	40.7043	1.13433e-14	5.52107e-13
ENSG00000174611	KY	HGNC:26576	0.395842	1.83961	5.39167	0.709968	3.55206	-1.12964	-4.68171	-0.687337	40.6776	1.14966e-14	5.57341e-13
ENSG00000100441	KHNYN	HGNC:20166	-0.407358	-0.661951	-0.0306347	-0.711101	0.631316	-0.0491499	-0.680466	5.96046	40.6737	1.1519e-14	5.57341e-13
ENSG00000104324	CPQ	HGNC:16910	0.659683	-0.063869	1.93613	-0.120686	2	-0.0568174	-2.05682	4.33817	40.6496	1.16591e-14	5.60655e-13
ENSG00000109846	CRYAB	HGNC:2389	1.10727	1.1473	5.02299	2.92885	3.87569	1.78156	-2.09413	4.74193	40.7382	1.16864e-14	5.60655e-13
ENSG00000266563	EIF1P5	HGNC:49618	0.189655	0.440518	7.90659	1.11463	7.46607	0.674116	-6.79195	-2.97662	56.6645	1.16903e-14	5.60655e-13
ENSG00000132688	NES	HGNC:7756	1.04848	-0.0579683	-1.3625	3.06578	-1.30453	3.12375	4.42828	6.37333	40.7204	1.1791e-14	5.63831e-13
ENSG00000225684	FAM225B	HGNC:21865	0.335687	-1.94011	4.49686	3.18153	6.43697	5.12164	-1.31533	0.497631	40.5847	1.21507e-14	5.79338e-13
ENSG00000259803	SLC22A31	HGNC:27091	0.7137	-2.06755	-6.27808	-5.42954	-4.21053	-3.36199	0.848543	1.24522	40.4941	1.27964e-14	6.0835e-13
ENSG00000122042	UBL3	HGNC:12504	0.359454	0.786143	1.58733	0.293342	0.801192	-0.4928	-1.29399	5.84939	40.4419	1.29434e-14	6.13553e-13
ENSG00000141668	CBLN2	HGNC:1544	1.92908	0.709852	2.9342	8.37848	2.22435	7.66863	5.44428	-1.04591	40.4478	1.30983e-14	6.19102e-13
ENSG00000214222	TUBBP2	HGNC:12415	0.652726	0.617674	5.56343	1.52553	4.94576	0.907855	-4.0379	-1.18371	40.4096	1.31555e-14	6.20015e-13
ENSG00000116690	PRG4	HGNC:9364	1.50254	-0.444993	3.69085	-0.194792	4.13584	0.250201	-3.88564	3.43752	40.4849	1.32691e-14	6.23571e-13
ENSG00000125657	TNFSF9	HGNC:11939	0.174107	-1.7674	3.29859	-0.0483356	5.06598	1.71906	-3.34692	0.828054	40.3479	1.35712e-14	6.35943e-13
ENSG00000227954	TARID	HGNC:50506	0.836656	-1.67055	-4.23371	-2.55697	-2.56316	-0.886426	1.67674	2.72633	40.3265	1.38716e-14	6.47774e-13
ENSG00000177989	ODF3B	HGNC:34388	0.912197	-2.9542	-1.93798	-5.38484	1.01622	-2.43064	-3.44686	3.59359	40.392	1.39029e-14	6.47774e-13
ENSG00000198774	RASSF9	HGNC:15739	0.518209	4.99945	8.10035	4.51582	3.10091	-0.483634	-3.58454	0.927147	40.2869	1.45133e-14	6.74293e-13
ENSG00000139178	C1RL	HGNC:21265	0.835174	-1.32534	0.908176	-2.95278	2.23352	-1.62744	-3.86095	6.67252	40.2908	1.46297e-14	6.77775e-13
ENSG00000164300	SERINC5	HGNC:18825	0.876458	0.943855	1.56368	1.69006	0.61982	0.746201	0.126381	4.41752	40.1472	1.50209e-14	6.9393e-13
ENSG00000010932	FMO1	HGNC:3769	0.334902	-0.086423	5.03884	-0.244479	5.12527	-0.158056	-5.28332	-1.92808	40.1325	1.51326e-14	6.97122e-13
ENSG00000048540	LMO3	HGNC:6643	1.64745	-4.32495	-5.76861	-7.13773	-1.44366	-2.81277	-1.36911	4.98591	40.076	1.63053e-14	7.47178e-13
ENSG00000171234	UGT2B7	HGNC:12554	0.00547349	-3.23734	-5.92089	-6.08017	-2.68355	-2.84283	-0.15928	-1.59102	39.9847	1.63105e-14	7.47178e-13
ENSG00000118526	TCF21	HGNC:11632	1.07793	-1.35012	-6.2162	-2.76259	-4.86607	-1.41247	3.45361	3.79268	40.0663	1.63857e-14	7.48524e-13
ENSG00000157214	STEAP2	HGNC:17885	0.895869	1.11326	4.41342	3.74451	3.30016	2.63125	-0.668908	3.64623	40.0567	1.64652e-14	7.50059e-13
ENSG00000183287	CCBE1	HGNC:29426	1.03675	0.699175	1.9463	4.11241	1.24713	3.41324	2.16611	6.46049	40.049	1.65296e-14	7.50901e-13
ENSG00000127838	PNKD	HGNC:9153	0.312222	-0.62633	-2.00473	-1.21395	-1.3784	-0.587623	0.790776	5.39311	39.8864	1.71451e-14	7.76705e-13
ENSG00000161921	CXCL16	HGNC:16642	0.474166	-0.434864	2.81334	0.00631366	3.2482	0.441178	-2.80702	1.37434	39.8747	1.72479e-14	7.79203e-13
ENSG00000183760	ACP7	HGNC:33781	0.789997	3.99552	4.56503	8.28629	0.569505	4.29077	3.72126	-0.596024	39.8171	1.78417e-14	8.03811e-13
ENSG00000143125	PROK1	HGNC:18454	1.42776	-9.46234	-7.59519	-11.0908	1.86715	-1.62842	-3.49557	2.04037	39.8881	1.79335e-14	8.05725e-13
ENSG00000139146	SINHCAF	HGNC:30702	0.25688	-0.210351	-2.41165	-1.05356	-2.2013	-0.843207	1.35809	4.47298	39.782	1.80807e-14	8.10112e-13
ENSG00000248144	ADH1C	HGNC:251	-0.302024	0.690662	5.51791	4.27426	4.82725	3.5836	-1.24365	-3.1466	39.7744	1.8151e-14	8.11042e-13
ENSG00000231106	LINC01436	HGNC:50754	0.585395	-1.08406	7.28329	5.38767	8.36734	6.47173	-1.89561	-0.319397	39.7416	1.89172e-14	8.41057e-13
ENSG00000154856	APCDD1	HGNC:15718	1.46574	-9.81949	-8.61106	-4.12188	1.20843	5.69761	4.48918	6.07333	39.7773	1.89705e-14	8.41057e-13
ENSG00000196616	ADH1B	HGNC:250	1.69116	-1.25699	5.79556	-0.720155	7.05254	0.536832	-6.51571	-0.3839	39.7274	1.89985e-14	8.41057e-13
ENSG00000112394	SLC16A10	HGNC:17027	1.60209	-6.11946	-8.25574	-9.57651	-2.13628	-3.45706	-1.32077	2.3227	39.7713	1.90284e-14	8.41057e-13
ENSG00000132965	ALOX5AP	HGNC:436	1.07079	-4.29588	-4.89769	-6.68355	-0.60181	-2.38767	-1.78586	1.86856	39.7572	1.91652e-14	8.44817e-13
ENSG00000189241	TSPYL1	HGNC:12382	-0.0155133	0.625817	0.215018	1.20158	-0.410799	0.575764	0.986563	6.49909	39.5529	2.03228e-14	8.93436e-13
ENSG00000153253	SCN3A	HGNC:10590	1.69292	3.44994	11.6494	8.03757	8.19948	4.58764	-3.61185	3.73594	39.6259	2.04899e-14	8.98369e-13
ENSG00000214185	XPOTP1	HGNC:16586	0.0453844	-0.499533	3.46949	-0.337651	3.96902	0.161882	-3.80714	-1.74142	39.5008	2.08721e-14	9.12682e-13
ENSG00000134508	CABLES1	HGNC:25097	0.503787	1.49255	3.8275	3.10633	2.33494	1.61378	-0.721166	3.59477	39.4302	2.26416e-14	9.87414e-13
ENSG00000221869	CEBPD	HGNC:1835	0.710178	-1.32203	-1.24229	-3.65928	0.0797355	-2.33726	-2.41699	6.13873	39.4009	2.29248e-14	9.97105e-13
ENSG00000230734	RPL10P3	HGNC:23300	0.572444	0.198702	5.01007	0.626508	4.81137	0.427806	-4.38357	-1.32351	39.3031	2.30969e-14	1.00193e-12
ENSG00000119125	GDA	HGNC:4212	1.25786	-0.635369	8.53945	4.83645	9.17482	5.47182	-3.703	-0.444692	39.3309	2.36011e-14	1.02109e-12
ENSG00000139899	CBLN3	HGNC:20146	-0.0604893	-1.00628	0.570728	-1.0791	1.57701	-0.0728244	-1.64983	2.96138	39.2086	2.42462e-14	1.04623e-12
ENSG00000124249	KCNK15	HGNC:13814	1.17301	-0.439112	4.9496	1.50683	5.38872	1.94594	-3.44278	-0.0263654	39.182	2.45934e-14	1.05842e-12
ENSG00000272430	LINC02637	HGNC:54120	0.401506	-3.11465	-2.84595	-3.92104	0.268693	-0.806394	-1.07509	0.672317	39.1694	2.47398e-14	1.06193e-12
ENSG00000139197	PEX5	HGNC:9719	-0.219133	-0.566569	0.453455	-0.832499	1.02002	-0.26593	-1.28595	4.31864	39.1568	2.49008e-14	1.06604e-12
ENSG00000060140	STYK1	HGNC:18889	0.344893	2.86774	2.72842	5.78047	-0.139317	2.91273	3.05205	-0.335827	39.1507	2.49789e-14	1.06659e-12
ENSG00000231407	GORAB-AS1	HGNC:54051	-0.193909	0.630615	2.52634	1.11149	1.89573	0.480877	-1.41485	-1.15403	39.0097	2.68611e-14	1.14398e-12
ENSG00000135905	DOCK10	HGNC:23479	0.998833	2.07925	2.81984	3.99384	0.74059	1.9146	1.17401	5.64443	39.0756	2.71533e-14	1.15341e-12
ENSG00000234801	MORF4	HGNC:15773	0.483363	0.224624	5.10055	0.984028	4.87593	0.759404	-4.11653	-1.96353	38.947	2.77447e-14	1.17548e-12
ENSG00000130402	ACTN4	HGNC:166	0.158152	1.40753	0.640314	1.55877	-0.76722	0.151236	0.918457	9.61462	38.9385	2.78663e-14	1.17759e-12
ENSG00000133107	TRPC4	HGNC:12336	0.616099	3.13782	3.96241	4.34733	0.82459	1.20951	0.384925	3.21473	38.9965	2.82806e-14	1.19201e-12
ENSG00000183726	TMEM50A	HGNC:30590	-0.417525	0.537438	0.942278	0.619687	0.40484	0.0822493	-0.32259	6.69245	38.9019	2.83985e-14	1.1939e-12
ENSG00000227039	ITGB2-AS1	HGNC:44304	0.364676	1.17047	5.41301	1.5407	4.24255	0.370231	-3.87232	-1.45582	38.8904	2.85685e-14	1.19797e-12
ENSG00000164117	FBXO8	HGNC:13587	0.155332	-1.26353	-0.695807	-1.44202	0.567727	-0.178484	-0.746212	4.0388	38.8621	2.89895e-14	1.21252e-12
ENSG00000175497	DPP10	HGNC:20823	0.460931	2.92911	-4.84478	-3.4413	-7.77389	-6.37041	1.40348	-0.998218	38.8554	2.90894e-14	1.21359e-12
ENSG00000139182	CLSTN3	HGNC:18371	0.178717	-0.448824	-0.856566	-2.0969	-0.407742	-1.64808	-1.24034	4.67887	38.7871	3.01361e-14	1.25256e-12
ENSG00000115738	ID2	HGNC:5361	0.927038	2.12041	3.96982	0.0387685	1.84941	-2.08164	-3.93105	5.22451	38.8706	3.01765e-14	1.25256e-12
ENSG00000148798	INA	HGNC:6057	0.725037	2.60728	-1.64741	4.04122	-4.25469	1.43394	5.68863	2.52551	38.7756	3.1693e-14	1.31217e-12
ENSG00000266920	ACTBP9	HGNC:142	-0.295294	-0.381109	7.14134	-0.381109	7.52244	0	-7.52244	-3.29811	61.1025	3.20129e-14	1.32207e-12
ENSG00000151790	TDO2	HGNC:11708	0.998094	-3.68231	-3.28638	-6.36135	0.395936	-2.67904	-3.07497	1.24816	38.6807	3.22983e-14	1.3305e-12
ENSG00000146072	TNFRSF21	HGNC:13469	1.13199	-2.56106	-3.53293	-2.70031	-0.971874	-0.139248	0.832626	6.05978	38.6713	3.34488e-14	1.37443e-12
ENSG00000229091	HSPA8P8	HGNC:44923	0.133662	0.237321	5.61021	2.37542	5.37289	2.13809	-3.2348	-2.16395	38.566	3.37979e-14	1.38125e-12
ENSG00000124209	RAB22A	HGNC:9764	-0.267953	0.519068	0.56465	0.746814	0.0455822	0.227746	0.182164	5.6552	38.5634	3.38442e-14	1.38125e-12
ENSG00000157152	SYN2	HGNC:11495	0.437538	-3.72339	-2.80032	-4.42312	0.923069	-0.69973	-1.6228	1.07867	38.562	3.38683e-14	1.38125e-12
ENSG00000142197	DOP1B	HGNC:1291	0.331568	2.04667	2.33931	2.44745	0.292644	0.400777	0.108133	4.26366	38.4865	3.55978e-14	1.44818e-12
ENSG00000048545	GUCA1A	HGNC:4678	0.0204598	-2.59578	-4.0938	-4.09314	-1.49801	-1.49736	0.000651003	-1.76766	38.4439	3.60141e-14	1.46148e-12
ENSG00000240509	RPL34P18	HGNC:35968	0.695262	-0.8428	4.56499	0.484639	5.40779	1.32744	-4.08035	-1.27218	38.429	3.62937e-14	1.46918e-12
ENSG00000017427	IGF1	HGNC:5464	1.0717	-1.94361	3.90993	-6.40354	5.85354	-4.45993	-10.3135	1.98769	38.4753	3.70254e-14	1.4951e-12
ENSG00000095203	EPB41L4B	HGNC:19818	0.566419	0.902485	5.10529	2.78637	4.2028	1.88389	-2.31892	0.918906	38.3827	3.74754e-14	1.50954e-12
ENSG00000148965	SAA4	HGNC:10516	0.297099	-6.98026	-4.6189	-6.44425	2.36136	0.53601	-1.82535	-1.89714	38.339	3.80384e-14	1.52845e-12
ENSG00000225418	AKR1C5P	HGNC:44679	0.247232	-2.97649	5.36109	-0.348533	8.33757	2.62795	-5.70962	-2.47468	46.5094	4.00551e-14	1.60554e-12
ENSG00000130208	APOC1	HGNC:607	0.427204	-2.87418	-4.50468	-3.55534	-1.6305	-0.681155	0.949342	0.973337	38.227	4.03275e-14	1.61251e-12
ENSG00000111452	ADGRD1	HGNC:19893	1.57467	2.38505	7.92595	0.303718	5.5409	-2.08134	-7.62223	2.32193	38.2993	4.05728e-14	1.61836e-12
ENSG00000153294	ADGRF4	HGNC:19011	0.455807	-0.721328	-4.11005	-6.3403	-3.38872	-5.61897	-2.23025	0.90592	38.1814	4.12998e-14	1.64335e-12
ENSG00000226648	PLCG1-AS1	HGNC:40450	0.142951	-0.776554	-1.69454	-0.724204	-0.917982	0.0523502	0.970332	4.12302	38.105	4.29862e-14	1.7063e-12
ENSG00000162745	OLFML2B	HGNC:24558	1.05655	-1.04229	3.50492	0.786394	4.5472	1.82868	-2.71852	4.51805	38.1743	4.33054e-14	1.71481e-12
ENSG00000107165	TYRP1	HGNC:12450	0.575027	-1.64911	-5.7969	-4.03914	-4.14779	-2.39003	1.75776	1.43679	38.0917	4.36274e-14	1.72339e-12
ENSG00000115325	DOK1	HGNC:2990	0.692389	-0.167706	1.72796	0.268616	1.89567	0.436321	-1.45935	4.66194	38.0648	4.3901e-14	1.73002e-12
ENSG00000153237	CCDC148	HGNC:25191	-0.227694	2.10067	3.60025	3.4486	1.49958	1.34793	-0.151646	-1.34728	38.0473	4.43036e-14	1.74169e-12
ENSG00000050628	PTGER3	HGNC:9595	0.663211	2.55863	7.18401	6.44467	4.62538	3.88604	-0.73934	-0.266166	38.0525	4.45313e-14	1.74644e-12
ENSG00000131668	BARX1	HGNC:955	1.65955	-1.23142	8.00763	8.49661	9.23905	9.72804	0.488989	1.5153	38.0785	4.55264e-14	1.78045e-12
ENSG00000149809	TM7SF2	HGNC:11863	0.331332	-0.684364	-2.59592	-1.40746	-1.91156	-0.723096	1.18846	2.11111	37.9917	4.56164e-14	1.78045e-12
ENSG00000239528	RPS14P8	HGNC:37027	0.109486	-0.821901	5.68594	-1.90521	6.50785	-1.08331	-7.59115	-3.09837	43.2627	4.63873e-14	1.80623e-12
ENSG00000148303	RPL7A	HGNC:10364	-0.124321	-0.784745	-0.737723	-0.857458	0.0470218	-0.072713	-0.119735	9.26043	37.9442	4.67661e-14	1.81666e-12
ENSG00000226674	TEX41	HGNC:48667	0.211638	-2.52223	0.838079	3.03613	3.36031	5.55836	2.19805	0.137134	37.8833	4.82862e-14	1.87126e-12
ENSG00000025293	PHF20	HGNC:16098	-0.0923571	0.238979	0.888393	0.678767	0.649414	0.439788	-0.209626	5.59454	37.853	4.90636e-14	1.8969e-12
ENSG00000212724	KRTAP2-3	HGNC:18906	1.16697	6.03701	4.14702	7.62347	-1.88998	1.58646	3.47644	4.41643	37.8463	5.14123e-14	1.98301e-12
ENSG00000073060	SCARB1	HGNC:1664	0.486546	-0.389099	-1.97176	-0.789633	-1.58266	-0.400534	1.18212	5.44214	37.738	5.2123e-14	2.00569e-12
ENSG00000152223	EPG5	HGNC:29331	0.413954	1.20845	1.56254	2.02539	0.354097	0.816948	0.462851	7.08523	37.7055	5.30237e-14	2.03556e-12
ENSG00000219986	BTF3P7	HGNC:38569	0.0154744	-0.233748	5.07112	0.454712	5.30487	0.68846	-4.61641	-3.79966	37.6721	5.39672e-14	2.06693e-12
ENSG00000225953	SATB2-AS1	HGNC:26490	0.180033	0.0858517	1.71557	2.97797	1.62972	2.89211	1.2624	0.268631	37.6205	5.54561e-14	2.11534e-12
ENSG00000127951	FGL2	HGNC:3696	1.57365	-2.73993	5.37121	-2.74098	8.11114	-0.00104843	-8.11218	2.94792	37.7011	5.54898e-14	2.11534e-12
ENSG00000066697	MSANTD3	HGNC:23370	0.0355182	0.991415	0.415364	1.28881	-0.576051	0.297397	0.873448	5.43553	37.5736	5.68475e-14	2.16206e-12
ENSG00000100344	PNPLA3	HGNC:18590	0.876563	-1.3127	-1.72611	1.25952	-0.413413	2.57222	2.98563	4.27728	37.5889	5.77775e-14	2.19233e-12
ENSG00000248174	LINC02268	HGNC:53183	0.635183	-1.79154	-5.29774	-5.08534	-3.5062	-3.29379	0.212404	0.0950282	37.4685	6.00971e-14	2.27507e-12
ENSG00000229927	RHEBP1	HGNC:10010	0.414437	-3.2152	-2.81138	-4.00238	0.403824	-0.787174	-1.191	0.452363	37.4371	6.11044e-14	2.30786e-12
ENSG00000122707	RECK	HGNC:11345	0.667546	0.578799	1.91534	-0.567203	1.33654	-1.146	-2.48254	6.39132	37.4137	6.25027e-14	2.35523e-12
ENSG00000141458	NPC1	HGNC:7897	0.545571	0.0255691	0.701962	1.74173	0.676393	1.71616	1.03977	6.12353	37.3783	6.30377e-14	2.36993e-12
ENSG00000266524	GDF10	HGNC:4215	0.0776756	0.688785	6.37881	1.79403	5.69003	1.10524	-4.58478	-2.5681	37.3645	6.3499e-14	2.38179e-12
ENSG00000103740	ACSBG1	HGNC:29567	-0.0598328	0.371898	-0.38577	0.757567	-0.757668	0.38567	1.14334	4.6859	37.3151	6.51866e-14	2.4395e-12
ENSG00000138413	IDH1	HGNC:5382	0.00835531	-0.517259	-0.869408	-1.30947	-0.352148	-0.792209	-0.440061	6.63312	37.2518	6.74149e-14	2.51713e-12
ENSG00000174136	RGMB	HGNC:26896	0.640019	2.2965	1.82449	3.13671	-0.472018	0.840207	1.31223	7.71694	37.2638	6.90557e-14	2.57252e-12
ENSG00000160255	ITGB2	HGNC:6155	0.713665	-0.936268	4.55245	-0.201453	5.48872	0.734815	-4.7539	1.22654	37.2557	6.96456e-14	2.5886e-12
ENSG00000174059	CD34	HGNC:1662	0.887891	0.546823	3.38129	2.71859	2.83447	2.17177	-0.662701	-1.07694	37.1792	7.00668e-14	2.59835e-12
ENSG00000110076	NRXN2	HGNC:8009	0.801066	0.227548	4.86536	5.44147	4.63781	5.21392	0.576114	1.8387	37.249	7.04475e-14	2.60656e-12
ENSG00000106823	ECM2	HGNC:3154	1.07845	-0.695127	3.45481	-0.906644	4.14994	-0.211517	-4.36146	3.24884	37.1354	7.48238e-14	2.76223e-12
ENSG00000182118	FAM89A	HGNC:25057	0.550991	-2.18264	-2.37163	-1.5998	-0.188985	0.582843	0.771828	3.33515	37.049	7.50982e-14	2.76612e-12
ENSG00000187699	C2orf88	HGNC:28191	0.99882	-0.668482	2.55255	-0.1988	3.22103	0.469683	-2.75135	2.18236	37.042	7.53784e-14	2.7702e-12
ENSG00000182326	C1S	HGNC:1247	0.791208	-0.971193	1.86493	-3.09338	2.83613	-2.12218	-4.95831	7.77762	37.1114	7.5784e-14	2.77444e-12
ENSG00000171517	LPAR3	HGNC:14298	1.07328	-2.70685	-8.00617	-2.31932	-5.29932	0.387535	5.68685	2.84002	37.1102	7.58331e-14	2.77444e-12
ENSG00000161791	FMNL3	HGNC:23698	-0.128276	0.564046	0.973354	1.3349	0.409308	0.770849	0.361542	5.71016	37.0231	7.61405e-14	2.77947e-12
ENSG00000075340	ADD2	HGNC:244	1.38466	3.9056	7.54039	-1.64236	3.63479	-5.54796	-9.18275	0.486706	37.0901	7.66458e-14	2.78972e-12
ENSG00000081923	ATP8B1	HGNC:3706	0.597131	2.40626	3.13699	3.53392	0.730725	1.12766	0.39693	6.17894	37.0873	7.67624e-14	2.78972e-12
ENSG00000015413	DPEP1	HGNC:3002	0.948547	-6.50649	-5.60993	-8.06733	0.896558	-1.56084	-2.4574	0.760736	37.0767	7.71966e-14	2.79928e-12
ENSG00000086289	EPDR1	HGNC:17572	1.08287	2.08132	5.83605	5.58036	3.75473	3.49904	-0.255686	4.81176	37.0199	7.9565e-14	2.87878e-12
ENSG00000132518	GUCY2D	HGNC:4689	-0.0735438	-5.72434	-3.37644	-6.09507	2.3479	-0.370725	-2.71862	-1.99512	36.8417	8.38865e-14	3.02843e-12
ENSG00000100985	MMP9	HGNC:7176	0.645978	0.465351	5.68659	-0.967836	5.22124	-1.43319	-6.65443	-1.55684	36.7829	8.65728e-14	3.11853e-12
ENSG00000132915	PDE6A	HGNC:8785	0.97372	-5.1942	-5.73867	-5.53963	-0.544466	-0.345431	0.199035	-0.262064	36.7888	8.69504e-14	3.12525e-12
ENSG00000225697	SLC26A6	HGNC:14472	0.29466	-1.3526	-1.4407	-0.784646	-0.0881033	0.567953	0.656056	4.33126	36.7697	8.7186e-14	3.12684e-12
ENSG00000147434	CHRNA6	HGNC:15963	1.4773	-9.3054	-5.99689	-10.8435	3.30851	-1.53815	-4.84665	0.825794	41.8851	8.83705e-14	3.16239e-12
ENSG00000118762	PKD2	HGNC:9009	0.247796	0.438452	1.47544	0.341443	1.03699	-0.0970087	-1.134	6.72847	36.7288	8.91152e-14	3.17878e-12
ENSG00000250479	CHCHD10	HGNC:15559	0.673269	0.12879	-1.57474	1.59433	-1.70353	1.46554	3.16907	3.48611	36.7267	8.92174e-14	3.17878e-12
ENSG00000163013	FBXO41	HGNC:29409	-0.464537	-0.448617	-2.35836	-0.97098	-1.90975	-0.522364	1.38738	2.54153	36.6693	9.20041e-14	3.27095e-12
ENSG00000141744	PNMT	HGNC:9160	1.04447	-7.31192	-6.34658	-7.4222	0.965336	-0.110286	-1.07562	-0.963837	36.6696	9.29166e-14	3.29622e-12
ENSG00000172380	GNG12	HGNC:19663	-0.112231	0.788465	1.03049	0.981494	0.242029	0.19303	-0.048999	8.30336	36.6182	9.45624e-14	3.34735e-12
ENSG00000184357	H1-5	HGNC:4719	1.53499	-0.127976	-1.08823	6.26733	-0.960256	6.39531	7.35557	0.00996531	36.6606	9.588e-14	3.38665e-12
ENSG00000181359	HSP90AA6P	HGNC:32536	0.802432	-0.0082408	7.28912	7.87031	7.29736	7.87856	0.581198	-0.40302	36.6398	9.64706e-14	3.38728e-12
ENSG00000171533	MAP6	HGNC:6868	0.538751	3.11427	4.43772	1.52287	1.32345	-1.5914	-2.91485	1.47127	36.581	9.64752e-14	3.38728e-12
ENSG00000225383	SFTA1P	HGNC:18383	1.01777	-0.575578	0.365759	4.32993	0.941338	4.90551	3.96418	0.645677	36.5949	9.65191e-14	3.38728e-12
ENSG00000160867	FGFR4	HGNC:3691	0.69018	-3.0552	-4.61113	-3.01185	-1.55593	0.0433546	1.59928	1.22831	36.5564	9.77597e-14	3.42181e-12
ENSG00000175592	FOSL1	HGNC:13718	1.03311	2.13593	0.23267	3.53469	-1.90326	1.39877	3.30202	7.48202	36.631	9.79215e-14	3.42181e-12
ENSG00000259104	PTCSC3	HGNC:43959	1.07773	0.342958	9.92405	5.70721	9.5811	5.36425	-4.21685	-0.887979	49.7	1.00932e-13	3.51951e-12
ENSG00000167123	CERCAM	HGNC:23723	0.269229	-0.161982	1.12214	-0.834798	1.28412	-0.672816	-1.95694	7.47724	36.4381	1.04182e-13	3.6251e-12
ENSG00000182261	NLRP10	HGNC:21464	1.02899	3.88502	4.77271	7.27192	0.887694	3.3869	2.49921	1.29483	36.4823	1.05719e-13	3.67076e-12
ENSG00000177675	CD163L1	HGNC:30375	0.617143	0.468887	1.2084	4.26253	0.739511	3.79364	3.05413	0.908801	36.407	1.05945e-13	3.67081e-12
ENSG00000084636	COL16A1	HGNC:2193	0.732698	-0.965396	1.94445	-2.15459	2.90985	-1.18919	-4.09904	8.01725	36.4681	1.06862e-13	3.69476e-12
ENSG00000178538	CA8	HGNC:1382	0.88736	-8.10596	-7.51718	-6.40079	0.588778	1.70516	1.11639	0.0364073	36.3915	1.11197e-13	3.83652e-12
ENSG00000171840	NINJ2	HGNC:7825	-0.221778	-1.57388	0.873233	-2.21999	2.44711	-0.646109	-3.09322	0.343887	36.3076	1.11781e-13	3.84666e-12
ENSG00000135083	CCNJL	HGNC:25876	0.478426	3.65548	-0.536874	2.69404	-4.19236	-0.961445	3.23091	1.84946	36.323	1.11961e-13	3.84666e-12
ENSG00000211445	GPX3	HGNC:4555	1.25534	-1.41431	1.95529	3.5739	3.3696	4.98821	1.61861	3.98304	36.3533	1.13669e-13	3.89715e-12
ENSG00000235750	KIAA0040	HGNC:28950	0.538174	-1.23767	5.59664	4.39984	6.83431	5.63751	-1.1968	-0.119394	36.2907	1.1431e-13	3.90831e-12
ENSG00000126003	PLAGL2	HGNC:9047	0.219824	0.699081	-0.891919	0.247709	-1.591	-0.451372	1.13963	4.7567	36.2635	1.14472e-13	3.90831e-12
ENSG00000170369	CST2	HGNC:2474	1.1228	-3.30242	0.0201761	5.73761	3.3226	9.04003	5.71744	-0.998918	36.2618	1.16106e-13	3.95584e-12
ENSG00000223529	EEF1A1P8	HGNC:3203	0.30276	-1.41957	5.3437	0.503888	6.76327	1.92346	-4.83981	-2.04662	36.2331	1.16373e-13	3.95667e-12
ENSG00000186432	KPNA4	HGNC:6397	-0.150545	0.832442	0.232423	0.91776	-0.600019	0.0853188	0.685338	6.87497	36.2086	1.17921e-13	3.99483e-12
ENSG00000223953	C1QTNF5	HGNC:14344	0.828426	-0.69126	3.15309	0.0477744	3.84435	0.739035	-3.10531	3.409	36.2841	1.17983e-13	3.99483e-12
ENSG00000130755	GMFG	HGNC:4374	0.858355	-2.58924	-2.29426	3.76511	0.294978	6.35435	6.05937	-0.273881	36.2114	1.18621e-13	4.0081e-12
ENSG00000170801	HTRA3	HGNC:30406	1.62145	-4.40804	-4.47636	-6.52047	-0.0683219	-2.11244	-2.04412	6.73004	36.253	1.19983e-13	4.04576e-12
ENSG00000235718	MFRP	HGNC:18121	0.782259	-0.688605	3.14874	0.0447116	3.83735	0.733317	-3.10403	3.40385	36.2474	1.20344e-13	4.04961e-12
ENSG00000138615	CILP	HGNC:1980	1.64752	-8.42411	-5.0497	-10.3671	3.37442	-1.94298	-5.3174	2.9404	36.226	1.21743e-13	4.08826e-12
ENSG00000175745	NR2F1	HGNC:7975	0.839133	-2.14796	-3.17543	-1.98473	-1.02747	0.163228	1.1907	6.31501	36.2129	1.22603e-13	4.10871e-12
ENSG00000203867	RBM20	HGNC:27424	1.05419	-0.398079	-2.4409	4.33611	-2.04282	4.73419	6.77701	0.539915	36.0823	1.29036e-13	4.31544e-12
ENSG00000078269	SYNJ2	HGNC:11504	0.263505	1.10628	1.79471	1.51346	0.688423	0.407173	-0.28125	6.29383	35.9748	1.33854e-13	4.46744e-12
ENSG00000169750	RAC3	HGNC:9803	0.595383	-0.711584	-2.78755	-1.65006	-2.07596	-0.938475	1.13749	3.08028	35.8736	1.41421e-13	4.70743e-12
ENSG00000198879	SFMBT2	HGNC:20256	0.6963	-4.31638	-6.43196	-3.26194	-2.11559	1.05444	3.17002	1.29317	35.9278	1.4162e-13	4.70743e-12
ENSG00000230417	LINC00595	HGNC:31430	0.504906	1.69313	5.33701	2.42238	3.64388	0.729254	-2.91463	0.951438	35.8717	1.43434e-13	4.75771e-12
ENSG00000186676	EEF1GP1	HGNC:44556	0.920733	-1.83608	4.72349	-1.80154	6.55956	0.0345387	-6.52502	-0.99828	35.8515	1.43714e-13	4.75771e-12
ENSG00000205363	INSYN1	HGNC:33753	0.353304	0.464367	4.14459	-0.0422099	3.68023	-0.506577	-4.1868	0.412312	35.7796	1.48846e-13	4.91763e-12
ENSG00000111110	PPM1H	HGNC:18583	0.734092	1.07541	3.32935	2.92122	2.25394	1.84581	-0.408129	1.69627	35.7605	1.50409e-13	4.95924e-12
ENSG00000124440	HIF3A	HGNC:15825	1.35579	-3.20599	-5.92729	-8.68671	-2.72131	-5.48073	-2.75942	4.41796	35.7773	1.55228e-13	5.10785e-12
ENSG00000151414	NEK7	HGNC:13386	0.573547	1.51639	2.44399	0.748092	0.927596	-0.768302	-1.6959	8.20648	35.6739	1.57756e-13	5.1806e-12
ENSG00000156928	MALSU1	HGNC:21721	0.375268	-0.515631	-1.60681	0.267053	-1.09118	0.782684	1.87386	5.58951	35.6585	1.59016e-13	5.21152e-12
ENSG00000241158	ADAMTS9-AS1	HGNC:40625	0.791036	-1.76434	-5.33297	-4.79714	-3.56863	-3.03279	0.535834	0.531231	35.6404	1.60593e-13	5.25269e-12
ENSG00000103888	CEMIP	HGNC:29213	0.929602	2.14956	5.52442	1.37483	3.37486	-0.774726	-4.14959	9.17902	35.699	1.61982e-13	5.28753e-12
ENSG00000215003	RPL15P20	HGNC:36130	0.143378	-0.104252	5.49402	1.57718	5.59827	1.68143	-3.91684	-3.73014	35.6149	1.6285e-13	5.30526e-12
ENSG00000171208	NETO2	HGNC:14644	0.642421	-0.176184	-3.50755	-0.280572	-3.33137	-0.104388	3.22698	5.6732	35.6321	1.67989e-13	5.46182e-12
ENSG00000241878	PISD	HGNC:8999	0.79046	-1.61527	-2.11272	-1.69909	-0.497449	-0.0838223	0.413627	5.74268	35.5773	1.68396e-13	5.46417e-12
ENSG00000167601	AXL	HGNC:905	0.276001	1.16699	0.987164	2.33906	-0.179828	1.17207	1.3519	8.7689	35.4144	1.81738e-13	5.88544e-12
ENSG00000198909	MAP3K3	HGNC:6855	-0.144768	0.609096	1.18213	0.809301	0.573032	0.200205	-0.372827	5.20383	35.4032	1.8286e-13	5.89974e-12
ENSG00000247993	FOXD1-AS1	HGNC:50658	0.60827	3.03583	2.47767	3.15572	-0.558165	0.119891	0.678056	3.92512	35.4678	1.82901e-13	5.89974e-12
ENSG00000149527	PLCH2	HGNC:29037	0.694505	1.12439	-0.364686	4.55599	-1.48908	3.4316	4.92068	0.563176	35.3828	1.86217e-13	5.99488e-12
ENSG00000139725	RHOF	HGNC:15703	-0.0825962	-0.588253	-1.08914	-1.24912	-0.500888	-0.660864	-0.159976	4.0778	35.2819	1.95449e-13	6.2797e-12
ENSG00000253719	ATXN7L3B	HGNC:37931	-0.357136	-0.562884	-0.190924	-0.79739	0.371961	-0.234506	-0.606467	6.00088	35.2093	2.03412e-13	6.52218e-12
ENSG00000158122	PRXL2C	HGNC:16881	-0.159232	0.211734	0.713665	0.834839	0.501931	0.623106	0.121174	3.60284	35.2059	2.03793e-13	6.52218e-12
ENSG00000169760	NLGN1	HGNC:14291	1.07853	5.59518	8.62568	7.23757	3.03049	1.64239	-1.38811	2.77658	35.2721	2.04535e-13	6.53313e-12
ENSG00000115525	ST3GAL5	HGNC:10872	1.07946	-2.12737	-2.67345	-2.4552	-0.546079	-0.327835	0.218244	5.11695	35.2671	2.05103e-13	6.5385e-12
ENSG00000213051	RPL5P5	HGNC:35564	0.0643186	-1.00842	4.9601	0.0493306	5.96852	1.05775	-4.91077	-3.16245	35.1615	2.0884e-13	6.64468e-12
ENSG00000137171	KLC4	HGNC:21624	-0.138074	-0.669785	-0.243289	-1.31779	0.426496	-0.648001	-1.0745	4.23775	35.1562	2.09451e-13	6.65119e-12
ENSG00000189409	MMP23B	HGNC:7171	0.314293	-2.89944	-3.52061	-5.3977	-0.621174	-2.49827	-1.87709	-0.918945	35.1064	2.15273e-13	6.82282e-12
ENSG00000170345	FOS	HGNC:3796	1.4307	-6.84775	0.378974	-7.07483	7.22673	-0.227076	-7.4538	6.78107	35.1728	2.16006e-13	6.83279e-12
ENSG00000079841	RIMS1	HGNC:17282	0.644247	1.8186	5.19953	4.07511	3.38094	2.25652	-1.12442	1.43696	35.1094	2.17684e-13	6.87258e-12
ENSG00000087510	TFAP2C	HGNC:11744	1.51799	2.58851	-1.2487	8.12842	-3.83722	5.5399	9.37712	2.32301	35.1357	2.20448e-13	6.94644e-12
ENSG00000143797	MBOAT2	HGNC:25193	0.407558	1.14541	2.0695	0.758076	0.924095	-0.387334	-1.31143	5.79046	35.0338	2.24509e-13	7.05262e-12
ENSG00000263753	LINC00667	HGNC:27906	-0.101025	-0.340387	0.623341	-0.504878	0.963728	-0.164491	-1.12822	4.79854	35.0289	2.2468e-13	7.05262e-12
ENSG00000105889	STEAP1B	HGNC:41907	0.609242	0.8065	3.28646	4.93505	2.47996	4.12855	1.64859	2.94202	35.0412	2.32217e-13	7.27523e-12
ENSG00000005884	ITGA3	HGNC:6139	0.565259	0.903635	-0.730251	2.25463	-1.63389	1.351	2.98488	8.33894	34.9778	2.34071e-13	7.31931e-12
ENSG00000010610	CD4	HGNC:1678	1.19651	-0.420455	-2.49925	3.03091	-2.0788	3.45136	5.53016	2.90035	35.0051	2.36876e-13	7.3929e-12
ENSG00000281398	SNHG4	HGNC:32964	0.213739	-1.0147	-1.95418	-0.689124	-0.939477	0.32558	1.26506	2.86911	34.9099	2.39963e-13	7.47496e-12
ENSG00000189014	SHLD2P3	HGNC:34038	0.536116	-3.49957	-3.39816	-3.66423	0.101406	-0.164659	-0.266064	-0.276882	34.8823	2.43652e-13	7.57545e-12
ENSG00000108474	PIGL	HGNC:8966	-0.222301	0.0891563	-1.14323	-0.317639	-1.23239	-0.406795	0.825592	3.80597	34.8314	2.50624e-13	7.77742e-12
ENSG00000214140	PRCD	HGNC:32528	0.736971	-4.38448	-2.11967	-2.87602	2.26481	1.50846	-0.756351	3.03197	34.883	2.53393e-13	7.84845e-12
ENSG00000243836	WDR86-AS1	HGNC:41186	0.465004	-5.85405	-3.42737	-7.02905	2.42667	-1.175	-3.60167	-1.11282	34.7181	2.66869e-13	8.25024e-12
ENSG00000276023	DUSP14	HGNC:17007	0.0855002	1.02852	1.14854	1.23094	0.120027	0.202429	0.082402	5.24731	34.619	2.8198e-13	8.70094e-12
ENSG00000259904	ACTG1P15	HGNC:51495	0.0195969	0.707243	5.29615	0.227346	4.5889	-0.479896	-5.0688	-2.60047	34.5898	2.86606e-13	8.82703e-12
ENSG00000079385	CEACAM1	HGNC:1814	0.802225	-3.19256	-4.55391	-1.78073	-1.36135	1.41183	2.77318	-0.484152	34.5863	2.87163e-13	8.82755e-12
ENSG00000159761	C16orf86	HGNC:33755	-0.175478	-2.10934	-0.256977	-2.29052	1.85236	-0.181184	-2.03354	0.914981	34.5823	2.87803e-13	8.83063e-12
ENSG00000150594	ADRA2A	HGNC:281	1.40351	4.01076	7.71258	2.81065	3.70182	-1.20011	-4.90192	0.128343	34.6275	2.89114e-13	8.85424e-12
ENSG00000178814	OPLAH	HGNC:8149	0.0882146	-1.26403	0.0114491	-1.98306	1.27548	-0.719035	-1.99451	3.14869	34.5546	2.92265e-13	8.93402e-12
ENSG00000149633	KIAA1755	HGNC:29372	0.549579	-0.707098	2.5197	1.00347	3.2268	1.71057	-1.51623	1.72984	34.5412	2.94458e-13	8.98427e-12
ENSG00000161544	CYGB	HGNC:16505	0.953584	-4.51817	-2.06799	-2.71804	2.45018	1.80014	-0.650045	4.7159	34.5926	2.97596e-13	9.06309e-12
ENSG00000050344	NFE2L3	HGNC:7783	0.769169	0.665992	-3.19306	-0.503532	-3.85905	-1.16952	2.68952	4.52158	34.4512	3.21927e-13	9.78585e-12
ENSG00000071967	CYBRD1	HGNC:20797	0.542589	0.275898	1.52437	-0.390424	1.24848	-0.666322	-1.9148	7.66319	34.3375	3.29905e-13	1.00075e-11
ENSG00000084234	APLP2	HGNC:598	0.168142	1.19748	2.25557	1.29811	1.05808	0.100629	-0.957456	8.46842	34.3346	3.30442e-13	1.00075e-11
ENSG00000123243	ITIH5	HGNC:21449	1.1483	-2.21794	5.67236	0.342031	7.8903	2.55997	-5.33033	0.47412	34.3984	3.3153e-13	1.00219e-11
ENSG00000107104	KANK1	HGNC:19309	0.309504	0.700761	1.91159	1.27457	1.21083	0.57381	-0.637021	5.21236	34.3184	3.33439e-13	1.0061e-11
ENSG00000132840	BHMT2	HGNC:1048	0.791665	0.0278199	3.1067	3.25717	3.07888	3.22935	0.150468	2.12402	34.3176	3.36767e-13	1.01427e-11
ENSG00000071575	TRIB2	HGNC:30809	0.349891	-2.01849	0.209737	-0.404748	2.22823	1.61374	-0.614485	5.27268	34.3032	3.37475e-13	1.01454e-11
ENSG00000243629	LINC00880	HGNC:27948	0.435739	-4.05675	-5.8895	-3.1964	-1.83275	0.860353	2.69311	-1.25305	34.2861	3.39527e-13	1.01728e-11
ENSG00000008294	SPAG9	HGNC:14524	-0.00999331	0.0894866	0.944252	0.227932	0.854765	0.138445	-0.71632	6.73087	34.2855	3.39631e-13	1.01728e-11
ENSG00000169372	CRADD	HGNC:2340	0.270857	-0.415376	0.161884	1.70447	0.57726	2.11985	1.54259	2.83367	34.2596	3.446e-13	1.03027e-11
ENSG00000244242	IFITM10	HGNC:40022	1.32133	-0.193969	3.24658	2.64774	3.44055	2.84171	-0.59884	2.66879	34.2907	3.46962e-13	1.03544e-11
ENSG00000183798	EMILIN3	HGNC:16123	-0.190878	-1.69318	-1.38404	-1.79371	0.309143	-0.100525	-0.409669	1.58619	34.2405	3.48308e-13	1.03757e-11
ENSG00000132196	HSD17B7	HGNC:5215	0.138154	-1.26619	-2.28824	-1.17163	-1.02206	0.0945579	1.11661	2.44622	34.2243	3.51474e-13	1.04509e-11
ENSG00000118432	CNR1	HGNC:2159	1.28156	-10.7228	-6.48635	-6.19551	4.23644	4.52729	0.290849	1.30764	34.2331	3.63561e-13	1.07907e-11
ENSG00000133818	RRAS2	HGNC:17271	0.386507	0.748189	0.441779	1.68646	-0.306411	0.938271	1.24468	5.94113	34.1543	3.65537e-13	1.08297e-11
ENSG00000200312	RN7SKP255	HGNC:45979	1.17616	-0.0939971	-0.516961	8.17787	-0.422964	8.27187	8.69484	-2.51456	39.0622	3.69237e-13	1.09195e-11
ENSG00000163394	CCKAR	HGNC:1570	0.674079	0.815474	6.33867	-2.14728	5.5232	-2.96275	-8.48595	-2.42677	38.5167	3.70765e-13	1.09449e-11
ENSG00000232858	RPL34P27	HGNC:36369	0.349151	-0.509284	5.93896	2.35229	6.44825	2.86157	-3.58668	-2.82796	34.0785	3.81428e-13	1.12394e-11
ENSG00000070731	ST6GALNAC2	HGNC:10867	0.186312	0.0111727	-1.21535	0.588135	-1.22652	0.576962	1.80348	5.57723	34.056	3.86282e-13	1.1362e-11
ENSG00000144908	ALDH1L1	HGNC:3978	1.23355	1.44519	2.91653	7.47072	1.47134	6.02553	4.55419	-0.56517	34.0679	3.9215e-13	1.15139e-11
ENSG00000005471	ABCB4	HGNC:45	0.533618	1.68234	3.03784	6.04296	1.35551	4.36062	3.00512	-0.456236	34.0254	3.93157e-13	1.15227e-11
ENSG00000187231	SESTD1	HGNC:18379	0.353936	0.705276	1.6353	0.778523	0.93002	0.0732471	-0.856773	4.9241	34.0192	3.94349e-13	1.1537e-11
ENSG00000163874	ZC3H12A	HGNC:26259	0.690652	-1.55651	-0.952534	-2.73775	0.603972	-1.18124	-1.78521	4.41845	34.0289	3.9707e-13	1.15959e-11
ENSG00000078967	UBE2D4	HGNC:21647	-0.250208	0.437679	0.925634	0.972511	0.487954	0.534832	0.0468775	3.38817	33.9967	3.99359e-13	1.16419e-11
ENSG00000139263	LRIG3	HGNC:30991	0.617689	-1.96885	-0.535934	-2.49572	1.43291	-0.526874	-1.95979	4.55424	34.0021	4.06183e-13	1.1807e-11
ENSG00000154928	EPHB1	HGNC:3392	0.609829	4.09395	5.26711	6.13973	1.17316	2.04578	0.872617	1.8185	34.0253	4.06467e-13	1.1807e-11
ENSG00000050730	TNIP3	HGNC:19315	0.397661	1.47955	3.91827	1.41557	2.43872	-0.0639771	-2.5027	-0.227284	33.9373	4.12945e-13	1.19552e-11
ENSG00000141252	VPS53	HGNC:25608	0.242093	0.714802	-0.306893	1.24001	-1.0217	0.525206	1.5469	5.90087	33.9369	4.13029e-13	1.19552e-11
ENSG00000087095	NLK	HGNC:29858	-0.210849	0.64222	-0.142789	0.721551	-0.785009	0.0793312	0.864341	4.11584	33.8969	4.22448e-13	1.22014e-11
ENSG00000184068	SREBF2-AS1	HGNC:53953	-0.0335396	-1.11972	-0.827386	-1.00674	0.292333	0.112974	-0.179359	2.92991	33.8926	4.23475e-13	1.22014e-11
ENSG00000156427	FGF18	HGNC:3674	0.998591	0.765195	4.35593	1.03182	3.59074	0.266628	-3.32411	-1.38471	33.8913	4.23775e-13	1.22014e-11
ENSG00000173762	CD7	HGNC:1695	0.71797	-2.21457	-5.65248	-4.92165	-3.43791	-2.70709	0.730824	1.08064	33.9003	4.26841e-13	1.2249e-11
ENSG00000260868	LINC01960	HGNC:52785	0.610147	-2.8126	-3.31922	-4.75057	-0.506614	-1.93796	-1.43135	-0.522704	33.8782	4.26925e-13	1.2249e-11
ENSG00000182472	CAPN12	HGNC:13249	0.515968	1.26403	0.0455775	1.6044	-1.21845	0.340368	1.55882	5.8328	33.8604	4.31231e-13	1.23509e-11
ENSG00000204941	PSG5	HGNC:9522	1.31502	5.2245	8.58222	7.47991	3.35772	2.25541	-1.10231	4.48061	33.8884	4.41056e-13	1.26102e-11
ENSG00000166446	CDYL2	HGNC:23030	0.204769	1.58467	1.4383	2.53362	-0.146372	0.948953	1.09533	3.69137	33.8099	4.43675e-13	1.26629e-11
ENSG00000172164	SNTB1	HGNC:11168	0.729295	-0.388857	2.05142	2.85427	2.44028	3.24313	0.802856	4.19982	33.8682	4.46086e-13	1.27096e-11
ENSG00000016391	CHDH	HGNC:24288	0.22984	-0.382843	4.49138	1.09803	4.87422	1.48087	-3.39335	-1.83187	33.7287	4.64489e-13	1.32109e-11
ENSG00000231924	PSG1	HGNC:9514	1.35646	3.2491	3.65433	7.92941	0.405235	4.68031	4.27508	2.02479	33.7853	4.67395e-13	1.32704e-11
ENSG00000258819	LINC02289	HGNC:53205	0.0538436	-4.00796	-3.74757	-3.83598	0.260387	0.171975	-0.0884118	-1.48302	33.713	4.68641e-13	1.32828e-11
ENSG00000080371	RAB21	HGNC:18263	-0.080248	0.62413	0.357157	0.915	-0.266973	0.29087	0.557843	5.69738	33.6995	4.72219e-13	1.3361e-11
ENSG00000158428	CATIP	HGNC:25062	-0.433013	-2.32269	-3.4378	-5.19355	-1.11511	-2.87086	-1.75575	-2.19462	33.6824	4.76819e-13	1.34679e-11
ENSG00000171403	KRT9	HGNC:6447	0.115322	0.33491	7.97663	3.15632	7.64172	2.82141	-4.82032	-2.74459	44.9609	4.80166e-13	1.35263e-11
ENSG00000254300	LINC01111	HGNC:49237	0.208897	3.3565	5.51369	5.41848	2.15719	2.06199	-0.0952089	-1.34741	33.6687	4.80542e-13	1.35263e-11
ENSG00000115363	EVA1A	HGNC:25816	0.295758	1.44235	2.87676	2.20298	1.4344	0.760634	-0.673771	4.08609	33.7042	4.82447e-13	1.35566e-11
ENSG00000198729	PPP1R14C	HGNC:14952	0.734208	1.51239	6.56592	-2.07064	5.05353	-3.58302	-8.63656	-0.459703	33.6649	4.95644e-13	1.39035e-11
ENSG00000183155	RABIF	HGNC:9797	-0.322337	0.75223	0.179573	0.888517	-0.572657	0.136287	0.708944	3.7325	33.5543	5.12687e-13	1.4357e-11
ENSG00000055732	MCOLN3	HGNC:13358	0.524217	-0.171182	4.48995	4.93055	4.66114	5.10174	0.440601	0.448085	33.57	5.14362e-13	1.43778e-11
ENSG00000181751	C5orf30	HGNC:25052	0.566051	2.39286	1.91521	2.63239	-0.477654	0.239531	0.717185	4.717	33.5969	5.15187e-13	1.43778e-11
ENSG00000225376	TMEM246-AS1	HGNC:51191	-0.120978	3.81136	3.88108	6.80171	0.0697182	2.99035	2.92063	-1.64063	33.4484	5.44434e-13	1.51681e-11
ENSG00000237781	ADAMTSL4-AS2	HGNC:40895	0.233406	-2.76135	-1.16111	-2.11347	1.60024	0.647884	-0.952355	1.90479	33.4318	5.49614e-13	1.52864e-11
ENSG00000154447	SH3RF1	HGNC:17650	0.37531	1.59706	0.586233	1.51781	-1.01083	-0.0792525	0.931576	6.1636	33.4217	5.52772e-13	1.53481e-11
ENSG00000187173	LCE2A	HGNC:29469	0.833541	1.77156	3.05927	7.75408	1.28771	5.98252	4.69481	-1.99306	33.4056	5.57852e-13	1.54629e-11
ENSG00000143079	CTTNBP2NL	HGNC:25330	-0.0325077	0.749525	0.515119	1.3619	-0.234406	0.612376	0.846782	6.04457	33.3808	5.65767e-13	1.56558e-11
ENSG00000241135	LINC00881	HGNC:48567	0.378192	-4.82687	-5.51396	-5.46606	-0.687086	-0.639188	0.0478979	-1.7933	33.3572	5.73414e-13	1.58365e-11
ENSG00000213417	KRTAP2-4	HGNC:18891	1.02732	7.2906	5.42306	9.1715	-1.86754	1.8809	3.74844	1.74565	33.421	5.74234e-13	1.58365e-11
ENSG00000244052	RPL5P24	HGNC:35828	0.111523	-0.679044	4.63073	0.175973	5.30978	0.855017	-4.45476	-2.95961	33.3114	5.88551e-13	1.6204e-11
ENSG00000196747	H2AC13	HGNC:4725	1.34897	-0.0258269	-1.43791	4.43165	-1.41208	4.45747	5.86956	-0.551631	33.2972	5.9333e-13	1.63081e-11
ENSG00000185339	TCN2	HGNC:11653	0.666683	-2.37079	-0.821813	-2.09722	1.54897	0.273571	-1.2754	2.83154	33.2482	6.10139e-13	1.6742e-11
ENSG00000221878	PSG7	HGNC:9524	0.697264	4.73671	6.03858	8.91962	1.30187	4.18291	2.88103	-1.08431	33.2415	6.1475e-13	1.68402e-11
ENSG00000213370	RANP6	HGNC:39861	-0.26089	0.821544	6.31214	3.33838	5.4906	2.51684	-2.97376	-3.25526	33.179	6.347e-13	1.73577e-11
ENSG00000136149	RPL13AP25	HGNC:36981	0.590109	-0.756723	1.4143	-0.449472	2.17102	0.30725	-1.86377	1.64331	33.1745	6.36336e-13	1.73733e-11
ENSG00000244731	C4A	HGNC:1323	0.484567	-2.45062	0.89646	-2.89035	3.34708	-0.439734	-3.78681	-0.512771	33.1664	6.39311e-13	1.74255e-11
ENSG00000257907	EEF1A1P17	HGNC:37890	-0.162263	0.270067	5.46908	0.920768	5.19901	0.650701	-4.54831	-2.92826	33.1463	6.4667e-13	1.75967e-11
ENSG00000165633	VSTM4	HGNC:26470	0.796691	1.25599	4.94547	1.57919	3.68948	0.323194	-3.36629	3.08894	33.1366	6.75035e-13	1.83381e-11
ENSG00000197226	TBC1D9B	HGNC:29097	-0.450325	0.0663612	0.686411	0.162011	0.620049	0.0956503	-0.524399	6.85466	33.0275	6.92124e-13	1.87712e-11
ENSG00000088808	PPP1R13B	HGNC:14950	0.0102374	1.90362	1.22921	1.87874	-0.674409	-0.0248797	0.649529	2.49012	33.0075	7.00092e-13	1.89558e-11
ENSG00000104884	ERCC2	HGNC:3434	0.10156	0.837196	0.581031	1.46855	-0.256165	0.631351	0.887516	6.03044	32.9929	7.05972e-13	1.90834e-11
ENSG00000152785	BMP3	HGNC:1070	0.0270328	1.29262	4.45027	5.27021	3.15765	3.97759	0.819938	-2.38317	32.9737	7.13781e-13	1.92578e-11
ENSG00000177133	PRDM16-DT	HGNC:48664	0.339038	0.150439	6.12676	4.59545	5.97632	4.44501	-1.53131	-1.48666	32.9713	7.14778e-13	1.92578e-11
ENSG00000226925	IL1R1-AS1	HGNC:53898	1.06244	-3.55019	-2.57851	-3.35369	0.971682	0.1965	-0.775182	3.3722	33.0048	7.27731e-13	1.95472e-11
ENSG00000206073	SERPINB4	HGNC:10570	0.169927	2.16119	6.4949	0.546263	4.33371	-1.61493	-5.94863	-2.9403	32.9395	7.2791e-13	1.95472e-11
ENSG00000111269	CREBL2	HGNC:2350	-0.0557476	0.165431	0.770986	0.43197	0.605555	0.266539	-0.339016	5.11803	32.8734	7.56026e-13	2.02689e-11
ENSG00000196227	FAM217B	HGNC:16170	-0.111589	-0.250784	-0.930672	0.0937138	-0.679889	0.344498	1.02439	3.97468	32.8701	7.57497e-13	2.02751e-11
ENSG00000258673	LINC01397	HGNC:50677	0.514755	-0.339791	1.18638	5.13594	1.52617	5.47573	3.94956	-3.73169	32.8648	7.59792e-13	2.03033e-11
ENSG00000196196	HRCT1	HGNC:33872	0.47401	-0.731912	2.01913	-0.363846	2.75104	0.368066	-2.38297	1.31866	32.8618	7.61117e-13	2.03056e-11
ENSG00000130203	APOE	HGNC:613	1.67793	-4.58527	-3.60988	-5.72617	0.975389	-1.1409	-2.11629	3.87449	32.8865	7.78697e-13	2.0718e-11
ENSG00000105829	BET1	HGNC:14562	0.118228	-0.817425	-0.512078	-1.29179	0.305347	-0.474368	-0.779715	4.87719	32.8211	7.79109e-13	2.0718e-11
ENSG00000117594	HSD11B1	HGNC:5208	1.37192	-5.1072	-4.35726	-6.21779	0.749933	-1.1106	-1.86053	3.97936	32.8666	7.87604e-13	2.09099e-11
ENSG00000145936	KCNMB1	HGNC:6285	0.436107	2.04638	2.81372	6.36733	0.767337	4.32095	3.55361	-1.62598	32.7931	7.91725e-13	2.09852e-11
ENSG00000160161	CILP2	HGNC:24213	1.09585	-1.0809	2.85254	-0.257602	3.93345	0.823303	-3.11014	0.258849	32.7787	7.9831e-13	2.11255e-11
ENSG00000122863	CHST3	HGNC:1971	0.242415	0.924044	1.82946	1.6247	0.905419	0.700661	-0.204758	5.71524	32.7097	8.30653e-13	2.19459e-11
ENSG00000168389	MFSD2A	HGNC:25897	0.154306	0.944933	-1.46115	-0.403869	-2.40608	-1.3488	1.05728	3.3996	32.6832	8.43445e-13	2.22479e-11
ENSG00000100307	CBX7	HGNC:1557	0.437393	0.113916	1.73089	1.29362	1.61697	1.17971	-0.437269	2.4542	32.6585	8.55511e-13	2.25298e-11
ENSG00000221914	PPP2R2A	HGNC:9304	-0.0795566	0.451067	-0.28954	0.634995	-0.740606	0.183929	0.924535	5.82969	32.6424	8.635e-13	2.27037e-11
ENSG00000134317	GRHL1	HGNC:17923	0.149089	0.505968	3.64397	2.15065	3.138	1.64468	-1.49332	-1.65232	32.6029	8.83392e-13	2.31894e-11
ENSG00000155754	C2CD6	HGNC:14438	0.113059	-1.59044	0.252691	1.91439	1.84313	3.50483	1.6617	0.660557	32.5972	8.8628e-13	2.32279e-11
ENSG00000226145	KRT16P6	HGNC:50719	0.74567	0.613325	8.61946	1.78465	8.00614	1.17132	-6.83482	-2.19099	43.0685	9.37543e-13	2.45321e-11
ENSG00000197894	ADH5	HGNC:253	0.196391	-0.298181	0.640937	-0.323794	0.939118	-0.025613	-0.964731	6.8135	32.495	9.40179e-13	2.45618e-11
ENSG00000112096	SOD2	HGNC:11180	0.831599	-1.32947	0.810178	-2.66637	2.13965	-1.3369	-3.47655	8.51329	32.5145	9.4908e-13	2.47548e-11
ENSG00000197301	HMGA2-AS1	HGNC:53973	0.631981	2.25382	-0.47813	3.14077	-2.73195	0.886946	3.6189	3.54276	32.5288	9.56359e-13	2.49049e-11
ENSG00000113532	ST8SIA4	HGNC:10871	0.978927	3.15632	-0.678502	-2.76661	-3.83483	-5.92293	-2.08811	2.64096	32.5238	9.59125e-13	2.49372e-11
ENSG00000259332	ST20-MTHFS	HGNC:44655	-0.0580404	-0.976738	-0.846477	-1.59805	0.130262	-0.621314	-0.751576	3.37234	32.4269	9.77956e-13	2.53865e-11
ENSG00000163597	SNHG16	HGNC:44352	0.171915	-0.223371	-1.23646	0.224854	-1.01309	0.448225	1.46132	6.3591	32.4143	9.85112e-13	2.55257e-11
ENSG00000158445	KCNB1	HGNC:6231	1.41421	-0.697863	4.62855	1.99853	5.32641	2.69639	-2.63002	-2.42852	32.412	9.8644e-13	2.55257e-11
ENSG00000105371	ICAM4	HGNC:5347	0.18315	-1.32067	-3.7231	-3.47861	-2.40242	-2.15793	0.24449	-0.550396	32.4068	9.8942e-13	2.55624e-11
ENSG00000154319	FAM167A	HGNC:15549	0.786941	-1.31692	-3.41887	-0.0463877	-2.10195	1.27054	3.37248	5.25702	32.4433	1.0047e-12	2.59162e-11
ENSG00000239887	C1orf226	HGNC:34351	0.861731	-2.99265	-5.30498	-2.60723	-2.31233	0.385426	2.69776	2.08532	32.3792	1.03364e-12	2.66206e-11
ENSG00000243649	CFB	HGNC:1037	1.08591	-1.44874	2.08307	-2.56067	3.53181	-1.11193	-4.64374	4.27234	32.3888	1.03682e-12	2.66605e-11
ENSG00000214518	KRTAP2-2	HGNC:18905	0.396619	6.66111	5.11622	7.9513	-1.5449	1.29018	2.83508	-0.415557	32.3054	1.05307e-12	2.70359e-11
ENSG00000159322	ADPGK	HGNC:25250	-0.210606	-0.544119	-0.77431	-0.769788	-0.230192	-0.22567	0.00452181	6.00195	32.2949	1.05569e-12	2.70607e-11
ENSG00000117899	MESD	HGNC:13520	0.0852606	0.0337526	0.912533	-0.353548	0.87878	-0.3873	-1.26608	6.55071	32.2784	1.06585e-12	2.72745e-11
ENSG00000136044	APPL2	HGNC:18242	0.0609176	0.276041	1.39405	0.512306	1.11801	0.236265	-0.881744	5.61415	32.2759	1.06737e-12	2.72745e-11
ENSG00000147526	TACC1	HGNC:11522	0.0989413	-0.0171156	-0.0695612	1.18828	-0.0524456	1.2054	1.25784	7.20115	32.2703	1.07088e-12	2.73217e-11
ENSG00000107443	CCNJ	HGNC:23434	-0.0741813	-0.0103572	-0.930661	-0.611962	-0.920304	-0.601605	0.318699	3.56594	32.2505	1.08325e-12	2.75941e-11
ENSG00000117020	AKT3	HGNC:393	0.315091	1.18762	1.69621	0.944186	0.508587	-0.243433	-0.75202	6.39361	32.2399	1.08994e-12	2.77214e-11
ENSG00000099937	SERPIND1	HGNC:4838	0.734821	-1.42066	-3.88664	2.36663	-2.46598	3.78729	6.25327	1.14657	32.2491	1.09677e-12	2.78517e-11
ENSG00000083799	CYLD	HGNC:2584	0.109064	0.549838	1.16428	1.41468	0.614438	0.864839	0.250401	5.39775	32.2198	1.10271e-12	2.79592e-11
ENSG00000142156	COL6A1	HGNC:2211	-0.352764	-0.870187	0.303212	-1.70082	1.1734	-0.830633	-2.00403	11.2315	32.2087	1.1099e-12	2.80686e-11
ENSG00000116701	NCF2	HGNC:7661	0.476778	0.883535	4.22954	3.10261	3.34601	2.21908	-1.12693	-0.84641	32.2078	1.11045e-12	2.80686e-11
ENSG00000158769	F11R	HGNC:14685	0.993213	-1.93139	-3.73105	-4.42492	-1.79966	-2.49353	-0.69387	3.42148	32.2664	1.11291e-12	2.80873e-11
ENSG00000175155	YPEL2	HGNC:18326	0.310423	-1.11154	0.839581	-1.43891	1.95113	-0.327368	-2.27849	3.28121	32.1514	1.14746e-12	2.89146e-11
ENSG00000275226	LINC00547	HGNC:43682	0.482366	2.76422	6.91037	7.28755	4.14615	4.52333	0.377175	-1.31672	32.1325	1.16017e-12	2.91899e-11
ENSG00000163737	PF4	HGNC:8861	0.534391	-3.98674	-3.20253	-5.31432	0.784211	-1.32758	-2.11179	-0.662247	32.1168	1.17077e-12	2.94114e-11
ENSG00000227403	LINC01806	HGNC:52599	0.410392	-1.3525	-8.98505	-8.02346	-7.63255	-6.67096	0.961586	-0.655688	36.5	1.18792e-12	2.97964e-11
ENSG00000230228	H3P1	HGNC:43794	-0.0105451	0.0824931	5.05338	1.22486	4.97089	1.14237	-3.82852	-3.99354	32.043	1.22221e-12	3.06096e-11
ENSG00000138640	FAM13A	HGNC:19367	0.0577294	-0.50096	-1.0571	-1.01103	-0.556141	-0.51007	0.0460711	4.71326	32.0065	1.24854e-12	3.12212e-11
ENSG00000162510	MATN1	HGNC:6907	-0.312723	-1.75622	-1.74984	-2.83975	0.00638366	-1.08353	-1.08991	-0.562276	31.9954	1.25667e-12	3.13765e-11
ENSG00000269416	LINC01224	HGNC:49676	0.193126	0.188053	7.07827	6.64227	6.89022	6.45421	-0.436005	-2.41747	31.9883	1.26185e-12	3.14578e-11
ENSG00000228218	ATF4P3	HGNC:788	0.454067	0.243234	3.00174	-0.25246	2.75851	-0.495694	-3.2542	0.0502373	31.9655	1.27879e-12	3.18315e-11
ENSG00000177469	CAVIN1	HGNC:9688	-0.303689	1.13567	1.13188	0.799671	-0.00378695	-0.335998	-0.332211	9.87012	31.9588	1.28376e-12	3.19067e-11
ENSG00000158555	GDPD5	HGNC:28804	0.464205	1.80778	3.10016	1.06269	1.29237	-0.745089	-2.03746	2.50333	31.9292	1.30617e-12	3.24145e-11
ENSG00000105880	DLX5	HGNC:2918	0.60593	-0.458087	6.51464	6.09106	6.97273	6.54914	-0.423588	0.41438	31.9876	1.30846e-12	3.2422e-11
ENSG00000197170	PSMD12	HGNC:9557	-0.0317914	0.561066	-0.159369	0.663474	-0.720435	0.102408	0.822843	6.16428	31.8917	1.3351e-12	3.30321e-11
ENSG00000106635	BCL7B	HGNC:1005	0.340501	0.668541	0.157258	1.15519	-0.511283	0.486654	0.997936	5.39022	31.8872	1.33862e-12	3.30692e-11
ENSG00000074181	NOTCH3	HGNC:7883	0.830771	1.31035	2.64197	3.77359	1.33162	2.46324	1.13163	5.92026	31.9364	1.34813e-12	3.3254e-11
ENSG00000227502	MROCKI	HGNC:50323	0.552534	0.708314	4.4547	5.00895	3.74639	4.30063	0.554248	-0.159159	31.8039	1.40608e-12	3.46174e-11
ENSG00000240602	AADACP1	HGNC:50305	0.230471	0.885344	-3.44813	5.39273	-4.33347	4.50739	8.84086	-1.75953	36.1374	1.40784e-12	3.46174e-11
ENSG00000169231	THBS3	HGNC:11787	0.664831	0.162637	1.41921	-1.18587	1.25657	-1.34851	-2.60508	5.29108	31.8146	1.40976e-12	3.46174e-11
ENSG00000127334	DYRK2	HGNC:3093	0.190549	0.887229	1.41479	0.632292	0.527559	-0.254937	-0.782496	5.15716	31.7685	1.4349e-12	3.51819e-11
ENSG00000101251	SEL1L2	HGNC:15897	0.413886	2.51012	8.74851	0	6.23839	-2.51012	-8.74851	-2.23946	57.4633	1.44331e-12	3.52991e-11
ENSG00000180875	GREM2	HGNC:17655	0.976088	0.224863	5.64552	3.48195	5.42066	3.25708	-2.16357	3.84413	31.8186	1.444e-12	3.52991e-11
ENSG00000007923	DNAJC11	HGNC:25570	-0.287217	0.391846	-0.555238	0.219925	-0.947084	-0.171921	0.775163	5.92953	31.7457	1.45421e-12	3.54956e-11
ENSG00000139193	CD27	HGNC:11922	-0.096058	-1.46566	-0.73355	-2.0055	0.732109	-0.539838	-1.27195	1.88732	31.7312	1.46665e-12	3.57129e-11
ENSG00000226525	RPS7P10	HGNC:39903	0.607958	-0.505808	2.35825	-0.307186	2.86406	0.198622	-2.66544	-1.16245	31.7302	1.46747e-12	3.57129e-11
ENSG00000154493	C10orf90	HGNC:26563	-0.0122322	1.89835	4.43094	2.95828	2.53259	1.05993	-1.47266	-0.856626	31.7172	1.47871e-12	3.59328e-11
ENSG00000182580	EPHB3	HGNC:3394	0.60673	-0.373682	2.66223	-1.75597	3.03591	-1.38228	-4.4182	2.33031	31.7326	1.49346e-12	3.62375e-11
ENSG00000123815	COQ8B	HGNC:19041	-0.0717194	-0.863481	-0.80905	-1.08323	0.0544302	-0.219746	-0.274176	3.843	31.6806	1.51077e-12	3.66033e-11
ENSG00000176749	CDK5R1	HGNC:1775	-0.393093	0.337326	0.61194	1.62518	0.274613	1.28785	1.01324	1.45283	31.6711	1.51927e-12	3.67546e-11
ENSG00000151276	MAGI1	HGNC:946	0.275195	1.84919	1.83776	1.20856	-0.0114275	-0.640636	-0.629208	5.36558	31.665	1.53416e-12	3.70601e-11
ENSG00000263818	RDM1P5	HGNC:53921	-0.0408413	0.202758	4.0046	0.308464	3.80184	0.105706	-3.69613	-1.73289	31.6221	1.56364e-12	3.77164e-11
ENSG00000154945	ANKRD40	HGNC:28233	-0.0990288	0.575636	0.542539	1.1757	-0.0330964	0.600067	0.633164	5.7951	31.603	1.58129e-12	3.80859e-11
ENSG00000187955	COL14A1	HGNC:2191	1.29339	-3.874	1.0427	-6.49692	4.91669	-2.62292	-7.53961	5.69449	31.6545	1.58952e-12	3.82281e-11
ENSG00000233308	OSTN-AS1	HGNC:41250	0.553497	2.30687	0.620605	5.59664	-1.68627	3.28976	4.97603	-1.2969	31.5815	1.6014e-12	3.84571e-11
ENSG00000175352	NRIP3	HGNC:1167	0.58428	1.90258	-0.12687	1.79275	-2.02945	-0.109832	1.91962	4.26305	31.5888	1.61262e-12	3.86698e-11
ENSG00000162520	SYNC	HGNC:28897	0.209108	1.26301	1.8332	0.676192	0.570194	-0.586817	-1.15701	5.8364	31.562	1.61985e-12	3.87863e-11
ENSG00000272674	PCDHB16	HGNC:14546	0.434411	0.234183	4.1173	0.877579	3.88312	0.643396	-3.23972	0.38054	31.555	1.62656e-12	3.889e-11
ENSG00000110931	CAMKK2	HGNC:1470	-0.199278	-0.0765799	0.753683	0.114396	0.830263	0.190976	-0.639287	5.39912	31.4929	1.68707e-12	4.0278e-11
ENSG00000140943	MBTPS1	HGNC:15456	-0.383963	0.23308	0.403137	-0.3947	0.170056	-0.62778	-0.797836	7.06737	31.4668	1.71326e-12	4.08435e-11
ENSG00000155760	FZD7	HGNC:4045	0.495465	1.53114	2.87754	1.88068	1.3464	0.349536	-0.996865	5.39755	31.4985	1.74188e-12	4.14655e-11
ENSG00000087995	METTL2A	HGNC:25755	-0.685578	-0.0604792	-0.770967	-0.0713093	-0.710488	-0.0108301	0.699658	3.58141	31.4045	1.77729e-12	4.22469e-11
ENSG00000133789	SWAP70	HGNC:17070	-0.0835852	0.567404	1.07584	0.731376	0.508437	0.163972	-0.344465	5.76275	31.3899	1.7927e-12	4.24964e-11
ENSG00000051596	THOC3	HGNC:19072	0.474066	-1.26574	-1.95932	-1.69755	-0.693582	-0.431811	0.26177	3.86084	31.3896	1.79299e-12	4.24964e-11
ENSG00000188581	KRTAP1-1	HGNC:16772	0.628648	5.02204	7.98156	8.01477	2.95952	2.99273	0.0332068	-1.22598	31.374	1.80958e-12	4.28155e-11
ENSG00000090863	GLG1	HGNC:4316	-0.392257	-0.0530623	0.373206	-0.663507	0.426268	-0.610445	-1.03671	8.0035	31.372	1.81169e-12	4.28155e-11
ENSG00000177380	PPFIA3	HGNC:9247	0.408913	-2.27348	-2.58396	-1.38771	-0.31048	0.885767	1.19625	2.14239	31.3549	1.83009e-12	4.31189e-11
ENSG00000109906	ZBTB16	HGNC:12930	1.04983	-7.29964	-6.98027	-4.33212	0.319361	2.96752	2.64815	2.40817	31.4119	1.83285e-12	4.31189e-11
ENSG00000196549	MME	HGNC:7154	0.953418	-2.00428	-3.39829	-3.84149	-1.394	-1.8372	-0.443198	9.92094	31.4107	1.8341e-12	4.31189e-11
ENSG00000049239	H6PD	HGNC:4795	0.253204	-1.08737	-0.617818	-1.68323	0.469551	-0.595862	-1.06541	7.37873	31.3503	1.83507e-12	4.31189e-11
ENSG00000057704	TMCC3	HGNC:29199	0.804652	-0.0153272	-5.21278	-1.63668	-5.19745	-1.62135	3.5761	3.35114	31.2923	1.96667e-12	4.60579e-11
ENSG00000152669	CCNO	HGNC:18576	0.776086	1.27647	5.58659	2.2294	4.31012	0.952926	-3.3572	-1.08039	31.2324	1.96761e-12	4.60579e-11
ENSG00000102755	FLT1	HGNC:3763	1.36041	1.56357	-4.83021	-2.78368	-6.39378	-4.34725	2.04653	6.82342	31.2884	1.97124e-12	4.60579e-11
ENSG00000256151	ADGRD1-AS1	HGNC:53314	0.345831	1.94993	6.52389	0.0911986	4.57396	-1.85873	-6.43269	-2.31419	31.2291	1.97141e-12	4.60579e-11
ENSG00000159251	ACTC1	HGNC:143	1.45737	3.29254	7.6802	0.251404	4.38765	-3.04114	-7.42879	2.8548	31.2697	1.99305e-12	4.64969e-11
ENSG00000107758	PPP3CB	HGNC:9315	-0.452185	0.64035	0.6754	0.594001	0.0350502	-0.0463495	-0.0813997	5.93873	31.1928	2.01428e-12	4.69252e-11
ENSG00000226051	ZNF503-AS1	HGNC:27370	-0.189563	-1.27028	4.74101	3.19157	6.01129	4.46185	-1.54944	-3.11342	31.1891	2.01868e-12	4.69609e-11
ENSG00000055118	KCNH2	HGNC:6251	0.502588	0.836333	-4.92613	-5.08264	-5.76246	-5.91898	-0.156511	-0.0221249	31.1682	2.04385e-12	4.74784e-11
ENSG00000118898	PPL	HGNC:9273	1.41295	-2.94974	1.38917	-2.94835	4.33891	0.00139509	-4.33752	1.96899	31.1968	2.04673e-12	4.74784e-11
ENSG00000186815	TPCN1	HGNC:18182	0.178151	-1.10653	-0.651001	-1.48443	0.455525	-0.377908	-0.833433	5.72524	31.1378	2.08099e-12	4.82047e-11
ENSG00000237943	PRKCQ-AS1	HGNC:44689	0.0412472	-0.946522	-5.68896	-1.40446	-4.74243	-0.457939	4.2845	-0.650795	31.1253	2.09648e-12	4.84948e-11
ENSG00000244921	MTCYBP18	HGNC:51976	1.54101	-0.26359	5.08754	0.794085	5.35113	1.05767	-4.29346	0.241979	31.1502	2.10679e-12	4.86644e-11
ENSG00000176490	DIRAS1	HGNC:19127	0.943559	1.71438	4.06119	2.32238	2.34682	0.608004	-1.73881	2.58615	31.1555	2.11335e-12	4.87472e-11
ENSG00000171860	C3AR1	HGNC:1319	0.599466	-2.1534	-4.68344	-3.36373	-2.53004	-1.21033	1.31971	1.18353	31.0773	2.16228e-12	4.98056e-11
ENSG00000114698	PLSCR4	HGNC:16497	0.747925	-0.364884	1.78678	-0.669951	2.15167	-0.305066	-2.45673	4.66707	31.0878	2.19114e-12	5.03993e-11
ENSG00000249491	EGFLAM-AS1	HGNC:41169	0.221052	-4.41643	-6.98598	-8.29666	-2.56955	-3.88023	-1.31068	-1.64079	34.7014	2.24844e-12	5.16446e-11
ENSG00000167461	RAB8A	HGNC:7007	-0.336368	0.459835	-0.140663	0.711538	-0.600497	0.251704	0.852201	5.90153	30.9958	2.26405e-12	5.19302e-11
ENSG00000197182	MIRLET7BHG	HGNC:37189	0.364461	0.0319556	0.990096	2.0271	0.95814	1.99515	1.03701	3.29415	30.9762	2.29061e-12	5.24658e-11
ENSG00000186564	FOXD2	HGNC:3803	-0.0809184	1.18332	2.35867	3.86906	1.17534	2.68574	1.51039	-0.531391	30.9624	2.30946e-12	5.28237e-11
ENSG00000186479	RGS7BP	HGNC:23271	0.947061	3.2599	7.88607	4.31651	4.62617	1.05661	-3.56956	-0.911019	30.9679	2.3228e-12	5.30547e-11
ENSG00000119638	NEK9	HGNC:18591	-0.0219601	-0.759436	0.185724	-1.06391	0.945161	-0.30447	-1.24963	6.29855	30.9492	2.32762e-12	5.30906e-11
ENSG00000166548	TK2	HGNC:11831	0.21771	-0.347131	0.86293	-0.217746	1.21006	0.129385	-1.08068	4.68092	30.9319	2.35172e-12	5.35655e-11
ENSG00000140526	ABHD2	HGNC:18717	0.313807	0.304023	1.44078	1.64137	1.13675	1.33735	0.200596	6.99992	30.9041	2.39101e-12	5.43847e-11
ENSG00000146555	SDK1	HGNC:19307	0.9136	-2.01936	-4.7904	-1.73561	-2.77103	0.28375	3.05478	2.40268	30.9052	2.42452e-12	5.50704e-11
ENSG00000159461	AMFR	HGNC:463	-0.283217	0.172195	0.772208	0.48169	0.600012	0.309495	-0.290517	5.80178	30.8608	2.45344e-12	5.56266e-11
ENSG00000274641	H2BC17	HGNC:4758	1.26907	-0.497931	-0.823751	5.10434	-0.32582	5.60227	5.92809	-1.3318	30.8599	2.45581e-12	5.56266e-11
ENSG00000049759	NEDD4L	HGNC:7728	0.818996	2.71762	2.40464	4.24024	-0.31298	1.52262	1.8356	4.37841	30.9013	2.47894e-12	5.60728e-11
ENSG00000188549	CCDC9B	HGNC:33488	0.493607	0.947137	-0.136724	2.07765	-1.08386	1.13052	2.21438	5.91308	30.8699	2.48539e-12	5.61197e-11
ENSG00000152465	NMT2	HGNC:7858	0.259492	0.557625	0.629884	1.58505	0.0722581	1.02743	0.955171	5.28564	30.8374	2.48788e-12	5.61197e-11
ENSG00000109618	SEPSECS	HGNC:30605	-0.14874	-0.988589	0.0940096	-0.932595	1.0826	0.0559945	-1.0266	2.79844	30.8215	2.51166e-12	5.65782e-11
ENSG00000157617	C2CD2	HGNC:1266	0.167462	0.217554	1.01442	1.24489	0.796862	1.02733	0.23047	4.94055	30.816	2.51991e-12	5.66858e-11
ENSG00000131323	TRAF3	HGNC:12033	-0.130687	0.603595	0.987149	0.431792	0.383553	-0.171803	-0.555357	5.32732	30.8114	2.52679e-12	5.67625e-11
ENSG00000136960	ENPP2	HGNC:3357	1.23003	-2.99723	2.83318	0.246912	5.83042	3.24415	-2.58627	4.79271	30.8651	2.53294e-12	5.68226e-11
ENSG00000188735	TMEM120B	HGNC:32008	-0.361271	-0.0908561	-0.826058	-0.374913	-0.735201	-0.284057	0.451145	4.90612	30.7923	2.55585e-12	5.7258e-11
ENSG00000146197	SCUBE3	HGNC:13655	1.27964	4.03801	7.30694	5.0015	3.26893	0.963492	-2.30544	6.37069	30.79	2.64875e-12	5.92582e-11
ENSG00000087269	NOP14	HGNC:16821	-0.255897	0.279112	-0.416493	0.422877	-0.695604	0.143765	0.83937	5.74202	30.7095	2.68542e-12	5.99965e-11
ENSG00000224078	SNHG14	HGNC:37462	0.0890634	0.679332	-0.963953	-0.52017	-1.64328	-1.1995	0.443784	6.07273	30.7066	2.68998e-12	6.00164e-11
ENSG00000235387	SPAAR	HGNC:27244	-0.244172	-0.734856	1.73846	-0.396514	2.47331	0.338342	-2.13497	-1.01465	30.7038	2.69446e-12	6.00344e-11
ENSG00000107968	MAP3K8	HGNC:6860	0.604265	-1.80047	-0.370522	-3.39295	1.42995	-1.59247	-3.02242	3.13382	30.7137	2.7027e-12	6.01361e-11
ENSG00000109193	SULT1E1	HGNC:11377	1.43686	-2.2331	-8.7398	-11.527	-6.5067	-9.2939	-2.7872	3.75831	30.7503	2.71216e-12	6.02646e-11
ENSG00000153495	TEX29	HGNC:20370	0.360781	-2.52054	-4.15747	-4.13686	-1.63693	-1.61632	0.020615	0.565376	30.6825	2.72903e-12	6.05571e-11
ENSG00000101542	CDH20	HGNC:1760	0.726118	-3.41783	-6.58994	-1.77555	-3.1721	1.64229	4.81439	0.6501	30.6848	2.74218e-12	6.07664e-11
ENSG00000066629	EML1	HGNC:3330	0.582813	0.32182	2.3689	1.61885	2.04708	1.29703	-0.750046	3.98609	30.6853	2.75467e-12	6.09606e-11
ENSG00000011105	TSPAN9	HGNC:21640	0.810109	-0.777863	-1.66827	-1.69315	-0.890407	-0.915289	-0.0248823	5.50198	30.6645	2.7587e-12	6.09673e-11
ENSG00000008300	CELSR3	HGNC:3230	0.254006	-2.05968	-1.54553	-1.98689	0.514144	0.0727835	-0.441361	2.58304	30.6392	2.80062e-12	6.18102e-11
ENSG00000115446	UNC50	HGNC:16046	-0.0344148	-0.880606	-0.00756114	-1.01844	0.873045	-0.137832	-1.01088	4.37036	30.5431	2.96668e-12	6.5387e-11
ENSG00000068885	IFT80	HGNC:29262	0.219132	-0.828262	0.327731	-0.866374	1.15599	-0.0381119	-1.19411	5.17755	30.5399	2.97243e-12	6.54254e-11
ENSG00000105643	ARRDC2	HGNC:25225	0.427997	-0.502774	1.35446	0.282769	1.85723	0.785543	-1.07169	2.64623	30.5342	2.98258e-12	6.55607e-11
ENSG00000123500	COL10A1	HGNC:2185	2.06153	-0.933318	4.00199	5.63067	4.93531	6.56399	1.62868	3.73556	30.5687	3.02267e-12	6.63527e-11
ENSG00000248329	APELA	HGNC:48925	1.61707	-2.69586	9.70194	-2.69586	12.3978	0	-12.3978	1.53289	44.9889	3.02983e-12	6.64023e-11
ENSG00000186469	GNG2	HGNC:4404	0.706525	-0.57354	-2.45069	-1.84436	-1.87715	-1.27082	0.606327	4.96631	30.5396	3.03305e-12	6.64023e-11
ENSG00000156218	ADAMTSL3	HGNC:14633	0.59069	-0.388649	3.8277	-3.78274	4.21635	-3.39409	-7.61044	-2.07864	30.4944	3.05462e-12	6.6785e-11
ENSG00000165055	METTL2B	HGNC:18272	-0.174445	0.0671973	-0.846186	-0.0635011	-0.913384	-0.130698	0.782685	4.91207	30.4868	3.06866e-12	6.70025e-11
ENSG00000139364	TMEM132B	HGNC:29397	1.72412	1.33319	4.33315	5.45762	2.99996	4.12442	1.12446	1.2858	30.4959	3.14091e-12	6.84885e-11
ENSG00000218052	ADAMTS7P4	HGNC:49410	0.451572	-2.90866	-3.43306	-2.4425	-0.524396	0.466159	0.990556	-0.186006	30.4298	3.17545e-12	6.90658e-11
ENSG00000174718	RESF1	HGNC:25559	0.562979	-0.936117	-1.48613	-1.426	-0.550013	-0.489885	0.0601273	5.10144	30.4296	3.17583e-12	6.90658e-11
ENSG00000276368	H2AC14	HGNC:4727	1.74051	0.10791	-2.45031	5.07055	-2.55822	4.96264	7.52087	0.313757	30.4755	3.19239e-12	6.93338e-11
ENSG00000116132	PRRX1	HGNC:9142	0.411461	0.263125	2.072	1.3066	1.80887	1.04347	-0.765398	7.65068	30.4025	3.24721e-12	7.04308e-11
ENSG00000198948	MFAP3L	HGNC:29083	1.10434	2.20723	4.44118	1.70447	2.23395	-0.502762	-2.73671	3.21088	30.4338	3.27707e-12	7.09438e-11
ENSG00000164220	F2RL2	HGNC:3539	1.02889	3.19531	0.360047	3.63604	-2.83527	0.440725	3.27599	5.10347	30.4301	3.28424e-12	7.09438e-11
ENSG00000165323	FAT3	HGNC:23112	0.6638	5.95683	5.94222	4.40856	-0.0146038	-1.54827	-1.53366	1.51012	30.4224	3.28557e-12	7.09438e-11
ENSG00000181885	CLDN7	HGNC:2049	0.271264	-2.50898	-1.90041	-2.36856	0.608574	0.140428	-0.468146	0.444796	30.3718	3.28821e-12	7.09438e-11
ENSG00000179776	CDH5	HGNC:1764	0.267662	-0.720512	5.13502	-0.401356	5.85553	0.319156	-5.53638	-2.89769	30.3636	3.30442e-12	7.11996e-11
ENSG00000277957	SENP3-EIF4A1	HGNC:49182	-0.346805	-0.204264	-1.09685	-0.252182	-0.892585	-0.0479179	0.844667	9.55991	30.3465	3.3386e-12	7.18415e-11
ENSG00000186684	CYP27C1	HGNC:33480	0.731981	-1.26062	6.23407	3.38869	7.49469	4.64931	-2.84538	0.573404	30.3912	3.36174e-12	7.22444e-11
ENSG00000070778	PTPN21	HGNC:9651	-0.193839	0.806774	0.987661	0.896134	0.180887	0.0893604	-0.0915271	5.27573	30.3099	3.41314e-12	7.32525e-11
ENSG00000070193	FGF10	HGNC:3666	0.871306	-3.27139	5.34551	2.48633	8.6169	5.75772	-2.85918	-1.37709	30.2941	3.47369e-12	7.44544e-11
ENSG00000136153	LMO7	HGNC:6646	0.294402	1.82563	2.38702	1.91679	0.561389	0.0911624	-0.470227	8.2659	30.2754	3.5053e-12	7.50337e-11
ENSG00000121281	ADCY7	HGNC:238	0.45458	-0.314628	0.863776	-0.761501	1.1784	-0.446873	-1.62528	5.88426	30.2553	3.52725e-12	7.54047e-11
ENSG00000163293	NIPAL1	HGNC:27194	0.576068	1.66748	-1.59756	1.88752	-3.26503	0.220047	3.48508	1.90856	30.249	3.54056e-12	7.55906e-11
ENSG00000065485	PDIA5	HGNC:24811	0.350421	-0.477479	0.0909736	-1.61363	0.568453	-1.13615	-1.7046	5.53831	30.2227	3.59725e-12	7.67008e-11
ENSG00000138080	EMILIN1	HGNC:19880	-0.0823167	-1.09152	-0.25866	-1.72722	0.832856	-0.635703	-1.46856	8.08584	30.2069	3.63167e-12	7.73338e-11
ENSG00000143429	LSP1P4	HGNC:53915	0.0494584	-1.08287	-2.56967	-2.08795	-1.4868	-1.00508	0.481717	2.7509	30.1766	3.69885e-12	7.8662e-11
ENSG00000157184	CPT2	HGNC:2330	-0.475118	-0.592694	-0.772158	-0.566932	-0.179464	0.0257624	0.205226	4.19136	30.1675	3.71916e-12	7.89639e-11
ENSG00000134815	DHX34	HGNC:16719	-0.289097	0.594736	-0.291213	0.657118	-0.88595	0.0623823	0.948332	4.27606	30.1659	3.72271e-12	7.89639e-11
ENSG00000235831	BHLHE40-AS1	HGNC:44471	0.383575	-1.84143	-1.42573	-2.97224	0.415702	-1.13081	-1.54652	2.37197	30.1364	3.78962e-12	8.02791e-11
ENSG00000166913	YWHAB	HGNC:12849	-0.586811	0.479494	0.15387	0.683003	-0.325623	0.20351	0.529133	8.35995	30.0811	3.91865e-12	8.29051e-11
ENSG00000238741	SCARNA7	HGNC:32563	1.70733	1.26401	0.574162	5.62974	-0.689849	4.36573	5.05558	-0.282573	30.0942	3.92954e-12	8.29331e-11
ENSG00000164576	SAP30L	HGNC:25663	0.139143	0.123493	1.15642	-0.0384106	1.03293	-0.161903	-1.19483	4.45438	30.0762	3.93012e-12	8.29331e-11
ENSG00000133256	PDE6B	HGNC:8786	0.00376094	-1.99561	-4.39044	-2.54869	-2.39483	-0.553082	1.84175	-1.13555	30.0602	3.96855e-12	8.36363e-11
ENSG00000183114	FAM43B	HGNC:31791	0.862586	-1.63728	4.41849	-0.273388	6.05578	1.3639	-4.69188	-1.17557	30.0559	3.97946e-12	8.37582e-11
ENSG00000267272	LINC01140	HGNC:27922	0.529479	-1.44957	2.16847	-1.55094	3.61804	-0.101365	-3.71941	0.0441035	30.029	4.04416e-12	8.50104e-11
ENSG00000198286	CARD11	HGNC:16393	0.60894	1.83496	-2.72521	-3.73765	-4.56017	-5.57261	-1.01244	2.97068	30.0817	4.05029e-12	8.50302e-11
ENSG00000186377	CYP4X1	HGNC:20244	0.443233	-0.372756	4.42086	1.5625	4.79362	1.93525	-2.85836	-4.09346	30.0182	4.07078e-12	8.53506e-11
ENSG00000178464	RPL10P16	HGNC:36882	0.936781	-0.486186	1.33973	-0.842476	1.82592	-0.35629	-2.18221	3.09713	30.0056	4.10181e-12	8.58911e-11
ENSG00000174482	LINGO2	HGNC:21207	0.800857	2.29246	-2.14785	-4.68549	-4.44031	-6.97794	-2.53763	1.353	30.042	4.12303e-12	8.62251e-11
ENSG00000154258	ABCA9	HGNC:39	1.03126	-0.313998	3.41271	-2.23689	3.7267	-1.9229	-5.6496	3.28334	30.0307	4.17688e-12	8.70243e-11
ENSG00000172638	EFEMP2	HGNC:3219	0.174817	0.47765	1.258	-0.206162	0.780348	-0.683812	-1.46416	7.44583	29.9757	4.17693e-12	8.70243e-11
ENSG00000183597	TANGO2	HGNC:25439	-0.0378572	0.621141	0.525022	1.01756	-0.0961191	0.396422	0.492541	4.37061	29.9745	4.17991e-12	8.70243e-11
ENSG00000170373	CST1	HGNC:2473	1.76759	-0.312594	-2.45771	5.97208	-2.14512	6.28467	8.42979	2.2436	30.0285	4.18253e-12	8.70243e-11
ENSG00000074964	ARHGEF10L	HGNC:25540	0.240685	0.0555585	1.67451	1.34979	1.61895	1.29423	-0.324726	3.87388	29.962	4.21175e-12	8.74774e-11
ENSG00000105664	COMP	HGNC:2227	1.77867	-1.28765	6.71245	-0.521134	8.00009	0.766515	-7.23358	6.65312	30.0157	4.21501e-12	8.74774e-11
ENSG00000111846	GCNT2	HGNC:4204	1.15867	-0.692224	2.3411	6.08683	3.03333	6.77906	3.74573	1.46956	29.999	4.25772e-12	8.82402e-11
ENSG00000182796	TMEM198B	HGNC:43629	0.548274	-1.67751	-1.22719	-1.47451	0.450325	0.203006	-0.247319	3.97246	29.9422	4.26255e-12	8.82402e-11
ENSG00000213574	LDHAP5	HGNC:6540	0.369885	1.24389	5.97878	3.43832	4.73489	2.19443	-2.54046	-1.72666	29.9066	4.35569e-12	8.99597e-11
ENSG00000257790	EIF4A1P4	HGNC:37923	0.488617	0.311498	6.12998	3.52899	5.81848	3.2175	-2.60098	-1.38231	29.9069	4.35661e-12	8.99597e-11
ENSG00000188783	PRELP	HGNC:9357	1.61795	0.961939	4.87856	2.07099	3.91662	1.10906	-2.80756	2.75841	29.9501	4.38567e-12	9.04454e-11
ENSG00000163638	ADAMTS9	HGNC:13202	1.31396	-1.14957	-4.9003	-4.23789	-3.75074	-3.08832	0.662413	4.36481	29.9064	4.50335e-12	9.27554e-11
ENSG00000149300	C11orf52	HGNC:30531	-0.0627163	-0.820803	2.54739	0.0509584	3.36819	0.871761	-2.49643	-1.89958	29.8416	4.53108e-12	9.32092e-11
ENSG00000175591	P2RY2	HGNC:8541	0.0693036	-0.454518	3.62169	3.00986	4.07621	3.46438	-0.611831	-1.12177	29.8365	4.54531e-12	9.33844e-11
ENSG00000113319	RASGRF2	HGNC:9876	0.857392	0.192497	-5.27817	0.271344	-5.47067	0.0788465	5.54952	4.59648	29.8887	4.55177e-12	9.33997e-11
ENSG00000088280	ASAP3	HGNC:14987	0.469131	-0.597429	1.03115	-1.42808	1.62858	-0.830655	-2.45923	4.71385	29.8297	4.59121e-12	9.40911e-11
ENSG00000165410	CFL2	HGNC:1875	-0.00323461	0.809166	0.292539	1.03437	-0.516627	0.225207	0.741834	7.30242	29.8089	4.62214e-12	9.46064e-11
ENSG00000104415	CCN4	HGNC:12769	1.30037	-7.05643	-1.43129	-4.08024	5.62514	2.97618	-2.64895	6.73818	29.8454	4.67279e-12	9.55235e-11
ENSG00000163064	EN1	HGNC:3342	0.838302	1.56584	5.57021	3.56686	4.00437	2.00102	-2.00335	2.11491	29.828	4.72246e-12	9.64183e-11
ENSG00000248429	FAM198B-AS1	HGNC:53132	0.429635	-0.583636	-0.766408	-3.94634	-0.182772	-3.36271	-3.17994	5.09475	29.8171	4.75391e-12	9.69394e-11
ENSG00000173894	CBX2	HGNC:1552	0.0317196	0.35226	-2.55888	-0.613868	-2.91114	-0.966128	1.94501	1.99507	29.7419	4.81444e-12	9.79372e-11
ENSG00000168575	SLC20A2	HGNC:10947	0.332768	0.642717	0.875082	1.67927	0.232366	1.03655	0.804183	5.96648	29.7412	4.81665e-12	9.79372e-11
ENSG00000143382	ADAMTSL4	HGNC:19706	0.693864	-2.50589	-0.537014	-1.70431	1.96888	0.80159	-1.16729	4.88964	29.7839	4.82108e-12	9.79372e-11
ENSG00000158258	CLSTN2	HGNC:17448	1.71148	-2.26994	-2.29435	4.53099	-0.0244156	6.80093	6.82535	4.68806	29.792	4.8268e-12	9.79372e-11
ENSG00000150687	PRSS23	HGNC:14370	0.478755	-0.114309	1.69251	-0.124058	1.80682	-0.00974893	-1.81657	8.27552	29.7273	4.8574e-12	9.84362e-11
ENSG00000164118	CEP44	HGNC:29356	-0.0968452	-1.1202	-0.705324	-1.06063	0.414881	0.0595745	-0.355306	3.59191	29.7144	4.89591e-12	9.90936e-11
ENSG00000173641	HSPB7	HGNC:5249	1.2819	2.18248	5.76978	3.54528	3.58731	1.36281	-2.2245	5.29082	29.7456	4.96478e-12	1.00363e-10
ENSG00000113100	CDH9	HGNC:1768	0.366603	-0.259939	6.30506	1.61133	6.565	1.87127	-4.69374	-3.00368	29.6802	4.99892e-12	1.00929e-10
ENSG00000100316	RPL3	HGNC:10332	-0.324193	-1.14976	-0.666895	-1.34143	0.482865	-0.191672	-0.674537	10.0733	29.6687	5.0341e-12	1.01514e-10
ENSG00000161960	EIF4A1	HGNC:3282	-0.363378	-0.216517	-1.07877	-0.265876	-0.862255	-0.0493591	0.812895	9.52697	29.6475	5.09983e-12	1.02713e-10
ENSG00000081760	AACS	HGNC:21298	0.120988	-0.634085	-1.02544	-1.24195	-0.391351	-0.607869	-0.216518	5.50036	29.6408	5.12058e-12	1.0298e-10
ENSG00000102804	TSC22D1	HGNC:16826	0.279152	-0.0591058	1.1211	0.242364	1.1802	0.30147	-0.878733	6.44607	29.6392	5.12572e-12	1.0298e-10
ENSG00000077942	FBLN1	HGNC:3600	0.590868	-2.07702	0.480204	-2.50166	2.55723	-0.424638	-2.98187	8.01072	29.6888	5.13915e-12	1.03067e-10
ENSG00000100302	RASD2	HGNC:18229	0.518506	2.17263	4.17833	2.20876	2.0057	0.0361265	-1.96957	-0.593942	29.6338	5.14266e-12	1.03067e-10
ENSG00000106554	CHCHD3	HGNC:21906	-0.191281	0.40795	-0.477875	0.364605	-0.885825	-0.0433446	0.84248	5.68449	29.6225	5.17801e-12	1.03649e-10
ENSG00000252714	RNA5SP392	HGNC:43292	0.451844	1.44955	-0.80654	2.41416	-2.25609	0.964605	3.2207	2.1354	29.6046	5.23508e-12	1.04663e-10
ENSG00000157150	TIMP4	HGNC:11823	0.505094	-2.63423	-2.99804	-4.08871	-0.363813	-1.45449	-1.09068	2.27442	29.6305	5.27147e-12	1.05262e-10
ENSG00000003989	SLC7A2	HGNC:11060	1.67797	-2.12788	-6.8638	-2.25331	-4.73592	-0.125436	4.61048	5.52615	29.6362	5.30632e-12	1.05829e-10
ENSG00000127418	FGFRL1	HGNC:3693	0.321713	1.81786	1.2285	0.908547	-0.589363	-0.909314	-0.319951	6.09521	29.5757	5.32834e-12	1.06138e-10
ENSG00000109971	HSPA8	HGNC:5241	-0.34305	0.765189	-0.221573	1.12678	-0.986762	0.361596	1.34836	10.6247	29.5663	5.359e-12	1.06619e-10
ENSG00000133101	CCNA1	HGNC:1577	1.64836	-3.9444	-9.0458	-7.36228	-5.1014	-3.41788	1.68352	2.57334	29.6055	5.4067e-12	1.07438e-10
ENSG00000164684	ZNF704	HGNC:32291	0.910052	-2.86825	3.56804	-1.78562	6.4363	1.08263	-5.35367	1.55093	29.6012	5.42073e-12	1.07484e-10
ENSG00000124107	SLPI	HGNC:11092	0.955223	-6.58367	-4.25453	-8.98597	2.32914	-2.4023	-4.73144	0.907152	29.6008	5.4222e-12	1.07484e-10
ENSG00000228495	LINC01013	HGNC:48987	0.864499	0.534308	5.34231	2.96553	4.808	2.43122	-2.37678	-2.01407	29.5435	5.43424e-12	1.07593e-10
ENSG00000116729	WLS	HGNC:30238	0.891179	-0.742065	-1.84917	-0.918618	-1.1071	-0.176553	0.930548	6.77318	29.5246	5.49724e-12	1.08708e-10
ENSG00000081052	COL4A4	HGNC:2206	0.888383	1.1693	4.8242	2.77405	3.6549	1.60474	-2.05016	1.71328	29.5606	5.5229e-12	1.09084e-10
ENSG00000189129	PLAC9	HGNC:19255	0.602807	-0.983905	2.20896	-1.28761	3.19287	-0.303703	-3.49657	2.70281	29.5361	5.56069e-12	1.09635e-10
ENSG00000163947	ARHGEF3	HGNC:683	0.487059	0.267766	-1.82327	-2.26363	-2.09104	-2.53139	-0.440356	4.13284	29.5312	5.57404e-12	1.09635e-10
ENSG00000134830	C5AR2	HGNC:4527	0.349704	-5.762	0.786648	3.00249	6.54865	8.76449	2.21584	-0.0864766	29.519	5.57413e-12	1.09635e-10
ENSG00000182168	UNC5C	HGNC:12569	0.530642	-0.200051	5.0404	6.21171	5.24045	6.41176	1.17131	0.720514	29.5544	5.57763e-12	1.09635e-10
ENSG00000182704	TSKU	HGNC:28850	0.0165326	-0.563705	-0.522469	-1.97456	0.0412369	-1.41086	-1.45209	5.39171	29.4492	5.75694e-12	1.13024e-10
ENSG00000243701	DUBR	HGNC:48569	0.62231	-1.65955	-2.2137	-0.885296	-0.554147	0.774253	1.3284	4.29583	29.4554	5.7803e-12	1.13287e-10
ENSG00000217027	TPT1P4	HGNC:49298	-0.142988	0.0239142	3.23353	0.526719	3.20962	0.502805	-2.70681	-2.08882	29.4415	5.7842e-12	1.13287e-10
ENSG00000145794	MEGF10	HGNC:29634	1.14375	-5.56428	-6.62164	-4.51114	-1.05736	1.05314	2.1105	2.55901	29.4922	5.79339e-12	1.13331e-10
ENSG00000223403	MEG9	HGNC:43874	0.362349	-1.0243	-1.99359	-2.04118	-0.969299	-1.01688	-0.0475814	2.99945	29.4071	5.90756e-12	1.15372e-10
ENSG00000109762	SNX25	HGNC:21883	0.58247	1.8405	1.78679	0.585016	-0.0537055	-1.25548	-1.20178	5.19227	29.4229	5.9118e-12	1.15372e-10
ENSG00000261801	LOXL1-AS1	HGNC:44169	0.812453	1.14357	2.73395	1.34194	1.59038	0.198375	-1.39201	5.1678	29.4565	5.92128e-12	1.15419e-10
ENSG00000131620	ANO1	HGNC:21625	1.05344	4.34019	9.80589	9.78126	5.46569	5.44106	-0.0246305	0.388203	29.4479	5.95255e-12	1.1589e-10
ENSG00000039068	CDH1	HGNC:1748	0.569947	1.57896	4.68202	0.947839	3.10306	-0.63112	-3.73418	-0.665396	29.371	6.03981e-12	1.17322e-10
ENSG00000165030	NFIL3	HGNC:7787	0.427033	-1.4015	-1.04025	-1.5948	0.361253	-0.1933	-0.554553	5.12407	29.3708	6.0404e-12	1.17322e-10
ENSG00000081377	CDC14B	HGNC:1719	0.163277	-0.0983574	1.0529	0.704139	1.15126	0.802496	-0.348764	4.66075	29.3587	6.08558e-12	1.18059e-10
ENSG00000227262	HCG4B	HGNC:22919	0.485353	-2.03949	2.38586	-1.14337	4.42536	0.896129	-3.52923	-0.8242	29.3462	6.13229e-12	1.18824e-10
ENSG00000101098	RIMS4	HGNC:16183	0.87279	-0.932013	4.25565	1.6307	5.18766	2.56271	-2.62495	-2.97274	29.3267	6.20617e-12	1.20113e-10
ENSG00000125629	INSIG2	HGNC:20452	0.138073	-0.518648	0.691933	-0.781277	1.21058	-0.262629	-1.47321	3.98042	29.2842	6.37027e-12	1.23144e-10
ENSG00000056291	NPFFR2	HGNC:4525	1.00745	-4.37027	-8.47963	-7.43447	-4.10936	-3.0642	1.04516	-0.195353	29.2918	6.49936e-12	1.25491e-10
ENSG00000116678	LEPR	HGNC:6554	1.69502	-0.566029	1.99944	0.537066	2.56547	1.10309	-1.46238	5.14048	29.2987	6.50924e-12	1.25533e-10
ENSG00000131467	PSME3	HGNC:9570	-0.0115856	0.355936	-0.538674	0.693748	-0.89461	0.337813	1.23242	7.32468	29.2243	6.60943e-12	1.27315e-10
ENSG00000182585	EPGN	HGNC:17470	0.769718	1.33529	2.37318	5.30703	1.03789	3.97174	2.93385	1.82045	29.2707	6.63467e-12	1.27651e-10
ENSG00000111348	ARHGDIB	HGNC:679	0.982676	2.04733	-2.24626	2.68585	-4.29359	0.638522	4.93211	4.34793	29.2509	6.71576e-12	1.29059e-10
ENSG00000179314	WSCD1	HGNC:29060	0.528045	-5.27615	-7.34573	0.428725	-2.06957	5.70488	7.77445	0.829701	29.241	6.75645e-12	1.2967e-10
ENSG00000091986	CCDC80	HGNC:30649	0.324104	0.685367	2.73733	-0.0272762	2.05196	-0.712644	-2.7646	10.3775	29.2035	6.7634e-12	1.2967e-10
ENSG00000167157	PRRX2	HGNC:21338	1.27273	-0.407206	3.59511	2.73104	4.00231	3.13824	-0.864069	3.46732	29.2351	6.78098e-12	1.29855e-10
ENSG00000108788	MLX	HGNC:11645	-0.464828	0.394393	-0.162919	0.635223	-0.557312	0.24083	0.798142	5.848	29.159	6.88048e-12	1.31606e-10
ENSG00000124104	SNX21	HGNC:16154	0.246343	-0.820066	0.202872	-0.885084	1.02294	-0.0650173	-1.08796	4.74062	29.1408	6.95781e-12	1.3293e-10
ENSG00000127083	OMD	HGNC:8134	1.53257	-2.89343	4.10424	-0.0239519	6.99767	2.86948	-4.1282	-0.589601	29.1026	7.18877e-12	1.37182e-10
ENSG00000143515	ATP8B2	HGNC:13534	0.0407344	0.205551	1.03167	-0.0404324	0.826116	-0.245983	-1.0721	6.79461	29.0705	7.26627e-12	1.385e-10
ENSG00000185129	PURA	HGNC:9701	0.406284	0.952234	0.953817	1.14787	0.00158242	0.195638	0.194056	5.83256	29.0612	7.30818e-12	1.39136e-10
ENSG00000132321	IQCA1	HGNC:26195	0.813322	-1.56211	3.33402	-3.98453	4.89613	-2.42242	-7.31854	-0.184131	29.0666	7.35886e-12	1.3981e-10
ENSG00000251349	MSANTD3-TMEFF1	HGNC:38838	-0.0743265	1.07691	0.519724	1.16625	-0.557182	0.0893404	0.646522	4.1127	29.0496	7.36065e-12	1.3981e-10
ENSG00000188467	SLC24A5	HGNC:20611	0.314231	2.7933	0.891178	3.06202	-1.90212	0.268718	2.17084	1.83597	29.0318	7.44176e-12	1.41186e-10
ENSG00000256618	MTRNR2L1	HGNC:37155	1.44419	4.45173	6.65981	10.1906	2.20808	5.73883	3.53074	-0.33957	29.075	7.48239e-12	1.41793e-10
ENSG00000150630	VEGFC	HGNC:12682	0.527127	2.40161	1.7003	1.98126	-0.701315	-0.420356	0.280959	6.36435	29.0406	7.59022e-12	1.43669e-10
ENSG00000182628	SKA2	HGNC:28006	0.227532	0.907939	0.0306801	1.28311	-0.877259	0.375175	1.25243	5.60351	28.9915	7.62952e-12	1.4408e-10
ENSG00000235790	PEF1-AS1	HGNC:40154	0.377445	-1.51264	0.526098	-2.61701	2.03874	-1.10436	-3.1431	3.39159	29.0081	7.62953e-12	1.4408e-10
ENSG00000108439	PNPO	HGNC:30260	0.107658	0.500003	-0.0762925	1.15064	-0.576296	0.650636	1.22693	4.2683	28.9884	7.6441e-12	1.44189e-10
ENSG00000108061	SHOC2	HGNC:15454	-0.00990776	0.699677	1.0282	0.806892	0.328521	0.107215	-0.221305	5.82312	28.9744	7.71087e-12	1.45281e-10
ENSG00000071242	RPS6KA2	HGNC:10431	0.458258	-1.39828	0.2672	-1.7657	1.66548	-0.367423	-2.0329	7.35415	28.9761	7.72723e-12	1.45296e-10
ENSG00000142173	COL6A2	HGNC:2212	-0.261937	-0.942838	0.772203	-1.34118	1.71504	-0.398345	-2.11339	10.8752	28.9705	7.72945e-12	1.45296e-10
ENSG00000154122	ANKH	HGNC:15492	0.561697	0.943105	2.19262	0.101468	1.24952	-0.841637	-2.09116	6.3753	28.9869	7.8199e-12	1.46827e-10
ENSG00000125384	PTGER2	HGNC:9594	1.11359	-2.54969	-3.32792	-3.11678	-0.77823	-0.56709	0.21114	5.61523	28.9656	8.0046e-12	1.50123e-10
ENSG00000162298	SYVN1	HGNC:20738	-0.0515722	-0.913297	-0.988605	-1.06916	-0.0753086	-0.155862	-0.0805533	6.88751	28.8966	8.09106e-12	1.51571e-10
ENSG00000139915	MDGA2	HGNC:19835	0.830032	4.811	-1.90308	-2.83972	-6.71408	-7.65072	-0.936639	-1.39365	28.9011	8.11276e-12	1.51803e-10
ENSG00000126561	STAT5A	HGNC:11366	0.186445	-0.688801	1.15406	-0.859752	1.84286	-0.170951	-2.01381	3.02216	28.8782	8.18372e-12	1.52798e-10
ENSG00000230453	ANKRD18B	HGNC:23644	0.737377	1.25367	-3.27335	2.58142	-4.52702	1.32775	5.85478	1.51225	28.8899	8.18704e-12	1.52798e-10
ENSG00000116574	RHOU	HGNC:17794	1.10484	-1.8357	-3.98195	-4.73087	-2.14625	-2.89517	-0.748915	4.42623	28.9277	8.19394e-12	1.52798e-10
ENSG00000213047	DENND1B	HGNC:28404	0.17269	0.846812	1.63068	1.05655	0.783871	0.209742	-0.574129	3.35425	28.8669	8.24128e-12	1.535e-10
ENSG00000120314	WDR55	HGNC:25971	-0.177597	0.216734	-0.702075	0.329209	-0.918809	0.112475	1.03128	5.73168	28.8651	8.25036e-12	1.535e-10
ENSG00000171872	KLF17	HGNC:18830	0.250438	-1.27294	4.18097	0.768657	5.45391	2.0416	-3.41231	-1.54816	28.852	8.31762e-12	1.54575e-10
ENSG00000064886	CHI3L2	HGNC:1933	0.931395	-6.76491	-2.16508	-6.19363	4.59983	0.571278	-4.02855	1.32691	28.8825	8.42619e-12	1.56382e-10
ENSG00000136238	RAC1	HGNC:9801	-0.300675	0.709299	0.12968	0.729106	-0.579619	0.0198072	0.599426	7.97494	28.8296	8.43396e-12	1.56382e-10
ENSG00000105514	RAB3D	HGNC:9779	0.512829	-1.6099	-1.50946	-1.239	0.100441	0.370905	0.270464	3.72689	28.7994	8.59354e-12	1.59161e-10
ENSG00000109171	SLAIN2	HGNC:29282	0.144741	0.807131	0.299574	1.03687	-0.507557	0.229736	0.737294	6.3383	28.79	8.64344e-12	1.59904e-10
ENSG00000101425	BPI	HGNC:1095	0.231801	0.39254	4.60728	1.98794	4.21474	1.5954	-2.61934	-2.39519	28.7815	8.68917e-12	1.60568e-10
ENSG00000044115	CTNNA1	HGNC:2509	-0.644056	0.629727	0.890521	0.546893	0.260794	-0.082835	-0.343628	8.25404	28.7506	8.85785e-12	1.635e-10
ENSG00000011422	PLAUR	HGNC:9053	0.312996	1.3953	-0.119195	0.794922	-1.51449	-0.600374	0.914117	6.31187	28.739	8.92147e-12	1.64489e-10
ENSG00000179008	C14orf39	HGNC:19849	0.628486	0.583109	1.2054	4.51276	0.622289	3.92966	3.30737	-1.43817	28.7358	8.93943e-12	1.64635e-10
ENSG00000169635	HIC2	HGNC:18595	0.00309786	-0.724336	-1.4279	-0.747917	-0.703562	-0.0235808	0.679982	2.92044	28.7306	8.9685e-12	1.64984e-10
ENSG00000168283	BMI1	HGNC:1066	0.0469125	0.313644	0.98655	0.389019	0.672906	0.0753751	-0.597531	5.63887	28.7283	8.98134e-12	1.65035e-10
ENSG00000221978	CCNL2	HGNC:20570	0.148252	-0.787633	0.07222	-0.879954	0.859853	-0.092321	-0.952174	6.77361	28.7119	9.07319e-12	1.66535e-10
ENSG00000144455	SUMF1	HGNC:20376	0.403294	-0.22828	0.82903	-0.825183	1.05731	-0.596903	-1.65421	4.61323	28.6763	9.2761e-12	1.70069e-10
ENSG00000166741	NNMT	HGNC:7861	0.382428	-1.89393	-0.486557	-3.42314	1.40737	-1.52922	-2.93659	8.23786	28.7195	9.32094e-12	1.707e-10
ENSG00000183840	GPR39	HGNC:4496	0.906837	3.52479	0.871659	2.04012	-2.65313	-1.48467	1.16846	4.63183	28.7023	9.42084e-12	1.72336e-10
ENSG00000091128	LAMB4	HGNC:6491	-0.222091	-1.6201	-4.24823	-2.01592	-2.62813	-0.395817	2.23231	-1.43428	28.6274	9.56284e-12	1.74738e-10
ENSG00000228502	EEF1A1P11	HGNC:3206	0.222723	0.127912	2.56153	0.58908	2.43362	0.461168	-1.97245	1.13401	28.6222	9.59394e-12	1.75091e-10
ENSG00000179954	SSC5D	HGNC:26641	0.797624	1.16558	3.99982	2.13647	2.83424	0.970891	-1.86335	5.12039	28.6713	9.60358e-12	1.75091e-10
ENSG00000182963	GJC1	HGNC:4280	0.466713	1.24011	0.856624	1.9356	-0.383482	0.695491	1.07897	5.49318	28.6133	9.67736e-12	1.7624e-10
ENSG00000250011	HMGB1P3	HGNC:4995	-0.377994	0.99704	-0.247426	1.14517	-1.24447	0.148132	1.3926	1.20938	28.5737	9.88801e-12	1.79876e-10
ENSG00000169218	RSPO1	HGNC:21679	0.444794	-1.70436	3.67731	-2.67006	5.38167	-0.965705	-6.34737	-1.8344	28.554	1.00104e-11	1.819e-10
ENSG00000162817	C1orf115	HGNC:25873	1.11131	-2.48882	-4.45853	-1.34687	-1.96971	1.14195	3.11167	1.67098	28.5464	1.00891e-11	1.83127e-10
ENSG00000134686	PHC2	HGNC:3183	-0.0579018	-0.92237	-1.24744	-0.423277	-0.325068	0.499093	0.824161	7.11831	28.5165	1.02472e-11	1.85791e-10
ENSG00000025708	TYMP	HGNC:3148	1.05042	-2.24231	-1.6325	-4.53089	0.609816	-2.28858	-2.8984	5.29477	28.5646	1.02618e-11	1.8585e-10
ENSG00000128641	MYO1B	HGNC:7596	0.0790403	0.603093	1.52334	0.910676	0.920251	0.307582	-0.612669	7.60185	28.4999	1.03542e-11	1.87315e-10
ENSG00000223825	DAZAP2P1	HGNC:43869	0.831668	1.01271	4.50956	0.586179	3.49685	-0.426533	-3.92338	-1.68289	28.4921	1.04042e-11	1.88011e-10
ENSG00000251493	FOXD1	HGNC:3802	0.872981	2.9178	2.34231	3.25011	-0.575493	0.33231	0.907803	4.93872	28.5205	1.05472e-11	1.90385e-10
ENSG00000244558	KCNK15-AS1	HGNC:49901	0.494039	-1.87333	3.13299	0.26633	5.00633	2.13966	-2.86666	-1.28359	28.4406	1.07447e-11	1.93736e-10
ENSG00000203880	PCMTD2	HGNC:15882	0.180609	-1.02273	-0.21991	-1.1477	0.802818	-0.124968	-0.927786	4.73491	28.4338	1.07905e-11	1.94348e-10
ENSG00000115165	CYTIP	HGNC:9506	0.21253	-0.964734	4.50108	4.06694	5.46581	5.03167	-0.434138	-3.3651	28.4178	1.08984e-11	1.96076e-10
ENSG00000177822	TENM3-AS1	HGNC:28076	0.523168	1.7732	3.62016	2.21758	1.84696	0.444383	-1.40258	1.9749	28.4108	1.09505e-11	1.96796e-10
ENSG00000029559	IBSP	HGNC:5341	0.429101	0.582984	6.51481	5.94559	5.93183	5.36261	-0.56922	-2.59725	28.4025	1.10033e-11	1.97528e-10
ENSG00000080845	DLGAP4	HGNC:24476	0.352998	0.923248	0.0285283	1.60821	-0.89472	0.684961	1.57968	7.32495	28.3825	1.11419e-11	1.99667e-10
ENSG00000183134	PTGDR2	HGNC:4502	0.10259	0.613311	-1.79764	0.873699	-2.41096	0.260388	2.67134	2.62854	28.3818	1.11469e-11	1.99667e-10
ENSG00000130222	GADD45G	HGNC:4097	0.124722	-1.91125	-1.77709	-4.32379	0.134159	-2.41255	-2.54671	0.0339582	28.3404	1.14396e-11	2.04685e-10
ENSG00000138074	SLC5A6	HGNC:11041	-0.0642093	-0.72712	-1.28465	-0.750569	-0.557535	-0.0234488	0.534086	5.42152	28.3347	1.14804e-11	2.05025e-10
ENSG00000231528	FAM225A	HGNC:27855	-0.00404479	-2.05213	3.18259	2.07344	5.23472	4.12557	-1.10915	-0.166904	28.3342	1.14836e-11	2.05025e-10
ENSG00000214900	LINC01588	HGNC:27503	-0.0781127	0.439805	-0.419664	1.69306	-0.859469	1.25325	2.11272	0.578452	28.2914	1.17959e-11	2.1037e-10
ENSG00000172460	PRSS30P	HGNC:28753	0.00817186	-3.63641	-2.46598	-3.50118	1.17043	0.135234	-1.0352	-1.075	28.2686	1.19661e-11	2.13174e-10
ENSG00000153029	MR1	HGNC:4975	0.377644	-0.245258	1.15735	0.881271	1.40261	1.12653	-0.276079	4.39053	28.2567	1.20556e-11	2.14534e-10
ENSG00000255823	MTRNR2L8	HGNC:37165	1.65205	0.769201	3.52813	5.9905	2.75893	5.2213	2.46237	2.48821	28.3012	1.20941e-11	2.14986e-10
ENSG00000170390	DCLK2	HGNC:19002	0.449526	1.7271	1.65878	0.541635	-0.0683241	-1.18547	-1.11714	3.58931	28.2468	1.21308e-11	2.15359e-10
ENSG00000277778	PGM5P2	HGNC:18965	0.459804	0.883107	-0.80143	1.95039	-1.68454	1.06729	2.75182	1.97516	28.2454	1.21414e-11	2.15359e-10
ENSG00000147650	LRP12	HGNC:31708	0.310856	1.36552	1.33471	0.612903	-0.0308129	-0.752621	-0.721808	5.81061	28.2416	1.21702e-11	2.15635e-10
ENSG00000145242	EPHA5	HGNC:3389	1.01666	3.22152	6.72096	5.72072	3.49944	2.4992	-1.00025	2.8506	28.288	1.21939e-11	2.15779e-10
ENSG00000182901	RGS7	HGNC:10003	0.0953017	1.84418	4.38339	4.38167	2.53921	2.53749	-0.00171909	-0.626878	28.2359	1.22137e-11	2.15779e-10
ENSG00000135744	AGT	HGNC:333	0.774491	0.90562	4.85473	0.948523	3.94911	0.042903	-3.90621	-0.163257	28.244	1.22179e-11	2.15779e-10
ENSG00000138623	SEMA7A	HGNC:10741	0.764102	3.50851	2.33017	2.523	-1.17834	-0.985507	0.192834	6.8438	28.2801	1.22549e-11	2.16199e-10
ENSG00000115109	EPB41L5	HGNC:19819	0.169591	-0.798843	-1.04818	-1.24447	-0.249338	-0.445629	-0.196292	3.91752	28.2098	1.24152e-11	2.1879e-10
ENSG00000235180	LINC00601	HGNC:43916	0.172411	0.772001	3.79558	1.1063	3.02358	0.334301	-2.68927	-1.19721	28.1835	1.26225e-11	2.22205e-10
ENSG00000232284	GNG12-AS1	HGNC:43938	0.831082	-0.474547	-2.2537	-0.64497	-1.77915	-0.170423	1.60873	2.50426	28.176	1.26819e-11	2.2301e-10
ENSG00000107295	SH3GL2	HGNC:10831	0.0293004	-0.43151	-1.85585	3.54371	-1.42434	3.97522	5.39957	-2.50156	28.1478	1.29086e-11	2.26754e-10
ENSG00000203709	MIR29B2CHG	HGNC:32018	0.42158	-2.7894	-1.63651	-1.46781	1.15289	1.32159	0.1687	1.84199	28.125	1.3095e-11	2.29781e-10
ENSG00000198914	POU3F3	HGNC:9216	1.6954	-3.31268	4.44856	6.8435	7.76124	10.1562	2.39494	0.620909	28.1589	1.32213e-11	2.31749e-10
ENSG00000217241	CBX3P9	HGNC:42881	0.405354	0.361666	3.59832	0.511044	3.23665	0.149378	-3.08728	-1.91216	28.1019	1.32866e-11	2.32643e-10
ENSG00000125414	MYH2	HGNC:7572	1.14793	0.448461	4.1632	-1.55114	3.71474	-1.9996	-5.71434	-0.237384	28.1075	1.33114e-11	2.32828e-10
ENSG00000185651	UBE2L3	HGNC:12488	-0.188537	0.55474	-0.393791	0.465541	-0.948531	-0.0891995	0.859332	6.91519	28.0869	1.34129e-11	2.34353e-10
ENSG00000152527	PLEKHH2	HGNC:30506	1.18684	0.258567	2.72333	0.786267	2.46477	0.5277	-1.93707	2.34111	28.0834	1.34424e-11	2.34618e-10
ENSG00000198373	WWP2	HGNC:16804	-0.000179155	0.578288	1.03144	1.15971	0.453152	0.581417	0.128265	5.26376	28.0804	1.34671e-11	2.34799e-10
ENSG00000187134	AKR1C1	HGNC:384	1.1341	-2.54685	1.70842	-2.6066	4.25527	-0.0597483	-4.31502	4.69449	28.1218	1.3532e-11	2.35679e-10
ENSG00000150938	CRIM1	HGNC:2359	0.250701	2.05788	1.40835	1.79092	-0.64953	-0.26696	0.38257	9.28235	28.0618	1.36263e-11	2.37068e-10
ENSG00000116194	ANGPTL1	HGNC:489	1.2909	-2.66143	-1.68105	-6.20348	0.980383	-3.54205	-4.52243	4.10433	28.0976	1.37391e-11	2.38777e-10
ENSG00000034152	MAP2K3	HGNC:6843	0.586606	0.82596	0.98281	2.14422	0.15685	1.31826	1.16141	5.68201	28.0387	1.39623e-11	2.42399e-10
ENSG00000187372	PCDHB13	HGNC:8684	0.277396	-0.298206	3.31632	0.418268	3.61453	0.716475	-2.89806	0.0439336	28.0168	1.40176e-11	2.431e-10
ENSG00000132639	SNAP25	HGNC:11132	0.646776	-4.4875	-6.01073	-1.8784	-1.52323	2.60909	4.13232	2.30731	28.0598	1.407e-11	2.43751e-10
ENSG00000164134	NAA15	HGNC:30782	0.372744	0.520105	-0.428883	0.894992	-0.948988	0.374887	1.32387	6.43583	28.0091	1.4086e-11	2.43769e-10
ENSG00000143322	ABL2	HGNC:77	0.746184	1.44403	0.335507	1.87084	-1.10852	0.426818	1.53534	7.00864	27.9965	1.42738e-11	2.46758e-10
ENSG00000162878	PKDCC	HGNC:25123	0.985976	-2.46133	-0.73576	-3.66745	1.72557	-1.20612	-2.93169	4.88224	27.9995	1.4613e-11	2.52356e-10
ENSG00000133110	POSTN	HGNC:16953	0.81778	2.03677	6.5925	3.64809	4.55573	1.61132	-2.94441	10.5844	27.9872	1.47266e-11	2.54049e-10
ENSG00000257335	MGAM	HGNC:7043	0.638519	4.21403	7.72362	7.79484	3.50959	3.58082	0.071223	0.289626	27.9738	1.48518e-11	2.55939e-10
ENSG00000180914	OXTR	HGNC:8529	1.16619	4.25663	4.97656	4.53059	0.719928	0.273962	-0.445966	5.57075	27.9228	1.5336e-11	2.63672e-10
ENSG00000166272	WBP1L	HGNC:23510	-0.00597724	-0.0903172	0.999098	0.0508298	1.08942	0.141147	-0.948269	5.9388	27.8743	1.53369e-11	2.63672e-10
ENSG00000012061	ERCC1	HGNC:3433	0.0832755	0.252877	0.168966	1.06938	-0.0839103	0.816507	0.900418	6.24498	27.8731	1.53489e-11	2.63672e-10
ENSG00000164647	STEAP1	HGNC:11378	0.82442	-0.193357	2.60669	2.98312	2.80005	3.17648	0.376431	3.73104	27.9118	1.54427e-11	2.65005e-10
ENSG00000224189	HAGLR	HGNC:43755	0.889177	1.7457	6.34059	3.74095	4.59489	1.99526	-2.59963	1.54509	27.9014	1.55442e-11	2.66468e-10
ENSG00000196428	TSC22D2	HGNC:29095	0.417317	0.900786	-0.134862	1.27515	-1.03565	0.374366	1.41001	5.97024	27.8419	1.56542e-11	2.68072e-10
ENSG00000122085	MTERF4	HGNC:28785	0.645523	-0.38145	0.794784	-0.193682	1.17623	0.187768	-0.988466	4.77906	27.8149	1.59241e-11	2.72408e-10
ENSG00000151014	NOCT	HGNC:14254	0.150877	0.786693	-0.265801	1.30728	-1.05249	0.520591	1.57308	3.51304	27.777	1.63106e-11	2.78729e-10
ENSG00000187288	CIDEC	HGNC:24229	0.824644	-5.4353	-2.8646	-5.62184	2.5707	-0.186543	-2.75724	-1.0702	27.7647	1.64379e-11	2.80612e-10
ENSG00000040199	PHLPP2	HGNC:29149	-0.0376722	0.958792	1.03656	1.0407	0.0777681	0.081912	0.0041439	4.45058	27.7372	1.67271e-11	2.8525e-10
ENSG00000102802	MEDAG	HGNC:25926	1.01122	-2.31665	2.51883	-1.94799	4.83548	0.36866	-4.46682	4.88087	27.7554	1.70456e-11	2.90379e-10
ENSG00000227906	SNAP25-AS1	HGNC:44312	0.136051	-2.60601	-4.0275	-1.28255	-1.42149	1.32346	2.74495	-0.481518	27.6913	1.72215e-11	2.93069e-10
ENSG00000117152	RGS4	HGNC:10000	0.985768	4.24473	1.41921	2.79229	-2.82552	-1.45244	1.37308	7.84857	27.7291	1.73313e-11	2.9437e-10
ENSG00000081041	CXCL2	HGNC:4603	1.44691	-4.44543	-2.00601	-5.46137	2.43942	-1.01593	-3.45536	4.17795	27.7288	1.73339e-11	2.9437e-10
ENSG00000143507	DUSP10	HGNC:3065	0.269822	-0.11538	-2.2483	-0.278557	-2.13292	-0.163177	1.96975	4.78542	27.6755	1.74691e-11	2.96358e-10
ENSG00000253981	ALG1L13P	HGNC:44382	-0.15067	-0.814825	-2.66685	-0.862886	-1.85202	-0.0480611	1.80396	1.27784	27.6617	1.75478e-11	2.97385e-10
ENSG00000099822	HCN2	HGNC:4846	0.527274	1.46	1.54517	2.59912	0.0851684	1.13912	1.05395	1.44208	27.6497	1.76818e-11	2.99345e-10
ENSG00000183715	OPCML	HGNC:8143	0.988043	2.02308	5.78509	-0.44325	3.76201	-2.46633	-6.22834	2.06003	27.6693	1.79997e-11	3.04412e-10
ENSG00000108551	RASD1	HGNC:15828	1.15175	-1.11699	1.84955	-1.85473	2.96654	-0.737738	-3.70428	1.4224	27.6003	1.82458e-11	3.08255e-10
ENSG00000130600	H19	HGNC:4713	1.72695	-6.6683	-5.31066	-9.46328	1.35764	-2.79498	-4.15262	7.70459	27.6181	1.85926e-11	3.13792e-10
ENSG00000151062	CACNA2D4	HGNC:20202	0.262599	-3.34321	-2.24796	-1.97456	1.09525	1.36865	0.273404	0.354919	27.5612	1.87048e-11	3.15359e-10
ENSG00000100014	SPECC1L	HGNC:29022	-0.0933225	0.568439	1.05501	0.647908	0.486568	0.0794693	-0.407099	6.36074	27.5562	1.87647e-11	3.16044e-10
ENSG00000267013	LINC01929	HGNC:52751	0.345149	3.15132	6.75624	6.29224	3.60492	3.14091	-0.464003	-1.81757	27.5238	1.91557e-11	3.22296e-10
ENSG00000230487	PSMG3-AS1	HGNC:22230	0.322037	-0.294647	1.72732	-0.120059	2.02197	0.174587	-1.84738	2.26092	27.4969	1.94864e-11	3.27524e-10
ENSG00000169903	TM4SF4	HGNC:11856	0.420667	-0.150618	5.49495	4.12477	5.64557	4.27539	-1.37018	-1.5365	27.4942	1.95197e-11	3.27746e-10
ENSG00000196569	LAMA2	HGNC:6482	0.84381	-1.31845	-0.0695368	-3.80981	1.24892	-2.49135	-3.74027	7.00907	27.5306	1.96544e-11	3.29669e-10
ENSG00000119681	LTBP2	HGNC:6715	0.255868	0.297702	1.88048	-0.116953	1.58278	-0.414655	-1.99743	9.48702	27.4751	1.97584e-11	3.31075e-10
ENSG00000234409	CCDC188	HGNC:51899	0.305563	0.0146877	0.270701	2.36642	0.256014	2.35173	2.09572	-0.142784	27.4539	2.00278e-11	3.35245e-10
ENSG00000231453	LINC01305	HGNC:27690	1.21991	-1.43229	3.29232	4.7413	4.72461	6.17359	1.44898	-2.03527	27.4371	2.02435e-11	3.37979e-10
ENSG00000130762	ARHGEF16	HGNC:15515	0.447489	1.99061	5.61919	4.64053	3.62858	2.64992	-0.978659	-0.919151	27.4369	2.0245e-11	3.37979e-10
ENSG00000165152	PGAP4	HGNC:28180	0.614602	3.13926	4.09235	6.15256	0.953082	3.01329	2.06021	2.69562	27.482	2.02714e-11	3.37979e-10
ENSG00000150636	CCDC102B	HGNC:26295	0.852455	-2.08751	-2.77099	-0.316682	-0.683475	1.77083	2.45431	1.04133	27.4339	2.02842e-11	3.37979e-10
ENSG00000139651	ZNF740	HGNC:27465	-0.21634	-0.700064	0.035974	-0.670443	0.736038	0.0296213	-0.706417	4.4713	27.4331	2.02945e-11	3.37979e-10
ENSG00000176407	KCMF1	HGNC:20589	-0.273476	0.78458	0.549923	0.636373	-0.234657	-0.148207	0.0864501	5.75485	27.429	2.03483e-11	3.38531e-10
ENSG00000137273	FOXF2	HGNC:3810	1.51908	-1.68727	2.918	3.29201	4.60527	4.97928	0.374013	2.75932	27.4724	2.03948e-11	3.38961e-10
ENSG00000007933	FMO3	HGNC:3771	0.746914	-1.13731	5.69843	4.40903	6.83575	5.54635	-1.2894	-0.425082	27.4142	2.09416e-11	3.47695e-10
ENSG00000171631	P2RY6	HGNC:8543	0.383538	-0.278827	4.23635	2.45001	4.51518	2.72883	-1.78634	0.813182	27.3878	2.10906e-11	3.49813e-10
ENSG00000127948	POR	HGNC:9208	-0.0533502	-0.924776	-0.671094	-0.678844	0.253682	0.245932	-0.00774969	5.3425	27.3587	2.12817e-11	3.52624e-10
ENSG00000125089	SH3TC1	HGNC:26009	0.768768	-1.53667	-3.61375	-2.38814	-2.07709	-0.851474	1.22562	3.79823	27.4005	2.13497e-11	3.53393e-10
ENSG00000108219	TSPAN14	HGNC:23303	0.738236	0.596639	-1.10542	1.57125	-1.70206	0.974615	2.67668	6.60846	27.3451	2.18329e-11	3.61027e-10
ENSG00000171819	ANGPTL7	HGNC:24078	1.16061	-1.31758	5.18366	-0.13191	6.50125	1.18567	-5.31557	-0.138039	27.3506	2.20404e-11	3.64089e-10
ENSG00000100997	ABHD12	HGNC:15868	0.38102	0.807194	0.278868	1.69392	-0.528327	0.886721	1.41505	5.59694	27.301	2.20806e-11	3.64386e-10
ENSG00000171509	RXFP1	HGNC:19718	0.846447	1.50161	5.25847	5.81485	3.75686	4.31323	0.556374	-1.71824	27.2984	2.2117e-11	3.64618e-10
ENSG00000225855	RUSC1-AS1	HGNC:26680	0.242943	-1.12897	-1.12604	-0.909719	0.0029366	0.219254	0.216317	6.07069	27.2876	2.22712e-11	3.66791e-10
ENSG00000049449	RCN1	HGNC:9934	-0.214398	-0.233062	-0.782706	-1.34515	-0.549645	-1.11208	-0.562439	8.74466	27.2838	2.23245e-11	3.67299e-10
ENSG00000198954	KIFBP	HGNC:23419	-0.365922	0.564421	0.173604	0.786556	-0.390817	0.222135	0.612952	5.56891	27.2473	2.28532e-11	3.7562e-10
ENSG00000186918	ZNF395	HGNC:18737	0.365117	-1.91666	-0.684773	-1.42336	1.23189	0.493303	-0.738587	5.37756	27.2531	2.29482e-11	3.76801e-10
ENSG00000260469	INSYN1-AS1	HGNC:51422	-0.0554416	-1.06831	3.85832	-0.275778	4.92663	0.792528	-4.1341	-2.42697	27.2231	2.32091e-11	3.80704e-10
ENSG00000282301	CYP3A7-CYP3A51P	HGNC:51504	1.22303	-4.02247	-4.59832	-5.17737	-0.575845	-1.1549	-0.579057	0.350742	27.2438	2.32689e-11	3.81303e-10
ENSG00000139567	ACVRL1	HGNC:175	1.29666	-3.75266	-0.167372	-3.6591	3.58529	0.0935571	-3.49173	3.825	27.2639	2.32938e-11	3.81328e-10
ENSG00000026652	AGPAT4	HGNC:20885	0.675401	-1.45615	-1.22249	-2.13211	0.233654	-0.675964	-0.909618	4.52592	27.1972	2.37958e-11	3.89156e-10
ENSG00000185338	SOCS1	HGNC:19383	0.797429	-0.889812	-2.9603	-1.9979	-2.07049	-1.10809	0.962397	1.77148	27.1677	2.40488e-11	3.92901e-10
ENSG00000158008	EXTL1	HGNC:3515	0.795821	3.1393	5.8947	3.95022	2.7554	0.810912	-1.94449	1.61794	27.2071	2.41545e-11	3.94053e-10
ENSG00000155903	RASA2	HGNC:9872	0.240681	0.816203	0.648598	1.48893	-0.167605	0.672729	0.840334	4.5375	27.16	2.41675e-11	3.94053e-10
ENSG00000251381	LINC00958	HGNC:48671	0.393268	-1.29586	0.0776292	3.70301	1.37349	4.99887	3.62538	-3.12171	27.1358	2.45456e-11	3.99819e-10
ENSG00000251450	RASGRF2-AS1	HGNC:40499	0.100039	-0.674639	-7.78067	-0.522273	-7.10603	0.152366	7.2584	-0.219556	27.133	2.45899e-11	4.00142e-10
ENSG00000139719	VPS33A	HGNC:18179	-0.564069	-0.30195	-0.71728	-0.296334	-0.415331	0.00561569	0.420946	4.70214	27.1293	2.4648e-11	4.0069e-10
ENSG00000160703	NLRX1	HGNC:29890	0.0926829	-0.243979	1.03256	-0.147228	1.27654	0.0967503	-1.17979	3.73969	27.1179	2.48288e-11	4.03227e-10
ENSG00000143196	DPT	HGNC:3011	1.55459	-6.20973	1.18671	-8.03454	7.39644	-1.82481	-9.22125	3.43486	27.1618	2.48634e-11	4.03388e-10
ENSG00000184985	SORCS2	HGNC:16698	0.979986	0.822336	3.19636	-3.26739	2.37402	-4.08972	-6.46374	3.02404	27.1516	2.50265e-11	4.05632e-10
ENSG00000149716	LTO1	HGNC:17589	0.482797	1.38143	-0.202756	2.15456	-1.58419	0.773134	2.35732	7.56719	27.1237	2.52018e-11	4.0807e-10
ENSG00000110092	CCND1	HGNC:1582	0.473992	1.67325	0.184045	2.50869	-1.48921	0.835443	2.32465	9.99825	27.0664	2.57962e-11	4.17281e-10
ENSG00000196074	SYCP2	HGNC:11490	0.67336	0.302378	0.658979	3.16199	0.356601	2.85962	2.50301	0.844334	27.0525	2.58947e-11	4.18461e-10
ENSG00000170498	KISS1	HGNC:6341	1.23887	5.73542	6.58942	9.74812	0.854001	4.0127	3.1587	-0.831724	34.5104	2.65943e-11	4.29342e-10
ENSG00000233588	CYP51A1P2	HGNC:20251	0.388591	-4.04975	-5.23623	-3.7509	-1.18648	0.298848	1.48533	-1.25723	26.9977	2.68221e-11	4.32592e-10
ENSG00000173208	ABCD2	HGNC:66	-0.313062	-2.12764	-3.49048	-4.33886	-1.36284	-2.21122	-0.848381	-1.692	26.9932	2.68996e-11	4.33416e-10
ENSG00000133424	LARGE1	HGNC:6511	0.663707	1.65655	4.64864	3.04149	2.99209	1.38494	-1.60715	3.39324	27.0306	2.70452e-11	4.35332e-10
ENSG00000105808	RASA4	HGNC:23181	0.327121	0.729276	3.92881	1.31345	3.19954	0.584178	-2.61536	-0.571596	26.9786	2.71552e-11	4.36672e-10
ENSG00000248905	FMN1	HGNC:3768	1.1458	1.625	2.11038	4.37678	0.485378	2.75178	2.2664	4.57422	27.0071	2.74559e-11	4.41074e-10
ENSG00000065054	SLC9A3R2	HGNC:11076	1.02156	1.06873	-0.0939558	1.90128	-1.16268	0.832555	1.99524	5.09251	26.9668	2.76198e-11	4.43272e-10
ENSG00000162144	CYB561A3	HGNC:23014	0.212163	-0.594721	0.682715	-0.542307	1.27744	0.0524147	-1.22502	5.51345	26.9409	2.78209e-11	4.46063e-10
ENSG00000165617	DACT1	HGNC:17748	1.11211	0.871099	3.23909	-1.25422	2.368	-2.12532	-4.49332	5.41929	26.9605	2.82899e-11	4.53138e-10
ENSG00000105835	NAMPT	HGNC:30092	1.1754	-2.33348	-2.0829	-2.05273	0.250586	0.280756	0.0301699	7.24572	26.9583	2.83299e-11	4.53334e-10
ENSG00000143303	RRNAD1	HGNC:24273	-0.277282	-1.00581	-0.308393	-0.960673	0.69742	0.0451397	-0.65228	2.98652	26.9021	2.85265e-11	4.56033e-10
ENSG00000233901	LINC01503	HGNC:51184	0.51188	0.39223	2.59939	-2.04086	2.20716	-2.43309	-4.64026	2.13085	26.9096	2.87251e-11	4.58761e-10
ENSG00000244161	FLNB-AS1	HGNC:40239	0.36558	0.53849	-1.4628	-0.573191	-2.00129	-1.11168	0.889607	5.73759	26.8745	2.9048e-11	4.63464e-10
ENSG00000201695	RNA5SP334	HGNC:43234	0.964072	-8.21143	-9.68822	-9.68822	-1.47679	-1.47679	0	-0.380508	35.7207	2.94184e-11	4.6866e-10
ENSG00000238107	LINC02806	HGNC:27628	0.20671	-4.05238	-3.38866	-6.55627	0.663714	-2.5039	-3.16761	-1.23357	26.8537	2.94309e-11	4.6866e-10
ENSG00000070214	SLC44A1	HGNC:18798	0.386684	-1.30481	-0.412249	-1.58208	0.892559	-0.277268	-1.16983	6.65657	26.8476	2.95461e-11	4.69981e-10
ENSG00000120324	PCDHB10	HGNC:8681	0.0248911	-0.2573	2.61622	-0.743361	2.87352	-0.486061	-3.35958	-0.326221	26.8463	2.95714e-11	4.69981e-10
ENSG00000119048	UBE2B	HGNC:12473	-0.196753	0.381152	0.734877	0.227901	0.353724	-0.153251	-0.506975	5.18822	26.8442	2.96113e-11	4.70158e-10
ENSG00000186191	BPIFB4	HGNC:16179	0.596553	-1.02933	4.4326	-1.64112	5.46193	-0.611791	-6.07372	-3.60909	29.6864	2.96656e-11	4.70564e-10
ENSG00000198242	RPL23A	HGNC:10317	-0.0961081	-0.516622	-1.02701	-0.722198	-0.510384	-0.205576	0.304808	8.379	26.8285	2.99126e-11	4.74022e-10
ENSG00000145284	SCD5	HGNC:21088	0.568227	0.917062	2.31819	3.03309	1.40113	2.11603	0.7149	2.87305	26.8357	3.00541e-11	4.75803e-10
ENSG00000140368	PSTPIP1	HGNC:9580	0.247193	1.38769	4.47407	-0.0656595	3.08638	-1.45335	-4.53973	-2.04105	26.8162	3.01521e-11	4.76893e-10
ENSG00000116017	ARID3A	HGNC:3031	0.566542	-0.492014	-2.11209	-1.21269	-1.62008	-0.72068	0.899398	5.39726	26.8177	3.03324e-11	4.79281e-10
ENSG00000187266	EPOR	HGNC:3416	0.15855	-1.43911	-1.80166	-0.0940709	-0.362556	1.34504	1.70759	2.76338	26.7676	3.1113e-11	4.9114e-10
ENSG00000102781	KATNAL1	HGNC:28361	0.362259	1.20582	0.730655	1.28408	-0.475166	0.0782564	0.553422	5.74449	26.7643	3.11795e-11	4.91716e-10
ENSG00000201487	SNORD45B	HGNC:10185	0.322695	-3.11848	-1.94069	-2.37778	1.17779	0.7407	-0.437087	-0.121673	26.7561	3.1345e-11	4.9385e-10
ENSG00000118894	EEF2KMT	HGNC:32221	-0.0705721	0.17009	-0.817137	0.245024	-0.987227	0.0749334	1.06216	4.51375	26.7373	3.17283e-11	4.99154e-10
ENSG00000146904	EPHA1	HGNC:3385	0.595662	1.1492	-0.453697	0.966711	-1.60289	-0.182485	1.42041	6.52888	26.7366	3.17427e-11	4.99154e-10
ENSG00000241163	LINC00877	HGNC:27706	-0.195054	-3.54666	-3.33598	-5.1698	0.210676	-1.62314	-1.83381	-1.86159	26.7235	3.20129e-11	5.02919e-10
ENSG00000123095	BHLHE41	HGNC:16617	0.743795	3.19776	1.50757	1.0248	-1.69019	-2.17296	-0.482769	3.99332	26.7619	3.21487e-11	5.04567e-10
ENSG00000138696	BMPR1B	HGNC:1077	0.273321	1.05853	4.21848	3.06927	3.15995	2.01074	-1.1492	0.892241	26.715	3.23548e-11	5.07316e-10
ENSG00000177350	RPL13AP3	HGNC:23539	-0.155182	0.624693	4.05026	-0.332013	3.42556	-0.956706	-4.38227	-3.28113	26.6825	3.28739e-11	5.14961e-10
ENSG00000158483	FAM86C1	HGNC:25561	0.14001	0.69203	-0.925656	0.849331	-1.61769	0.157301	1.77499	3.29074	26.6729	3.30793e-11	5.17684e-10
ENSG00000159840	ZYX	HGNC:13200	0.306079	0.956121	-0.100313	1.27118	-1.05643	0.315064	1.3715	9.07757	26.6603	3.33517e-11	5.21416e-10
ENSG00000254759	NAP1L1P1	HGNC:38004	0.171106	-1.28967	3.76142	0.304381	5.0511	1.59405	-3.45704	-2.12942	26.6589	3.33816e-11	5.21416e-10
ENSG00000083290	ULK2	HGNC:13480	0.0944163	0.157109	1.13315	0.0655993	0.976041	-0.0915101	-1.06755	4.11389	26.6534	3.35007e-11	5.22582e-10
ENSG00000183914	DNAH2	HGNC:2948	0.562229	-2.80061	-3.9191	-4.61872	-1.11849	-1.8181	-0.699613	-0.497899	26.6525	3.35202e-11	5.22582e-10
ENSG00000259417	CTXND1	HGNC:50507	-0.354649	-2.10567	-3.51307	-1.80268	-1.4074	0.302994	1.7104	-1.61318	26.6472	3.36347e-11	5.23868e-10
ENSG00000115648	MLPH	HGNC:29643	0.565725	0.475553	-1.12486	2.19092	-1.60042	1.71537	3.31579	4.35021	26.66	3.43354e-11	5.34274e-10
ENSG00000140022	STON2	HGNC:30652	1.21813	-3.46671	0.702701	3.59278	4.16941	7.05949	2.89008	-1.5326	26.6137	3.43734e-11	5.34355e-10
ENSG00000160870	CYP3A7	HGNC:2640	1.14724	-4.05465	-4.56697	-5.10204	-0.512316	-1.04739	-0.53507	0.613269	26.6164	3.50773e-11	5.44781e-10
ENSG00000137642	SORL1	HGNC:11185	0.746069	-0.257839	-4.34126	-3.14991	-4.08342	-2.89207	1.19135	2.50061	26.6207	3.51424e-11	5.45274e-10
ENSG00000168994	PXDC1	HGNC:21361	0.292456	0.0258909	1.24644	-0.156832	1.22055	-0.182723	-1.40327	6.09028	26.5593	3.56089e-11	5.51988e-10
ENSG00000135437	RDH5	HGNC:9940	0.602671	0.0438118	1.24071	2.09636	1.1969	2.05255	0.855654	2.54928	26.5563	3.56789e-11	5.5255e-10
ENSG00000073921	PICALM	HGNC:15514	-0.0879528	1.15355	0.731597	0.603375	-0.421949	-0.550171	-0.128222	8.115	26.5547	3.57145e-11	5.52578e-10
ENSG00000232907	DLGAP4-AS1	HGNC:51223	0.223748	0.724744	-0.273438	1.22607	-0.998182	0.501331	1.49951	5.02055	26.5527	3.57606e-11	5.52768e-10
ENSG00000148655	LRMDA	HGNC:23405	0.13186	-0.842829	3.25159	1.97111	4.09442	2.81394	-1.28048	-0.571611	26.5506	3.58111e-11	5.53027e-10
ENSG00000166685	COG1	HGNC:6545	-0.431171	0.478897	-0.125347	0.651979	-0.604244	0.173082	0.777326	5.92122	26.5478	3.58762e-11	5.53509e-10
ENSG00000213853	EMP2	HGNC:3334	0.590985	-0.228984	1.12751	1.72449	1.3565	1.95347	0.596972	5.01746	26.5486	3.6188e-11	5.57793e-10
ENSG00000204344	STK19	HGNC:11398	-0.0837505	-0.97638	-0.134517	-1.26082	0.841863	-0.284435	-1.1263	3.63793	26.5311	3.62678e-11	5.58428e-10
ENSG00000249464	LINC01091	HGNC:27721	0.558262	-3.44003	-4.48278	-4.02661	-1.04275	-0.586579	0.456173	-1.3299	26.5298	3.62975e-11	5.58428e-10
ENSG00000154262	ABCA6	HGNC:36	0.812633	-3.3943	0.240182	-4.01738	3.63448	-0.623088	-4.25757	3.09196	26.5688	3.64224e-11	5.59823e-10
ENSG00000204946	ZNF783	HGNC:27222	-0.0172263	-0.982335	-0.0393022	-1.04036	0.943033	-0.0580275	-1.00106	3.90385	26.5207	3.65131e-11	5.6069e-10
ENSG00000241544	LINC02029	HGNC:52863	0.275047	-3.16094	-5.60569	-2.60811	-2.44475	0.552827	2.99758	-1.43742	26.4939	3.71531e-11	5.69983e-10
ENSG00000150551	LYPD1	HGNC:28431	0.90674	3.86716	1.03009	2.36659	-2.83707	-1.50058	1.33649	4.77268	26.5004	3.80742e-11	5.83566e-10
ENSG00000050405	LIMA1	HGNC:24636	0.097551	0.583653	1.4475	0.447229	0.86385	-0.136425	-1.00027	8.11416	26.4436	3.83887e-11	5.87836e-10
ENSG00000175104	TRAF6	HGNC:12036	0.0667811	0.720845	-0.0685627	1.00012	-0.789408	0.279277	1.06868	3.97779	26.4158	3.90897e-11	5.9801e-10
ENSG00000205940	HSP90AB2P	HGNC:32537	0.417097	0.286424	4.47203	2.19312	4.18561	1.9067	-2.27891	-0.980389	26.4014	3.94596e-11	6.02849e-10
ENSG00000248487	ABHD14A	HGNC:24538	-0.162408	-0.982055	-0.657184	-1.22239	0.32487	-0.240334	-0.565204	3.82616	26.4006	3.94797e-11	6.02849e-10
ENSG00000077420	APBB1IP	HGNC:17379	0.649246	2.58753	7.05464	5.67344	4.46711	3.08591	-1.3812	3.03191	26.4417	3.95534e-11	6.03411e-10
ENSG00000278677	H2AC17	HGNC:4735	1.15822	-0.534156	-1.39695	3.49398	-0.862791	4.02813	4.89092	-0.614064	26.3727	4.0205e-11	6.12779e-10
ENSG00000152242	C18orf25	HGNC:28172	-0.251203	0.155381	0.196889	0.782137	0.0415084	0.626756	0.585248	4.55255	26.3688	4.03059e-11	6.13745e-10
ENSG00000153904	DDAH1	HGNC:2715	0.134261	2.02679	1.36306	2.02401	-0.663731	-0.00278338	0.660947	8.1245	26.369	4.05095e-11	6.16272e-10
ENSG00000161395	PGAP3	HGNC:23719	0.00218258	-0.743009	0.215115	-1.31598	0.958123	-0.572971	-1.53109	3.02539	26.3447	4.09451e-11	6.22319e-10
ENSG00000162819	BROX	HGNC:26512	0.0856309	0.526922	0.267275	0.84758	-0.259648	0.320657	0.580305	5.71791	26.3306	4.1323e-11	6.2748e-10
ENSG00000171551	ECEL1	HGNC:3147	-0.0201679	-0.0644877	5.06003	-1.35889	5.12452	-1.29441	-6.41893	-3.80469	29.0723	4.14473e-11	6.28784e-10
ENSG00000111339	ART4	HGNC:726	0.660691	-3.21942	-5.29638	-4.66261	-2.07696	-1.44319	0.633772	-1.29134	26.3207	4.15916e-11	6.30389e-10
ENSG00000181649	PHLDA2	HGNC:12385	0.795747	1.37875	-1.27033	1.82861	-2.64909	0.449852	3.09894	5.53478	26.284	4.38279e-11	6.63668e-10
ENSG00000120328	PCDHB12	HGNC:8683	0.0739822	-0.584127	3.22328	-1.3345	3.80741	-0.750377	-4.55778	-2.09116	26.2325	4.40575e-11	6.66527e-10
ENSG00000169504	CLIC4	HGNC:13518	0.138942	0.556154	1.37756	0.51263	0.821404	-0.0435241	-0.864928	9.57713	26.212	4.46515e-11	6.7489e-10
ENSG00000243746	EEF1A1P10	HGNC:3205	-0.0691472	0.443596	4.17715	0.164014	3.73355	-0.279582	-4.01314	-2.15829	26.2102	4.4705e-11	6.75074e-10
ENSG00000169241	SLC50A1	HGNC:30657	-0.138776	-0.853547	-0.859585	-1.04355	-0.00603844	-0.189999	-0.18396	4.57762	26.1946	4.51636e-11	6.81371e-10
ENSG00000135903	PAX3	HGNC:8617	1.10634	-0.611598	6.56128	7.24407	7.17288	7.85567	0.682788	-1.17023	26.2161	4.54215e-11	6.8463e-10
ENSG00000178342	KCNG2	HGNC:6249	0.886173	-3.50299	-3.94106	-2.8507	-0.438072	0.652294	1.09037	-0.84295	26.1738	4.57798e-11	6.89395e-10
ENSG00000033867	SLC4A7	HGNC:11033	0.526212	0.790525	0.811027	1.60182	0.0205022	0.811299	0.790797	6.18182	26.1499	4.65041e-11	6.99657e-10
ENSG00000182175	RGMA	HGNC:30308	0.220055	-1.286	2.99246	-1.07198	4.27846	0.214015	-4.06444	-0.077258	26.1164	4.75356e-11	7.14519e-10
ENSG00000247498	GPRC5D-AS1	HGNC:53599	-0.380864	-0.571792	-2.80888	-0.696594	-2.23709	-0.124802	2.11228	1.24623	26.0825	4.8602e-11	7.29879e-10
ENSG00000104375	STK3	HGNC:11406	-0.145212	0.247602	0.645144	1.07967	0.397542	0.832063	0.434521	3.94912	26.0649	4.91684e-11	7.37706e-10
ENSG00000163751	CPA3	HGNC:2298	1.12742	0.275055	1.06157	5.40304	0.786518	5.12799	4.34147	-0.368259	26.075	4.95727e-11	7.42442e-10
ENSG00000117597	UTP25	HGNC:28440	0.090424	0.690726	0.794401	1.21681	0.103675	0.526087	0.422411	5.10251	26.051	4.96175e-11	7.42442e-10
ENSG00000110427	KIAA1549L	HGNC:24836	0.891071	3.42579	2.65158	2.3371	-0.774212	-1.08869	-0.314478	5.95989	26.0939	4.96202e-11	7.42442e-10
ENSG00000005206	SPPL2B	HGNC:30627	-0.108064	-0.681256	-0.118654	-0.946025	0.562602	-0.264769	-0.827371	5.09602	26.0404	4.99645e-11	7.46909e-10
ENSG00000151892	GFRA1	HGNC:4243	1.41786	4.94827	7.18311	4.75201	2.23484	-0.196264	-2.4311	4.24399	26.0811	5.00355e-11	7.47288e-10
ENSG00000114861	FOXP1	HGNC:3823	0.454673	2.25253	1.55506	2.1508	-0.697465	-0.101723	0.595742	6.64132	26.0644	5.03332e-11	7.51048e-10
ENSG00000119946	CNNM1	HGNC:102	0.992298	2.28867	0.694479	4.9555	-1.59419	2.66683	4.26102	0.232776	26.0388	5.0465e-11	7.51804e-10
ENSG00000248810	LINC02432	HGNC:53363	0.376751	-2.21583	-3.25119	-4.03492	-1.03537	-1.8191	-0.78373	0.0349163	26.0249	5.04758e-11	7.51804e-10
ENSG00000168092	PAFAH1B2	HGNC:8575	-0.481754	0.520802	0.0754411	0.612785	-0.445361	0.0919836	0.537344	6.87402	26.0199	5.06402e-11	7.53333e-10
ENSG00000065361	ERBB3	HGNC:3431	0.678308	1.54295	4.63829	1.94398	3.09534	0.401022	-2.69432	0.168123	26.0226	5.06705e-11	7.53333e-10
ENSG00000118257	NRP2	HGNC:8005	0.608107	1.14321	-0.692438	-2.23961	-1.83564	-3.38281	-1.54717	8.38009	26.0446	5.09806e-11	7.57255e-10
ENSG00000162545	CAMK2N1	HGNC:24190	0.82295	1.17974	-1.07274	1.61845	-2.25248	0.438712	2.69119	5.28463	26.0477	5.11421e-11	7.58964e-10
ENSG00000144283	PKP4	HGNC:9026	0.0316347	1.00782	1.1785	1.43078	0.170679	0.422957	0.252278	5.92891	26.0014	5.12589e-11	7.60008e-10
ENSG00000137413	TAF8	HGNC:17300	-0.282195	-0.757959	-0.862375	-0.542382	-0.104415	0.215577	0.319992	3.73585	25.9981	5.13693e-11	7.60656e-10
ENSG00000144218	AFF3	HGNC:6473	1.01781	3.61174	5.23157	5.70715	1.61983	2.09541	0.475581	2.43635	26.0402	5.13956e-11	7.60656e-10
ENSG00000158089	GALNT14	HGNC:22946	0.698952	1.51155	-2.80765	4.50636	-4.3192	2.99481	7.31401	0.781342	26.0363	5.15242e-11	7.61869e-10
ENSG00000168477	TNXB	HGNC:11976	1.77666	-1.93653	3.73772	-2.81146	5.67425	-0.874931	-6.54918	4.78674	26.0338	5.16117e-11	7.62473e-10
ENSG00000167653	PSCA	HGNC:9500	0.234603	-0.776708	-1.23084	2.36896	-0.45413	3.14567	3.5998	0.719076	25.9811	5.19493e-11	7.66769e-10
ENSG00000025800	KPNA6	HGNC:6399	-0.114614	0.485843	-0.0649713	0.922647	-0.550814	0.436804	0.987618	6.88507	25.9724	5.22473e-11	7.70471e-10
ENSG00000122691	TWIST1	HGNC:12428	0.301795	-1.66326	-0.39688	-1.57903	1.26638	0.0842273	-1.18215	4.7791	25.9713	5.25368e-11	7.74042e-10
ENSG00000149328	GLB1L2	HGNC:25129	0.040217	-2.28575	-4.18561	-2.87258	-1.89986	-0.586829	1.31303	-0.979887	25.9569	5.27821e-11	7.76956e-10
ENSG00000111678	C12orf57	HGNC:29521	0.46349	-0.756758	0.214516	-1.69724	0.971274	-0.940483	-1.91176	5.26398	25.9452	5.31877e-11	7.82222e-10
ENSG00000177426	TGIF1	HGNC:11776	0.0192328	-0.959821	-0.134234	-1.16705	0.825588	-0.207227	-1.03281	5.22802	25.9427	5.32768e-11	7.82829e-10
ENSG00000169926	KLF13	HGNC:13672	0.0285737	-1.02259	-0.00438389	-0.97629	1.01821	0.0463023	-0.971906	6.17919	25.9347	5.3558e-11	7.86254e-10
ENSG00000137962	ARHGAP29	HGNC:30207	0.62229	1.58758	2.15482	2.79362	0.567241	1.20603	0.638792	6.43716	25.9714	5.37645e-11	7.88578e-10
ENSG00000119929	CUTC	HGNC:24271	0.337937	-1.2058	-0.823358	-1.62738	0.382439	-0.42158	-0.80402	3.75635	25.925	5.38986e-11	7.89708e-10
ENSG00000109452	INPP4B	HGNC:6075	0.730116	1.2221	0.834022	2.59587	-0.388082	1.37377	1.76185	4.33758	25.9592	5.39381e-11	7.89708e-10
ENSG00000229644	NAMPTP1	HGNC:17633	1.12943	-2.82867	-2.73368	-2.40383	0.094986	0.424839	0.329853	2.96846	25.9503	5.43689e-11	7.95304e-10
ENSG00000182218	HHIPL1	HGNC:19710	0.571938	1.08388	2.70617	1.44281	1.62229	0.358935	-1.26336	2.79192	25.8993	5.48195e-11	8.01179e-10
ENSG00000117262	GPR89A	HGNC:31984	-0.197527	-0.811675	-1.46415	-0.721804	-0.652471	0.0898711	0.742342	2.27689	25.8979	5.48704e-11	8.01206e-10
ENSG00000172179	PRL	HGNC:9445	0.490076	-5.45218	-4.31026	-7.34294	1.14193	-1.89076	-3.03269	-1.41094	25.8958	5.52138e-11	8.05501e-10
ENSG00000104177	MYEF2	HGNC:17940	0.368565	2.62093	1.32782	2.79136	-1.29311	0.170432	1.46355	3.40655	25.9128	5.55041e-11	8.09014e-10
ENSG00000162631	NTNG1	HGNC:23319	0.793261	4.03515	8.09886	8.10474	4.06371	4.06959	0.0058871	1.54057	25.8903	5.67032e-11	8.25756e-10
ENSG00000214548	MEG3	HGNC:14575	0.45508	-1.02395	-1.71174	-1.93646	-0.687795	-0.912512	-0.224717	9.41202	25.8392	5.70319e-11	8.29804e-10
ENSG00000171135	JAGN1	HGNC:26926	-0.3288	-0.735185	-0.810684	-0.735924	-0.0754987	-0.000738662	0.0747601	4.57723	25.811	5.81045e-11	8.44658e-10
ENSG00000075240	GRAMD4	HGNC:29113	0.106015	-0.763069	0.571065	-0.978038	1.33413	-0.214969	-1.5491	3.04514	25.8079	5.82209e-11	8.45599e-10
ENSG00000162129	CLPB	HGNC:30664	-0.161393	-0.163472	-0.896899	0.254981	-0.733427	0.418453	1.15188	3.92194	25.8036	5.83855e-11	8.47238e-10
ENSG00000203667	COX20	HGNC:26970	-0.153952	0.537815	-0.244953	0.597105	-0.782768	0.0592902	0.842058	5.80745	25.8011	5.84824e-11	8.47891e-10
ENSG00000100767	PAPLN	HGNC:19262	0.587171	-1.73559	-2.74983	-1.68426	-1.01423	0.0513307	1.06556	3.09824	25.8103	5.85492e-11	8.48108e-10
ENSG00000176783	RUFY1	HGNC:19760	-0.40852	0.415557	0.673267	0.432383	0.25771	0.016826	-0.240884	4.85786	25.791	5.88724e-11	8.52035e-10
ENSG00000196526	AFAP1	HGNC:24017	-0.00823291	1.20185	1.17812	0.509523	-0.0237298	-0.692324	-0.668594	7.47692	25.781	5.92627e-11	8.56924e-10
ENSG00000166292	TMEM100	HGNC:25607	1.60957	-6.12794	-2.67133	-2.11131	3.45661	4.01662	0.560015	0.97191	25.8024	5.96755e-11	8.62132e-10
ENSG00000164692	COL1A2	HGNC:2198	0.000544577	-0.0196326	1.82068	-1.95582	1.84031	-1.93619	-3.7765	13.462	25.7658	5.98634e-11	8.64083e-10
ENSG00000143452	HORMAD1	HGNC:25245	1.31605	-6.09648	-5.72231	-5.76288	0.374173	0.333597	-0.0405755	-0.694501	25.7853	6.0081e-11	8.66459e-10
ENSG00000159217	IGF2BP1	HGNC:28866	0.999545	-0.0195558	-3.50022	-1.44348	-3.48066	-1.42393	2.05674	6.52165	25.7966	6.03079e-11	8.68965e-10
ENSG00000231312	MAP4K3-DT	HGNC:54056	-0.120461	-1.17399	-0.696727	-1.402	0.477266	-0.228002	-0.705268	2.28606	25.7408	6.08568e-11	8.76103e-10
ENSG00000117868	ESYT2	HGNC:22211	-0.0456573	-0.349197	0.564109	-0.506003	0.913305	-0.156806	-1.07011	6.96076	25.7325	6.11915e-11	8.80146e-10
ENSG00000131386	GALNT15	HGNC:21531	0.899938	-3.42145	-0.611252	-2.68524	2.8102	0.736206	-2.07399	3.14454	25.7619	6.17023e-11	8.8601e-10
ENSG00000159640	ACE	HGNC:2707	0.781217	-1.41896	2.00632	-1.56036	3.42529	-0.141401	-3.56669	2.46364	25.7507	6.17076e-11	8.8601e-10
ENSG00000174080	CTSF	HGNC:2531	0.773952	-0.311833	1.77359	-0.720893	2.08543	-0.40906	-2.49449	3.99474	25.715	6.29717e-11	9.03367e-10
ENSG00000233297	RASA4DP	HGNC:44226	0.220879	0.779606	3.96664	1.59425	3.18703	0.814648	-2.37238	-1.92217	25.6769	6.34808e-11	9.09874e-10
ENSG00000159445	THEM4	HGNC:17947	-0.307506	-0.458017	-0.99453	-0.557296	-0.536513	-0.0992789	0.437234	4.08535	25.6473	6.47391e-11	9.26515e-10
ENSG00000121068	TBX2	HGNC:11597	0.786553	-0.261359	-2.27003	1.03614	-2.00868	1.2975	3.30617	6.23678	25.6887	6.47552e-11	9.26515e-10
ENSG00000138119	MYOF	HGNC:3656	-0.229664	0.981664	1.21264	1.26713	0.230975	0.28547	0.0544955	8.75678	25.6449	6.48404e-11	9.26602e-10
ENSG00000204252	HLA-DOA	HGNC:4936	1.29655	-1.41929	-0.588786	4.53141	0.830505	5.9507	5.1202	-3.41983	25.6436	6.48979e-11	9.26602e-10
ENSG00000131504	DIAPH1	HGNC:2876	0.00571032	0.885915	0.399139	1.27455	-0.486776	0.388639	0.875415	6.94421	25.6428	6.49313e-11	9.26602e-10
ENSG00000223460	GAPDHP69	HGNC:4147	-0.0671031	0.712926	5.0802	0.569529	4.36727	-0.143397	-4.51067	-3.76031	25.6411	6.50033e-11	9.26822e-10
ENSG00000080546	SESN1	HGNC:21595	0.00599585	-0.588569	-0.370388	-1.64913	0.218181	-1.06056	-1.27874	3.97392	25.6269	6.5617e-11	9.34756e-10
ENSG00000186340	THBS2	HGNC:11786	0.62968	1.28701	3.05365	-1.01743	1.76663	-2.30444	-4.07107	9.84302	25.6614	6.59334e-11	9.38326e-10
ENSG00000104953	TLE6	HGNC:30788	0.299339	-3.7215	-2.2459	-3.2591	1.4756	0.462398	-1.01321	-1.02625	25.6185	6.59823e-11	9.38326e-10
ENSG00000237499	WAKMAR2	HGNC:53754	0.39815	-2.00502	-2.19593	-3.19188	-0.190914	-1.18686	-0.995948	1.07922	25.6097	6.6368e-11	9.42318e-10
ENSG00000231749	ABCA9-AS1	HGNC:39983	0.649036	-0.309302	2.88545	-3.12979	3.19475	-2.82049	-6.01524	0.376112	25.617	6.63783e-11	9.42318e-10
ENSG00000136854	STXBP1	HGNC:11444	0.0642626	1.00633	0.479203	1.36162	-0.527123	0.355298	0.88242	5.84907	25.6058	6.65421e-11	9.43824e-10
ENSG00000135299	ANKRD6	HGNC:17280	0.766717	-0.611481	1.89743	-0.708487	2.50891	-0.0970053	-2.60592	2.82109	25.6045	6.69134e-11	9.48269e-10
ENSG00000168175	MAPK1IP1L	HGNC:19840	0.205807	0.715391	-0.496487	0.965662	-1.21188	0.250271	1.46215	7.15276	25.5681	6.82234e-11	9.65996e-10
ENSG00000021826	CPS1	HGNC:2323	0.421379	0.0365497	1.96494	1.20676	1.92839	1.17021	-0.758177	3.26833	25.5562	6.87669e-11	9.72849e-10
ENSG00000237190	CDKN2AIPNL	HGNC:30545	-0.124366	-0.502093	-1.03475	-0.306026	-0.532654	0.196067	0.728721	3.91268	25.5437	6.9335e-11	9.80038e-10
ENSG00000110104	CCDC86	HGNC:28359	0.473367	0.573216	-1.32042	0.852456	-1.89363	0.27924	2.17287	5.79025	25.5491	6.94309e-11	9.80547e-10
ENSG00000197153	H3C12	HGNC:4774	1.08952	-0.459449	-1.57186	3.30617	-1.11241	3.76562	4.87803	-0.394016	25.5398	6.95169e-11	9.80914e-10
ENSG00000067798	NAV3	HGNC:15998	0.616776	2.01415	1.25084	2.17539	-0.763314	0.161238	0.924551	6.36749	25.5645	6.98641e-11	9.84963e-10
ENSG00000139329	LUM	HGNC:6724	0.683696	-1.82084	-0.108526	-5.34602	1.71231	-3.52518	-5.23749	9.49368	25.5665	7.02001e-11	9.88847e-10
ENSG00000218336	TENM3	HGNC:29944	1.07448	2.29873	3.65883	1.53079	1.3601	-0.767945	-2.12804	6.38705	25.5514	7.09017e-11	9.97871e-10
ENSG00000246985	SOCS2-AS1	HGNC:27054	0.275174	-1.13601	-0.313649	2.01224	0.822366	3.14825	2.32588	1.00884	25.4738	7.26289e-11	1.0213e-09
ENSG00000167889	MGAT5B	HGNC:24140	0.364781	1.7141	-2.95082	1.28569	-4.66492	-0.42841	4.23651	1.23723	25.4652	7.30479e-11	1.02631e-09
ENSG00000274997	H2AC12	HGNC:13671	1.38879	-0.40541	-1.4264	4.28711	-1.02099	4.69252	5.71352	-2.63516	25.454	7.3592e-11	1.03307e-09
ENSG00000100625	SIX4	HGNC:10890	0.301956	1.01997	1.59338	1.57405	0.573407	0.554076	-0.0193311	3.71381	25.4484	7.38635e-11	1.03599e-09
ENSG00000181007	ZFP82	HGNC:28682	-0.487992	0.447947	0.992122	1.01961	0.544175	0.571666	0.0274914	2.45262	25.4416	7.41979e-11	1.03979e-09
ENSG00000124702	KLHDC3	HGNC:20704	-0.00483436	-0.465464	0.398448	-0.657097	0.863912	-0.191633	-1.05555	5.64271	25.4336	7.45944e-11	1.04445e-09
ENSG00000163430	FSTL1	HGNC:3972	-0.0471781	0.539932	1.81046	-0.325765	1.27053	-0.865696	-2.13622	10.7514	25.4178	7.53843e-11	1.05461e-09
ENSG00000143512	HHIPL2	HGNC:25842	0.640287	-0.0794478	4.02835	-0.513876	4.1078	-0.434428	-4.54223	-0.929649	25.3973	7.64163e-11	1.06813e-09
ENSG00000244038	DDOST	HGNC:2728	-0.386149	-0.341077	-0.181657	-0.864914	0.15942	-0.523837	-0.683257	8.08717	25.3923	7.66745e-11	1.07019e-09
ENSG00000163683	SMIM14	HGNC:27321	0.336149	-0.395372	0.901436	-0.809441	1.29681	-0.414069	-1.71088	5.92377	25.3919	7.66943e-11	1.07019e-09
ENSG00000151962	RBM46	HGNC:28401	-0.0495971	-4.32718	-3.76802	-3.74357	0.559166	0.583608	0.0244428	-2.10793	25.3807	7.72675e-11	1.07727e-09
ENSG00000078369	GNB1	HGNC:4396	-0.622828	0.663102	0.479861	0.478625	-0.183241	-0.184476	-0.0012358	8.68549	25.3773	7.74444e-11	1.07881e-09
ENSG00000160049	DFFA	HGNC:2772	-0.261459	0.353947	-0.304463	0.563183	-0.65841	0.209235	0.867646	5.81413	25.3686	7.78904e-11	1.0841e-09
ENSG00000054793	ATP9A	HGNC:13540	0.336139	1.05394	2.47252	1.81165	1.41858	0.757702	-0.660874	5.17564	25.406	7.80756e-11	1.08576e-09
ENSG00000145882	PCYOX1L	HGNC:28477	-0.0603044	-0.0367936	-0.896239	-0.963947	-0.859445	-0.927153	-0.0677078	3.9208	25.3544	7.86291e-11	1.09252e-09
ENSG00000115839	RAB3GAP1	HGNC:17063	-0.313384	0.624162	0.792227	0.296822	0.168064	-0.32734	-0.495405	6.40579	25.347	7.90223e-11	1.09706e-09
ENSG00000261150	EPPK1	HGNC:15577	0.52617	4.41863	1.72798	1.40786	-2.69065	-3.01077	-0.320121	-0.352714	25.3418	7.92925e-11	1.09987e-09
ENSG00000175048	ZDHHC14	HGNC:20341	0.252392	1.45825	1.96135	1.49415	0.503103	0.0359069	-0.467196	2.23516	25.3285	8.00023e-11	1.10878e-09
ENSG00000171223	JUNB	HGNC:6205	0.749934	-1.16044	0.680367	-1.77654	1.8408	-0.616107	-2.45691	6.41159	25.3137	8.24815e-11	1.14217e-09
ENSG00000177383	MAGEF1	HGNC:29639	-0.228119	-0.192798	0.102508	-0.802307	0.295306	-0.609509	-0.904816	4.61567	25.2801	8.26209e-11	1.14313e-09
ENSG00000137073	UBAP2	HGNC:14185	0.416615	0.709245	-0.812865	0.931653	-1.52211	0.222408	1.74452	6.02135	25.2691	8.32298e-11	1.15058e-09
ENSG00000066248	NGEF	HGNC:7807	0.878745	0.256044	5.19167	1.01896	4.93563	0.762914	-4.17271	1.28165	25.2966	8.3964e-11	1.15937e-09
ENSG00000130038	CRACR2A	HGNC:28657	0.111089	-0.997353	1.20598	2.06646	2.20334	3.06381	0.860476	2.42023	25.2557	8.40074e-11	1.15937e-09
ENSG00000100364	KIAA0930	HGNC:1314	0.242945	-0.144036	0.875086	-0.266261	1.01912	-0.122225	-1.14135	5.70602	25.2476	8.44336e-11	1.16427e-09
ENSG00000163577	EIF5A2	HGNC:3301	0.176609	1.06366	0.99376	1.5643	-0.0699001	0.500638	0.570538	4.372	25.2426	8.47134e-11	1.16715e-09
ENSG00000198929	NOS1AP	HGNC:16859	0.543177	-1.98607	-4.07454	-1.90984	-2.08847	0.0762321	2.1647	0.184964	25.2271	8.5599e-11	1.17804e-09
ENSG00000054219	LY75	HGNC:6729	0.79498	-2.89012	3.01845	0.13208	5.90857	3.0222	-2.88637	0.148261	25.2363	8.57147e-11	1.17804e-09
ENSG00000007255	TRAPPC6A	HGNC:23069	-0.0550431	-1.92746	-0.0778579	-2.2251	1.8496	-0.297639	-2.14724	0.950678	25.2249	8.57201e-11	1.17804e-09
ENSG00000103342	GSPT1	HGNC:4621	-0.0753646	0.724298	-0.0503468	0.843967	-0.774645	0.119669	0.894314	7.69866	25.213	8.64052e-11	1.18646e-09
ENSG00000183250	LINC01547	HGNC:15707	-0.198846	0.380683	1.75451	0.0565438	1.37383	-0.324139	-1.69797	1.33723	25.202	8.7045e-11	1.19377e-09
ENSG00000152207	CYSLTR2	HGNC:18274	1.48777	-4.52076	-9.54496	-11.9725	-5.0242	-7.4517	-2.4275	1.94476	27.8047	8.7084e-11	1.19377e-09
ENSG00000156675	RAB11FIP1	HGNC:30265	0.514638	-0.72869	-2.44222	-0.650611	-1.71353	0.0780794	1.79161	4.0063	25.2044	8.71852e-11	1.19416e-09
ENSG00000135486	HNRNPA1	HGNC:5031	-0.143786	-0.660102	-1.34452	-0.835013	-0.684417	-0.174911	0.509506	9.25126	25.1812	8.82643e-11	1.20793e-09
ENSG00000207241	SNORD45A	HGNC:10184	0.250078	-2.29618	-1.99869	-2.31231	0.29749	-0.0161273	-0.313618	-0.112701	25.1686	8.90057e-11	1.21706e-09
ENSG00000135506	OS9	HGNC:16994	-0.0344187	-0.575632	0.206897	-0.818275	0.782529	-0.242643	-1.02517	7.57918	25.1395	9.07569e-11	1.23997e-09
ENSG00000148672	GLUD1	HGNC:4335	-0.184013	-0.685292	-0.830209	-0.765736	-0.144917	-0.0804438	0.0644735	7.10585	25.1224	9.18027e-11	1.25321e-09
ENSG00000139433	GLTP	HGNC:24867	0.137715	1.13886	0.340722	1.30745	-0.798139	0.168594	0.966732	5.95241	25.1197	9.19665e-11	1.2544e-09
ENSG00000164924	YWHAZ	HGNC:12855	-0.197026	0.486271	-0.6677	0.572725	-1.15397	0.0864538	1.24043	9.47809	25.1011	9.31223e-11	1.2691e-09
ENSG00000188811	NHLRC3	HGNC:33751	0.085894	-0.994847	-0.296372	-1.14589	0.698475	-0.151047	-0.849522	4.02669	25.0595	9.57502e-11	1.30383e-09
ENSG00000197561	ELANE	HGNC:3309	0.278756	-4.1478	-1.67579	-6.25128	2.47202	-2.10348	-4.57549	-1.55972	25.0334	9.74404e-11	1.32574e-09
ENSG00000168874	ATOH8	HGNC:24126	0.797372	2.03913	3.61893	2.11703	1.57979	0.0779024	-1.50189	3.82378	25.0673	9.78406e-11	1.33008e-09
ENSG00000182463	TSHZ2	HGNC:13010	1.12219	-2.54203	3.29598	-4.26393	5.83801	-1.72191	-7.55991	1.95265	25.0426	9.9467e-11	1.35107e-09
ENSG00000135823	STX6	HGNC:11441	-0.278972	0.274509	0.799205	0.43201	0.524696	0.157501	-0.367195	5.05199	24.9735	1.01432e-10	1.37662e-09
ENSG00000138347	MYPN	HGNC:23246	1.25382	1.91108	2.91346	4.92078	1.00238	3.00969	2.00731	4.19225	25.0111	1.01585e-10	1.37754e-09
ENSG00000110786	PTPN5	HGNC:9657	1.68152	-7.13094	-7.0598	-9.76689	0.0711389	-2.63595	-2.70709	-0.159576	27.5241	1.02005e-10	1.3821e-09
ENSG00000113108	APBB3	HGNC:20708	0.24181	-1.15111	-0.559041	-1.3659	0.592065	-0.214792	-0.806857	3.53244	24.9629	1.02159e-10	1.38303e-09
ENSG00000168924	LETM1	HGNC:6556	-0.157037	0.245035	-0.29691	0.65858	-0.541945	0.413545	0.95549	5.58423	24.9598	1.02373e-10	1.38479e-09
ENSG00000274752	TRBV12-3	HGNC:12185	0.696603	-2.46556	-4.45383	2.88577	-1.98827	5.35133	7.3396	-0.782346	24.9531	1.03348e-10	1.39682e-09
ENSG00000173295	FAM86B3P	HGNC:44371	-0.0571229	-0.491482	-2.08177	-0.36527	-1.59028	0.126212	1.7165	2.222	24.9245	1.0483e-10	1.41568e-09
ENSG00000158747	NBL1	HGNC:7650	0.719353	0.0310192	2.29018	0.983914	2.25916	0.952895	-1.30627	6.09415	24.961	1.05051e-10	1.4175e-09
ENSG00000139971	ARMH4	HGNC:19846	0.327659	1.39866	2.21625	0.960438	0.81759	-0.438221	-1.25581	2.92032	24.9089	1.05934e-10	1.42823e-09
ENSG00000180953	ST20	HGNC:33520	-0.112764	-0.835731	-1.20927	-1.52353	-0.373539	-0.687795	-0.314256	2.47981	24.9077	1.06021e-10	1.42823e-09
ENSG00000170113	NIPA1	HGNC:17043	0.451699	1.55319	0.599645	0.78806	-0.953544	-0.765129	0.188415	4.69333	24.8949	1.06934e-10	1.4387e-09
ENSG00000105383	CD33	HGNC:1659	0.171005	0.203216	5.92365	6.37388	5.72044	6.17067	0.45023	-3.01714	24.8944	1.06975e-10	1.4387e-09
ENSG00000130725	UBE2M	HGNC:12491	-0.049283	0.429813	-0.555823	0.525419	-0.985636	0.0956055	1.08124	5.91884	24.8855	1.07611e-10	1.44608e-09
ENSG00000099622	CIRBP	HGNC:1982	0.10174	-0.539261	0.25886	-0.761141	0.798121	-0.221881	-1.02	6.56154	24.8797	1.08035e-10	1.45058e-09
ENSG00000135272	MDFIC	HGNC:28870	0.253853	0.21723	1.25696	0.454345	1.03973	0.237115	-0.802613	6.02106	24.8766	1.08257e-10	1.45208e-09
ENSG00000152503	TRIM36	HGNC:16280	0.223731	1.51857	-2.4047	0.0424846	-3.92327	-1.47609	2.44718	-0.339669	24.8757	1.08324e-10	1.45208e-09
ENSG00000164603	BMT2	HGNC:26475	0.442998	-0.215505	1.63146	0.0838194	1.84696	0.299324	-1.54764	4.42657	24.8765	1.08786e-10	1.45708e-09
ENSG00000100650	SRSF5	HGNC:10787	-0.228547	-0.779886	-0.24559	-0.671846	0.534296	0.10804	-0.426256	6.93912	24.8677	1.08912e-10	1.45756e-09
ENSG00000165914	TTC7B	HGNC:19858	-0.344494	0.872821	0.60609	0.825248	-0.266731	-0.0475731	0.219158	4.23875	24.8641	1.09172e-10	1.45907e-09
ENSG00000224397	SMIM25	HGNC:50328	-0.0651319	-2.45943	2.32455	3.21044	4.78397	5.66987	0.885894	-2.96298	24.8637	1.09203e-10	1.45907e-09
ENSG00000254960	KIRREL3-AS2	HGNC:42656	0.0706166	3.13475	3.14294	6.34158	0.0081832	3.20683	3.19864	-3.06158	24.8586	1.09581e-10	1.46293e-09
ENSG00000113645	WWC1	HGNC:29435	0.779591	2.07051	2.33416	3.94177	0.263658	1.87126	1.6076	2.0326	24.8667	1.09913e-10	1.46617e-09
ENSG00000162407	PLPP3	HGNC:9229	0.887326	-1.99678	1.85464	-0.282293	3.85142	1.71449	-2.13694	7.00943	24.8909	1.10109e-10	1.46758e-09
ENSG00000093134	VNN3	HGNC:16431	1.59766	-8.75252	-6.11383	-9.65705	2.63868	-0.904536	-3.54322	-0.408699	27.3824	1.10531e-10	1.47201e-09
ENSG00000104722	NEFM	HGNC:7734	1.9313	1.74788	-2.31657	4.55361	-4.06444	2.80573	6.87017	5.4558	24.8749	1.11301e-10	1.48106e-09
ENSG00000129657	SEC14L1	HGNC:10698	-0.290184	0.700558	0.446907	0.923174	-0.253651	0.222616	0.476267	6.22476	24.8317	1.11585e-10	1.48362e-09
ENSG00000170667	RASA4B	HGNC:35202	0.392584	0.956389	4.0895	0.903766	3.13311	-0.0526231	-3.18573	-0.766207	24.8298	1.11722e-10	1.48424e-09
ENSG00000096696	DSP	HGNC:3052	1.0684	4.84598	6.91612	6.41176	2.07014	1.56578	-0.504358	6.75798	24.8635	1.12153e-10	1.48876e-09
ENSG00000068697	LAPTM4A	HGNC:6924	-0.17258	0.00880089	0.732344	-0.51647	0.723543	-0.525271	-1.24881	7.91643	24.8099	1.13234e-10	1.50073e-09
ENSG00000133193	FAM104A	HGNC:25918	-0.62387	0.207771	-0.229881	0.317412	-0.437652	0.10964	0.547293	5.54192	24.8098	1.13239e-10	1.50073e-09
ENSG00000168334	XIRP1	HGNC:14301	0.243667	0.437707	3.62531	4.81112	3.1876	4.37341	1.18581	-2.09766	24.7837	1.15246e-10	1.52609e-09
ENSG00000157240	FZD1	HGNC:4038	0.654843	-1.01535	1.30095	-0.332091	2.3163	0.68326	-1.63304	5.47162	24.8087	1.15616e-10	1.52938e-09
ENSG00000124212	PTGIS	HGNC:9603	1.41821	-0.872669	4.63814	-1.79449	5.51081	-0.921824	-6.43263	5.85889	24.8174	1.15681e-10	1.52938e-09
ENSG00000155093	PTPRN2	HGNC:9677	0.726071	-0.836657	1.52295	4.39156	2.35961	5.22822	2.86861	-0.592072	24.7717	1.16663e-10	1.54111e-09
ENSG00000113273	ARSB	HGNC:714	0.237553	0.572772	1.49124	0.8258	0.918463	0.253028	-0.665435	5.79731	24.7416	1.18567e-10	1.565e-09
ENSG00000153993	SEMA3D	HGNC:10726	0.903516	5.21736	2.77346	1.95972	-2.4439	-3.25764	-0.813749	2.91759	24.7789	1.1872e-10	1.56577e-09
ENSG00000225973	PIGBOS1	HGNC:50696	-0.299158	-1.13417	-0.336579	-0.97437	0.797593	0.159802	-0.637791	2.06308	24.7378	1.18868e-10	1.56645e-09
ENSG00000011465	DCN	HGNC:2705	0.418625	-2.1827	-0.522685	-5.07816	1.66001	-2.89546	-4.55547	10.318	24.7732	1.19171e-10	1.56919e-09
ENSG00000082781	ITGB5	HGNC:6160	0.10978	-0.153114	1.12737	-0.374164	1.28048	-0.22105	-1.50153	8.16447	24.7283	1.19638e-10	1.57406e-09
ENSG00000246334	PRR7-AS1	HGNC:27961	-0.108726	0.153721	-1.91124	1.3363	-2.06496	1.18257	3.24753	-0.486408	24.7224	1.2011e-10	1.579e-09
ENSG00000218739	CEBPZOS	HGNC:49288	-0.149486	0.267811	-0.240147	0.578201	-0.507958	0.31039	0.818349	5.62623	24.7166	1.20589e-10	1.58402e-09
ENSG00000135218	CD36	HGNC:1663	1.16557	-0.660675	4.34967	4.47304	5.01034	5.13371	0.123371	2.3899	24.7474	1.21257e-10	1.59153e-09
ENSG00000066583	ISOC1	HGNC:24254	-0.0595753	-0.0526133	-1.16514	-0.862866	-1.11253	-0.810252	0.302277	3.66962	24.7063	1.21423e-10	1.59243e-09
ENSG00000110900	TSPAN11	HGNC:30795	1.18745	-1.31937	3.03059	-0.83505	4.34996	0.484325	-3.86564	0.335925	24.7085	1.21804e-10	1.59614e-09
ENSG00000233806	LINC01237	HGNC:49793	0.0597777	-2.61292	-2.24004	-3.42843	0.37288	-0.815508	-1.18839	-1.39427	24.6946	1.22393e-10	1.60258e-09
ENSG00000233954	UQCRHL	HGNC:51714	0.107207	-1.55066	-0.106139	-1.87244	1.44452	-0.321781	-1.7663	0.0323303	24.6518	1.25983e-10	1.64827e-09
ENSG00000173114	LRRN3	HGNC:17200	0.817637	4.86447	3.7251	5.3813	-1.13938	0.516825	1.6562	2.48705	24.6757	1.2726e-10	1.66275e-09
ENSG00000175470	PPP2R2D	HGNC:23732	-0.627424	0.377589	0.0489183	0.577592	-0.328671	0.200003	0.528674	4.67155	24.6362	1.27314e-10	1.66275e-09
ENSG00000168268	NT5DC2	HGNC:25717	0.204014	0.448995	-0.98102	-0.660349	-1.43002	-1.10934	0.320672	7.62433	24.6353	1.27396e-10	1.66275e-09
ENSG00000134042	MRO	HGNC:24121	0.387287	-4.08005	-1.96849	-6.79905	2.11156	-2.71901	-4.83057	-1.01036	24.6172	1.28966e-10	1.6819e-09
ENSG00000121064	SCPEP1	HGNC:29507	0.747389	-0.701754	0.74631	-1.05194	1.44806	-0.350186	-1.79825	4.73311	24.6096	1.29627e-10	1.68918e-09
ENSG00000120327	PCDHB14	HGNC:8685	0.263375	-0.0643884	2.8735	-0.603342	2.93788	-0.538954	-3.47684	0.184259	24.5931	1.31081e-10	1.70676e-09
ENSG00000198755	RPL10A	HGNC:10299	-0.0531647	-1.13344	-0.70903	-1.34162	0.424414	-0.208173	-0.632587	8.27603	24.5858	1.3173e-10	1.71385e-09
ENSG00000253658	LINC01592	HGNC:51557	-0.0843276	3.69453	4.03909	5.03522	0.344559	1.34069	0.996134	-1.63608	24.5696	1.33186e-10	1.73141e-09
ENSG00000123104	ITPR2	HGNC:6181	0.610924	-0.373491	-1.05659	-1.92088	-0.6831	-1.54738	-0.864284	6.34957	24.5665	1.33526e-10	1.73446e-09
ENSG00000172201	ID4	HGNC:5363	1.02486	4.40033	6.83187	3.42241	2.43153	-0.977926	-3.40946	2.62997	24.5976	1.3415e-10	1.74119e-09
ENSG00000105373	NOP53	HGNC:4333	0.475788	-1.20677	-0.44964	-1.45713	0.757125	-0.250369	-1.00749	6.31543	24.5508	1.34893e-10	1.74944e-09
ENSG00000172752	COL6A5	HGNC:26674	-0.128752	-3.3082	-5.76271	-3.83868	-2.45451	-0.530481	1.92403	-2.01344	24.5158	1.3813e-10	1.78999e-09
ENSG00000165733	BMS1	HGNC:23505	-0.233225	0.281576	-0.564478	0.0291624	-0.846054	-0.252413	0.593641	6.03115	24.5116	1.38522e-10	1.79366e-09
ENSG00000232445	EMSLR	HGNC:54408	0.151722	-1.72548	-5.26877	-0.95243	-3.54329	0.773048	4.31634	-0.227867	24.5026	1.3937e-10	1.80321e-09
ENSG00000100968	NFATC4	HGNC:7778	0.488932	-0.704882	1.33881	-0.234731	2.04369	0.470151	-1.57354	5.7198	24.4681	1.44143e-10	1.8635e-09
ENSG00000067113	PLPP1	HGNC:9228	1.03717	-0.693016	0.740243	-1.38237	1.43326	-0.689356	-2.12262	5.46081	24.4609	1.44264e-10	1.86358e-09
ENSG00000058600	POLR3E	HGNC:30347	-0.628874	-0.466898	-0.345695	-0.329636	0.121203	0.137262	0.0160591	4.63925	24.4455	1.44876e-10	1.87001e-09
ENSG00000034713	GABARAPL2	HGNC:13291	0.0891479	-0.319745	0.757687	-0.211286	1.07743	0.108459	-0.968973	5.04466	24.44	1.45417e-10	1.87551e-09
ENSG00000176165	FOXG1	HGNC:3811	1.64075	0.66694	-0.87323	5.80686	-1.54017	5.13992	6.68009	-0.463966	24.4672	1.46381e-10	1.88646e-09
ENSG00000107959	PITRM1	HGNC:17663	-0.146752	0.906922	0.268007	0.827203	-0.638915	-0.0797193	0.559196	6.94604	24.4216	1.47248e-10	1.89614e-09
ENSG00000187260	WDR86	HGNC:28020	0.42658	-1.94537	-0.907724	-2.01728	1.03764	-0.0719137	-1.10955	2.91375	24.4054	1.48871e-10	1.91553e-09
ENSG00000138604	GLCE	HGNC:17855	0.153051	-0.104981	-1.00798	-0.745701	-0.902997	-0.64072	0.262278	5.47317	24.3992	1.49503e-10	1.9207e-09
ENSG00000149091	DGKZ	HGNC:2857	0.287812	0.658705	-0.371661	1.23096	-1.03037	0.572251	1.60262	5.85244	24.3992	1.49508e-10	1.9207e-09
ENSG00000196418	ZNF124	HGNC:12907	0.0388654	0.587018	-1.02301	0.162593	-1.61002	-0.424424	1.1856	1.90825	24.363	1.53232e-10	1.967e-09
ENSG00000162542	TMCO4	HGNC:27393	0.489215	-0.155043	0.958797	0.998295	1.11384	1.15334	0.0394977	3.08058	24.3371	1.55959e-10	2.00043e-09
ENSG00000152578	GRIA4	HGNC:4574	1.11358	-0.516193	-1.70183	3.57251	-1.18564	4.0887	5.27434	-1.62411	24.314	1.58428e-10	2.03047e-09
ENSG00000091039	OSBPL8	HGNC:16396	0.598699	0.680035	1.6812	0.923339	1.00116	0.243304	-0.75786	7.17961	24.312	1.58642e-10	2.03047e-09
ENSG00000140416	TPM1	HGNC:12010	0.153949	2.17049	2.45913	1.35393	0.288644	-0.816554	-1.1052	10.1368	24.3154	1.58681e-10	2.03047e-09
ENSG00000232187	FTH1P7	HGNC:3994	0.157031	-0.186288	2.4326	-0.147699	2.61889	0.0385888	-2.5803	-0.508014	24.3106	1.58797e-10	2.03047e-09
ENSG00000202503	SNORD34	HGNC:10161	-0.0807299	-1.77547	-2.2566	-1.75484	-0.481121	0.0206323	0.501753	-0.662423	24.3055	1.59341e-10	2.03584e-09
ENSG00000119915	ELOVL3	HGNC:18047	0.368001	-3.67135	-2.16133	-3.27719	1.51001	0.394152	-1.11586	0.249644	24.2983	1.60128e-10	2.04429e-09
ENSG00000169314	C22orf15	HGNC:15558	-0.032021	0.828684	-1.33722	1.72823	-2.16591	0.899541	3.06545	1.4786	24.2395	1.66679e-10	2.12627e-09
ENSG00000183421	RIPK4	HGNC:496	1.26839	1.99414	6.75654	3.04927	4.76241	1.05513	-3.70728	0.102004	24.2659	1.67972e-10	2.14109e-09
ENSG00000148357	HMCN2	HGNC:21293	1.51669	-6.50307	-4.43962	-5.7979	2.06344	0.705169	-1.35827	0.0813329	24.2613	1.68493e-10	2.14606e-09
ENSG00000215483	LINC00598	HGNC:42770	0.0119566	-3.53603	-2.83453	-3.4828	0.701499	0.0532296	-0.648269	-1.6141	24.2218	1.68696e-10	2.14696e-09
ENSG00000169155	ZBTB43	HGNC:17908	0.132929	-0.880341	-0.97798	-1.08785	-0.0976387	-0.207504	-0.109866	4.59516	24.2201	1.68893e-10	2.1478e-09
ENSG00000268388	FENDRR	HGNC:43894	1.65305	-1.51561	-9.98982	-0.951834	-8.47421	0.563773	9.03798	3.81608	24.2557	1.69136e-10	2.14922e-09
ENSG00000140905	GCSH	HGNC:4208	0.219872	-0.98698	-1.62344	-1.12088	-0.636464	-0.133896	0.502568	3.70335	24.1843	1.73079e-10	2.19762e-09
ENSG00000100100	PIK3IP1	HGNC:24942	0.532369	-0.806786	1.26782	-0.505565	2.07461	0.301221	-1.77338	2.77285	24.1764	1.74015e-10	2.20779e-09
ENSG00000161040	FBXL13	HGNC:21658	0.424872	-1.53049	-2.908	-2.56449	-1.37751	-1.034	0.343505	2.18606	24.1741	1.74494e-10	2.21215e-09
ENSG00000135917	SLC19A3	HGNC:16266	1.06084	-3.43396	-3.44164	-4.02464	-0.00767707	-0.590682	-0.583004	1.38718	24.1932	1.75392e-10	2.22118e-09
ENSG00000164100	NDST3	HGNC:7682	0.5579	1.70125	-4.30771	-3.0452	-6.00896	-4.74645	1.26251	-0.493577	24.1641	1.75478e-10	2.22118e-09
ENSG00000115318	LOXL3	HGNC:13869	0.552752	0.275671	1.90667	0.00200243	1.631	-0.273669	-1.90467	6.16345	24.1905	1.75722e-10	2.22255e-09
ENSG00000125850	OVOL2	HGNC:15804	0.1193	-0.863199	-1.40865	-0.937503	-0.545448	-0.074304	0.471144	2.91288	24.1492	1.77274e-10	2.24045e-09
ENSG00000166333	ILK	HGNC:6040	-0.0452707	0.553984	0.166268	0.580735	-0.387716	0.0267511	0.414467	7.51263	24.1428	1.78053e-10	2.24855e-09
ENSG00000113494	PRLR	HGNC:9446	1.77217	-4.33309	-5.75989	-4.47196	-1.4268	-0.138868	1.28793	3.88181	24.1747	1.78735e-10	2.25543e-09
ENSG00000140941	MAP1LC3B	HGNC:13352	-0.0096549	1.04804	0.297111	1.03504	-0.750929	-0.012998	0.737931	7.17365	24.1289	1.79756e-10	2.26656e-09
ENSG00000103194	USP10	HGNC:12608	0.0256343	0.439397	-0.631757	0.382158	-1.07115	-0.0572389	1.01391	6.33784	24.1266	1.8003e-10	2.26826e-09
ENSG00000159403	C1R	HGNC:1246	0.746196	-1.37694	1.59893	-3.15244	2.97587	-1.77549	-4.75136	7.7556	24.1564	1.80975e-10	2.27842e-09
ENSG00000198829	SUCNR1	HGNC:4542	0.638414	1.46799	-1.03577	5.00119	-2.50376	3.5332	6.03696	-1.2888	24.1083	1.82518e-10	2.29608e-09
ENSG00000165632	TAF3	HGNC:17303	0.0226471	0.607824	-0.313143	0.819435	-0.920967	0.211611	1.13258	4.07154	24.0996	1.83383e-10	2.30518e-09
ENSG00000200084	SNORD68	HGNC:32729	-0.0662767	-2.02261	-1.79507	-1.9686	0.227547	0.0540122	-0.173535	0.303544	24.0926	1.84273e-10	2.31414e-09
ENSG00000100439	ABHD4	HGNC:20154	0.37719	0.848472	2.08384	0.494929	1.23537	-0.353542	-1.58891	5.78724	24.12	1.84378e-10	2.31414e-09
ENSG00000147535	PLPP5	HGNC:25026	-0.245965	-0.370946	-0.494553	-0.881315	-0.123607	-0.510369	-0.386763	5.13109	24.0795	1.85929e-10	2.33181e-09
ENSG00000180777	ANKRD30B	HGNC:24165	0.601781	2.28174	6.71993	6.76268	4.4382	4.48095	0.0427504	-0.225745	24.1031	1.87314e-10	2.34738e-09
ENSG00000136231	IGF2BP3	HGNC:28868	0.879246	-0.652405	-3.20006	0.202266	-2.54766	0.85467	3.40233	6.08459	24.0909	1.89242e-10	2.36972e-09
ENSG00000179152	TCAIM	HGNC:25241	0.0831898	-0.704261	-1.09714	-0.686012	-0.392877	0.0182487	0.411125	4.65692	24.0525	1.89395e-10	2.36983e-09
ENSG00000133466	C1QTNF6	HGNC:14343	0.731153	-1.77421	-0.894873	-2.64596	0.879336	-0.871747	-1.75108	4.58142	24.0878	1.89643e-10	2.37111e-09
ENSG00000155926	SLA	HGNC:10902	0.64356	-4.44783	-2.33195	-1.84056	2.11588	2.60728	0.491398	-0.571524	24.0325	1.92007e-10	2.39884e-09
ENSG00000164543	STK17A	HGNC:11395	0.0211365	0.516731	0.848516	0.971546	0.331785	0.454815	0.12303	5.65239	24.0217	1.93435e-10	2.41484e-09
ENSG00000114302	PRKAR2A	HGNC:9391	0.223348	0.647662	-0.528453	0.693518	-1.17612	0.0458552	1.22197	6.68985	24.0184	1.9387e-10	2.41842e-09
ENSG00000160785	SLC25A44	HGNC:29036	0.0387231	0.510256	-0.25779	0.762149	-0.768046	0.251893	1.01994	5.25173	24.0159	1.94199e-10	2.42068e-09
ENSG00000164488	DACT2	HGNC:21231	1.0477	-5.36661	-6.93013	-7.19259	-1.56352	-1.82599	-0.262462	-1.73977	24.0172	1.95217e-10	2.43151e-09
ENSG00000154065	ANKRD29	HGNC:27110	0.807245	0.026918	4.18189	4.00606	4.15497	3.97914	-0.175832	2.16223	24.0422	1.95643e-10	2.43445e-09
ENSG00000158186	MRAS	HGNC:7227	0.135077	1.20416	1.697	1.41826	0.492838	0.214101	-0.278737	5.63679	24.0107	1.9575e-10	2.43445e-09
ENSG00000238862	SNORD19B	HGNC:33570	-0.0139661	-1.55656	-1.77801	-1.67315	-0.221451	-0.116585	0.104866	-0.127711	24.0021	1.9605e-10	2.43483e-09
ENSG00000159363	ATP13A2	HGNC:30213	0.0960694	0.735684	0.456051	1.17583	-0.279634	0.440142	0.719775	5.36262	24.0019	1.96079e-10	2.43483e-09
ENSG00000066382	MPPED2	HGNC:1180	0.639322	0.792012	6.20045	3.14047	5.40844	2.34846	-3.05998	-2.55602	23.9966	1.96786e-10	2.44176e-09
ENSG00000158458	NRG2	HGNC:7998	0.191159	-0.159698	0.384394	3.53625	0.544092	3.69595	3.15186	-1.26574	23.993	1.97279e-10	2.44602e-09
ENSG00000136026	CKAP4	HGNC:16991	-0.131774	0.594295	-0.198499	-0.52869	-0.792794	-1.12299	-0.330192	9.31318	23.9649	2.01113e-10	2.48938e-09
ENSG00000120913	PDLIM2	HGNC:13992	0.292677	-0.288116	1.2135	-0.281962	1.50162	0.00615421	-1.49546	5.85005	23.9645	2.01177e-10	2.48938e-09
ENSG00000133816	MICAL2	HGNC:24693	0.085439	1.52764	1.97884	1.47044	0.451202	-0.0572008	-0.508402	8.56351	23.9641	2.01233e-10	2.48938e-09
ENSG00000248869	LINC02511	HGNC:53500	0.416416	-1.65343	2.46508	-2.75069	4.11851	-1.09725	-5.21577	-2.92713	23.9628	2.01406e-10	2.48964e-09
ENSG00000214050	FBXO16	HGNC:13618	0.40325	-1.76966	-0.711435	-1.36334	1.05822	0.406322	-0.651902	4.05566	23.9487	2.03359e-10	2.51188e-09
ENSG00000258655	ARHGAP5-AS1	HGNC:20279	-0.265562	-0.184397	-1.73372	-1.55587	-1.54932	-1.37147	0.177852	1.51317	23.9448	2.03914e-10	2.51684e-09
ENSG00000237350	CDC42P6	HGNC:44430	0.008763	-0.0302067	2.22048	0.323605	2.25068	0.353811	-1.89687	-0.491612	23.9429	2.04178e-10	2.5182e-09
ENSG00000168542	COL3A1	HGNC:2201	0.269907	-1.20837	-0.375493	-5.34369	0.832872	-4.13533	-4.9682	13.2477	23.9376	2.06587e-10	2.54599e-09
ENSG00000064042	LIMCH1	HGNC:29191	1.25114	2.97304	5.36847	1.55901	2.39543	-1.41402	-3.80945	5.60701	23.9572	2.0737e-10	2.55371e-09
ENSG00000232004	CAP1P2	HGNC:31970	0.167428	0.957651	3.68543	1.01924	2.72778	0.0615901	-2.66619	-2.14941	23.9035	2.09775e-10	2.58138e-09
ENSG00000003436	TFPI	HGNC:11760	0.727887	-1.23576	-2.03042	0.234754	-0.794657	1.47052	2.26517	6.59149	23.9268	2.10205e-10	2.58474e-09
ENSG00000027644	INSRR	HGNC:6093	0.760518	-3.03033	1.21323	-3.69527	4.24356	-0.664931	-4.90849	-1.67977	23.8938	2.11183e-10	2.59372e-09
ENSG00000197410	DCHS2	HGNC:23111	0.144467	-2.83721	2.38471	-1.76347	5.22192	1.07374	-4.14818	-0.946233	23.8926	2.11347e-10	2.59372e-09
ENSG00000137070	IL11RA	HGNC:5967	0.582376	-0.28632	1.13733	-0.409692	1.42365	-0.123372	-1.54702	3.43207	23.8922	2.11412e-10	2.59372e-09
ENSG00000127616	SMARCA4	HGNC:11100	-0.0499392	0.620306	-0.502442	0.68908	-1.12275	0.0687744	1.19152	7.10183	23.8782	2.13452e-10	2.61678e-09
ENSG00000016864	GLT8D1	HGNC:24870	-0.227046	-0.429868	-0.0512436	-1.06666	0.378624	-0.636791	-1.01542	6.01296	23.8716	2.14419e-10	2.62668e-09
ENSG00000250846	EPHA5-AS1	HGNC:50602	0.4603	3.50548	5.77411	5.85216	2.26864	2.34668	0.0780433	0.530411	23.8658	2.19463e-10	2.68645e-09
ENSG00000144381	HSPD1	HGNC:5261	0.0222977	-0.216234	-1.21887	-0.347249	-1.00263	-0.131015	0.871618	8.16548	23.8348	2.19925e-10	2.69009e-09
ENSG00000138685	FGF2	HGNC:3676	0.717573	1.56455	1.85911	0.261758	0.29456	-1.30279	-1.59735	7.85604	23.8334	2.21469e-10	2.70696e-09
ENSG00000048342	CC2D2A	HGNC:29253	-0.34099	0.324136	-0.157038	0.655314	-0.481174	0.331178	0.812352	4.33519	23.8004	2.25189e-10	2.75036e-09
ENSG00000249628	LINC00942	HGNC:48636	0.40235	0.516035	-3.10529	2.09193	-3.62132	1.57589	5.19721	0.557015	23.7984	2.25496e-10	2.75206e-09
ENSG00000165092	ALDH1A1	HGNC:402	1.34054	0.951855	-7.99477	-4.33094	-8.94662	-5.28279	3.66383	4.77186	23.8305	2.26183e-10	2.75838e-09
ENSG00000135148	TRAFD1	HGNC:24808	0.0805711	-0.634573	-0.0316236	-0.713436	0.60295	-0.0788625	-0.681812	4.69423	23.7918	2.26527e-10	2.76053e-09
ENSG00000272031	ANKRD34A	HGNC:27639	0.418308	1.57647	-0.552834	1.6284	-2.1293	0.051931	2.18124	3.03981	23.7811	2.28203e-10	2.77888e-09
ENSG00000275700	AATF	HGNC:19235	0.0856531	0.44848	-0.0823422	0.752673	-0.530822	0.304193	0.835015	5.2935	23.7707	2.29839e-10	2.79672e-09
ENSG00000135631	RAB11FIP5	HGNC:24845	-0.0484253	0.818534	0.95696	1.1777	0.138426	0.35917	0.220744	6.30632	23.7545	2.32419e-10	2.82601e-09
ENSG00000265666	RARA-AS1	HGNC:49577	-0.454092	-1.18564	-0.326749	-1.50117	0.858896	-0.315523	-1.17442	1.26267	23.7487	2.3335e-10	2.83405e-09
ENSG00000115252	PDE1A	HGNC:8774	0.926203	-3.93108	1.12522	-3.44551	5.0563	0.485568	-4.57073	0.84236	23.7681	2.33545e-10	2.83405e-09
ENSG00000180530	NRIP1	HGNC:8001	0.268572	1.03977	0.174563	0.926312	-0.865203	-0.113454	0.751749	6.07819	23.7472	2.336e-10	2.83405e-09
ENSG00000138835	RGS3	HGNC:9999	0.740594	1.01994	1.63054	1.72876	0.610601	0.708819	0.0982178	5.24482	23.7529	2.34052e-10	2.83537e-09
ENSG00000152104	PTPN14	HGNC:9647	0.193089	1.27058	0.612749	1.07664	-0.657835	-0.193941	0.463894	8.00704	23.7444	2.34056e-10	2.83537e-09
ENSG00000073146	MOV10L1	HGNC:7201	0.53346	-0.423407	-4.23498	-3.70893	-3.81157	-3.28552	0.526049	1.68113	23.7588	2.35051e-10	2.84531e-09
ENSG00000128245	YWHAH	HGNC:12853	-0.115286	1.01618	0.651682	1.03557	-0.364497	0.0193926	0.383889	6.96537	23.7311	2.36209e-10	2.85632e-09
ENSG00000073711	PPP2R3A	HGNC:9307	0.491461	1.02471	0.978641	1.73101	-0.0460658	0.706307	0.752373	5.38983	23.7298	2.36421e-10	2.85632e-09
ENSG00000213722	DDAH2	HGNC:2716	0.519833	0.22263	1.43322	-0.406454	1.21059	-0.629084	-1.83967	4.88452	23.7295	2.36742e-10	2.85632e-09
ENSG00000114948	ADAM23	HGNC:202	1.03338	2.3058	-1.58517	-0.210038	-3.89097	-2.51583	1.37513	4.17859	23.7641	2.36754e-10	2.85632e-09
ENSG00000111641	NOP2	HGNC:7867	0.111753	0.247399	-0.767654	0.388403	-1.01505	0.141004	1.15606	5.52496	23.727	2.36878e-10	2.85632e-09
ENSG00000136754	ABI1	HGNC:11320	-0.483872	0.549503	0.515457	0.360526	-0.034046	-0.188976	-0.154931	5.66582	23.7262	2.37007e-10	2.85632e-09
ENSG00000171914	TLN2	HGNC:15447	0.224023	1.47424	1.70367	0.813913	0.229424	-0.660331	-0.889755	5.10072	23.7192	2.39202e-10	2.88064e-09
ENSG00000215039	CD27-AS1	HGNC:43896	0.141399	-1.17451	0.0722239	-1.29859	1.24673	-0.124077	-1.37081	3.21377	23.6843	2.43957e-10	2.93575e-09
ENSG00000163864	NMNAT3	HGNC:20989	-0.0245821	-0.537115	0.258788	3.09292	0.795903	3.63004	2.83414	-2.03587	23.6677	2.46764e-10	2.96734e-09
ENSG00000137948	BRDT	HGNC:1105	0.631458	-7.92095	-6.58546	-4.25695	1.33549	3.66399	2.3285	-1.30091	23.6853	2.47249e-10	2.97098e-09
ENSG00000100139	MICALL1	HGNC:29804	0.10325	0.828196	0.0225174	0.934287	-0.805678	0.106092	0.91177	5.84801	23.652	2.49459e-10	2.99533e-09
ENSG00000123610	TNFAIP6	HGNC:11898	1.02513	-1.88373	0.167999	-4.49922	2.05173	-2.61549	-4.66722	4.71218	23.6774	2.51319e-10	3.01546e-09
ENSG00000154721	JAM2	HGNC:14686	0.639513	1.32199	3.58122	-0.181222	2.25923	-1.50321	-3.76244	1.12387	23.6475	2.51739e-10	3.01829e-09
ENSG00000165424	ZCCHC24	HGNC:26911	-0.0623342	-0.82324	0.0423011	-0.906016	0.865542	-0.0827758	-0.948317	6.41846	23.619	2.55217e-10	3.05774e-09
ENSG00000005249	PRKAR2B	HGNC:9392	1.13724	-0.400372	-4.11156	-0.314124	-3.71119	0.0862475	3.79743	3.0448	23.6454	2.55606e-10	3.06016e-09
ENSG00000025772	TOMM34	HGNC:15746	0.548263	1.2034	0.0823277	1.35397	-1.12107	0.150571	1.27165	5.69884	23.6093	2.56935e-10	3.07382e-09
ENSG00000133639	BTG1	HGNC:1130	0.270417	-1.5851	-0.273212	-0.875196	1.31189	0.709907	-0.601985	5.8824	23.6057	2.57569e-10	3.07915e-09
ENSG00000173926	MARCHF3	HGNC:28728	0.55669	0.982468	-1.48025	-0.892782	-2.46272	-1.87525	0.58747	4.0507	23.6224	2.57968e-10	3.08168e-09
ENSG00000184009	ACTG1	HGNC:144	-0.556936	0.785526	-0.0628232	0.311907	-0.848349	-0.473618	0.374731	12.1282	23.6008	2.58451e-10	3.08518e-09
ENSG00000044090	CUL7	HGNC:21024	-0.0449915	-0.366043	-0.386838	-1.00507	-0.0207945	-0.639024	-0.618229	6.05555	23.5964	2.59239e-10	3.09233e-09
ENSG00000117682	DHDDS	HGNC:20603	-0.0889468	0.505827	-0.283092	0.648442	-0.788919	0.142615	0.931535	5.76143	23.5868	2.60956e-10	3.11055e-09
ENSG00000141540	TTYH2	HGNC:13877	0.0153761	-0.110543	-2.45309	-2.39689	-2.34255	-2.28634	0.0562028	1.6396	23.5813	2.61956e-10	3.1202e-09
ENSG00000197361	FBXL22	HGNC:27537	0.646924	0.305173	2.33022	-0.215152	2.02505	-0.520325	-2.54537	-0.230401	23.5762	2.62886e-10	3.129e-09
ENSG00000129757	CDKN1C	HGNC:1786	1.77131	-2.56264	-2.67411	-5.69345	-0.111472	-3.13081	-3.01934	3.77537	23.6105	2.63174e-10	3.13014e-09
ENSG00000100292	HMOX1	HGNC:5013	0.906109	0.47674	1.65612	-0.472753	1.17938	-0.949492	-2.12887	5.68048	23.5679	2.68133e-10	3.18681e-09
ENSG00000166448	TMEM130	HGNC:25429	0.774597	2.95684	5.84503	3.1825	2.88819	0.225659	-2.66253	2.10865	23.5757	2.69575e-10	3.20162e-09
ENSG00000138131	LOXL4	HGNC:17171	1.63761	0.375861	2.57329	0.728576	2.19743	0.352715	-1.84471	5.4688	23.556	2.73274e-10	3.2432e-09
ENSG00000163909	HEYL	HGNC:4882	0.661661	-3.59392	-2.44416	2.32078	1.14975	5.9147	4.76494	-0.0581837	23.5151	2.76415e-10	3.2781e-09
ENSG00000117360	PRPF3	HGNC:17348	-0.52267	0.371305	-0.215461	0.491694	-0.586766	0.120389	0.707155	5.20188	23.501	2.76934e-10	3.28069e-09
ENSG00000175538	KCNE3	HGNC:6243	0.744833	-2.83317	-2.50493	-5.93282	0.328243	-3.09965	-3.42789	1.53884	23.5349	2.77036e-10	3.28069e-09
ENSG00000116774	OLFML3	HGNC:24956	-0.0412388	-0.158449	-0.0150578	-2.89298	0.143391	-2.73453	-2.87792	7.47867	23.5117	2.80173e-10	3.31545e-09
ENSG00000143816	WNT9A	HGNC:12778	0.52237	-0.472488	2.81727	-0.622457	3.28975	-0.14997	-3.43972	0.585466	23.4727	2.82423e-10	3.33966e-09
ENSG00000150907	FOXO1	HGNC:3819	1.2731	-3.25993	-2.74957	-3.02242	0.51036	0.237506	-0.272853	4.86756	23.5057	2.82933e-10	3.34327e-09
ENSG00000131015	ULBP2	HGNC:14894	0.175672	1.63076	0.399539	1.5059	-1.23122	-0.124861	1.10636	3.30078	23.4492	2.8706e-10	3.38959e-09
ENSG00000144229	THSD7B	HGNC:29348	0.138771	2.67645	5.51244	7.27422	2.83599	4.59777	1.76178	-2.4023	23.4464	2.87623e-10	3.39379e-09
ENSG00000109466	KLHL2	HGNC:6353	-0.351823	0.229759	0.837291	0.219929	0.607532	-0.0098298	-0.617362	3.55981	23.426	2.9173e-10	3.43976e-09
ENSG00000223676	RPL34P26	HGNC:36100	0.578096	0	8.42796	0.952939	8.42796	0.952939	-7.47502	-2.59506	43.1289	2.95369e-10	3.48016e-09
ENSG00000091844	RGS17	HGNC:14088	0.713721	-1.73113	-2.73501	-1.50205	-1.00389	0.229075	1.23296	3.29718	23.4201	2.9654e-10	3.48942e-09
ENSG00000137504	CREBZF	HGNC:24905	0.211353	-0.737841	-0.036787	-0.699212	0.701054	0.0386288	-0.662425	5.50005	23.4022	2.96582e-10	3.48942e-09
ENSG00000164283	ESM1	HGNC:3466	1.53496	7.92833	9.22281	7.61772	1.29448	-0.31061	-1.60509	4.65071	23.4328	2.97592e-10	3.49879e-09
ENSG00000062598	ELMO2	HGNC:17233	-0.277972	0.532119	0.450754	0.604481	-0.0813645	0.0723619	0.153726	5.29776	23.3944	2.98199e-10	3.50341e-09
ENSG00000149782	PLCB3	HGNC:9056	-0.250235	0.413372	0.0270543	0.800418	-0.386318	0.387045	0.773363	5.70938	23.3897	2.99177e-10	3.51238e-09
ENSG00000014257	ACPP	HGNC:125	1.39468	-4.54421	-6.04559	-1.55653	-1.50138	2.98768	4.48906	1.55671	23.4227	2.99674e-10	3.51345e-09
ENSG00000237515	SHISA9	HGNC:37231	1.37878	-6.80816	-5.45633	1.67319	1.35183	8.48135	7.12952	0.624388	23.4226	2.99698e-10	3.51345e-09
ENSG00000115977	AAK1	HGNC:19679	0.395378	1.08966	-0.0679912	1.20005	-1.15765	0.110389	1.26804	6.87103	23.3821	3.00745e-10	3.5232e-09
ENSG00000139514	SLC7A1	HGNC:11057	0.147784	1.05318	0.480626	1.16399	-0.572554	0.110813	0.683367	7.69697	23.3805	3.0108e-10	3.5246e-09
ENSG00000152133	GPATCH11	HGNC:26768	0.157553	0.362894	-0.278953	0.877288	-0.641847	0.514394	1.15624	4.36621	23.3695	3.03389e-10	3.54817e-09
ENSG00000080189	SLC35C2	HGNC:17117	-0.111934	-0.533577	0.0338958	-0.636801	0.567473	-0.103224	-0.670697	4.94044	23.3689	3.03528e-10	3.54817e-09
ENSG00000139292	LGR5	HGNC:4504	0.0586501	-0.398933	4.41169	3.82308	4.81062	4.22202	-0.588607	-2.1132	23.3266	3.12598e-10	3.65159e-09
ENSG00000058272	PPP1R12A	HGNC:7618	0.00787027	1.04283	0.777545	1.12294	-0.265284	0.0801107	0.345395	6.95572	23.3194	3.14153e-10	3.66714e-09
ENSG00000140263	SORD	HGNC:11184	0.141476	-0.231982	-1.60139	-0.0890742	-1.3694	0.142907	1.51231	3.97054	23.3148	3.15174e-10	3.67643e-09
ENSG00000108953	YWHAE	HGNC:12851	-0.393939	0.313367	-0.539259	0.515457	-0.852627	0.20209	1.05472	8.78065	23.3071	3.16848e-10	3.69086e-09
ENSG00000115539	PDCL3	HGNC:28860	-0.0123323	0.749693	-0.496255	0.201634	-1.24595	-0.548059	0.697888	4.1216	23.3071	3.16862e-10	3.69086e-09
ENSG00000166411	IDH3A	HGNC:5384	-0.242959	0.285065	-0.166228	0.63136	-0.451293	0.346294	0.797587	5.36587	23.3055	3.17212e-10	3.6923e-09
ENSG00000236345	SCAT8	HGNC:40967	0.545569	-2.82531	-4.11282	-3.98454	-1.28751	-1.15923	0.128284	0.333737	23.2956	3.20802e-10	3.73144e-09
ENSG00000180730	SHISA2	HGNC:20366	0.610622	2.71675	3.85369	5.39791	1.13694	2.68115	1.54422	-0.576579	23.2811	3.22639e-10	3.75014e-09
ENSG00000111696	NT5DC3	HGNC:30826	0.182891	0.88233	0.0419934	1.45311	-0.840337	0.570783	1.41112	4.17828	23.2783	3.23281e-10	3.75493e-09
ENSG00000203804	ADAMTSL4-AS1	HGNC:32041	0.267084	-2.12339	-0.83198	-1.38277	1.29141	0.740627	-0.550786	2.70342	23.2628	3.26788e-10	3.79297e-09
ENSG00000173918	C1QTNF1	HGNC:14324	0.791242	-1.65218	-1.42546	-2.67567	0.226722	-1.02349	-1.25021	5.82841	23.2897	3.28659e-10	3.81198e-09
ENSG00000131737	KRT34	HGNC:6452	1.62979	3.27887	4.59252	5.0857	1.31365	1.80682	0.493171	4.0761	23.2858	3.29544e-10	3.81953e-09
ENSG00000086062	B4GALT1	HGNC:924	-0.0389909	-0.0834898	0.833124	-0.62449	0.916614	-0.541001	-1.45761	8.30333	23.2487	3.30011e-10	3.82224e-09
ENSG00000164440	TXLNB	HGNC:21617	0.195122	-2.40402	2.65386	0.510229	5.05788	2.91425	-2.14363	-1.70214	23.2298	3.34385e-10	3.87016e-09
ENSG00000143543	JTB	HGNC:6201	0.00421781	-0.872664	0.033936	-0.998157	0.9066	-0.125493	-1.03209	5.87083	23.2156	3.37708e-10	3.90586e-09
ENSG00000185624	P4HB	HGNC:8548	-0.597432	-0.190717	-0.142221	-1.08246	0.048496	-0.891743	-0.940239	10.391	23.2129	3.38344e-10	3.91045e-09
ENSG00000136826	KLF4	HGNC:6348	0.981047	-2.42643	0.528013	-2.40935	2.95445	0.0170847	-2.93736	4.96291	23.2455	3.3891e-10	3.91422e-09
ENSG00000259612	EEF1A1P22	HGNC:37895	0.0552328	0.776383	4.19482	1.34659	3.41844	0.57021	-2.84823	-1.86767	23.208	3.39502e-10	3.91829e-09
ENSG00000141756	FKBP10	HGNC:18169	-0.142033	-0.590541	-0.604321	-1.39676	-0.0137805	-0.806223	-0.792443	9.21277	23.2041	3.40429e-10	3.92622e-09
ENSG00000174891	RSRC1	HGNC:24152	0.266439	0.32408	1.12167	1.30486	0.797594	0.980781	0.183186	3.62844	23.1958	3.42413e-10	3.94632e-09
ENSG00000157107	FCHO2	HGNC:25180	0.11092	0.260975	1.02866	0.655134	0.767686	0.394158	-0.373527	4.23031	23.1869	3.4455e-10	3.96815e-09
ENSG00000135845	PIGC	HGNC:8960	-0.382992	-0.475847	0.0208893	-0.518138	0.496736	-0.0422919	-0.539028	3.70707	23.1629	3.50358e-10	4.0322e-09
ENSG00000151623	NR3C2	HGNC:7979	0.438478	3.78579	4.1302	3.81891	0.344407	0.0331173	-0.31129	1.68921	23.177	3.51414e-10	4.0415e-09
ENSG00000213859	KCTD11	HGNC:21302	0.166089	0.526608	1.02934	0.156994	0.502736	-0.369614	-0.872351	4.13598	23.1319	3.58027e-10	4.11467e-09
ENSG00000100218	RSPH14	HGNC:13437	-0.164239	2.92432	-0.270738	-0.5351	-3.19505	-3.45942	-0.264362	-1.42146	23.1295	3.58648e-10	4.11891e-09
ENSG00000139436	GIT2	HGNC:4273	-0.0217724	0.852809	0.35391	1.17618	-0.498898	0.323371	0.82227	6.26082	23.1284	3.58904e-10	4.11896e-09
ENSG00000064932	SBNO2	HGNC:29158	0.142535	-0.460934	0.382866	-0.628491	0.8438	-0.167558	-1.01136	5.97482	23.1166	3.61885e-10	4.15025e-09
ENSG00000152463	OLAH	HGNC:25625	0.497879	-5.13921	-5.41409	-0.372687	-0.27488	4.76653	5.04141	0.510511	23.129	3.65919e-10	4.19358e-09
ENSG00000108387	SEPTIN4	HGNC:9165	0.349688	-2.25287	-2.68059	-3.3666	-0.427721	-1.11373	-0.686008	0.961914	23.0979	3.66661e-10	4.19914e-09
ENSG00000137672	TRPC6	HGNC:12338	1.22257	2.20394	3.0218	6.14938	0.817861	3.94544	3.12758	-0.175711	23.1191	3.67494e-10	4.20553e-09
ENSG00000254995	STX16-NPEPL1	HGNC:41993	-0.046279	-0.681585	-0.336402	-1.16103	0.345184	-0.479442	-0.824625	5.64945	23.0937	3.67733e-10	4.20553e-09
ENSG00000185742	C11orf87	HGNC:33788	1.10579	-1.78884	4.01346	0.405588	5.8023	2.19443	-3.60787	0.903843	23.1047	3.73854e-10	4.26881e-09
ENSG00000135722	FBXL8	HGNC:17875	-0.233716	-1.17555	-0.129223	-1.16849	1.04633	0.00706591	-1.03926	2.27709	23.0694	3.74032e-10	4.26881e-09
ENSG00000075711	DLG1	HGNC:2900	0.318571	0.769719	1.12803	1.37457	0.358307	0.604856	0.246549	6.38329	23.0693	3.74049e-10	4.26881e-09
ENSG00000154822	PLCL2	HGNC:9064	0.153389	0.808826	2.43763	1.70109	1.6288	0.892261	-0.736543	1.88886	23.0501	3.79132e-10	4.3238e-09
ENSG00000167771	RCOR2	HGNC:27455	0.0664263	-1.42648	-1.54028	-3.22248	-0.113796	-1.79599	-1.6822	1.77143	23.0386	3.82184e-10	4.35557e-09
ENSG00000120262	CCDC170	HGNC:21177	0.28111	-0.290081	2.74355	1.11216	3.03363	1.40224	-1.63138	-0.545572	23.0354	3.83036e-10	4.36133e-09
ENSG00000188313	PLSCR1	HGNC:9092	0.930269	-1.67481	-0.873735	-1.37504	0.801075	0.299773	-0.501301	4.64777	23.0406	3.83223e-10	4.36133e-09
ENSG00000111752	PHC1	HGNC:3182	-0.225714	-0.314603	-0.981402	-0.508708	-0.666799	-0.194105	0.472694	5.03238	23.0335	3.83562e-10	4.36215e-09
ENSG00000172264	MACROD2	HGNC:16126	0.256549	0.405387	3.07036	-0.0364658	2.66497	-0.441853	-3.10683	-0.792797	23.0232	3.86318e-10	4.39044e-09
ENSG00000260231	KDM7A-DT	HGNC:48959	-0.148837	0.208635	2.01293	-0.686604	1.8043	-0.895239	-2.69954	0.518767	23.0183	3.87656e-10	4.40259e-09
ENSG00000207652	MIR621	HGNC:32877	0.133277	-1.28901	-1.55644	-2.01834	-0.267432	-0.729326	-0.461895	0.749625	23.0058	3.91062e-10	4.43819e-09
ENSG00000112186	CAP2	HGNC:20039	0.49314	2.62743	2.52296	2.55312	-0.104477	-0.0743142	0.0301623	5.05963	23.038	3.91661e-10	4.4419e-09
ENSG00000229887	HNRNPA1P6	HGNC:5032	-0.331566	-0.324177	4.11486	1.51192	4.43903	1.8361	-2.60293	-3.73729	23.001	3.92384e-10	4.44702e-09
ENSG00000134853	PDGFRA	HGNC:8803	0.627788	-1.8387	-0.536554	-2.14115	1.30214	-0.302449	-1.60459	8.70583	22.9943	3.96732e-10	4.49318e-09
ENSG00000145819	ARHGAP26	HGNC:17073	0.710354	1.03838	2.8694	0.760225	1.83102	-0.278155	-2.10917	2.87802	22.9905	3.99755e-10	4.52429e-09
ENSG00000121671	CRY2	HGNC:2385	0.0184034	0.014802	0.898348	-0.268492	0.883546	-0.283294	-1.16684	3.79192	22.9583	4.04311e-10	4.57268e-09
ENSG00000141569	TRIM65	HGNC:27316	-0.364938	-0.592869	-0.100305	-0.916736	0.492563	-0.323868	-0.816431	4.3009	22.9368	4.10454e-10	4.63896e-09
ENSG00000113594	LIFR	HGNC:6597	1.20957	-1.3922	-3.02509	-2.46342	-1.63289	-1.07122	0.561668	6.78986	22.9636	4.12605e-10	4.65957e-09
ENSG00000108840	HDAC5	HGNC:14068	0.348055	0.836498	2.00732	1.31324	1.17082	0.47674	-0.69408	4.84786	22.9394	4.12848e-10	4.65957e-09
ENSG00000233559	LINC00513	HGNC:43566	0.0627327	0.0574124	-0.840005	1.89814	-0.897417	1.84072	2.73814	-0.40748	22.9265	4.13438e-10	4.66301e-09
ENSG00000176383	B3GNT4	HGNC:15683	-0.0720005	-0.0660484	-0.664472	-0.158268	-0.598423	-0.09222	0.506203	4.70164	22.924	4.14157e-10	4.6679e-09
ENSG00000137975	CLCA2	HGNC:2016	0.829085	-0.584911	3.48738	-0.277674	4.07229	0.307237	-3.76505	-0.0531023	22.9112	4.19343e-10	4.72309e-09
ENSG00000075651	PLD1	HGNC:9067	0.620439	-0.59528	-1.77395	-1.86622	-1.17867	-1.27094	-0.0922693	4.42486	22.9146	4.20122e-10	4.72822e-09
ENSG00000231123	SPATA20P1	HGNC:39636	0.286246	-1.7574	2.61918	-1.90606	4.37658	-0.148655	-4.52523	-1.63994	22.9028	4.20376e-10	4.72822e-09
ENSG00000096996	IL12RB1	HGNC:5971	0.461236	-2.40451	1.94223	2.97718	4.34674	5.38169	1.03495	-2.8601	22.8939	4.23019e-10	4.75338e-09
ENSG00000213145	CRIP1	HGNC:2360	1.87741	-2.8096	2.31655	-2.12931	5.12615	0.680287	-4.44586	3.01752	22.9274	4.23194e-10	4.75338e-09
ENSG00000126803	HSPA2	HGNC:5235	0.921112	-1.61316	-2.86101	-2.66196	-1.24785	-1.0488	0.199045	5.10674	22.9258	4.23651e-10	4.75524e-09
ENSG00000211574	MIR770	HGNC:33143	-0.0175695	-0.907861	-1.87708	-1.98861	-0.969215	-1.08074	-0.11153	0.164307	22.8823	4.26464e-10	4.78353e-09
ENSG00000236200	KDM4A-AS1	HGNC:40528	-0.443628	0.00108873	-0.788407	-0.683568	-0.789495	-0.684657	0.104838	3.76945	22.8759	4.28402e-10	4.80198e-09
ENSG00000135392	DNAJC14	HGNC:24581	-0.723166	-0.365116	-0.324394	-0.328162	0.0407216	0.0369537	-0.00376789	5.31436	22.874	4.28953e-10	4.80486e-09
ENSG00000134278	SPIRE1	HGNC:30622	-0.0523818	0.878683	0.764301	0.755554	-0.114382	-0.12313	-0.00874781	5.5247	22.8549	4.34755e-10	4.86652e-09
ENSG00000148053	NTRK2	HGNC:8032	1.87894	1.43065	5.17779	4.09941	3.74714	2.66876	-1.07838	-2.0291	22.8497	4.36365e-10	4.8812e-09
ENSG00000165140	FBP1	HGNC:3606	-0.176099	-0.371937	3.86228	0.431731	4.23421	0.803668	-3.43055	-3.16003	22.8348	4.40961e-10	4.92923e-09
ENSG00000072518	MARK2	HGNC:3332	-0.18612	0.510674	-0.236697	0.67884	-0.747371	0.168166	0.915538	4.9752	22.8278	4.43142e-10	4.95023e-09
ENSG00000198399	ITSN2	HGNC:6184	-0.0273244	0.613691	0.512238	0.819025	-0.101452	0.205335	0.306787	5.03771	22.8253	4.43923e-10	4.95557e-09
ENSG00000101413	RPRD1B	HGNC:16209	0.452982	-1.12311	-1.03516	-1.02312	0.0879532	0.0999851	0.0120319	5.16679	22.8235	4.44467e-10	4.95827e-09
ENSG00000141696	P3H4	HGNC:16946	0.0579209	-0.212762	-0.096365	-1.43216	0.116397	-1.2194	-1.3358	6.13805	22.8127	4.47865e-10	4.98973e-09
ENSG00000101350	KIF3B	HGNC:6320	-0.398589	0.248156	0.602015	0.335703	0.353859	0.0875463	-0.266312	6.22411	22.8126	4.47898e-10	4.98973e-09
ENSG00000171246	NPTX1	HGNC:7952	1.80688	-0.202327	-2.79731	4.25483	-2.59498	4.45716	7.05214	5.82858	22.8425	4.49161e-10	5.00039e-09
ENSG00000248698	LINC01085	HGNC:27198	1.12935	3.90155	4.31765	6.38672	0.416107	2.48517	2.06907	2.53156	22.8379	4.50592e-10	5.01291e-09
ENSG00000196396	PTPN1	HGNC:9642	-0.151197	-0.0896474	-0.800158	0.365408	-0.71051	0.455055	1.16557	6.30535	22.7976	4.52646e-10	5.03234e-09
ENSG00000152894	PTPRK	HGNC:9674	0.0445361	1.27111	0.916882	0.999015	-0.354225	-0.272091	0.0821331	6.80848	22.7863	4.56263e-10	5.06911e-09
ENSG00000103047	TANGO6	HGNC:25749	0.0881786	0.290884	1.21926	0.506371	0.928377	0.215487	-0.71289	4.25765	22.7835	4.57182e-10	5.07586e-09
ENSG00000277209	RPPH1	HGNC:19273	2.07917	0.843107	0.227178	4.99673	-0.615929	4.15362	4.76955	3.49807	22.8139	4.58262e-10	5.0844e-09
ENSG00000122642	FKBP9	HGNC:3725	-0.0504215	0.111195	0.569247	-0.975878	0.458052	-1.08707	-1.54513	7.57614	22.7184	4.78641e-10	5.30691e-09
ENSG00000168385	SEPTIN2	HGNC:7729	-0.8322	-0.131678	0.265461	-0.408401	0.397139	-0.276722	-0.673862	8.95667	22.7161	4.79393e-10	5.31165e-09
ENSG00000100336	APOL4	HGNC:14867	1.04951	-4.93573	0.596146	-3.49901	5.53188	1.43672	-4.09516	-1.36863	22.7132	4.80385e-10	5.31879e-09
ENSG00000130956	HABP4	HGNC:17062	-0.0196605	0.73365	1.39422	1.25467	0.660571	0.521017	-0.139554	4.21146	22.7123	4.80688e-10	5.31879e-09
ENSG00000144583	MARCHF4	HGNC:29269	0.745149	2.04784	1.5185	3.01708	-0.52934	0.969241	1.49858	5.25906	22.7444	4.81214e-10	5.32101e-09
ENSG00000168811	IL12A	HGNC:5969	0.246531	1.17762	-0.182371	2.70949	-1.35999	1.53186	2.89186	1.039	22.7097	4.81578e-10	5.32144e-09
ENSG00000178718	RPP25	HGNC:30361	0.823656	-1.15177	-3.20605	-1.28191	-2.05427	-0.130137	1.92414	4.16525	22.7418	4.82097e-10	5.32358e-09
ENSG00000164904	ALDH7A1	HGNC:877	0.216476	-0.152491	1.05164	-0.360179	1.20413	-0.207688	-1.41182	5.29968	22.7036	4.83664e-10	5.33727e-09
ENSG00000110203	FOLR3	HGNC:3795	0.510543	4.99684	3.97074	6.54183	-1.0261	1.54499	2.57109	-0.259048	22.712	4.84448e-10	5.34232e-09
ENSG00000198915	RASGEF1A	HGNC:24246	0.514009	-2.05089	-3.26253	-4.33641	-1.21164	-2.28552	-1.07388	0.0946774	22.6847	4.90144e-10	5.4015e-09
ENSG00000068745	IP6K2	HGNC:17313	0.0502299	-0.63954	-0.973158	-0.857082	-0.333618	-0.217543	0.116075	5.34055	22.6806	4.9157e-10	5.41356e-09
ENSG00000160803	UBQLN4	HGNC:1237	0.105745	0.434754	-0.552831	0.726826	-0.987586	0.292072	1.27966	5.41654	22.6657	4.96752e-10	5.46695e-09
ENSG00000164935	DCSTAMP	HGNC:18549	-0.00854622	3.89724	4.65741	6.66031	0.76017	2.76307	2.0029	-1.8056	22.6022	5.19571e-10	5.71424e-09
ENSG00000105479	CCDC114	HGNC:26560	-0.221394	-1.6135	-2.12353	-1.75332	-0.51003	-0.139824	0.370207	-0.930927	22.5728	5.30475e-10	5.83023e-09
ENSG00000109743	BST1	HGNC:1118	1.12252	1.33507	2.69336	-0.509391	1.35828	-1.84446	-3.20275	4.07155	22.5939	5.35047e-10	5.87654e-09
ENSG00000151789	ZNF385D	HGNC:26191	0.841273	0.317741	5.01079	3.48374	4.69305	3.16599	-1.52705	0.39368	22.5854	5.35928e-10	5.88151e-09
ENSG00000236857	RAP1BP1	HGNC:49780	-0.143471	5.02417	4.05823	4.86684	-0.965941	-0.157336	0.808605	-1.16554	22.5576	5.36219e-10	5.88151e-09
ENSG00000159307	SCUBE1	HGNC:13441	1.46595	-8.54614	-3.75577	-7.7506	4.79037	0.795549	-3.99482	0.0701803	22.5741	5.42588e-10	5.94578e-09
ENSG00000166035	LIPC	HGNC:6619	0.08638	-0.818763	3.08995	-0.949237	3.90871	-0.130474	-4.03919	-1.14575	22.5403	5.42806e-10	5.94578e-09
ENSG00000216490	IFI30	HGNC:5398	0.932881	0.0482856	2.50455	3.31617	2.45626	3.26788	0.811621	3.96825	22.571	5.43767e-10	5.9506e-09
ENSG00000151835	SACS	HGNC:10519	0.56055	1.6338	0.724581	1.55008	-0.909215	-0.0837163	0.825498	7.49702	22.5379	5.43974e-10	5.9506e-09
ENSG00000091140	DLD	HGNC:2898	-0.277451	-0.568612	-0.607361	-0.656893	-0.0387495	-0.0882814	-0.049532	6.63773	22.5301	5.4675e-10	5.97697e-09
ENSG00000162975	KCNF1	HGNC:6246	0.180495	-0.0803804	-0.221714	4.32532	-0.141333	4.4057	4.54703	-3.26557	22.5287	5.47315e-10	5.97915e-09
ENSG00000115993	TRAK2	HGNC:13206	0.0956268	0.410122	0.626233	1.22346	0.216111	0.813337	0.597226	6.58662	22.5258	5.48416e-10	5.98718e-09
ENSG00000130559	CAMSAP1	HGNC:19946	-0.113938	0.934009	0.259758	0.530668	-0.674251	-0.403341	0.27091	5.43235	22.5202	5.50621e-10	6.00725e-09
ENSG00000273173	SNURF	HGNC:11171	0.229416	0.505499	-0.447759	-1.08172	-0.953258	-1.58722	-0.633966	5.47726	22.4975	5.59524e-10	6.09888e-09
ENSG00000128309	MPST	HGNC:7223	0.0148947	-0.535978	-0.606462	-1.21429	-0.0704838	-0.678307	-0.607823	5.00644	22.4969	5.59767e-10	6.09888e-09
ENSG00000106560	GIMAP2	HGNC:21789	0.61345	-2.14024	3.21056	1.30512	5.3508	3.44535	-1.90545	-2.86095	22.4958	5.60196e-10	6.09949e-09
ENSG00000159208	CIART	HGNC:25200	0.20739	1.94792	2.77794	2.77824	0.83002	0.830326	0.000306322	1.63404	22.4842	5.64854e-10	6.14612e-09
ENSG00000123240	OPTN	HGNC:17142	0.0677493	0.151472	1.09626	0.273915	0.944785	0.122443	-0.822342	6.45949	22.4679	5.71414e-10	6.21337e-09
ENSG00000275043	SNORD25	HGNC:10147	0.328331	-2.09011	-2.67044	-1.71657	-0.58033	0.373537	0.953867	0.138882	22.4657	5.72314e-10	6.21902e-09
ENSG00000122378	PRXL2A	HGNC:28651	1.68227	-1.51899	-5.04606	-0.0118576	-3.52707	1.50713	5.0342	4.06985	22.4976	5.72709e-10	6.21917e-09
ENSG00000151067	CACNA1C	HGNC:1390	0.884261	0.0302074	4.01265	2.67332	3.98244	2.64311	-1.33933	4.09129	22.4768	5.81208e-10	6.30728e-09
ENSG00000133863	TEX15	HGNC:11738	0.102322	2.15072	-0.417878	3.51281	-2.56859	1.36209	3.93068	-1.50538	22.4391	5.83209e-10	6.32481e-09
ENSG00000231290	APCDD1L-DT	HGNC:27152	0.465045	3.2413	3.3396	2.5721	0.0982972	-0.669203	-0.767501	2.59319	22.4635	5.8361e-10	6.32496e-09
ENSG00000168056	LTBP3	HGNC:6716	0.232648	0.374743	1.69732	0.353775	1.32258	-0.0209675	-1.34355	7.33969	22.4347	5.85086e-10	6.33675e-09
ENSG00000080823	MOK	HGNC:9833	1.05819	0.0993855	2.36306	1.7895	2.26367	1.69011	-0.573563	4.9612	22.4661	5.8563e-10	6.33845e-09
ENSG00000249407	IL20RB-AS1	HGNC:40298	0.487855	-3.6617	-1.00868	-3.66837	2.65302	-0.00667424	-2.65969	-0.126865	22.429	5.87384e-10	6.35323e-09
ENSG00000168938	PPIC	HGNC:9256	0.34196	-0.093995	1.10173	-1.60972	1.19572	-1.51572	-2.71145	5.41896	22.4547	5.87836e-10	6.35391e-09
ENSG00000131711	MAP1B	HGNC:6836	0.351786	1.8909	0.946634	1.66058	-0.944267	-0.230323	0.713944	9.45792	22.427	5.88246e-10	6.35414e-09
ENSG00000132464	ENAM	HGNC:3344	0.481652	2.15508	3.15384	5.18213	0.998754	3.02705	2.02829	-1.07213	22.4236	5.89641e-10	6.36501e-09
ENSG00000237149	ZNF503-AS2	HGNC:23525	0.106232	-0.238642	1.73323	0.453214	1.97187	0.691857	-1.28001	1.50938	22.4174	5.92267e-10	6.38914e-09
ENSG00000235770	LINC00607	HGNC:43944	0.42984	-0.0326331	3.18643	1.18387	3.21907	1.2165	-2.00256	1.26646	22.419	5.93409e-10	6.39571e-09
ENSG00000198515	CNGA1	HGNC:2148	0.199793	2.2533	-1.09496	3.21898	-3.34827	0.965675	4.31394	-2.45197	22.4141	5.93659e-10	6.39571e-09
ENSG00000109084	TMEM97	HGNC:28106	0.25899	-0.647364	-1.41461	-0.401259	-0.767241	0.246105	1.01335	5.2385	22.3794	6.08465e-10	6.55091e-09
ENSG00000172939	OXSR1	HGNC:8508	-0.0348022	0.41036	0.27214	1.05234	-0.13822	0.641984	0.780204	6.18602	22.3781	6.08999e-10	6.55235e-09
ENSG00000177721	ANXA2R	HGNC:33463	-0.54144	-1.45194	-1.07214	-1.38021	0.379806	0.0717306	-0.308075	0.244653	22.3731	6.11183e-10	6.57152e-09
ENSG00000170515	PA2G4	HGNC:8550	0.0946171	0.204512	-0.833923	0.65493	-1.03843	0.450419	1.48885	7.50735	22.3706	6.12281e-10	6.57901e-09
ENSG00000105404	RABAC1	HGNC:9794	0.22334	-0.993672	-0.110774	-1.66901	0.882898	-0.675334	-1.55823	6.34398	22.3683	6.13287e-10	6.58549e-09
ENSG00000062485	CS	HGNC:2422	-0.00180521	0.307498	-0.838477	0.566552	-1.14598	0.259053	1.40503	7.36856	22.3626	6.15753e-10	6.60763e-09
ENSG00000274605	PCCA-DT	HGNC:53266	-0.231146	0.338865	-0.458303	0.963157	-0.797168	0.624292	1.42146	1.53897	22.3548	6.19187e-10	6.64013e-09
ENSG00000166002	SMCO4	HGNC:24810	0.0200487	-0.207959	1.03863	-1.14754	1.24659	-0.939579	-2.18617	1.86063	22.3451	6.23469e-10	6.68165e-09
ENSG00000149823	VPS51	HGNC:1172	0.0817706	-0.671182	0.119168	-0.842872	0.79035	-0.17169	-0.96204	5.42636	22.3387	6.26309e-10	6.7077e-09
ENSG00000143674	MAP3K21	HGNC:29798	-0.0776454	-0.377504	-3.43294	-0.99054	-3.05543	-0.613036	2.4424	-0.12956	22.3323	6.29199e-10	6.73424e-09
ENSG00000204138	PHACTR4	HGNC:25793	0.122011	0.723396	-0.238798	0.875431	-0.962194	0.152035	1.11423	5.5794	22.3307	6.29874e-10	6.73706e-09
ENSG00000142632	ARHGEF19	HGNC:26604	0.172218	-0.738201	-0.833364	-2.01136	-0.0951634	-1.27316	-1.178	3.35351	22.3269	6.31593e-10	6.75102e-09
ENSG00000069974	RAB27A	HGNC:9766	0.241722	-0.844961	-0.700751	-1.27461	0.14421	-0.429645	-0.573856	5.08911	22.3257	6.32122e-10	6.75198e-09
ENSG00000154380	ENAH	HGNC:18271	0.296379	1.24934	1.55213	0.582058	0.302792	-0.667283	-0.970075	7.71615	22.3245	6.32685e-10	6.75198e-09
ENSG00000155846	PPARGC1B	HGNC:30022	0.0167711	-0.724731	-2.8987	0.356018	-2.17397	1.08075	3.25471	1.50413	22.324	6.32921e-10	6.75198e-09
ENSG00000113389	NPR3	HGNC:7945	1.03882	0.257251	4.5852	3.07392	4.32795	2.81667	-1.51128	5.243	22.3526	6.34701e-10	6.76655e-09
ENSG00000124610	H1-1	HGNC:4715	0.432476	-0.144259	-1.39075	4.19326	-1.24649	4.33752	5.58401	-3.29488	22.3182	6.35539e-10	6.76775e-09
ENSG00000144802	NFKBIZ	HGNC:29805	0.640999	-1.0358	-0.709016	-2.72358	0.326783	-1.68778	-2.01456	6.12206	22.3496	6.3604e-10	6.76775e-09
ENSG00000180389	ATP5F1EP2	HGNC:34026	0.239587	0.0690082	4.35207	1.70161	4.28306	1.6326	-2.65046	-2.63315	22.317	6.36055e-10	6.76775e-09
ENSG00000130997	POLN	HGNC:18870	-0.436595	-1.03703	-0.426965	-0.417874	0.610067	0.619158	0.0090914	2.03558	22.3161	6.36468e-10	6.76775e-09
ENSG00000153071	DAB2	HGNC:2662	0.291607	1.70729	2.0873	1.75545	0.380007	0.0481563	-0.33185	8.40448	22.3151	6.40464e-10	6.80582e-09
ENSG00000134121	CHL1	HGNC:1939	1.34446	-0.61727	4.1348	3.70513	4.75207	4.3224	-0.42967	-3.62662	22.2975	6.44937e-10	6.8489e-09
ENSG00000095066	HOOK2	HGNC:19885	0.418957	-1.04473	0.206086	-1.40919	1.25081	-0.364458	-1.61527	4.90237	22.2954	6.45933e-10	6.85502e-09
ENSG00000101280	ANGPT4	HGNC:487	0.792375	-0.407995	3.27741	-0.343752	3.6854	0.0642429	-3.62116	-2.41837	22.2919	6.47552e-10	6.86775e-09
ENSG00000130147	SH3BP4	HGNC:10826	0.173701	0.310417	0.622791	1.29768	0.312374	0.987265	0.674891	7.05585	22.281	6.52582e-10	6.91661e-09
ENSG00000069329	VPS35	HGNC:13487	-0.670397	0.51523	0.335689	0.577826	-0.179541	0.0625953	0.242136	6.87527	22.2687	6.58341e-10	6.97313e-09
ENSG00000178919	FOXE1	HGNC:3806	0.680167	5.78948	3.29113	6.60217	-2.49836	0.812686	3.31104	-0.439542	22.266	6.64484e-10	7.03363e-09
ENSG00000273703	H2BC14	HGNC:4750	0.702311	-0.484331	-1.78774	4.03834	-1.30341	4.52267	5.82608	-2.87689	22.2502	6.67037e-10	7.0561e-09
ENSG00000104419	NDRG1	HGNC:7679	0.585654	-0.958741	1.27593	-0.707084	2.23468	0.251657	-1.98302	6.18015	22.2672	6.7386e-10	7.12367e-09
ENSG00000111653	ING4	HGNC:19423	-0.0587166	-0.761699	0.4792	-0.99292	1.2409	-0.23122	-1.47212	3.43835	22.2216	6.80778e-10	7.19214e-09
ENSG00000105784	RUNDC3B	HGNC:30286	0.372992	0.156188	0.118315	3.23261	-0.0378734	3.07642	3.1143	-2.50334	22.2156	6.83745e-10	7.21883e-09
ENSG00000273604	EPOP	HGNC:34493	-0.107389	-0.827623	0.781691	1.19648	1.60931	2.0241	0.414788	0.925385	22.1996	6.91564e-10	7.29667e-09
ENSG00000103485	QPRT	HGNC:9755	1.05848	-1.60899	-3.94504	-2.17984	-2.33605	-0.570852	1.7652	5.97402	22.2233	6.95794e-10	7.33656e-09
ENSG00000136247	ZDHHC4	HGNC:18471	-0.416037	-0.298991	0.0351362	-0.826093	0.334127	-0.527102	-0.861229	4.45984	22.1799	7.01345e-10	7.39033e-09
ENSG00000118495	PLAGL1	HGNC:9046	0.667817	-1.41222	-0.916008	-1.91515	0.496217	-0.502927	-0.999145	6.64762	22.1798	7.066e-10	7.44091e-09
ENSG00000082196	C1QTNF3	HGNC:14326	0.169101	-0.250896	2.01469	-0.743833	2.26559	-0.492937	-2.75852	0.572234	22.1657	7.08485e-10	7.45596e-09
ENSG00000164035	EMCN	HGNC:16041	0.495863	2.19533	5.59583	1.48401	3.4005	-0.711317	-4.11182	-2.82489	22.1562	7.13335e-10	7.49692e-09
ENSG00000100906	NFKBIA	HGNC:7797	0.468305	-0.762873	-0.338574	-1.65152	0.424299	-0.888642	-1.31294	5.27169	22.1555	7.13703e-10	7.49692e-09
ENSG00000038382	TRIO	HGNC:12303	-0.0760803	0.829457	0.99622	1.12859	0.166763	0.299128	0.132365	7.66369	22.1554	7.13752e-10	7.49692e-09
ENSG00000100345	MYH9	HGNC:7579	-0.362068	1.39799	1.02459	0.997419	-0.373397	-0.400571	-0.0271737	11.1269	22.1519	7.15517e-10	7.51063e-09
ENSG00000182782	HCAR2	HGNC:24827	1.29597	-5.1247	-5.21908	-4.12254	-0.0943866	1.00215	1.09654	-0.798991	22.1449	7.24386e-10	7.59885e-09
ENSG00000182446	NPLOC4	HGNC:18261	-0.521541	0.571714	0.178691	0.403282	-0.393023	-0.168432	0.224591	7.10886	22.1247	7.29579e-10	7.64842e-09
ENSG00000145349	CAMK2D	HGNC:1462	0.362597	0.331171	1.21511	1.31296	0.883937	0.981785	0.0978486	6.30373	22.1148	7.34755e-10	7.69774e-09
ENSG00000258555	SPECC1L-ADORA2A	HGNC:49185	0.163938	0.765465	1.19136	0.781444	0.425899	0.0159797	-0.409919	5.71437	22.1129	7.35739e-10	7.70312e-09
ENSG00000117245	KIF17	HGNC:19167	0.144284	1.59885	-0.782	2.41492	-2.38085	0.816071	3.19692	0.759342	22.1111	7.36707e-10	7.70832e-09
ENSG00000235264	RPL5P28	HGNC:36827	-0.194186	0.69624	5.03611	5.12033	4.33987	4.42409	0.0842122	-3.66511	22.102	7.41492e-10	7.75342e-09
ENSG00000124074	ENKD1	HGNC:25246	0.103267	-0.935286	0.184066	-0.951251	1.11935	-0.0159644	-1.13532	2.8175	22.0972	7.44041e-10	7.77263e-09
ENSG00000184277	TM2D3	HGNC:24128	-0.0999969	-0.496974	0.310683	-0.61458	0.807657	-0.117606	-0.925263	4.09175	22.0968	7.44279e-10	7.77263e-09
ENSG00000134982	APC	HGNC:583	0.288532	0.99528	0.37542	1.25418	-0.61986	0.258899	0.878759	6.15999	22.0913	7.472e-10	7.79816e-09
ENSG00000144834	TAGLN3	HGNC:29868	0.68725	5.85061	1.26264	3.88974	-4.58797	-1.96087	2.62711	-0.509749	22.101	7.48693e-10	7.80875e-09
ENSG00000112679	DUSP22	HGNC:16077	0.0114394	-0.0909043	0.700443	-0.443326	0.791347	-0.352422	-1.14377	3.47716	22.0867	7.49656e-10	7.812e-09
ENSG00000186056	MATN1-AS1	HGNC:40364	-0.340852	-1.30881	-1.19747	-2.11522	0.111343	-0.806405	-0.917748	0.263566	22.0862	7.49959e-10	7.812e-09
ENSG00000100325	ASCC2	HGNC:24103	-0.204872	0.449778	-0.361045	0.220069	-0.810823	-0.229709	0.581114	5.87096	22.0761	7.55382e-10	7.86348e-09
ENSG00000226950	DANCR	HGNC:28964	0.204338	-0.763755	-1.48808	-0.585853	-0.724329	0.177902	0.902232	4.47768	22.0667	7.60484e-10	7.91155e-09
ENSG00000204623	ZNRD1ASP	HGNC:13924	-0.227866	-0.759973	-0.331483	-0.920565	0.42849	-0.160592	-0.589082	3.37477	22.0619	7.63095e-10	7.93366e-09
ENSG00000163132	MSX1	HGNC:7391	1.44735	0.129923	1.04912	2.76755	0.9192	2.63763	1.71842	3.16662	22.0838	7.67259e-10	7.97189e-09
ENSG00000116649	SRM	HGNC:11296	0.234288	0.811638	-0.462818	0.700041	-1.27446	-0.111597	1.16286	7.19802	22.0488	7.70267e-10	7.99697e-09
ENSG00000128591	FLNC	HGNC:3756	0.526205	2.27043	1.03175	2.4632	-1.23868	0.192774	1.43145	9.55366	22.0646	7.70651e-10	7.99697e-09
ENSG00000205352	PRR13	HGNC:24528	-0.0626666	-0.195878	-1.30623	-0.0846792	-1.11036	0.111199	1.22155	5.99279	22.045	7.72372e-10	8.00974e-09
ENSG00000224831	TMEM183B	HGNC:33205	-0.0683937	-0.787956	0.642642	-1.09725	1.4306	-0.309297	-1.7399	-0.232206	22.0399	7.75228e-10	8.03427e-09
ENSG00000105223	PLD3	HGNC:17158	-0.18887	-0.350696	-0.545661	-1.39321	-0.194965	-1.04252	-0.847553	7.61163	22.0365	7.77105e-10	8.04863e-09
ENSG00000125971	DYNLRB1	HGNC:15468	0.662296	0.912733	0.33428	1.08333	-0.578453	0.170599	0.749052	6.08632	22.0335	7.78785e-10	8.06092e-09
ENSG00000224668	IPO8P1	HGNC:41955	-0.058834	0.690988	4.40533	2.56161	3.71434	1.87062	-1.84372	-2.08498	22.0231	7.846e-10	8.11597e-09
ENSG00000154917	RAB6B	HGNC:14902	-0.208721	-0.652345	1.20913	0.697609	1.86147	1.34995	-0.511521	1.23567	22.0044	7.95178e-10	8.212e-09
ENSG00000019186	CYP24A1	HGNC:2602	1.90068	-1.16337	2.6084	6.57568	3.77177	7.73905	3.96728	1.28903	22.0359	7.95316e-10	8.212e-09
ENSG00000198382	UVRAG	HGNC:12640	-0.527418	0.204041	0.614254	0.519535	0.410213	0.315494	-0.0947194	4.05545	22.004	7.9539e-10	8.212e-09
ENSG00000188372	ZP3	HGNC:13189	-0.0452897	-0.817454	1.66829	0.688508	2.48574	1.50596	-0.979777	-0.0989625	21.9966	7.99655e-10	8.25083e-09
ENSG00000083635	NUFIP1	HGNC:8057	-0.276125	0.378952	-0.629182	0.478981	-1.00813	0.100029	1.10816	3.38392	21.9899	8.03486e-10	8.28512e-09
ENSG00000136160	EDNRB	HGNC:3180	1.96843	-6.97177	-2.5552	-6.16781	4.41657	0.803963	-3.61261	3.08073	22.0187	8.05167e-10	8.29723e-09
ENSG00000115295	CLIP4	HGNC:26108	0.0817147	-0.0921387	0.912545	-0.0266865	1.00468	0.0654522	-0.939231	5.18967	21.9852	8.06224e-10	8.30289e-09
ENSG00000100427	MLC1	HGNC:17082	0.631668	-0.180883	-6.32494	-4.42934	-6.14405	-4.24846	1.8956	-1.44369	21.9756	8.11758e-10	8.35105e-09
ENSG00000115762	PLEKHB2	HGNC:19236	0.0763174	0.263591	0.100825	1.23478	-0.162765	0.971192	1.13396	6.79746	21.9753	8.11921e-10	8.35105e-09
ENSG00000270136	MICOS10-NBL1	HGNC:48338	0.639405	-0.292725	1.66414	0.370466	1.95687	0.663191	-1.29368	6.22273	21.9917	8.14023e-10	8.3674e-09
ENSG00000085449	WDFY1	HGNC:20451	-0.0253465	0.550522	0.800614	0.591434	0.250092	0.0409126	-0.209179	6.49998	21.9632	8.18999e-10	8.41326e-09
ENSG00000175376	EIF1AD	HGNC:28147	-0.203135	0.207205	-0.519818	0.555725	-0.727023	0.34852	1.07554	4.5386	21.9595	8.2119e-10	8.43047e-09
ENSG00000221883	ARIH2OS	HGNC:34425	-0.430361	-1.08737	-0.62572	-1.29122	0.461646	-0.203858	-0.665503	1.42052	21.945	8.29791e-10	8.51343e-09
ENSG00000204311	PJVK	HGNC:29502	-0.412803	-1.12506	-0.0497632	-2.12411	1.07529	-0.999049	-2.07434	0.511614	21.9417	8.31751e-10	8.52818e-09
ENSG00000050555	LAMC3	HGNC:6494	1.70291	-5.94157	-6.21125	-5.02508	-0.269677	0.916489	1.18617	2.20733	21.9521	8.44471e-10	8.65318e-09
ENSG00000159176	CSRP1	HGNC:2469	0.194396	1.66153	0.408394	0.807342	-1.25314	-0.854189	0.398948	8.91027	21.9016	8.5608e-10	8.76095e-09
ENSG00000075618	FSCN1	HGNC:11148	0.0765527	0.379178	-0.798585	-0.649114	-1.17776	-1.02829	0.149471	8.41433	21.9007	8.56576e-10	8.76095e-09
ENSG00000226053	LINC01776	HGNC:52566	0.167618	1.91191	-1.8359	0.618051	-3.74781	-1.29386	2.45395	-0.0958069	21.9007	8.56595e-10	8.76095e-09
ENSG00000115486	GGCX	HGNC:4247	-0.498123	-0.480714	-0.486769	-0.530908	-0.00605514	-0.0501941	-0.044139	6.48725	21.8985	8.57942e-10	8.76924e-09
ENSG00000042832	TG	HGNC:11764	0.0913745	-2.65848	-1.10804	-2.18181	1.55043	0.476672	-1.07376	0.663589	21.897	8.58874e-10	8.77328e-09
ENSG00000091136	LAMB1	HGNC:6486	0.115212	-1.2114	-0.675576	-1.69218	0.535828	-0.480775	-1.0166	9.14926	21.8949	8.60182e-10	8.78115e-09
ENSG00000227036	LINC00511	HGNC:43564	0.253174	-0.556077	2.34924	1.9191	2.90532	2.47518	-0.430142	0.585947	21.8894	8.63573e-10	8.81028e-09
ENSG00000125740	FOSB	HGNC:3797	1.5687	-6.20564	0.235445	-5.2826	6.44108	0.923035	-5.51805	6.03933	21.9173	8.6581e-10	8.82759e-09
ENSG00000224743	TEX26-AS1	HGNC:42784	0.308196	-3.00715	1.14252	-3.32578	4.14967	-0.318629	-4.46829	-0.633811	21.8844	8.6667e-10	8.83085e-09
ENSG00000174021	GNG5	HGNC:4408	-0.0117164	0.806567	-0.45988	0.477255	-1.26645	-0.329312	0.937135	6.37311	21.8779	8.70744e-10	8.86685e-09
ENSG00000101282	RSPO4	HGNC:16175	1.13015	-1.31526	4.89628	5.10353	6.21154	6.41879	0.207245	-0.946173	21.8893	8.74904e-10	8.90366e-09
ENSG00000127920	GNG11	HGNC:4403	1.07325	-1.79469	-1.56496	-1.59426	0.229732	0.20043	-0.0293018	6.22659	21.8894	8.80232e-10	8.95231e-09
ENSG00000164509	IL31RA	HGNC:18969	0.645946	-1.60119	-4.09697	-3.56034	-2.49578	-1.95915	0.536636	1.75108	21.8665	8.92182e-10	9.06821e-09
ENSG00000172819	RARG	HGNC:9866	0.264008	0.309248	1.33199	0.998277	1.02275	0.689029	-0.333718	5.31935	21.8419	8.93616e-10	9.07714e-09
ENSG00000172167	MTBP	HGNC:7417	0.0156648	-0.47023	0.488883	1.10136	0.959113	1.57159	0.612481	2.82684	21.84	8.94818e-10	9.08165e-09
ENSG00000243406	MRPS31P5	HGNC:39253	-0.373589	-0.425098	-0.888448	-0.968966	-0.46335	-0.543868	-0.0805182	2.13472	21.8394	8.95171e-10	9.08165e-09
ENSG00000232656	IDI2-AS1	HGNC:30885	0.508162	-1.40381	-1.3062	-1.35469	0.0976062	0.0491188	-0.0484874	3.35364	21.8379	8.96176e-10	9.08622e-09
ENSG00000277512	SNORD65	HGNC:32726	-0.0220051	-1.26446	-2.18884	-1.04137	-0.924377	0.223092	1.14747	0.0200827	21.8201	9.07722e-10	9.19757e-09
ENSG00000136848	DAB2IP	HGNC:17294	0.0994248	1.33235	0.53576	0.642177	-0.796591	-0.690174	0.106417	5.13095	21.8151	9.11018e-10	9.22526e-09
ENSG00000137752	CASP1	HGNC:1499	1.11904	-1.54913	-2.03647	-0.872522	-0.48735	0.676603	1.16395	3.07972	21.8089	9.15085e-10	9.2607e-09
ENSG00000249279	LINC02057	HGNC:52900	0.298393	1.45359	-2.78179	1.5428	-4.23538	0.0892128	4.32459	0.632716	21.7995	9.21281e-10	9.31764e-09
ENSG00000165061	ZMAT4	HGNC:25844	0.658781	-0.803996	3.43284	-4.87009	4.23684	-4.06609	-8.30293	-1.33623	21.8029	9.22722e-10	9.32645e-09
ENSG00000115641	FHL2	HGNC:3703	0.135707	0.390472	1.42746	0.565057	1.03699	0.174586	-0.862406	7.33225	21.7945	9.24626e-10	9.33992e-09
ENSG00000134533	RERG	HGNC:15980	0.496421	-5.20677	-1.90873	-5.41952	3.29804	-0.21275	-3.51079	-0.691979	21.7981	9.27266e-10	9.36081e-09
ENSG00000116489	CAPZA1	HGNC:1488	-0.280422	0.455529	-0.120771	0.593771	-0.5763	0.138242	0.714542	7.83974	21.7741	9.38325e-10	9.4666e-09
ENSG00000160256	FAM207A	HGNC:15811	0.0920328	-0.346701	-1.34647	-0.814436	-0.999767	-0.467735	0.532032	3.57702	21.7652	9.44302e-10	9.52103e-09
ENSG00000131236	CAP1	HGNC:20040	-0.169947	0.849308	-0.256799	0.387206	-1.10611	-0.462102	0.644005	9.2561	21.7615	9.4686e-10	9.54094e-09
ENSG00000134247	PTGFRN	HGNC:9601	0.844101	2.01023	3.52613	0.385313	1.5159	-1.62492	-3.14081	5.76012	21.791	9.4794e-10	9.54528e-09
ENSG00000165966	PDZRN4	HGNC:30552	1.15524	-3.16223	-10.3474	-8.16939	-7.18516	-5.00716	2.178	0.382688	23.9808	9.48458e-10	9.54528e-09
ENSG00000230037	UBBP1	HGNC:12464	0.543225	0.946261	4.3816	1.33108	3.43534	0.384823	-3.05052	-2.15279	21.7561	9.50515e-10	9.5601e-09
ENSG00000237424	FOXD2-AS1	HGNC:44256	-0.165258	1.29698	1.66593	3.15795	0.368956	1.86097	1.49202	0.565372	21.7544	9.51735e-10	9.56648e-09
ENSG00000197381	ADARB1	HGNC:226	0.855033	-0.298514	-2.11589	-2.43761	-1.81738	-2.1391	-0.32172	7.06101	21.781	9.54763e-10	9.59103e-09
ENSG00000173597	SULT1B1	HGNC:17845	0.84888	-1.72975	-7.07888	-3.97551	-5.34914	-2.24577	3.10337	2.27629	21.776	9.58239e-10	9.62004e-09
ENSG00000119401	TRIM32	HGNC:16380	-0.339869	0.457654	0.684074	0.393255	0.226421	-0.0643989	-0.290819	4.76716	21.7441	9.58835e-10	9.62011e-09
ENSG00000237883	DGUOK-AS1	HGNC:43441	-0.291884	0.135911	-1.07398	-0.477955	-1.20989	-0.613866	0.59602	3.54179	21.7267	9.70922e-10	9.73541e-09
ENSG00000197746	PSAP	HGNC:9498	0.184611	-0.527496	0.973554	-0.542759	1.50105	-0.0152632	-1.51631	9.17443	21.7043	9.86762e-10	9.88818e-09
ENSG00000101004	NINL	HGNC:29163	0.0926799	-0.989743	-0.400226	-1.24448	0.589518	-0.254735	-0.844253	3.21453	21.7001	9.89699e-10	9.91154e-09
ENSG00000118990	GLRXP3	HGNC:34049	0.339284	-0.437415	5.74405	5.54938	6.18147	5.9868	-0.19467	-2.17344	21.6755	1.01132e-09	1.01218e-08
ENSG00000235272	RAMACL	HGNC:21234	0.172251	-1.57151	1.82124	-2.12926	3.39275	-0.557746	-3.95049	-1.71339	21.6605	1.01841e-09	1.01865e-08
ENSG00000111328	CDK2AP1	HGNC:14002	-0.161938	0.857216	0.670254	0.549119	-0.186962	-0.308098	-0.121136	7.43005	21.6561	1.02164e-09	1.02127e-08
ENSG00000172301	COPRS	HGNC:28848	0.527817	0.904398	1.02758	1.45229	0.123181	0.547888	0.424707	4.79266	21.6477	1.02793e-09	1.02692e-08
ENSG00000134504	KCTD1	HGNC:18249	-0.312246	0.941168	1.11491	1.05635	0.173744	0.115177	-0.0585669	3.09921	21.6443	1.0304e-09	1.02877e-08
ENSG00000006695	COX10	HGNC:2260	-0.329958	0.169092	-0.74527	0.00614353	-0.914362	-0.162948	0.751414	3.85532	21.6351	1.03733e-09	1.03505e-08
ENSG00000105227	PRX	HGNC:13797	-0.160022	-0.508611	0.833275	-0.671782	1.34189	-0.163171	-1.50506	1.74721	21.6325	1.03921e-09	1.0363e-08
ENSG00000258818	RNASE4	HGNC:10047	0.333789	-0.565792	1.04182	-1.37897	1.60761	-0.813179	-2.42079	3.69965	21.6334	1.04274e-09	1.03918e-08
ENSG00000154678	PDE1C	HGNC:8776	1.10865	1.23664	5.7501	2.98476	4.51346	1.74812	-2.76534	4.78641	21.6433	1.05434e-09	1.0501e-08
ENSG00000267858	MZF1-AS1	HGNC:51271	-0.473459	-0.984184	-0.583718	-1.27601	0.400466	-0.291829	-0.692295	2.13785	21.6095	1.05664e-09	1.05168e-08
ENSG00000089327	FXYD5	HGNC:4029	0.406612	1.46105	-0.0790748	1.15974	-1.54012	-0.30131	1.23881	7.15836	21.6142	1.05721e-09	1.05168e-08
ENSG00000258900	HNRNPCP1	HGNC:20017	-0.562603	0.980345	-0.744112	1.00418	-1.72446	0.0238389	1.7483	0.0277014	21.5974	1.06594e-09	1.05972e-08
ENSG00000166262	FAM227B	HGNC:26543	-0.326376	-0.762083	-0.686149	-0.668035	0.0759339	0.0940475	0.0181136	2.60496	21.5936	1.0689e-09	1.06202e-08
ENSG00000180336	MEIOC	HGNC:26670	-0.174623	0.157998	-0.860158	0.190269	-1.01816	0.0322706	1.05043	3.67398	21.587	1.07404e-09	1.06648e-08
ENSG00000103479	RBL2	HGNC:9894	-0.0986308	-0.384268	0.527776	-0.407958	0.912044	-0.02369	-0.935734	5.60831	21.5855	1.07521e-09	1.06699e-08
ENSG00000244073	RPS4XP6	HGNC:36057	-0.00744438	0.135789	2.95168	0.569191	2.81589	0.433402	-2.38249	-1.85972	21.583	1.07717e-09	1.06828e-08
ENSG00000205362	MT1A	HGNC:7393	0.0777059	-1.8991	-2.85855	-0.547511	-0.959449	1.35159	2.31104	0.538393	21.5818	1.07805e-09	1.06851e-08
ENSG00000134779	TPGS2	HGNC:24561	-0.26409	0.777909	0.219629	0.694066	-0.55828	-0.0838425	0.474437	6.79514	21.5732	1.08482e-09	1.07457e-08
ENSG00000141959	PFKL	HGNC:8876	-0.0208889	-0.14942	0.676854	-0.0995348	0.826275	0.0498855	-0.776389	6.40455	21.5626	1.09318e-09	1.0822e-08
ENSG00000106785	TRIM14	HGNC:16283	0.673293	0.137722	-1.10469	0.0406372	-1.24241	-0.0970847	1.14533	5.26128	21.5596	1.09557e-09	1.0839e-08
ENSG00000186301	MST1P2	HGNC:7383	-0.170777	-1.96212	-1.39662	-2.74303	0.565507	-0.780906	-1.34641	0.0554127	21.5556	1.09872e-09	1.08637e-08
ENSG00000275832	ARHGAP23	HGNC:29293	0.24319	1.21042	0.0204218	1.33224	-1.18999	0.121824	1.31182	7.28541	21.5483	1.10454e-09	1.09146e-08
ENSG00000116157	GPX7	HGNC:4559	0.256543	-1.20862	-0.0178631	-1.25151	1.19076	-0.0428878	-1.23365	3.75694	21.5361	1.11432e-09	1.09997e-08
ENSG00000235927	NEXN-AS1	HGNC:31983	0.0809348	0.795445	-0.107525	1.21804	-0.902971	0.422591	1.32556	2.85977	21.5359	1.1145e-09	1.09997e-08
ENSG00000016402	IL20RA	HGNC:6003	-0.0427103	1.16235	4.88403	2.11605	3.72168	0.953699	-2.76798	-2.63872	21.5267	1.12199e-09	1.1067e-08
ENSG00000237940	LINC01238	HGNC:49795	0.290768	-1.96091	-2.8637	-2.33074	-0.902791	-0.369824	0.532968	0.116817	21.5039	1.14062e-09	1.12439e-08
ENSG00000185519	FAM131C	HGNC:26717	0.235249	1.22269	0.220393	3.69177	-1.0023	2.46908	3.47138	-1.20947	21.498	1.14557e-09	1.12812e-08
ENSG00000172985	SH3RF3	HGNC:24699	0.180364	-1.11991	-1.83051	-0.193816	-0.710601	0.926097	1.6367	4.86852	21.505	1.14578e-09	1.12812e-08
ENSG00000204428	LY6G5C	HGNC:13932	-0.0958373	0.255853	-0.31275	1.33369	-0.568603	1.07783	1.64644	0.14827	21.4941	1.14876e-09	1.13038e-08
ENSG00000142541	RPL13A	HGNC:10304	-0.0325452	-1.15062	-0.73404	-1.16822	0.416583	-0.0176	-0.434183	9.96243	21.4859	1.15561e-09	1.13643e-08
ENSG00000196372	ASB13	HGNC:19765	-0.322711	-1.11123	0.124042	-0.827649	1.23527	0.283582	-0.951691	2.76112	21.4787	1.16167e-09	1.1417e-08
ENSG00000128284	APOL3	HGNC:14868	0.733409	-1.64416	1.58496	0.116676	3.22911	1.76083	-1.46828	2.11368	21.4694	1.16959e-09	1.1488e-08
ENSG00000174840	PDE12	HGNC:25386	0.0604106	0.181241	-0.59222	0.502122	-0.773461	0.320881	1.09434	5.19787	21.466	1.17243e-09	1.15089e-08
ENSG00000114030	KPNA1	HGNC:6394	-0.447237	0.537571	0.335296	0.57555	-0.202274	0.037979	0.240253	6.49983	21.4603	1.17729e-09	1.15497e-08
ENSG00000105696	TMEM59L	HGNC:13237	0.704864	0.595382	2.57156	-0.807761	1.97618	-1.40314	-3.37932	0.985262	21.4585	1.17888e-09	1.15584e-08
ENSG00000188060	RAB42	HGNC:28702	-0.0756465	-1.74475	-0.525611	-2.21279	1.21914	-0.468038	-1.68718	1.24055	21.4559	1.1811e-09	1.15732e-08
ENSG00000237187	NR2F1-AS1	HGNC:48622	0.353546	-1.37836	-1.55685	-1.2033	-0.178482	0.175064	0.353546	4.42851	21.4489	1.19157e-09	1.16688e-08
ENSG00000115468	EFHD1	HGNC:29556	0.965607	3.92327	4.58226	7.21117	0.658989	3.2879	2.62891	2.0543	21.4604	1.2034e-09	1.1776e-08
ENSG00000159674	SPON2	HGNC:11253	0.933614	-1.27393	-4.37735	-4.2617	-3.10342	-2.98776	0.115653	8.83645	21.4597	1.20395e-09	1.1776e-08
ENSG00000108950	FAM20A	HGNC:23015	1.18931	-0.680359	2.16943	-4.20723	2.84979	-3.52687	-6.37667	3.54437	21.4416	1.21989e-09	1.19247e-08
ENSG00000275859	MIR6720	HGNC:50032	1.00743	-2.61826	3.07243	2.07986	5.69068	4.69812	-0.992562	-1.09318	21.396	1.23359e-09	1.20514e-08
ENSG00000196236	XPNPEP3	HGNC:28052	-0.035016	-0.19373	-0.616689	0.496541	-0.422959	0.690271	1.11323	4.4668	21.369	1.25807e-09	1.22833e-08
ENSG00000144559	TAMM41	HGNC:25187	-0.510034	0.0727524	-0.740501	0.193644	-0.813253	0.120892	0.934145	2.94658	21.3555	1.27049e-09	1.23971e-08
ENSG00000178773	CPNE7	HGNC:2320	0.792815	-1.4282	-3.18048	-0.0571561	-1.75229	1.37104	3.12333	5.36459	21.3752	1.28008e-09	1.24812e-08
ENSG00000104695	PPP2CB	HGNC:9300	-0.398132	0.316988	0.652676	0.559307	0.335688	0.242319	-0.0933689	5.87191	21.3445	1.28064e-09	1.24812e-08
ENSG00000170873	MTSS1	HGNC:20443	1.31378	0.281557	0.542524	3.52093	0.260967	3.23937	2.9784	4.31645	21.3731	1.28205e-09	1.24875e-08
ENSG00000164039	BDH2	HGNC:32389	0.4859	-0.469413	0.445819	-1.11455	0.915233	-0.645133	-1.56037	4.32021	21.34	1.2849e-09	1.25079e-08
ENSG00000140950	MEAK7	HGNC:29325	-0.185592	0.77297	0.808724	0.798372	0.0357546	0.025402	-0.0103526	5.10839	21.335	1.28958e-09	1.25446e-08
ENSG00000145730	PAM	HGNC:8596	0.505946	0.402278	1.47447	0.286218	1.07219	-0.116061	-1.18826	7.28183	21.3343	1.29021e-09	1.25446e-08
ENSG00000135974	C2orf49	HGNC:28772	-0.325506	-0.544173	-0.031788	-0.682636	0.512385	-0.138463	-0.650848	4.24257	21.3282	1.2959e-09	1.25925e-08
ENSG00000155097	ATP6V1C1	HGNC:856	-0.158135	0.278694	0.154288	0.790318	-0.124406	0.511624	0.63603	5.87509	21.3269	1.29712e-09	1.25969e-08
ENSG00000198406	BZW1P2	HGNC:33954	0.311974	-2.15734	0.894554	-2.04399	3.05189	0.113349	-2.93854	1.34562	21.3242	1.29976e-09	1.2615e-08
ENSG00000137203	TFAP2A	HGNC:11742	1.01619	4.45733	4.84445	5.58908	0.387123	1.13176	0.744634	3.57766	21.3495	1.30418e-09	1.26504e-08
ENSG00000271672	DUXAP8	HGNC:32187	0.383065	0.565059	5.21057	5.00156	4.64551	4.4365	-0.209008	-3.04132	21.3158	1.30771e-09	1.26771e-08
ENSG00000081842	PCDHA6	HGNC:8672	-0.00828974	-0.746545	2.35802	-0.0678631	3.10457	0.678682	-2.42589	-0.481203	21.3037	1.31924e-09	1.27813e-08
ENSG00000137869	CYP19A1	HGNC:2594	0.595874	-3.51523	2.51572	0.146968	6.03096	3.6622	-2.36875	-0.890195	21.3027	1.32019e-09	1.27829e-08
ENSG00000158104	HPD	HGNC:5147	0.888846	-2.82008	-2.35333	-4.04035	0.466755	-1.22027	-1.68703	-0.377782	21.2897	1.33281e-09	1.28975e-08
ENSG00000281344	HELLPAR	HGNC:43984	0.63401	-0.116568	2.43853	0.8824	2.5551	0.998968	-1.55613	2.61172	21.275	1.35487e-09	1.30993e-08
ENSG00000134627	PIWIL4	HGNC:18444	-0.243901	-0.504004	0.720631	-0.596416	1.22463	-0.092412	-1.31705	1.98459	21.2668	1.35527e-09	1.30993e-08
ENSG00000127928	GNGT1	HGNC:4411	1.43062	-1.41259	-4.29594	-3.29115	-2.88335	-1.87856	1.00479	6.14545	21.2934	1.35846e-09	1.31224e-08
ENSG00000100614	PPM1A	HGNC:9275	-0.0859859	0.474013	0.908504	0.417988	0.434491	-0.0560246	-0.490516	5.41337	21.2447	1.37721e-09	1.32957e-08
ENSG00000130653	PNPLA7	HGNC:24768	0.428377	-1.73115	-0.48376	-2.65475	1.24739	-0.9236	-2.17099	1.3697	21.2255	1.39663e-09	1.34752e-08
ENSG00000092203	TOX4	HGNC:20161	-0.538454	0.341244	-0.242747	0.387178	-0.583991	0.0459341	0.629925	6.33752	21.2204	1.40186e-09	1.35177e-08
ENSG00000093217	XYLB	HGNC:12839	-0.206669	0.194244	-0.136085	1.10332	-0.330329	0.909075	1.2394	2.49717	21.2117	1.41084e-09	1.35962e-08
ENSG00000105738	SIPA1L3	HGNC:23801	0.549619	1.00712	0.339488	1.78863	-0.667631	0.781507	1.44914	5.93876	21.2099	1.42246e-09	1.37002e-08
ENSG00000126581	BECN1	HGNC:1034	-0.824808	0.419011	0.385097	0.29706	-0.0339135	-0.121951	-0.088037	5.87201	21.1964	1.42667e-09	1.37327e-08
ENSG00000145506	NKD2	HGNC:17046	1.14375	-5.16578	-4.16984	-6.31481	0.995938	-1.14903	-2.14496	1.85687	21.22	1.43297e-09	1.37852e-08
ENSG00000270629	NBPF14	HGNC:25232	0.10573	-0.118016	0.961529	0.961507	1.07955	1.07952	-2.22488e-05	3.98462	21.1822	1.44151e-09	1.38589e-08
ENSG00000134668	SPOCD1	HGNC:26338	0.445823	1.3423	-0.0178679	1.91488	-1.36017	0.572585	1.93275	6.4526	21.2076	1.44237e-09	1.38589e-08
ENSG00000226953	NCKAP5-AS2	HGNC:54065	0.0177987	1.95357	-2.5404	1.07562	-4.49397	-0.877948	3.61602	-1.13411	21.1806	1.44318e-09	1.38589e-08
ENSG00000132849	PATJ	HGNC:28881	0.113786	-0.0830863	2.09124	1.28167	2.17433	1.36476	-0.809572	2.03183	21.1729	1.45138e-09	1.39295e-08
ENSG00000214402	LCNL1	HGNC:34436	1.15264	-5.05386	-4.37872	-5.92492	0.675136	-0.871062	-1.5462	1.73261	21.1986	1.45547e-09	1.39606e-08
ENSG00000198768	APCDD1L	HGNC:26892	0.746402	2.9245	1.48053	1.82116	-1.44398	-1.10334	0.340633	5.91921	21.1964	1.45778e-09	1.39745e-08
ENSG00000137825	ITPKA	HGNC:6178	1.07265	-3.34867	-3.57904	-2.65425	-0.230378	0.694415	0.924793	1.88178	21.1875	1.46617e-09	1.40467e-08
ENSG00000115009	CCL20	HGNC:10619	1.6259	-4.16625	-5.95423	-4.56169	-1.78797	-0.395441	1.39253	3.07311	21.186	1.46893e-09	1.40556e-08
ENSG00000134757	DSG3	HGNC:3050	-0.00970117	-1.37407	-5.51936	-5.56309	-4.14529	-4.18902	-0.0437235	-1.89641	21.1561	1.46923e-09	1.40556e-08
ENSG00000102898	NUTF2	HGNC:13722	0.214231	0.993377	-0.0412016	0.850296	-1.03458	-0.143081	0.891497	6.69353	21.1557	1.46967e-09	1.40556e-08
ENSG00000141198	TOM1L1	HGNC:11983	-0.0283338	-0.213899	-1.25287	-0.665071	-1.03897	-0.451172	0.587801	4.31573	21.1541	1.47137e-09	1.40636e-08
ENSG00000221420	SNORA81	HGNC:32667	-0.0481144	-1.57875	-1.39957	-1.3694	0.179187	0.209358	0.0301716	0.696527	21.148	1.47805e-09	1.41192e-08
ENSG00000243232	PCDHAC2	HGNC:8677	0.50172	-0.690245	2.64159	0.0641846	3.33184	0.75443	-2.57741	-0.437388	21.1452	1.48105e-09	1.41396e-08
ENSG00000183891	TTC32	HGNC:32954	-0.298252	-1.39372	-0.250168	-1.07545	1.14355	0.318275	-0.825278	1.13129	21.1292	1.49844e-09	1.42973e-08
ENSG00000163453	IGFBP7	HGNC:5476	0.363233	1.03382	1.82612	0.444209	0.792296	-0.589614	-1.38191	8.92621	21.1207	1.50776e-09	1.43754e-08
ENSG00000138600	SPPL2A	HGNC:30227	-0.159722	0.345244	0.819325	0.43114	0.474081	0.0858959	-0.388185	5.91324	21.1202	1.50839e-09	1.43754e-08
ENSG00000118680	MYL12B	HGNC:29827	-0.415579	0.730423	0.466849	0.681809	-0.263574	-0.0486141	0.21496	8.16949	21.1132	1.51614e-09	1.44408e-08
ENSG00000171488	LRRC8C	HGNC:25075	0.590365	0.719186	-1.00476	1.19134	-1.72395	0.472158	2.1961	5.28519	21.125	1.51995e-09	1.44688e-08
ENSG00000111536	IL26	HGNC:17119	1.23094	0.8483	5.3541	5.47323	4.5058	4.62493	0.119136	-3.01432	21.1086	1.52118e-09	1.4472e-08
ENSG00000121858	TNFSF10	HGNC:11925	1.38415	-0.241913	3.83675	0.801312	4.07866	1.04322	-3.03544	-0.788065	21.1028	1.52771e-09	1.45257e-08
ENSG00000113356	POLR3G	HGNC:30075	0.687599	1.0642	-0.430428	1.45232	-1.49463	0.388121	1.88275	3.87464	21.0876	1.54594e-09	1.46905e-08
ENSG00000244687	UBE2V1	HGNC:12494	-0.0425667	0.583497	-0.663715	0.602466	-1.24721	0.0189685	1.26618	7.82305	21.0775	1.55625e-09	1.47799e-08
ENSG00000128872	TMOD2	HGNC:11872	0.361439	2.48212	2.13591	2.6712	-0.346219	0.189081	0.5353	4.22615	21.1035	1.56002e-09	1.48071e-08
ENSG00000197102	DYNC1H1	HGNC:2961	-0.0537694	0.787868	0.528368	1.31981	-0.259499	0.531946	0.791446	9.50749	21.0618	1.57421e-09	1.49287e-08
ENSG00000110395	CBL	HGNC:1541	0.247463	0.750187	-0.168011	0.726244	-0.918198	-0.0239423	0.894255	6.00928	21.0614	1.57467e-09	1.49287e-08
ENSG00000127824	TUBA4A	HGNC:12407	0.575654	0.523968	1.10908	2.52108	0.585107	1.99711	1.412	3.80091	21.0876	1.57628e-09	1.49354e-08
ENSG00000108479	GALK1	HGNC:4118	0.111273	-1.19075	-0.551748	-1.34042	0.639005	-0.149663	-0.788668	3.67364	21.0586	1.57794e-09	1.49425e-08
ENSG00000143549	TPM3	HGNC:12012	-0.181743	0.527173	-0.668159	0.554195	-1.19533	0.0270214	1.22235	8.79512	21.0577	1.57898e-09	1.49437e-08
ENSG00000114737	CISH	HGNC:1984	-0.113717	-1.12018	-1.08689	-1.99536	0.0332928	-0.875175	-0.908468	1.06848	21.0417	1.59754e-09	1.51106e-08
ENSG00000128606	LRRC17	HGNC:16895	1.29547	-0.877228	-2.60903	-2.51417	-1.7318	-1.63694	0.0948621	5.16373	21.0541	1.61745e-09	1.52901e-08
ENSG00000278588	H2BC10	HGNC:4756	1.15545	0.16412	-0.0628886	4.82755	-0.227008	4.66343	4.89044	-2.85481	21.0234	1.61913e-09	1.5297e-08
ENSG00000223864	NPM1P19	HGNC:7921	0.264357	-0.293955	3.68054	0.847548	3.97449	1.1415	-2.83299	-2.54113	21.0163	1.62763e-09	1.53685e-08
ENSG00000112031	MTRF1L	HGNC:21051	0.102966	0.0254594	-0.998184	0.0151026	-1.02364	-0.0103568	1.01329	4.63072	21.011	1.63388e-09	1.54186e-08
ENSG00000168824	NSG1	HGNC:18790	0.982933	-2.48604	-4.67152	-2.9065	-2.18547	-0.42046	1.76501	1.66598	21.0363	1.63518e-09	1.5422e-08
ENSG00000142102	PGGHG	HGNC:26210	0.313801	-1.33478	-0.373544	-1.60073	0.961241	-0.265947	-1.22719	3.93333	21.0019	1.64485e-09	1.55042e-08
ENSG00000150394	CDH8	HGNC:1767	1.6168	1.82799	6.84848	3.81139	5.02048	1.9834	-3.03709	0.0822149	21.0294	1.6469e-09	1.55147e-08
ENSG00000265236	SNORD84	HGNC:32743	-0.185671	-1.43163	-1.40058	-1.41058	0.0310534	0.0210509	-0.0100026	-0.240479	20.9966	1.65126e-09	1.55468e-08
ENSG00000224899	LINC02830	HGNC:54363	-0.243991	-1.63288	-4.74433	-4.80713	-3.11145	-3.17425	-0.0627991	-1.83061	20.9938	1.65464e-09	1.55697e-08
ENSG00000277157	H4C4	HGNC:4782	1.40499	0.245002	-1.14171	3.91722	-1.38671	3.67222	5.05893	-2.49257	20.9907	1.6585e-09	1.55969e-08
ENSG00000023839	ABCC2	HGNC:53	0.683633	-2.18079	-1.65425	-2.44236	0.526538	-0.26157	-0.788108	1.2679	20.9882	1.66148e-09	1.56094e-08
ENSG00000157064	NMNAT2	HGNC:16789	0.482769	1.04846	1.70461	2.39957	0.656154	1.35111	0.694953	3.18411	20.9934	1.66173e-09	1.56094e-08
ENSG00000108100	CCNY	HGNC:23354	-0.46496	0.277827	0.625222	-0.135928	0.347395	-0.413755	-0.76115	5.98984	20.9869	1.66303e-09	1.56127e-08
ENSG00000173482	PTPRM	HGNC:9675	0.477208	-0.21233	1.44935	0.737135	1.66168	0.949465	-0.712214	5.92922	20.9879	1.67119e-09	1.56803e-08
ENSG00000142279	WTIP	HGNC:20964	0.200415	0.884553	1.41615	0.920903	0.531596	0.0363498	-0.495247	3.82044	20.9738	1.67908e-09	1.57453e-08
ENSG00000164211	STARD4	HGNC:18058	0.94464	-1.52253	-2.26361	-1.38868	-0.741084	0.13385	0.874934	6.73157	20.9968	1.68668e-09	1.58067e-08
ENSG00000133104	SPART	HGNC:18514	-0.145817	-0.378704	-0.501731	-0.740307	-0.123028	-0.361604	-0.238576	6.52114	20.967	1.68757e-09	1.58067e-08
ENSG00000115290	GRB14	HGNC:4565	0.544896	2.12833	4.33189	4.23085	2.20356	2.10252	-0.101046	-0.709769	20.9655	1.68935e-09	1.58143e-08
ENSG00000103710	RASL12	HGNC:30289	1.15167	-5.38881	0.203791	-6.40734	5.5926	-1.01853	-6.61113	-2.62685	22.7726	1.69036e-09	1.58147e-08
ENSG00000100280	AP1B1	HGNC:554	-0.109053	0.500562	-0.323276	0.551892	-0.823838	0.0513299	0.875168	6.53611	20.9555	1.70185e-09	1.5912e-08
ENSG00000237054	PRMT5-AS1	HGNC:40533	-0.0212038	-0.0777023	-0.982013	-0.141627	-0.904311	-0.0639249	0.840386	5.57574	20.9548	1.7027e-09	1.5912e-08
ENSG00000136378	ADAMTS7	HGNC:223	0.878437	-0.905839	1.24736	-0.572685	2.1532	0.333154	-1.82004	4.67921	20.9687	1.71288e-09	1.59979e-08
ENSG00000184408	KCND2	HGNC:6238	1.17779	-0.927798	2.02908	-3.07097	2.95688	-2.14317	-5.10005	1.61829	20.9617	1.72168e-09	1.6071e-08
ENSG00000136040	PLXNC1	HGNC:9106	0.884642	-2.55853	-2.09039	-2.04557	0.468149	0.512967	0.0448181	2.40143	20.9455	1.72403e-09	1.60838e-08
ENSG00000184005	ST6GALNAC3	HGNC:19343	0.726775	1.63934	-2.06957	-2.64835	-3.70891	-4.28769	-0.578777	2.41491	20.9608	1.73172e-09	1.61463e-08
ENSG00000202031	SNORD38A	HGNC:30355	-0.108095	-1.97065	-1.74214	-1.64215	0.22851	0.328492	0.0999822	-0.683029	20.9284	1.73609e-09	1.61778e-08
ENSG00000132185	FCRLA	HGNC:18504	0.227204	2.85522	4.92524	4.04189	2.07001	1.18666	-0.883351	-0.74805	20.9259	1.73921e-09	1.61944e-08
ENSG00000112406	HECA	HGNC:21041	0.499863	0.102019	1.15965	0.809793	1.05763	0.707774	-0.349859	4.36123	20.9254	1.73986e-09	1.61944e-08
ENSG00000236859	NIFK-AS1	HGNC:27385	0.0205398	0.46249	-0.772554	0.175013	-1.23504	-0.287477	0.947567	4.43533	20.9139	1.75471e-09	1.63234e-08
ENSG00000169964	TMEM42	HGNC:28444	-0.0898564	-0.915566	0.164836	-1.02626	1.0804	-0.110698	-1.1911	3.02462	20.9071	1.76349e-09	1.63957e-08
ENSG00000244187	TMEM141	HGNC:28211	0.152129	-1.10601	-0.561402	-1.31347	0.544608	-0.207457	-0.752065	3.96737	20.9027	1.76921e-09	1.64395e-08
ENSG00000131626	PPFIA1	HGNC:9245	-0.182456	0.202941	0.795571	0.250154	0.592631	0.0472138	-0.545417	5.86895	20.8954	1.77872e-09	1.65186e-08
ENSG00000188092	GPR89B	HGNC:13840	-0.463289	-0.800393	-1.34216	-0.946237	-0.541771	-0.145844	0.395927	1.4791	20.8945	1.77982e-09	1.65194e-08
ENSG00000278224	PRICKLE4	HGNC:16805	0.139217	-1.28034	-1.04367	-1.3725	0.236676	-0.092159	-0.328835	0.682133	20.8919	1.78327e-09	1.6542e-08
ENSG00000072422	RHOBTB1	HGNC:18738	0.361475	-0.649348	0.824578	-1.32977	1.47393	-0.680423	-2.15435	4.73108	20.899	1.78614e-09	1.65593e-08
ENSG00000124915	MYRF-AS1	HGNC:24506	-0.134844	1.27369	-0.125782	2.14925	-1.39947	0.875567	2.27503	0.707206	20.8826	1.79545e-09	1.66344e-08
ENSG00000160714	UBE2Q1	HGNC:15698	-0.585718	0.415673	0.225328	0.466619	-0.190345	0.0509456	0.24129	5.979	20.882	1.79628e-09	1.66344e-08
ENSG00000113361	CDH6	HGNC:1765	1.02932	5.9402	3.37512	5.62492	-2.56507	-0.315273	2.2498	4.89215	20.9054	1.80357e-09	1.66924e-08
ENSG00000099917	MED15	HGNC:14248	0.0153536	0.721677	-0.00381809	1.10115	-0.725495	0.379476	1.10497	6.79603	20.8752	1.80527e-09	1.66988e-08
ENSG00000145715	RASA1	HGNC:9871	0.1757	0.847733	0.538147	1.02419	-0.309586	0.176461	0.486047	6.36157	20.8658	1.81785e-09	1.68056e-08
ENSG00000103653	CSK	HGNC:2444	0.0116464	0.282521	-0.187529	1.0129	-0.47005	0.730376	1.20043	5.55188	20.8597	1.82597e-09	1.68712e-08
ENSG00000166510	CCDC68	HGNC:24350	0.773014	-2.14729	-3.91041	-1.51868	-1.76312	0.628613	2.39173	3.52958	20.8834	1.83292e-09	1.69258e-08
ENSG00000138172	CALHM2	HGNC:23493	0.235073	0.374387	1.83486	0.801079	1.46047	0.426692	-1.03378	4.47382	20.861	1.83661e-09	1.69503e-08
ENSG00000177409	SAMD9L	HGNC:1349	1.19783	0.694933	1.94893	1.7826	1.25399	1.08767	-0.166329	4.81747	20.8697	1.8439e-09	1.7008e-08
ENSG00000166473	PKD1L2	HGNC:21715	1.41158	-4.96564	-4.20489	-3.83588	0.760752	1.12976	0.369005	0.906204	20.8696	1.85151e-09	1.70686e-08
ENSG00000255850	RXYLT1-AS1	HGNC:48910	-0.300369	-1.33854	-1.1627	-1.73487	0.175845	-0.396332	-0.572177	1.41222	20.8292	1.86755e-09	1.72067e-08
ENSG00000133943	DGLUCY	HGNC:20498	0.311514	-0.89808	0.478427	-0.0485435	1.37651	0.849537	-0.52697	3.57485	20.8206	1.8794e-09	1.73061e-08
ENSG00000183255	PTTG1IP	HGNC:13524	-0.274091	0.224532	0.58514	-0.432529	0.360607	-0.657062	-1.01767	8.36321	20.8077	1.89728e-09	1.7461e-08
ENSG00000199744	SNORD36A	HGNC:10163	-0.283913	-1.12414	-1.49135	-1.08929	-0.36721	0.0348527	0.402063	1.1457	20.8046	1.90161e-09	1.7491e-08
ENSG00000106591	MRPL32	HGNC:14035	-0.18378	-0.511293	-0.822427	-0.585297	-0.311134	-0.0740041	0.23713	4.91435	20.8026	1.90441e-09	1.75069e-08
ENSG00000145861	C1QTNF2	HGNC:14325	0.308139	3.55631	2.87509	3.66913	-0.681226	0.112819	0.794045	0.680056	20.7973	1.91195e-09	1.75663e-08
ENSG00000138430	OLA1	HGNC:28833	-0.247278	0.134795	-0.589006	0.214398	-0.723802	0.0796028	0.803404	6.29684	20.7896	1.92274e-09	1.76555e-08
ENSG00000153944	MSI2	HGNC:18585	0.282025	0.01215	-1.32383	-0.938747	-1.33598	-0.950897	0.385078	5.181	20.7841	1.93057e-09	1.77175e-08
ENSG00000198492	YTHDF2	HGNC:31675	-0.48395	0.302635	-0.378624	0.190665	-0.681259	-0.11197	0.56929	6.10464	20.7826	1.93274e-09	1.77275e-08
ENSG00000140511	HAPLN3	HGNC:21446	1.0486	-1.15664	1.60528	-0.970491	2.76192	0.186149	-2.57577	3.64014	20.8064	1.93967e-09	1.7781e-08
ENSG00000059145	UNKL	HGNC:14184	-0.187438	-0.182233	0.48217	-0.678028	0.664403	-0.495795	-1.1602	4.31218	20.7714	1.94879e-09	1.78546e-08
ENSG00000271982	SNORD58B	HGNC:10209	0.306769	-1.37591	-1.08574	-1.53392	0.29017	-0.158009	-0.448179	3.35657	20.7658	1.95688e-09	1.79187e-08
ENSG00000101439	CST3	HGNC:2475	0.267118	-1.4661	-0.43369	-1.3291	1.03241	0.136999	-0.895412	7.04034	20.7558	1.9713e-09	1.80321e-08
ENSG00000175662	TOM1L2	HGNC:11984	0.147656	0.676789	0.470909	1.5212	-0.20588	0.844414	1.05029	5.71661	20.7551	1.97231e-09	1.80321e-08
ENSG00000249242	TMEM150C	HGNC:37263	0.43687	1.3214	1.09695	3.67918	-0.224449	2.35778	2.58223	-1.48325	20.7545	1.97318e-09	1.80321e-08
ENSG00000115457	IGFBP2	HGNC:5471	1.5974	-1.91912	1.23847	4.52762	3.15759	6.44674	3.28915	2.84825	20.7827	1.97367e-09	1.80321e-08
ENSG00000204619	PPP1R11	HGNC:9285	-0.351371	0.460695	-0.148972	0.527356	-0.609667	0.0666617	0.676328	5.90205	20.7464	1.98507e-09	1.81185e-08
ENSG00000171055	FEZ2	HGNC:3660	-0.289711	0.641492	0.415287	0.755908	-0.226205	0.114415	0.34062	5.90466	20.7462	1.98534e-09	1.81185e-08
ENSG00000078098	FAP	HGNC:3590	0.269159	-0.894117	0.658445	-0.982321	1.55256	-0.0882039	-1.64077	7.60324	20.7396	1.99498e-09	1.81962e-08
ENSG00000184743	ATL3	HGNC:24526	0.0792122	0.266941	0.907618	0.741244	0.640678	0.474303	-0.166374	7.00933	20.7277	2.01262e-09	1.8347e-08
ENSG00000228589	SPCS2P4	HGNC:45237	0.0942613	-1.88914	0.0928897	-1.52145	1.98203	0.367688	-1.61434	0.320021	20.7248	2.01696e-09	1.83673e-08
ENSG00000172081	MOB3A	HGNC:29802	-0.101971	0.24277	0.149433	0.894549	-0.0933374	0.651779	0.745116	5.56954	20.7247	2.0171e-09	1.83673e-08
ENSG00000184564	SLITRK6	HGNC:23503	0.615393	2.00737	7.14412	4.97815	5.13676	2.97079	-2.16597	-1.81708	20.7295	2.02355e-09	1.84157e-08
ENSG00000101266	CSNK2A1	HGNC:2457	-0.589298	0.196012	-0.517068	0.096827	-0.71308	-0.0991847	0.613895	6.93753	20.7127	2.03502e-09	1.85098e-08
ENSG00000142655	PEX14	HGNC:8856	0.0103142	0.289339	-0.362935	0.530536	-0.652274	0.241197	0.893471	4.53955	20.7096	2.03975e-09	1.85426e-08
ENSG00000050426	LETMD1	HGNC:24241	0.00080647	-0.865486	-0.428465	-0.783651	0.437021	0.0818356	-0.355185	4.69638	20.7015	2.05187e-09	1.86424e-08
ENSG00000104219	ZDHHC2	HGNC:18469	0.274654	1.33011	1.10407	1.4259	-0.226049	0.0957859	0.321835	5.11985	20.6988	2.056e-09	1.86695e-08
ENSG00000251664	PCDHA12	HGNC:8666	0.181643	-0.687717	2.48109	0.012462	3.1688	0.700179	-2.46862	-0.641461	20.6912	2.0676e-09	1.87645e-08
ENSG00000162692	VCAM1	HGNC:12663	1.54886	-2.97422	1.60624	-2.88347	4.58046	0.0907442	-4.48972	4.85541	20.7084	2.08471e-09	1.89092e-08
ENSG00000154889	MPPE1	HGNC:15988	-0.0859664	-0.755872	0.0514069	-0.784821	0.807279	-0.0289486	-0.836228	3.7043	20.6689	2.10195e-09	1.9055e-08
ENSG00000085871	MGST2	HGNC:7063	0.19678	-0.833752	-1.38789	-2.05483	-0.554136	-1.22107	-0.666938	2.7031	20.6606	2.11494e-09	1.91621e-08
ENSG00000166278	C2	HGNC:1248	0.95806	-1.0634	1.11377	-1.54775	2.17716	-0.484355	-2.66152	1.32636	20.6483	2.13414e-09	1.93254e-08
ENSG00000107485	GATA3	HGNC:4172	0.209526	-1.42444	-6.42395	-2.20229	-4.9995	-0.777851	4.22165	1.1921	20.6647	2.14221e-09	1.93877e-08
ENSG00000148680	HTR7	HGNC:5302	0.477469	-0.644114	-4.17062	-0.678731	-3.52651	-0.034617	3.49189	2.7489	20.6603	2.14976e-09	1.94453e-08
ENSG00000121898	CPXM2	HGNC:26977	1.19728	0.971968	4.95277	-1.06564	3.9808	-2.03761	-6.01841	3.2138	20.6627	2.15619e-09	1.94927e-08
ENSG00000249026	CTNNA1P1	HGNC:2513	-0.300717	0.195446	4.26122	1.67553	4.06578	1.48008	-2.5857	-2.64908	20.6332	2.1582e-09	1.95001e-08
ENSG00000100181	TPTEP1	HGNC:43648	0.750344	2.03806	6.09786	1.25511	4.05979	-0.782954	-4.84275	0.749304	20.657	2.16533e-09	1.95538e-08
ENSG00000113580	NR3C1	HGNC:7978	0.0338136	0.735209	1.08034	-0.000191733	0.345128	-0.735401	-1.08053	6.83831	20.6252	2.17106e-09	1.95947e-08
ENSG00000130775	THEMIS2	HGNC:16839	0.375119	-1.64573	-1.68705	-1.19526	-0.0413257	0.450463	0.491789	2.4725	20.6029	2.20715e-09	1.99094e-08
ENSG00000196136	SERPINA3	HGNC:16	1.19154	-2.93408	-3.50134	-6.96971	-0.567251	-4.03562	-3.46837	3.36434	20.6243	2.21819e-09	1.9998e-08
ENSG00000170439	METTL7B	HGNC:28276	0.471987	-0.229878	3.23989	4.16311	3.46976	4.39299	0.923222	-1.32838	20.5952	2.21979e-09	2.00013e-08
ENSG00000120992	LYPLA1	HGNC:6737	0.356613	0.128476	-1.11375	-0.111455	-1.24223	-0.239931	1.0023	6.19224	20.5885	2.23082e-09	2.00896e-08
ENSG00000120519	SLC10A7	HGNC:23088	0.267585	-0.200132	-1.18956	-1.31187	-0.989432	-1.11174	-0.122308	3.87542	20.5829	2.23998e-09	2.01611e-08
ENSG00000112218	GPR63	HGNC:13302	0.217535	-0.851354	-4.1238	-1.06299	-3.27245	-0.211632	3.06082	1.24189	20.5775	2.24905e-09	2.02316e-08
ENSG00000160712	IL6R	HGNC:6019	0.413589	0.469481	1.55636	2.671	1.08688	2.20152	1.11465	1.32353	20.5641	2.2714e-09	2.04181e-08
ENSG00000183807	FAM162B	HGNC:21549	0.64699	1.4589	4.35423	6.12862	2.89533	4.66972	1.77439	-0.744358	20.5795	2.27228e-09	2.04181e-08
ENSG00000028528	SNX1	HGNC:11172	-0.500489	-0.220427	0.226635	-0.15628	0.447062	0.0641465	-0.382916	6.05661	20.555	2.28678e-09	2.05371e-08
ENSG00000183439	TRIM61	HGNC:24339	0.0445642	-0.92048	-2.39689	-2.51571	-1.47641	-1.59523	-0.118824	0.680552	20.5352	2.32072e-09	2.08304e-08
ENSG00000106089	STX1A	HGNC:11433	0.373015	0.596943	0.156543	1.76538	-0.4404	1.16844	1.60884	3.73648	20.5316	2.32692e-09	2.08746e-08
ENSG00000130558	OLFM1	HGNC:17187	0.663853	1.36484	3.92562	-0.0864287	2.56077	-1.45127	-4.01204	1.07796	20.5494	2.33279e-09	2.09158e-08
ENSG00000260898	ADPGK-AS1	HGNC:44144	0.328635	-1.71314	-1.29531	-1.92925	0.417835	-0.216109	-0.633944	2.4731	20.526	2.33651e-09	2.09377e-08
ENSG00000240038	AMY2B	HGNC:478	-0.0880293	-1.11059	0.171471	-1.08862	1.28206	0.0219724	-1.26009	1.98369	20.5232	2.34148e-09	2.09534e-08
ENSG00000153250	RBMS1	HGNC:9907	0.0010928	-0.642114	-0.806501	-0.502478	-0.164387	0.139637	0.304023	7.02748	20.5231	2.34152e-09	2.09534e-08
ENSG00000120942	UBIAD1	HGNC:30791	-0.0552229	0.155711	-0.719742	0.440289	-0.875453	0.284578	1.16003	4.37604	20.5228	2.34211e-09	2.09534e-08
ENSG00000235092	ID2-AS1	HGNC:51103	-0.107322	1.1151	2.81578	0.248188	1.70068	-0.866912	-2.5676	-1.59577	20.5218	2.3439e-09	2.0958e-08
ENSG00000230795	HLA-K	HGNC:4969	0.547653	-2.81845	0.584366	-2.322	3.40281	0.496447	-2.90637	0.863579	20.5172	2.35177e-09	2.10144e-08
ENSG00000236144	TMEM147-AS1	HGNC:51273	0.0653937	-0.946775	-0.974012	-1.15456	-0.027237	-0.207785	-0.180548	4.10696	20.5167	2.35278e-09	2.10144e-08
ENSG00000170989	S1PR1	HGNC:3165	0.750711	2.57227	0.0700085	1.03406	-2.50227	-1.53821	0.964055	3.85258	20.536	2.36784e-09	2.11374e-08
ENSG00000213864	EEF1B2P2	HGNC:3209	-0.0330109	0.470139	4.04702	1.10643	3.57688	0.636293	-2.94059	-2.71192	20.4905	2.399e-09	2.14038e-08
ENSG00000213614	HEXA	HGNC:4878	0.101283	-0.422596	0.491848	-0.630909	0.914444	-0.208312	-1.12276	6.48134	20.4828	2.41261e-09	2.15135e-08
ENSG00000231991	ANXA2P2	HGNC:539	0.754735	0.876737	2.06545	1.10041	1.18871	0.223668	-0.965044	3.52181	20.4798	2.42165e-09	2.15824e-08
ENSG00000204435	CSNK2B	HGNC:2460	0.255254	0.778464	-0.240034	1.00018	-1.0185	0.221717	1.24022	6.98144	20.4738	2.42882e-09	2.1626e-08
ENSG00000160602	NEK8	HGNC:13387	-0.578233	-0.657852	-0.190633	-1.01949	0.467218	-0.361642	-0.828861	2.00078	20.4736	2.42919e-09	2.1626e-08
ENSG00000164024	METAP1	HGNC:15789	-0.458998	0.49841	0.449028	0.459221	-0.0493817	-0.0391889	0.0101928	5.78653	20.4634	2.4477e-09	2.17789e-08
ENSG00000132692	BCAN	HGNC:23059	-0.267176	-1.88094	-3.64094	-0.911898	-1.76	0.969041	2.72904	-1.59571	20.4621	2.45001e-09	2.17877e-08
ENSG00000166938	DIS3L	HGNC:28698	-0.33245	-0.232459	0.541811	0.0656122	0.77427	0.298072	-0.476199	4.30672	20.4549	2.46314e-09	2.18925e-08
ENSG00000246763	RGMB-AS1	HGNC:48666	0.805869	2.30473	2.00829	3.38082	-0.29644	1.07609	1.37253	3.7183	20.4799	2.4684e-09	2.19273e-08
ENSG00000131697	NPHP4	HGNC:19104	-0.275651	-0.350858	0.360438	-0.555647	0.711296	-0.204789	-0.916085	3.27537	20.4505	2.47129e-09	2.19337e-08
ENSG00000131196	NFATC1	HGNC:7775	0.0560595	-0.0419527	0.772691	-0.917984	0.814643	-0.876031	-1.69067	3.35855	20.4502	2.4718e-09	2.19337e-08
ENSG00000152601	MBNL1	HGNC:6923	0.0380704	1.24145	0.914158	0.936594	-0.327294	-0.304858	0.0224361	8.22281	20.4479	2.47604e-09	2.19594e-08
ENSG00000164366	CCDC127	HGNC:30520	-0.307022	-0.0894873	0.534205	0.0282208	0.623692	0.117708	-0.505984	3.95444	20.4449	2.48162e-09	2.1997e-08
ENSG00000124920	MYRF	HGNC:1181	1.39072	1.52168	-5.67951	-1.01999	-7.20119	-2.54167	4.65952	5.49634	20.4683	2.48964e-09	2.20561e-08
ENSG00000079462	PAFAH1B3	HGNC:8576	0.561893	1.08329	-0.941127	0.91822	-2.02442	-0.165073	1.85935	3.73221	20.4336	2.50312e-09	2.21636e-08
ENSG00000178035	IMPDH2	HGNC:6053	-0.133485	-0.709802	-0.663203	-0.651166	0.0465989	0.0586367	0.0120377	7.10193	20.4313	2.50679e-09	2.2184e-08
ENSG00000168528	SERINC2	HGNC:23231	1.25467	-0.882537	-0.178702	1.90838	0.703835	2.79092	2.08708	6.2338	20.4534	2.51726e-09	2.22647e-08
ENSG00000142185	TRPM2	HGNC:12339	0.697939	2.56405	4.88754	2.00423	2.32349	-0.559822	-2.88331	-0.749157	20.413	2.54119e-09	2.24641e-08
ENSG00000091622	PITPNM3	HGNC:21043	0.452616	-0.431111	2.49892	0.792026	2.93004	1.22314	-1.7069	1.5403	20.4072	2.552e-09	2.25475e-08
ENSG00000099958	DERL3	HGNC:14236	0.411608	-2.62352	-3.12612	-1.55418	-0.502602	1.06934	1.57194	0.262636	20.4048	2.55656e-09	2.25756e-08
ENSG00000120322	PCDHB8	HGNC:8693	-0.0531881	-0.1152	3.81231	0.280772	3.92751	0.395972	-3.53154	-1.62775	20.4004	2.56503e-09	2.26382e-08
ENSG00000248923	MTND5P11	HGNC:42273	1.14302	0.673025	3.92141	2.96036	3.24839	2.28734	-0.961047	0.945121	20.4093	2.57172e-09	2.2685e-08
ENSG00000164867	NOS3	HGNC:7876	0.530521	-0.197098	-3.73915	-3.13378	-3.54206	-2.93669	0.605369	2.59492	20.4232	2.57429e-09	2.26953e-08
ENSG00000179869	ABCA13	HGNC:14638	0.789306	1.32965	0.746788	4.02252	-0.582867	2.69287	3.27573	-1.00527	20.3882	2.58849e-09	2.28083e-08
ENSG00000116698	SMG7	HGNC:16792	0.0961917	0.759165	-0.165592	0.683426	-0.924757	-0.0757391	0.849018	6.37986	20.3872	2.59038e-09	2.28127e-08
ENSG00000170561	IRX2	HGNC:14359	0.467155	-0.482161	6.04034	2.94575	6.5225	3.42791	-3.09459	0.436433	20.4135	2.59297e-09	2.28232e-08
ENSG00000140015	KCNH5	HGNC:6254	0.320131	-0.271893	-4.79694	-5.3433	-4.52505	-5.07141	-0.546354	-0.9363	20.384	2.59652e-09	2.28421e-08
ENSG00000136541	ERMN	HGNC:29208	0.493865	0.914585	4.69964	4.20721	3.78505	3.29262	-0.492429	-1.15277	20.3827	2.59895e-09	2.28512e-08
ENSG00000108395	TRIM37	HGNC:7523	-0.339881	0.506821	0.791909	0.502758	0.285088	-0.00406317	-0.289151	4.96783	20.3809	2.60253e-09	2.28704e-08
ENSG00000183723	CMTM4	HGNC:19175	0.211322	0.163174	1.08317	0.378842	0.919994	0.215668	-0.704326	4.73301	20.3591	2.6451e-09	2.3232e-08
ENSG00000143369	ECM1	HGNC:3153	0.652285	0.654076	1.70018	1.30948	1.0461	0.6554	-0.390704	6.66684	20.349	2.67812e-09	2.35094e-08
ENSG00000186834	HEXIM1	HGNC:24953	-0.290927	-0.487513	-0.295339	-0.6754	0.192174	-0.187887	-0.380061	5.6831	20.3399	2.68318e-09	2.35398e-08
ENSG00000054690	PLEKHH1	HGNC:17733	-0.58394	-0.617257	-1.08343	-0.62691	-0.46617	-0.0096527	0.456518	1.0838	20.3393	2.68446e-09	2.35398e-08
ENSG00000219797	PPIAP9	HGNC:9272	0.368143	-0.352173	4.57293	2.70792	4.92511	3.06009	-1.86501	-3.78728	20.3355	2.69191e-09	2.35924e-08
ENSG00000090376	IRAK3	HGNC:17020	1.00697	-2.55289	-1.61797	-3.38852	0.934915	-0.835635	-1.77055	4.90226	20.3538	2.71043e-09	2.3742e-08
ENSG00000042304	C2orf83	HGNC:25344	-0.276904	-3.81052	-3.78048	-4.03424	0.0300343	-0.223725	-0.253759	-2.5207	20.3219	2.71943e-09	2.38081e-08
ENSG00000175215	CTDSP2	HGNC:17077	-0.163042	-0.539442	0.335662	-0.753525	0.875104	-0.214083	-1.08919	7.4366	20.3134	2.73668e-09	2.39463e-08
ENSG00000173517	PEAK1	HGNC:29431	0.253301	1.43222	1.61017	0.916422	0.177947	-0.515801	-0.693748	7.62513	20.3117	2.74018e-09	2.39642e-08
ENSG00000059915	PSD	HGNC:9507	0.31389	-1.55343	-0.899254	-2.02147	0.654177	-0.46804	-1.12222	1.80258	20.2981	2.76811e-09	2.41954e-08
ENSG00000088833	NSFL1C	HGNC:15912	-0.0190255	0.585686	0.127821	0.483372	-0.457864	-0.102314	0.35555	5.79327	20.2966	2.77123e-09	2.42097e-08
ENSG00000099998	GGT5	HGNC:4260	1.30658	-3.51017	-2.70812	-2.54905	0.802043	0.961116	0.159074	5.74402	20.3225	2.77432e-09	2.42238e-08
ENSG00000196262	PPIA	HGNC:9253	-0.221949	-0.0348006	-1.09193	-0.292908	-1.05713	-0.258107	0.799026	9.33261	20.2866	2.79195e-09	2.43641e-08
ENSG00000250317	SMIM20	HGNC:37260	-0.0291673	-0.826077	0.11029	-1.07891	0.936368	-0.252832	-1.1892	3.49149	20.2859	2.79336e-09	2.43641e-08
ENSG00000099960	SLC7A4	HGNC:11062	1.20015	-2.70356	-5.82923	-4.64688	-3.12567	-1.94331	1.18235	0.18658	20.3016	2.80393e-09	2.44432e-08
ENSG00000136147	PHF11	HGNC:17024	0.0418912	-0.306452	0.0978882	0.788813	0.40434	1.09526	0.690925	4.11985	20.2756	2.81499e-09	2.45266e-08
ENSG00000140199	SLC12A6	HGNC:10914	0.284393	0.128776	0.926821	0.495014	0.798044	0.366237	-0.431807	5.19014	20.2748	2.81669e-09	2.45283e-08
ENSG00000179115	FARSA	HGNC:3592	0.035082	0.454735	-0.517319	0.477774	-0.972055	0.0230385	0.995093	5.92334	20.2696	2.82759e-09	2.46101e-08
ENSG00000176463	SLCO3A1	HGNC:10952	0.381516	1.46627	3.22614	2.73214	1.75987	1.26587	-0.493999	3.34936	20.2841	2.85481e-09	2.48338e-08
ENSG00000118785	SPP1	HGNC:11255	1.16928	4.81063	1.10315	3.99743	-3.70748	-0.8132	2.89428	2.33639	20.2822	2.8589e-09	2.48562e-08
ENSG00000170848	PSG6	HGNC:9523	0.1192	3.88087	6.92908	7.13332	3.04821	3.25245	0.204237	-2.10855	20.2506	2.86802e-09	2.49222e-08
ENSG00000176971	FIBIN	HGNC:33747	1.07422	-1.96251	-1.28764	-4.8084	0.674871	-2.84589	-3.52076	5.94094	20.2688	2.88742e-09	2.50775e-08
ENSG00000185414	MRPL30	HGNC:14036	-0.353254	-0.335787	-0.598291	-0.171838	-0.262504	0.163948	0.426452	5.12621	20.2146	2.94604e-09	2.5573e-08
ENSG00000235408	SNORA71B	HGNC:10233	-0.402035	0.409178	-1.87223	0.534754	-2.28141	0.125576	2.40699	-0.845166	20.2114	2.95313e-09	2.5621e-08
ENSG00000173598	NUDT4	HGNC:8051	0.203662	-0.208923	-1.48495	-0.706222	-1.27603	-0.4973	0.778731	6.37531	20.2065	2.96408e-09	2.57023e-08
ENSG00000136244	IL6	HGNC:6018	1.3734	0.560161	3.18724	-3.27069	2.62708	-3.83085	-6.45793	5.83064	20.223	2.98771e-09	2.58935e-08
ENSG00000164120	HPGD	HGNC:5154	0.873709	-3.27075	-4.37498	-6.09023	-1.10423	-2.81948	-1.71525	-1.44205	20.1936	2.99283e-09	2.59203e-08
ENSG00000256040	PAPPA-AS1	HGNC:35152	1.10836	-0.817798	-2.99178	-2.67558	-2.17398	-1.85778	0.3162	7.18376	20.2202	2.99398e-09	2.59203e-08
ENSG00000239112	SNORD123	HGNC:33562	-0.0848167	-1.32862	-2.03673	-2.14806	-0.708111	-0.819444	-0.111333	-0.720363	20.1881	3.00506e-09	2.59933e-08
ENSG00000133112	TPT1	HGNC:12022	-0.590876	-0.453929	0.0584319	-0.990565	0.512361	-0.536637	-1.049	10.5916	20.1879	3.00559e-09	2.59933e-08
ENSG00000103932	RPAP1	HGNC:24567	-0.382404	-0.0343007	-0.665936	0.169163	-0.631636	0.203464	0.8351	4.69255	20.1757	3.03295e-09	2.62161e-08
ENSG00000133019	CHRM3	HGNC:1952	0.834417	4.05449	-0.901232	1.03592	-4.95572	-3.01858	1.93715	0.97032	20.2017	3.03555e-09	2.62247e-08
ENSG00000178772	CPN2	HGNC:2313	-0.033238	1.18072	4.85523	3.34239	3.6745	2.16167	-1.51284	-3.28759	20.1715	3.04256e-09	2.62714e-08
ENSG00000088756	ARHGAP28	HGNC:25509	0.847966	-1.28641	1.47973	-1.91509	2.76614	-0.628674	-3.39481	2.60251	20.1805	3.069e-09	2.64857e-08
ENSG00000134285	FKBP11	HGNC:18624	0.148243	-0.905195	-0.874018	-1.37832	0.0311761	-0.473127	-0.504303	5.74772	20.1526	3.08597e-09	2.66181e-08
ENSG00000006283	CACNA1G	HGNC:1394	0.862317	-0.969373	2.33414	-0.91722	3.30351	0.0521532	-3.25136	-1.33148	20.1215	3.15849e-09	2.72293e-08
ENSG00000145703	IQGAP2	HGNC:6111	1.32852	-0.517554	-5.49746	-3.02281	-4.9799	-2.50526	2.47465	4.14715	20.1452	3.1665e-09	2.72839e-08
ENSG00000103642	LACTB	HGNC:16468	0.342869	1.02231	0.400023	1.31375	-0.622284	0.291439	0.913723	5.26174	20.1164	3.17077e-09	2.73064e-08
ENSG00000255200	PGAM1P8	HGNC:42455	-0.592026	1.28928	-0.18608	0.569061	-1.47536	-0.720221	0.755141	0.0984582	20.1131	3.17862e-09	2.73595e-08
ENSG00000169740	ZNF32	HGNC:13095	0.187444	-0.612301	0.438706	-0.606428	1.05101	0.00587325	-1.04513	3.71613	20.1083	3.19006e-09	2.74436e-08
ENSG00000144199	FAHD2B	HGNC:25318	-0.286978	-0.52501	-1.67899	-1.42095	-1.15398	-0.895941	0.258042	1.18785	20.104	3.20034e-09	2.75175e-08
ENSG00000168016	TRANK1	HGNC:29011	0.563499	-1.35344	-0.189561	-1.70078	1.16388	-0.347341	-1.51122	4.65817	20.1096	3.20752e-09	2.75648e-08
ENSG00000108239	TBC1D12	HGNC:29082	0.156952	0.183457	0.772194	0.13845	0.588738	-0.045007	-0.633745	3.72174	20.0979	3.21482e-09	2.7613e-08
ENSG00000164574	GALNT10	HGNC:19873	0.356005	1.09443	1.40817	-0.002484	0.313741	-1.09691	-1.41065	7.54698	20.094	3.22427e-09	2.76797e-08
ENSG00000038295	TLL1	HGNC:11843	0.90083	4.81922	1.96143	5.28603	-2.85778	0.466808	3.32459	-0.124498	20.1062	3.22943e-09	2.77094e-08
ENSG00000112339	HBS1L	HGNC:4834	-0.399197	0.623543	0.232905	0.416812	-0.390639	-0.206732	0.183907	5.98532	20.0864	3.24273e-09	2.78089e-08
ENSG00000149591	TAGLN	HGNC:11553	0.326203	1.88658	2.19378	0.634483	0.307198	-1.2521	-1.5593	10.2913	20.0879	3.25049e-09	2.78609e-08
ENSG00000164086	DUSP7	HGNC:3073	0.0192345	0.18715	-0.393377	0.722513	-0.580527	0.535363	1.11589	5.16569	20.0797	3.25896e-09	2.79067e-08
ENSG00000267270	PARD6G-AS1	HGNC:44109	-0.598404	-0.426999	-1.54658	-0.565028	-1.11958	-0.138029	0.981554	-0.192821	20.0794	3.25983e-09	2.79067e-08
ENSG00000134086	VHL	HGNC:12687	-0.184153	-0.71602	-0.0681631	-0.676229	0.647857	0.0397904	-0.608066	4.98663	20.0789	3.26096e-09	2.79067e-08
ENSG00000145375	SPATA5	HGNC:18119	0.362439	0.237913	-0.030647	1.33734	-0.26856	1.09943	1.36799	3.54456	20.0747	3.27126e-09	2.79802e-08
ENSG00000125818	PSMF1	HGNC:9571	-0.0279685	0.454879	-0.305703	0.631817	-0.760582	0.176938	0.937521	6.68734	20.0627	3.30097e-09	2.82196e-08
ENSG00000038002	AGA	HGNC:318	0.0322923	0.486273	1.07597	-0.413922	0.589693	-0.900195	-1.48989	3.67425	20.0607	3.30586e-09	2.82466e-08
ENSG00000197734	C14orf178	HGNC:26385	-0.450694	-0.873874	-1.30787	-1.10184	-0.433994	-0.227965	0.206029	1.15354	20.0471	3.33982e-09	2.85219e-08
ENSG00000164107	HAND2	HGNC:4808	1.08056	-1.12758	-5.01295	-3.85269	-3.88538	-2.72512	1.16026	6.15441	20.0687	3.35287e-09	2.86184e-08
ENSG00000211767	TRBJ2-3	HGNC:12171	0.71837	-2.0254	-11.2249	-3.97878	-9.19953	-1.95338	7.24615	1.42684	21.9472	3.35661e-09	2.86354e-08
ENSG00000149485	FADS1	HGNC:3574	0.390223	-1.15485	-1.30078	-1.42046	-0.145936	-0.265613	-0.119677	7.7269	20.0379	3.36273e-09	2.86726e-08
ENSG00000079974	RABL2B	HGNC:9800	-0.34934	-0.0141178	-0.731172	-0.728249	-0.717054	-0.714131	0.00292319	3.93063	20.032	3.37783e-09	2.87864e-08
ENSG00000146112	PPP1R18	HGNC:29413	-0.124519	0.816664	0.150701	1.01992	-0.665963	0.203254	0.869217	7.43604	20.0246	3.39665e-09	2.89317e-08
ENSG00000205364	MT1M	HGNC:14296	0.258429	-2.64725	1.95209	1.35186	4.59934	3.99911	-0.600225	0.14797	20.0218	3.40385e-09	2.89779e-08
ENSG00000137275	RIPK1	HGNC:10019	-0.388342	0.622584	0.0864911	0.215428	-0.536093	-0.407156	0.128937	5.40888	20.0154	3.42022e-09	2.91021e-08
ENSG00000115415	STAT1	HGNC:11362	0.558233	0.232057	1.49139	0.323327	1.25933	0.0912706	-1.16806	7.78301	20.0075	3.44045e-09	2.92487e-08
ENSG00000010704	HFE	HGNC:4886	0.00338065	-0.435595	0.173222	-0.31281	0.608816	0.122785	-0.486032	3.82411	20.0073	3.44103e-09	2.92487e-08
ENSG00000205683	DPF3	HGNC:17427	0.410749	1.32811	-0.530484	2.17059	-1.8586	0.842477	2.70108	3.07789	20.0173	3.4516e-09	2.93233e-08
ENSG00000238164	TNFRSF14-AS1	HGNC:26966	0.230874	-0.436076	1.76603	2.40863	2.20211	2.84471	0.642603	0.219124	19.9848	3.49967e-09	2.97163e-08
ENSG00000125753	VASP	HGNC:12652	0.121184	0.828209	-0.0416438	0.495932	-0.869852	-0.332277	0.537576	6.88028	19.9772	3.51974e-09	2.98712e-08
ENSG00000160310	PRMT2	HGNC:5186	-0.35586	-0.0235465	0.481095	-0.261095	0.504642	-0.237548	-0.74219	5.82624	19.9755	3.52423e-09	2.98938e-08
ENSG00000213237	PTMAP10	HGNC:53978	-0.253129	1.76303	4.80374	2.51563	3.0407	0.752597	-2.2881	-2.90692	19.9726	3.53196e-09	2.99287e-08
ENSG00000148634	HERC4	HGNC:24521	0.087561	0.358705	0.731063	1.24641	0.372358	0.887709	0.515351	6.72319	19.9725	3.532e-09	2.99287e-08
ENSG00000198963	RORB	HGNC:10259	1.22918	-4.14893	-8.90428	-4.48623	-4.75535	-0.337296	4.41806	3.06392	19.9959	3.54062e-09	2.99862e-08
ENSG00000114626	ABTB1	HGNC:18275	0.353892	-0.617692	1.08316	0.024	1.70085	0.641692	-1.05916	3.37321	19.9685	3.54281e-09	2.99892e-08
ENSG00000187758	ADH1A	HGNC:249	0.579711	1.00781	3.68032	1.67467	2.67251	0.666857	-2.00565	-2.24692	19.9651	3.55191e-09	3.00507e-08
ENSG00000171604	CXXC5	HGNC:26943	0.457558	0.0189081	1.66962	0.175743	1.65071	0.156835	-1.49388	5.34085	19.9761	3.56412e-09	3.01384e-08
ENSG00000144369	FAM171B	HGNC:29412	0.672763	1.39911	2.1258	1.92986	0.726687	0.530749	-0.195938	4.86668	19.9862	3.56653e-09	3.01431e-08
ENSG00000162493	PDPN	HGNC:29602	1.43479	-3.75257	-2.95034	-6.2949	0.802236	-2.54233	-3.34457	6.51536	19.9789	3.5861e-09	3.02929e-08
ENSG00000172954	LCLAT1	HGNC:26756	-0.000941388	0.689732	-0.0234352	0.990774	-0.713167	0.301042	1.01421	4.01707	19.948	3.59787e-09	3.03766e-08
ENSG00000155660	PDIA4	HGNC:30167	-0.0756149	-0.334426	-0.739856	-1.25395	-0.40543	-0.919526	-0.514097	8.02944	19.9408	3.61735e-09	3.05254e-08
ENSG00000089737	DDX24	HGNC:13266	-0.622408	0.361058	0.25894	0.570182	-0.102118	0.209124	0.311241	6.92403	19.9232	3.66547e-09	3.09089e-08
ENSG00000254944	ATP5PBP5	HGNC:39746	-0.345138	2.21215	4.25452	2.90854	2.04237	0.696384	-1.34598	-2.98755	19.9228	3.66658e-09	3.09089e-08
ENSG00000099869	IGF2-AS	HGNC:14062	0.527611	-3.77859	-5.62658	-1.90873	-1.84799	1.86986	3.71785	-0.72229	19.9065	3.7131e-09	3.12785e-08
ENSG00000171617	ENC1	HGNC:3345	0.582237	1.97779	2.14697	0.881285	0.169182	-1.0965	-1.26569	7.03621	19.9319	3.71482e-09	3.12785e-08
ENSG00000105928	GSDME	HGNC:2810	0.216576	1.03057	1.20341	0.219036	0.172834	-0.811536	-0.98437	5.36788	19.905	3.71616e-09	3.12785e-08
ENSG00000212493	SNORD19	HGNC:32717	-0.274879	-2.14165	-1.96318	-2.3555	0.178475	-0.213853	-0.392328	-1.26686	19.9027	3.72259e-09	3.13165e-08
ENSG00000168246	UBTD2	HGNC:24463	-0.0972889	0.169422	0.765513	-0.25361	0.59609	-0.423033	-1.01912	5.06012	19.8878	3.7644e-09	3.16396e-08
ENSG00000012983	MAP4K5	HGNC:6867	0.0235868	0.618078	1.04263	0.418616	0.424553	-0.199462	-0.624015	6.27024	19.8877	3.76487e-09	3.16396e-08
ENSG00000107282	APBA1	HGNC:578	0.432088	2.33419	1.46738	3.39953	-0.866813	1.06534	1.93215	3.26178	19.9077	3.78301e-09	3.17686e-08
ENSG00000079435	LIPE	HGNC:6621	-0.283317	-0.0976172	-1.20877	0.439875	-1.11115	0.537492	1.64865	1.82701	19.8809	3.78411e-09	3.17686e-08
ENSG00000063046	EIF4B	HGNC:3285	-0.125327	-0.6529	-0.892718	-0.920902	-0.239818	-0.268003	-0.0281848	8.55485	19.875	3.801e-09	3.18941e-08
ENSG00000008323	PLEKHG6	HGNC:25562	-0.154191	-2.1202	-1.37634	-1.53673	0.743863	0.583471	-0.160392	-0.378587	19.8715	3.81097e-09	3.19613e-08
ENSG00000221823	PPP3R1	HGNC:9317	-0.306124	0.51054	0.137436	0.750546	-0.373104	0.240005	0.613109	6.29054	19.8687	3.81898e-09	3.20121e-08
ENSG00000197766	CFD	HGNC:2771	0.547417	-2.00295	0.852254	-2.82784	2.85521	-0.824888	-3.6801	1.25921	19.8621	3.84453e-09	3.22046e-08
ENSG00000130779	CLIP1	HGNC:10461	0.00194903	0.747276	0.983457	0.78648	0.236181	0.0392035	-0.196977	6.89585	19.8594	3.84588e-09	3.22046e-08
ENSG00000224032	EPB41L4A-AS1	HGNC:30749	0.141214	-1.64697	-0.675949	-1.31148	0.971019	0.335486	-0.635532	3.68219	19.8564	3.85454e-09	3.22606e-08
ENSG00000168955	TM4SF20	HGNC:26230	0.929134	-0.183919	4.13319	1.5344	4.31711	1.71832	-2.59879	-0.901886	19.8493	3.87618e-09	3.24251e-08
ENSG00000180423	HARBI1	HGNC:26522	-0.241176	-0.843611	-0.117199	-0.850731	0.726412	-0.00711968	-0.733532	2.98418	19.8463	3.88392e-09	3.24732e-08
ENSG00000164902	PHAX	HGNC:10241	-0.45888	0.453901	0.345356	0.551501	-0.108545	0.0975997	0.206145	5.45655	19.8375	3.90992e-09	3.26623e-08
ENSG00000086696	HSD17B2	HGNC:5211	1.38299	-3.68984	-9.77976	-3.17836	-6.08991	0.51148	6.60139	3.05611	19.8636	3.91053e-09	3.26623e-08
ENSG00000151498	ACAD8	HGNC:87	-0.364202	-0.625512	-0.223337	-0.732406	0.402174	-0.106894	-0.509069	3.87595	19.8345	3.91886e-09	3.2701e-08
ENSG00000256356	HSPA8P5	HGNC:44920	0.00466156	0.52536	3.84048	1.88372	3.31512	1.35836	-1.95676	-2.04689	19.8344	3.91916e-09	3.2701e-08
ENSG00000164077	MON1A	HGNC:28207	-0.277361	0.181208	-0.298293	0.633136	-0.479501	0.451927	0.931428	3.62334	19.8276	3.93919e-09	3.28514e-08
ENSG00000128739	SNRPN	HGNC:11164	0.118517	0.556722	-0.33087	-0.879509	-0.887593	-1.43623	-0.548638	5.73614	19.8246	3.94804e-09	3.29084e-08
ENSG00000213316	LTC4S	HGNC:6719	0.119044	0.474217	2.82498	-1.08563	2.35076	-1.55984	-3.9106	-1.9096	19.815	3.97676e-09	3.31161e-08
ENSG00000242902	FLNC-AS1	HGNC:53474	0.686164	1.96165	0.553628	2.09018	-1.40802	0.128529	1.53655	4.95063	19.8412	3.97701e-09	3.31161e-08
ENSG00000175137	SH3BP5L	HGNC:29360	0.160215	0.930898	0.854702	0.969562	-0.0761955	0.0386645	0.11486	5.29523	19.8016	4.01718e-09	3.34336e-08
ENSG00000144320	LNPK	HGNC:21610	0.126747	0.688384	0.628325	1.14914	-0.0600593	0.460754	0.520813	5.95452	19.7991	4.02474e-09	3.34794e-08
ENSG00000141524	TMC6	HGNC:18021	0.808888	-2.1228	-3.7288	1.99777	-1.60601	4.12057	5.72658	0.591925	19.8044	4.06914e-09	3.38316e-08
ENSG00000277075	H2AC8	HGNC:4724	1.2652	-0.700327	-2.93193	2.71591	-2.23161	3.41623	5.64784	-0.47146	19.7828	4.08143e-09	3.39165e-08
ENSG00000019582	CD74	HGNC:1697	1.46283	0.371308	-0.108178	3.87553	-0.479486	3.50423	3.98371	2.81568	19.8039	4.09008e-09	3.39711e-08
ENSG00000200831	SNORD36B	HGNC:10164	-0.266119	-2.3642	-2.30348	-1.95795	0.0607226	0.406251	0.345528	-1.08731	19.7733	4.10394e-09	3.40689e-08
ENSG00000185883	ATP6V0C	HGNC:855	0.552927	0.67946	-0.71057	1.29952	-1.39003	0.620057	2.01009	7.69398	19.7752	4.10616e-09	3.40701e-08
ENSG00000173065	FAM222B	HGNC:25563	0.403831	0.384762	-1.23988	0.397173	-1.62464	0.0124109	1.63705	5.29908	19.7705	4.11248e-09	3.41052e-08
ENSG00000198502	HLA-DRB5	HGNC:4953	1.40813	1.17574	6.14305	10.1016	4.96731	8.92586	3.95856	-0.881215	23.9656	4.12515e-09	3.41873e-08
ENSG00000248124	RRN3P1	HGNC:30548	0.041315	-0.839519	-1.49135	-1.5028	-0.651829	-0.663278	-0.0114489	2.35608	19.766	4.12656e-09	3.41873e-08
ENSG00000172156	CCL11	HGNC:10610	1.26404	-3.41025	2.67842	-4.47189	6.08867	-1.06164	-7.15031	-0.537431	19.7734	4.17649e-09	3.45835e-08
ENSG00000202354	RNY3	HGNC:10243	0.335291	-0.368301	1.25773	5.22388	1.62603	5.59218	3.96615	-3.96683	19.744	4.19586e-09	3.47262e-08
ENSG00000001630	CYP51A1	HGNC:2649	0.431945	-1.34881	-1.37039	-0.911885	-0.0215829	0.436924	0.458507	6.61597	19.7439	4.2043e-09	3.47786e-08
ENSG00000031003	FAM13B	HGNC:1335	0.0314267	0.663206	0.930153	0.960083	0.266947	0.296877	0.0299298	5.20543	19.7382	4.21422e-09	3.48429e-08
ENSG00000090006	LTBP4	HGNC:6717	0.799981	-0.590796	-1.51469	-0.984157	-0.92389	-0.39336	0.530529	5.33535	19.734	4.22763e-09	3.49361e-08
ENSG00000259091	LINC00517	HGNC:19831	0.756455	1.56684	4.78764	4.30783	3.2208	2.741	-0.479809	-1.02144	19.7315	4.23549e-09	3.49687e-08
ENSG00000179921	GPBAR1	HGNC:19680	0.209427	-2.32495	-2.76227	-1.85518	-0.437318	0.469767	0.907085	-0.759477	19.7314	4.23584e-09	3.49687e-08
ENSG00000164615	CAMLG	HGNC:1471	0.0898371	-0.874722	-0.0635097	-0.986254	0.811212	-0.111531	-0.922744	4.63664	19.7304	4.23912e-09	3.49781e-08
ENSG00000198824	CHAMP1	HGNC:20311	0.195705	0.60777	-0.254529	0.977275	-0.862298	0.369505	1.2318	5.67883	19.7229	4.2633e-09	3.51599e-08
ENSG00000261143	ADAMTS7P3	HGNC:49409	-0.155964	-2.62187	0.741611	-1.27134	3.36348	1.35053	-2.01295	-1.88183	19.7148	4.28943e-09	3.53461e-08
ENSG00000128683	GAD1	HGNC:4092	0.042783	3.95724	1.728	4.48752	-2.22923	0.53028	2.75951	-1.65615	19.714	4.29193e-09	3.53461e-08
ENSG00000243244	STON1	HGNC:17003	0.841111	-0.915131	-1.87621	-2.94604	-0.961078	-2.03091	-1.06983	5.35332	19.7399	4.29237e-09	3.53461e-08
ENSG00000224004	ATP5F1CP1	HGNC:834	-0.0923191	-1.60203	3.30837	-1.15429	4.9104	0.447744	-4.46266	-3.58188	19.7101	4.30477e-09	3.54304e-08
ENSG00000109756	RAPGEF2	HGNC:16854	0.0369581	0.965244	0.479086	0.723015	-0.486159	-0.242229	0.24393	5.67254	19.7083	4.3107e-09	3.54613e-08
ENSG00000107554	DNMBP	HGNC:30373	0.499224	0.573955	-1.24396	0.163673	-1.81791	-0.410282	1.40763	6.85364	19.7007	4.33553e-09	3.56477e-08
ENSG00000169612	RAMAC	HGNC:31022	-0.404548	0.0021018	-0.950966	-0.432122	-0.953068	-0.434224	0.518844	3.21425	19.6937	4.35839e-09	3.58177e-08
ENSG00000127325	BEST3	HGNC:17105	0.457209	3.14062	-1.92327	2.32212	-5.06389	-0.818498	4.24539	-0.095057	19.6868	4.3911e-09	3.60683e-08
ENSG00000227028	SLC8A1-AS1	HGNC:44102	0.605929	2.48202	0.935107	1.81976	-1.54691	-0.662259	0.88465	3.3338	19.6976	4.41053e-09	3.62098e-08
ENSG00000109111	SUPT6H	HGNC:11470	-0.314735	0.678658	0.0351987	0.656293	-0.643459	-0.0223643	0.621095	7.38296	19.6751	4.42019e-09	3.62709e-08
ENSG00000233830	EIF4HP1	HGNC:49035	0.204816	-0.399949	1.23175	-0.310245	1.6317	0.089704	-1.54199	-0.272405	19.6718	4.43133e-09	3.6344e-08
ENSG00000137834	SMAD6	HGNC:6772	0.800804	0.568795	2.93389	1.52089	2.3651	0.952095	-1.413	3.51878	19.6939	4.44385e-09	3.64285e-08
ENSG00000152818	UTRN	HGNC:12635	0.157702	0.89904	1.1816	1.13757	0.282564	0.238526	-0.0440388	6.92808	19.6637	4.45846e-09	3.65299e-08
ENSG00000213772	EIF1P7	HGNC:49620	-0.27744	0.479072	4.10799	1.91563	3.62891	1.43656	-2.19235	-2.78576	19.6609	4.46801e-09	3.65898e-08
ENSG00000090061	CCNK	HGNC:1596	0.125375	0.675246	-0.55337	0.647946	-1.22862	-0.0272996	1.20132	6.45741	19.6578	4.47835e-09	3.66561e-08
[truncated: 14,356 more rows]
