# Supplementary material for: Identification of molecularly unique tumor-associated mesenchymal stromal cells in breast cancer patients
Source: PLoS One. 2023 Mar 20;18(3):e0282473. doi: 10.1371/journal.pone.0282473 (PMC10027225; doi:10.1371/journal.pone.0282473)
Supplement: S3 Table — Gene expression profiles from heatmap clusters highlighting expression groups with similar expression patterns were merged and Gene Ontology (GO) annotation analyses of gene sets were performed using GSEA/MSIgDB (Broad). GO Term enrichment was considered significant for all terms with P<0.05. GO terms were consolidated using REVIGO package on R-Studio. Statistically significant results for each cluster are provided in Table 3b. (ZIP) [file pone.0282473.s004.zip]

Archive with 2 entries (2 files):
- S3_Table.xlsx
- S3b_Table.xlsx
