# Supplementary material for: Identification of molecularly unique tumor-associated mesenchymal stromal cells in breast cancer patients
Source: PLoS One. 2023 Mar 20;18(3):e0282473. doi: 10.1371/journal.pone.0282473 (PMC10027225; doi:10.1371/journal.pone.0282473)
Supplement: S3 Table — Gene expression profiles from heatmap clusters highlighting expression groups with similar expression patterns were merged and Gene Ontology (GO) annotation analyses of gene sets were performed using GSEA/MSIgDB (Broad). GO Term enrichment was considered significant for all terms with P<0.05. GO terms were consolidated using REVIGO package on R-Studio. Statistically significant results for each cluster are provided in Table 3b. (ZIP) [file pone.0282473.s004.zip › S3_Table.xlsx]

## Sheet: ctm2650-sup-0025-tables4
Supplemental Table S3 (a-b). Ontology analysis of gene expression data. Gene expression profiles from heatmap clusters highlighting expression groups with similar expression patterns were merged and Gene Ontology (GO) annotation analyses of gene sets were performed using GSEA/MSIgDB (Broad). GO Term enrichment was considered significant for all terms with P<0.05. GO terms were consolidated using …
GeneID	Cluster0	Cluster1	Cluster2	Cluster3	Cluster4	Cluster5	Cluster6	Cluster7
VMO1	1.07143	0.0778842	0.0185693	0.020504	0.167272	0.027815	0.0819703	0.0226339
CD74	1.84629	0.562841	0.507312	0.194503	0.101688	0.0509997	0.420673	0.133018
LEPR	1.43367	0.260623	0.0343908	0.0257616	0.0482846	0.0681796	0.13022	0.088743
HLA-DRA	1.3472	0.317118	0.29803	0.0860198	0.0246951	0.0116286	0.279341	0.0421693
CXCL12	2.41707	0.811369	0.569027	0.54053	0.806265	1.45248	0.540403	1.08421
CYP1B1	1.58321	0.466048	0.115302	0.195235	0.192003	0.119083	0.171394	1.79841
FGF7	2.24787	0.869043	0.864495	0.51069	0.563748	1.11164	0.563068	1.90367
FHL2	2.17023	1.4645	0.910862	0.619001	0.715256	0.671836	0.717946	0.829311
FN1	3.79631	2.98627	2.12092	2.15036	2.38895	1.70578	2.17894	2.5994
IGFBP4	2.03501	0.926013	0.613555	0.580857	1.32639	1.30166	0.579829	2.05129
VCAM1	1.03898	0.25565	0.0265983	0.043254	0.0496615	0.0373063	0.113943	0.115041
SRGN	1.57217	0.770347	0.43073	0.163694	0.698186	0.0575428	0.600774	0.313312
SEPP1	1.31035	0.263955	0.128952	0.0508169	0.448262	0.992465	0.14048	0.862449
HLA-DPA1	0.831413	0.180934	0.195554	0.0941561	0.0364047	0.0673902	0.1871	0.0529691
APOE	1.69437	0.4109	0.478452	0.81472	2.08546	0.648007	0.296863	0.664298
VCAN	1.73352	0.966717	0.879286	1.09563	0.91448	0.828082	0.822903	0.94536
HLA-DPB1	0.817962	0.225977	0.214397	0.171064	0.0812509	0.170414	0.235374	0.0436505
SOX4	1.32396	0.406702	0.23365	0.465251	1.0771	0.780514	0.232066	0.772473
C1GALT1	1.0992	0.568141	0.348439	0.126327	0.206271	0.134011	0.313758	0.404578
HLA-A	2.84925	1.9775	1.6782	1.88464	2.34546	2.45985	1.88823	2.41603
GALNT1	0.809964	0.27329	0.114593	0.129123	0.130728	0.100864	0.175149	0.170775
HLA-B	2.85002	1.58707	2.10305	2.30537	2.11823	2.01571	2.04506	1.95244
SERPINE2	1.91099	1.53237	0.508058	0.340151	1.83887	1.44729	0.699825	0.887103
FOS	0.782236	0.186906	0.0892192	0.0867751	0.320877	0.287673	0.146312	0.254023
SFRP4	0.524985	0.0825028	0.0259157	0.018876	0.0221682	0.0728224	0.0277077	0.61577
MDK	1.89558	1.40699	0.494661	0.458063	2.03832	1.46004	0.621293	0.735829
MGP	0.587162	0.0934892	0.0469294	0.0505101	0.567711	0.465224	0.0419047	0.386167
CHI3L1	0.945895	0.320683	0.749746	0.289153	0.429364	0.0736487	0.19296	0.891273
ITGBL1	0.929775	0.55252	0.21841	0.108142	0.0646737	0.28862	0.260353	0.252085
XIST	1.00709	0.413272	0.417628	0.425222	0.0443095	0.00550336	0.266511	0.0144152
HLA-DRB1	0.770037	0.232024	0.347849	0.13579	0.0226384	0.00543498	0.229562	0.0264999
IFITM2	2.37557	1.69132	1.09568	1.21138	1.87944	2.3807	1.1494	2.05616
GMDS	0.785432	0.264654	0.145527	0.108906	0.20863	0.115304	0.197291	0.114496
HLA-DMA	0.692652	0.222596	0.175735	0.066824	0.0486969	0.0594478	0.19825	0.0946834
ZFHX4	0.791844	0.32186	0.14459	0.0648047	0.200269	0.222366	0.133283	0.258783
PLPP3	1.36034	0.623265	0.631288	0.289437	0.86253	0.976498	0.477187	1.54488
COL12A1	1.12868	0.867554	0.245947	0.38475	0.624248	0.553753	0.322467	0.844103
CDH11	1.00169	0.491464	0.229025	0.263017	0.311127	0.417784	0.251818	0.700287
STMN2	0.607123	0.116355	0.328439	0.125936	0.0124794	0.788722	0.278473	0.804163
PDGFRA	1.35068	0.856628	0.457506	0.242117	1.11316	1.05819	0.475098	0.536918
GJA1	1.08885	0.656349	0.176626	0.06623	1.21364	0.365819	0.237954	0.261549
RHOBTB3	1.41609	1.02318	0.489606	0.473285	1.18375	0.957822	0.589512	0.665942
ANGPT1	0.628994	0.185832	0.0341937	0.018111	0.08625	0.0463854	0.056013	0.172857
LEPROT	1.45861	0.866557	0.634543	0.71064	0.905278	1.04969	0.731094	1.10796
ENAH	1.09592	0.719323	0.35373	0.477425	0.30868	0.41159	0.478428	0.353611
COL8A1	0.965839	0.831111	0.15406	0.110093	0.44222	0.0851867	0.29168	0.37848
EFEMP1	1.39446	0.70361	0.697397	0.672199	0.662031	0.557553	0.427215	1.67551
TXNIP	1.38064	0.808907	0.333561	0.372711	1.58247	1.10277	0.402158	1.12975
KCTD12	0.642409	0.282129	0.181352	0.123391	0.0483716	0.194223	0.173388	0.305006
GAS6	0.748158	0.401064	0.306193	0.168315	0.164818	0.426738	0.329578	0.238465
IGFBP7	2.64087	2.12046	1.61974	2.50948	1.72551	1.72268	1.85506	2.2452
NPR3	0.55575	0.24409	0.0643451	0.0196929	0.179673	0.0229913	0.0679816	0.0827903
EPHX1	0.674891	0.246213	0.139844	0.112303	0.237149	0.385719	0.140607	0.474567
CDK5RAP2	0.660968	0.286573	0.198624	0.0971621	0.175265	0.16698	0.318735	0.183479
DSEL	0.872763	0.396373	0.299454	0.166386	0.1586	0.747023	0.246487	0.360109
LTBP2	0.772046	0.396254	0.342414	0.222971	0.126761	0.136123	0.265702	0.208578
ADD3	0.859379	0.52826	0.185364	0.107522	0.603542	0.523996	0.259028	0.612747
NEAT1	2.97314	2.41758	1.61134	1.37391	2.94029	3.16715	1.41202	3.13722
CXCL16	0.382139	0.0414761	0.0166418	0.0155961	0.0140918	0.0098468	0.0374877	0.0308152
SORBS2	0.479972	0.113342	0.0346971	0.0980016	0.0485333	0.00482602	0.0951779	0.0201671
EDIL3	0.556045	0.288072	0.0400941	0.0336304	0.142756	0.0091088	0.0969578	0.0565034
PHLDA1	0.930075	0.592736	0.518169	0.44145	0.358121	0.401929	0.693309	0.372849
PTN	0.714801	0.314532	0.133731	0.0655309	0.145157	0.89639	0.241128	0.240325
CIRBP	1.85681	1.33575	1.22151	1.30903	1.79379	1.37795	1.26527	1.3274
BICC1	0.723328	0.350937	0.211739	0.139632	0.118802	0.456166	0.18864	0.578085
H2AFJ	1.46733	1.04324	0.961852	0.957892	1.03053	1.00676	1.13597	0.780396
NNMT	2.45679	2.30827	1.3701	1.62523	2.62522	1.74341	1.43907	1.78498
CMTM8	0.425561	0.0540451	0.0196616	0.0145266	0.0445586	0.017394	0.0292405	0.318651
GLIPR1	1.31835	0.995393	1.12283	0.844224	0.373857	0.180561	1.02286	0.325363
GAS1	0.465333	0.156591	0.0564977	0.0357409	0.278832	0.153525	0.0598392	0.0565147
LHFP	0.843712	0.410377	0.350336	0.384763	0.270779	0.405144	0.333189	1.09815
OLFML3	1.16737	0.806885	0.616321	0.414606	1.06172	0.987565	0.533855	0.611292
AKR1C3	0.713706	0.187522	0.245899	0.099686	0.0824501	0.56579	0.184534	1.12266
PTGFR	0.561295	0.165602	0.0506508	0.0299001	0.312467	0.277674	0.0856733	0.519879
ZFP36L1	1.33557	0.826394	0.720691	0.582154	1.35077	1.21653	0.688131	1.3427
RARRES3	0.642235	0.28367	0.134455	0.0872064	0.188033	0.477944	0.126913	0.683399
LRP1	1.20523	0.710858	0.594817	0.541322	0.737485	1.25435	0.523651	1.16145
SERPING1	0.916905	0.31801	0.329016	0.278856	0.453943	0.860647	0.19782	1.19466
BTG1	1.44094	0.779733	0.609366	0.750032	1.75846	1.56264	0.794536	1.41146
TPD52L1	0.451222	0.253348	0.0217109	0.0342807	0.162212	0.0124118	0.0575372	0.0682573
LBP	0.235181	0.00673703	0.00733388	0.00916528	0.0088301	0.00240521	0.0152748	0.0238818
PAPPA	0.562971	0.337336	0.244522	0.294626	0.179134	0.214563	0.141389	0.200171
ID2	0.63762	0.211275	0.385006	0.112432	0.055341	0.717638	0.281999	0.626187
RASD1	0.346177	0.036525	0.0688693	0.0610971	0.0338476	0.0973937	0.0584424	0.0589307
CTNNB1	0.679154	0.363191	0.29422	0.2896	0.319841	0.370695	0.355434	0.383196
PDE5A	0.450085	0.177257	0.023203	0.0202012	0.0175315	0.170967	0.0475869	0.386666
SPRY1	0.502046	0.168327	0.0692794	0.123304	0.313417	0.138171	0.089239	0.379098
RPL39	3.62983	3.18997	3.01198	3.03066	3.44737	3.49387	2.79972	3.51259
MALAT1	5.80349	5.17222	4.79573	4.90167	5.64512	5.8716	4.34827	6.14081
VAMP5	1.55801	1.24388	1.19866	0.844006	0.797694	1.36717	1.12416	1.10498
FNDC1	0.286253	0.0199772	0.00793237	0.0108969	0.00765635	0.0165849	0.0161912	0.0573058
FOSB	0.403166	0.105988	0.0506688	0.0642499	0.145676	0.0935085	0.0803656	0.044156
HNMT	0.553528	0.249188	0.125767	0.205919	0.259144	0.182568	0.176085	0.146278
C10orf10	0.383679	0.122905	0.0377537	0.0368604	0.0480114	0.0984007	0.0590806	0.196553
PCOLCE	2.22467	1.83462	1.67668	1.60001	2.37369	1.97	1.43695	1.73058
EIF4A2	1.14695	0.817902	0.503466	0.505013	1.17624	1.12661	0.515629	0.953081
PLEKHA5	0.556574	0.21488	0.121534	0.143619	0.548396	0.395589	0.151038	0.191234
COL14A1	0.587096	0.192597	0.0381468	0.0786968	0.870317	0.35453	0.0556269	0.371909
WISP2	0.41633	0.131387	0.134731	0.0362527	0.0372059	0.449579	0.039947	0.0820913
EML4	0.643521	0.449995	0.266278	0.215112	0.239704	0.282089	0.316529	0.30657
PLA2G16	0.527307	0.270525	0.2205	0.117995	0.102228	0.115295	0.235007	0.251951
IFITM3	3.19394	2.64191	2.147	2.48971	3.16171	3.50847	2.15003	3.44989
TPT1	3.64507	3.33298	2.99626	3.0551	3.61845	3.47887	2.95782	3.60979
TAGLN	3.56947	3.01518	2.92065	3.74245	0.994075	0.955994	3.19277	1.9126
FOXC1	0.336966	0.0810518	0.0147568	0.0191185	0.00809687	0.0169799	0.0462087	0.0814861
LINC01423	0.282838	0.0387609	0.0480514	0.0137704	0.00711333	0.00278887	0.0266553	0.00856421
FOXP1	0.81255	0.472926	0.518002	0.514372	0.239973	0.363527	0.446708	0.624603
WWTR1	0.750207	0.534184	0.370458	0.26077	0.374926	0.550832	0.364175	0.55216
IRX3	0.373621	0.153117	0.0626077	0.0638009	0.0362087	0.0644181	0.112236	0.050851
PPP3CA	0.63218	0.388475	0.223275	0.192418	0.314797	0.473758	0.242092	0.600365
CTSD	1.14178	0.714125	0.569785	0.504425	0.971613	1.36975	0.526039	0.921842
WSB1	0.751036	0.442171	0.24511	0.290085	0.695339	0.579797	0.288778	0.595564
VMP1	0.977241	0.623207	0.504938	0.566581	0.646735	0.611594	0.641941	0.717991
HLA-C	2.30804	1.64427	1.80777	1.91781	2.06604	2.37097	1.76888	2.05571
VIM	4.43429	4.00074	4.27688	4.0298	3.42739	4.35737	4.21036	3.80529
EPSTI1	0.586748	0.342274	0.174406	0.120761	0.577836	0.412872	0.166352	0.251794
IGFBP2	0.339589	0.116038	0.0150879	0.0127641	0.00723206	0.128291	0.0602765	0.167292
NBPF14	0.549037	0.300636	0.177287	0.172978	0.180656	0.30008	0.264604	0.489735
CCDC80	2.08186	1.76621	1.7075	1.62248	0.932034	1.49937	1.63226	2.19924
RBMS1	0.853584	0.534684	0.454764	0.422576	0.605416	0.681064	0.39113	0.914202
STK17B	0.407506	0.202036	0.104309	0.0970888	0.0427157	0.0974408	0.12864	0.204445
SERF2	3.59797	3.33081	3.13572	3.29593	2.98773	3.41274	3.13628	3.49142
SNHG8	1.14049	0.890541	0.469376	0.460867	1.37041	1.30253	0.494822	0.86044
SULF1	0.353584	0.197259	0.0454946	0.121016	0.0768981	0.116395	0.0808832	0.147264
DST	0.963311	0.76681	0.398256	0.286868	0.767653	1.0716	0.415729	0.926336
FHL1	0.727079	0.475998	0.301987	0.278909	0.151778	0.617011	0.328174	0.542484
PTTG1IP	1.08117	0.961403	0.579983	0.495062	0.82517	0.890741	0.718377	0.962463
EPDR1	0.400749	0.135449	0.104442	0.118132	0.0258022	0.139415	0.118969	0.272502
SH3BGRL	1.04155	0.764223	0.471792	0.598975	0.889277	0.990933	0.509856	1.02107
SLFN5	0.600361	0.367356	0.204626	0.227846	0.255485	0.524733	0.195089	0.467672
HLA-E	1.21878	0.821206	0.64933	0.725309	1.14433	1.33421	0.783727	1.09454
MRC2	0.674794	0.384677	0.237615	0.277127	0.463479	0.609352	0.252946	0.607633
TBL1XR1	0.495829	0.320216	0.138188	0.132012	0.207352	0.270405	0.201483	0.374796
TRAM1	1.02718	1.04745	0.551184	0.66716	0.750767	0.703466	0.587202	0.774241
EIF4B	1.12485	0.919269	0.501539	0.451065	1.32682	1.04695	0.526444	1.08014
NT5E	0.8315	0.501793	0.712661	0.416612	0.0756839	0.567705	0.648237	0.55917
CHL1	0.242126	0.00886711	0.0063069	0.00267653	0.00476754	0.00228599	0.00902415	0.00218339
SLC1A3	0.337176	0.125608	0.0926312	0.077991	0.020878	0.0899228	0.0833652	0.0701702
JUN	0.884785	0.557436	0.675464	0.416837	0.811359	0.880772	0.616888	0.78154
NFIX	0.657419	0.443486	0.274548	0.179304	0.277365	0.713584	0.342075	0.496342
LIMA1	1.29162	1.13072	0.664349	0.873297	0.543051	1.17131	0.789258	1.56143
DDIT4L	0.279448	0.0675278	0.112061	0.0448518	0.0178294	0.0717386	0.0466351	0.106971
GDF5	0.307768	0.210506	0.0315224	0.00969768	0.0212062	0.0119847	0.0810914	0.0131331
TMSB4X	4.87617	4.81248	4.49522	4.54197	3.86176	4.14241	4.70007	4.38739
AK1	1.2164	1.01388	1.06157	0.726606	0.638508	0.745841	0.986141	0.86473
HLA-DRB5	0.208258	0.0221296	0.0449211	0.0226354	0.00344245	0.000144396	0.0337115	0.000290989
PGD	0.61007	0.383157	0.231576	0.240251	0.610372	0.412876	0.253708	0.503695
FAM20C	0.499151	0.338288	0.224239	0.102269	0.110679	0.328082	0.237645	0.272952
CHMP1B	0.469983	0.240084	0.226504	0.231767	0.493221	0.265953	0.264499	0.290511
MMP24-AS1	1.0725	0.935131	0.699448	0.75001	0.754716	0.804953	0.709095	0.712282
JUNB	1.1212	0.676648	0.705006	0.983201	0.964495	1.06951	0.804055	0.919874
RPS4X	4.08216	3.77181	3.88643	3.84599	3.74111	3.52249	3.71968	3.62404
C1orf54	0.428408	0.175696	0.131033	0.153865	0.106976	0.158197	0.115611	0.460261
NET1	0.313584	0.109599	0.0890884	0.0364978	0.0535388	0.0923793	0.0726431	0.0439369
DDAH2	0.783635	0.58962	0.301823	0.286853	0.587257	0.858216	0.434131	0.67974
FAM20A	0.377935	0.0993674	0.0492918	0.0159735	0.0964421	0.240801	0.0584821	0.584125
CNN2	1.09825	1.08397	0.481879	0.677407	1.01392	0.721699	0.756708	0.557099
RPL41	4.40265	4.14685	3.97795	3.94802	4.2373	4.25826	3.85465	4.39978
PAM	0.603251	0.339849	0.239064	0.18731	0.254939	0.745888	0.247472	0.629396
DTWD1	0.772677	0.526106	0.49671	0.346668	0.552909	0.666413	0.392147	0.582869
B4GALT1	0.610209	0.435135	0.298458	0.309282	0.494503	0.27891	0.34258	0.474648
BASP1	1.44968	1.16192	1.18651	1.26023	1.81095	1.18849	1.17077	0.795497
NABP1	0.498118	0.280348	0.170713	0.122595	0.168766	0.267884	0.103373	0.818965
PRDX2	1.52081	1.44357	1.204	0.85084	1.42162	1.26929	1.16795	1.10094
COLEC12	0.476566	0.286422	0.269336	0.0793754	0.0362335	0.488542	0.154037	0.486247
PDE7B	0.30788	0.101942	0.0710894	0.0300285	0.208892	0.0109659	0.060059	0.0857365
RAB13	2.05857	1.7693	1.55956	1.33672	2.40425	1.94779	1.42164	2.05551
RAB27B	0.271015	0.0825179	0.0234381	0.0032326	0.0382706	0.0201166	0.040028	0.221337
IFI44L	0.274683	0.0486133	0.0227347	0.008151	0.0463179	0.110683	0.0288532	0.18749
IFI27L2	1.38401	1.23128	0.96514	0.911185	1.0658	1.41013	0.862058	1.37975
TMSB10	4.68981	4.51556	4.64636	4.43972	3.63509	4.07883	4.57819	4.24974
CLU	0.888967	0.683023	0.617611	0.162933	1.02297	1.07742	0.233898	1.44434
DDX17	0.820631	0.638827	0.349821	0.357667	0.743522	0.764624	0.432579	0.811904
TM4SF1	0.794331	0.665403	0.818215	0.188523	0.149188	0.0400792	0.770671	0.770487
MARCKS	1.50299	1.27914	1.0204	1.30846	0.807502	1.46147	1.29817	1.64402
PFDN5	2.48724	2.16147	2.10675	2.05535	2.26236	2.54019	2.01051	2.49642
EPAS1	0.477514	0.211605	0.165724	0.226719	0.159448	0.345302	0.193342	0.358521
ALCAM	0.51736	0.433691	0.291748	0.17331	0.123289	0.164977	0.334363	0.171669
C9orf16	1.06988	0.895109	0.68809	0.723585	0.891829	0.896286	0.680099	0.928003
RGS3	0.466926	0.290925	0.307805	0.213036	0.0900549	0.27702	0.33853	0.0975375
DDR2	0.757317	0.505112	0.431396	0.430495	0.423714	0.591129	0.402646	0.916826
IL7	0.23267	0.0286292	0.0124719	0.00901731	0.00351156	0.0629392	0.015081	0.0661417
FMO3	0.220261	0.0279917	0.00476578	0.00935613	0.00612342	0.0131583	0.019228	0.227551
LAMA4	1.03327	0.619825	0.743949	0.753502	0.214418	0.841737	0.693355	1.29388
MYL6B	1.11926	0.940498	0.749784	0.582482	1.13003	1.08174	0.683544	0.986502
TSC22D1	0.591707	0.402965	0.245839	0.330235	0.489468	0.445876	0.426153	0.33105
FBXO32	0.363499	0.158802	0.0186493	0.0345661	0.562769	0.125664	0.0499438	0.217992
GTF2I	0.683027	0.559708	0.288656	0.223539	0.551026	0.599338	0.308836	0.659057
OST4	2.42144	2.30699	2.11676	2.09948	2.0003	2.13593	2.05898	2.1544
PRKAR1A	0.669571	0.45985	0.369801	0.333234	0.4148	0.518614	0.406724	0.691302
TTC3	1.31617	1.27207	0.734023	0.759245	1.37731	1.30303	0.706018	1.24445
CTNNAL1	0.797404	0.698863	0.726533	0.347201	0.353427	0.437752	0.583769	0.554995
PCSK7	0.468895	0.31033	0.261168	0.269944	0.162757	0.201575	0.245854	0.318871
SNED1	0.33833	0.108605	0.0606892	0.0237239	0.0221039	0.241175	0.0601925	0.572284
THBS2	0.630024	0.495432	0.291249	0.359813	0.246677	0.642118	0.242127	0.819153
BRINP1	0.213855	0.0261708	0.00302865	0.0012624	0.00327841	0.0202134	0.0117535	0.00347608
CBLB	0.317691	0.124785	0.0611642	0.10149	0.101462	0.0938757	0.0649161	0.164879
CAMK2D	0.405137	0.213213	0.149283	0.109964	0.134843	0.282152	0.143281	0.265565
C1orf122	1.38187	1.06854	1.11799	1.44851	0.821879	0.991042	1.09403	1.35583
TANK	0.54762	0.3721	0.286264	0.315317	0.283019	0.367888	0.276283	0.400845
RP11-160E2.6	0.285454	0.103372	0.0388149	0.0365459	0.145992	0.163565	0.0689922	0.061664
FSTL1	1.15785	0.925765	0.834243	0.908186	0.796043	0.745059	0.875932	1.41082
STEAP4	0.256084	0.0857928	0.0168736	0.00936674	0.0109562	0.0980877	0.0466118	0.459869
GPM6B	0.256495	0.0485318	0.0273823	0.055227	0.0353642	0.11401	0.0409655	0.0447709
HCFC1R1	0.98538	0.830784	0.571781	0.421956	0.786679	1.29742	0.491171	1.14348
OSMR	0.403422	0.184714	0.143415	0.165631	0.123241	0.216816	0.166767	0.38984
EBF1	0.410369	0.138218	0.143034	0.266174	0.101947	0.208348	0.170361	0.429072
GLRX	0.879952	0.794275	0.583443	0.396102	0.835402	0.889448	0.515247	0.491356
RPS11	3.19744	2.97346	2.88788	2.8405	3.06451	3.05183	2.80196	3.16189
C1R	1.18952	0.705452	0.579541	0.419119	1.46762	1.56161	0.286797	1.57947
KRT8	0.0396008	0.813302	0.0875817	0.0534546	0.957652	0.0431073	0.172079	0.0264128
KRT18	0.0144295	0.78908	0.142555	0.100204	0.673007	0.0287049	0.186561	0.0604793
TFPI2	0.0946096	0.999302	1.30462	0.520017	1.29397	0.0622099	0.950527	0.100872
DDIT4	0.285568	1.05142	0.335812	1.00513	1.69622	0.132034	0.537563	0.227256
MEST	0.386169	0.750036	0.0833915	0.0379714	1.33506	0.0988548	0.174184	0.53397
UCHL1	0.574599	1.07931	0.624248	0.683483	0.9205	0.75276	0.749442	0.773731
PTX3	0.789249	1.29013	0.963698	0.691525	0.208326	0.816147	0.544789	0.933905
LMCD1	0.128581	0.732622	0.183765	0.362286	1.34395	0.191471	0.146054	0.101013
TGM2	0.438522	0.91754	0.138138	0.104046	2.16841	0.0874496	0.245261	0.0725918
CNN3	1.1743	1.50819	0.774258	1.07916	1.00029	1.03392	0.97136	1.334
CDC42EP3	0.443829	0.687979	0.199127	0.122859	0.172895	0.325677	0.276788	0.209064
RPS4Y1	0.0447557	1.08187	0.0886084	0.100146	2.23865	2.20123	0.237128	2.09315
LSP1	0.195057	0.906343	0.509562	0.699723	1.70827	0.0274314	0.541678	0.129898
CYB5A	0.55513	1.09772	0.630977	0.466877	1.84182	0.796693	0.554804	1.42619
COL8A1	0.965839	0.831111	0.15406	0.110093	0.44222	0.0851867	0.29168	0.37848
NRP2	0.224524	0.505927	0.0815367	0.0661269	0.634912	0.0736166	0.173468	0.222044
MME	0.38032	0.784749	0.247193	0.14746	1.02061	1.05576	0.23787	0.617602
KRT19	0.0514383	0.427513	0.3055	0.0671237	0.356426	0.156501	0.12399	0.0167353
HSPB1	1.83446	2.30233	1.79488	2.03011	2	1.97181	1.9517	1.69487
FAH	0.187721	0.564121	0.325177	0.255098	0.689204	0.241922	0.288824	0.132708
DHRS3	0.296558	0.49432	0.0639512	0.0303225	0.451719	0.222675	0.130991	0.310452
MT1E	0.936214	1.40297	1.34574	0.533854	1.22573	1.36812	0.977599	0.804647
FN1	3.79631	2.98627	2.12092	2.15036	2.38895	1.70578	2.17894	2.5994
CTHRC1	1.12858	1.52193	1.09617	1.33049	1.71303	0.886691	0.882409	0.507321
RPS26	1.79854	2.33242	2.1849	1.97242	2.65088	1.71087	2.08439	1.76299
NNMT	2.45679	2.30827	1.3701	1.62523	2.62522	1.74341	1.43907	1.78498
CCL2	0.424859	0.909389	0.857538	0.571905	0.752699	0.539588	0.47434	1.44572
PYCR1	0.1903	0.658057	0.338182	0.690574	0.458569	0.113874	0.41602	0.16974
TMEM88	0.00337586	0.25992	0.0164865	0.00931552	0.231743	0.00178723	0.0439906	0.00167976
LXN	0.464925	0.652209	0.242923	0.132157	0.831628	0.532984	0.238097	0.631222
PPA1	0.886832	1.25266	0.962585	0.924326	1.49685	0.95876	0.985243	0.722219
SERPINE2	1.91099	1.53237	0.508058	0.340151	1.83887	1.44729	0.699825	0.887103
HSP90B1	1.56518	2.02657	1.78093	1.75589	1.54792	1.39731	1.85374	1.59582
LMO7	0.387054	0.487177	0.308384	0.271734	0.0581729	0.347223	0.410826	0.297134
NREP	0.261596	0.761188	0.339651	0.833444	0.884935	0.265459	0.453711	0.383782
SOD2	0.446153	0.890116	0.473209	0.23984	1.10073	1.36784	0.341441	1.11289
MYL9	1.78874	2.35819	1.90669	2.56382	1.22101	1.60632	2.10427	1.61262
TRAM1	1.02718	1.04745	0.551184	0.66716	0.750767	0.703466	0.587202	0.774241
CALR	1.46702	2.05936	1.92834	1.9213	1.6628	1.56302	1.97645	1.43177
PFN1	2.33366	3.27222	3.32989	3.49166	2.39364	2.31668	3.43531	2.20164
ECH1	0.604566	0.799263	0.371332	0.363825	1.19454	0.617624	0.404779	0.592202
CNN2	1.09825	1.08397	0.481879	0.677407	1.01392	0.721699	0.756708	0.557099
HIF1A	1.16934	1.31956	0.873417	0.829171	1.24966	0.852734	1.00593	1.22656
ITGBL1	0.929775	0.55252	0.21841	0.108142	0.0646737	0.28862	0.260353	0.252085
GSTP1	2.15254	2.59248	2.48686	2.55191	2.30282	2.11259	2.53209	2.16782
QPRT	0.34819	0.720105	0.145071	0.195976	1.86294	1.01711	0.23409	0.320838
PDLIM7	0.847657	1.30205	1.17043	1.34171	0.836591	0.52047	1.17684	0.636332
PKM	1.84803	2.4784	2.59778	2.45333	1.48902	1.79493	2.6016	1.6838
TSC22D3	0.0692546	0.376518	0.0400499	0.0854804	1.03233	0.0693686	0.092664	0.0427691
SERPINH1	0.903179	1.77947	1.30667	2.3161	1.76736	0.902923	1.59967	0.853701
COPS6	0.776894	1.29299	1.30777	1.24601	0.861133	0.807061	1.35563	0.71291
TXNRD1	0.321574	0.616825	0.343135	0.435074	0.411627	0.518921	0.34933	0.687241
HIST1H4C	0.829351	0.86383	1.81649	1.23225	0.830197	0.653616	1.22748	0.628258
IL13RA2	0.0752156	0.226447	1.31674	0.547627	0.0135664	0.226497	0.730328	0.0791743
MT2A	1.96991	2.9033	3.76755	2.18124	1.78775	2.72618	3.17044	1.92667
CCND1	0.75765	1.01525	2.0726	1.39727	0.367458	0.785778	1.67689	0.470039
S100A4	0.236143	1.4093	3.20565	2.46457	1.01366	3.46579	2.55808	2.33926
HMGA1	1.49525	1.92359	2.57478	1.33679	1.50878	1.32121	2.21974	0.662103
CXCL5	0.0382298	0.142479	0.667473	0.173461	0.0588586	0.0120453	0.430688	0.0161644
TUBA1B	1.37486	2.53683	3.44077	3.27458	0.950701	1.13406	3.77118	1.09747
SERPINE1	0.0573692	0.911706	1.63328	1.62123	0.220612	0.0932392	1.38562	0.0540427
DRAP1	1.48488	1.77673	2.56473	2.17461	1.03369	1.36244	2.36537	1.35762
TFPI2	0.0946096	0.999302	1.30462	0.520017	1.29397	0.0622099	0.950527	0.100872
S100A16	0.898662	1.50009	2.15813	1.87038	0.595313	0.855503	1.89648	0.990842
MMP3	0.0075031	0.0629206	0.467729	0.138929	0.00335595	0.24796	0.261095	0.0237176
TNFRSF12A	0.491015	1.06639	1.88795	1.84445	0.20484	0.393899	1.6918	0.389265
TUBB4B	0.334581	0.791484	1.73194	1.28302	0.25651	0.471893	2.3562	0.44633
RANBP1	0.799802	1.24626	1.97373	1.74012	0.675362	0.7933	2.01386	0.797358
PCNA	0.198657	0.280758	0.920774	0.542093	0.195019	0.25203	0.577297	0.231671
STRA13	0.296632	0.56094	1.13619	0.695814	0.221929	0.350192	1.05262	0.366687
ENO1	1.5296	2.44871	2.91642	2.81254	1.47144	1.27053	2.86667	1.71784
H2AFZ	0.963482	1.54266	2.42008	2.35639	1.29141	1.26071	3.07109	0.99649
ANXA2	2.69095	3.28496	3.61333	3.26235	1.72538	2.51713	3.52847	2.19491
SH3BGRL3	2.19968	2.86564	3.29079	3.08803	1.49897	2.40729	3.12717	1.97706
DCBLD2	0.364215	0.514669	1.09973	0.705672	0.170176	0.288355	0.790587	0.539669
MFAP5	0.029566	0.203296	0.825622	0.52731	0.015029	0.102973	0.451172	1.18668
LDHA	1.72417	2.39197	2.92188	2.70346	1.9504	1.66295	2.90282	1.81746
LMO4	0.425569	0.5571	1.19436	0.778642	0.617965	0.663622	0.757456	0.808084
NME1	0.613484	1.33002	1.73954	1.58046	0.55399	0.460123	1.59999	0.544547
CLDN11	0.325961	0.631745	0.971252	0.327878	0.0929715	0.95518	0.462725	1.18335
FABP5	0.310907	0.714091	1.18305	0.913148	0.283594	0.480236	1.06234	0.186068
TK1	0.122594	0.506137	1.08039	0.847902	0.0296039	0.0989321	1.44935	0.050756
CAV1	1.34462	1.80693	2.87114	2.92645	0.383311	2.57618	2.79966	2.14594
TUBB6	0.333126	0.883227	1.50175	1.42649	0.411468	0.519786	1.72238	0.532641
UBE2C	0.0333741	0.0935487	0.657085	0.327047	0.0267431	0.0225113	1.05087	0.011258
RAN	1.27294	1.81875	2.37098	2.24302	1.46469	1.18409	2.58406	1.26694
SDF2L1	0.24078	0.655058	1.20218	1.14951	0.291334	0.343184	1.0338	0.357319
EMP3	1.60723	2.01722	2.53134	2.25944	1.47798	1.87553	2.42812	1.79897
HSP90AA1	1.46698	1.73214	2.26474	1.94473	1.45127	1.55696	2.24195	1.65117
TPI1	1.89627	2.48224	2.9854	2.97943	1.73781	1.81578	2.97414	1.99352
LMNA	1.58578	1.9828	2.51167	2.31368	0.952449	1.83316	2.58257	1.66686
TIMP3	0.305591	0.621774	1.04903	0.808293	0.0664599	0.646506	0.830502	0.321705
STMN1	0.757604	0.742729	1.42905	0.822274	0.422504	0.764089	2.01776	0.450531
ANPEP	0.299902	0.408388	0.896709	0.409191	0.271595	0.617581	0.635515	0.307945
CYCS	0.411423	0.833599	1.4485	1.50501	0.541286	0.461213	1.44275	0.687021
PLAUR	0.339628	0.499046	1.06386	0.905355	0.520689	0.258602	0.942294	0.174901
SNRPB	0.643661	1.13928	1.65006	1.56096	0.86398	0.749562	1.74016	0.773289
COTL1	0.542078	0.945076	1.34236	1.14197	0.789612	0.42286	1.14359	0.442034
MRPS6	0.79434	0.793641	1.2832	0.620298	1.02593	0.741698	1.02593	0.809631
GNG11	0.956076	1.29046	1.6695	1.28046	1.46654	0.953194	1.59191	0.906991
DKK1	0.0112606	0.21261	0.622811	0.351662	0.0119993	0.746021	0.356554	0.0759988
UBE2T	0.0641663	0.120747	0.608681	0.337476	0.0731917	0.060873	0.751873	0.0450443
GSTO1	0.953969	1.33559	1.84111	1.74251	1.33017	1.14049	1.80723	0.842032
ATP5G1	0.901252	1.29312	1.63274	1.37396	0.693237	0.777968	1.45988	0.908944
DTYMK	0.268881	0.44394	0.999319	0.723012	0.192031	0.276303	1.40853	0.260001
PA2G4	0.599507	0.836047	1.35499	1.18437	0.697725	0.665844	1.31506	0.711768
SSR3	0.82351	1.48505	1.84628	1.77448	1.44674	0.75064	1.7389	0.779805
TYMS	0.0781451	0.197654	0.650256	0.372723	0.0699474	0.0762673	0.791388	0.0385059
EMP1	0.593704	0.675562	1.32029	1.24455	0.152253	0.557099	1.30665	0.845731
EIF1AX	0.823618	0.906153	1.43915	1.22674	0.620649	0.838709	1.29143	0.790714
CKS1B	0.248223	0.26022	0.91847	0.655771	0.144991	0.240822	1.51229	0.280443
HSPE1	0.909319	1.12686	1.60911	1.32046	0.864617	1.08122	1.51388	1.13141
CD9	0.0882407	0.294901	0.706082	0.256699	0.112465	0.767942	0.473339	0.59097
STEAP1	0.681125	0.3012	0.895758	0.424887	0.0486924	0.325321	0.65008	0.393857
PSMD2	0.361586	0.580871	1.04218	0.82331	0.446005	0.432244	1.00503	0.42295
ID1	0.415253	0.372018	0.908464	0.438641	0.081643	0.834202	0.74362	1.14377
CLSPN	0.0118388	0.0396259	0.457716	0.233168	0.0103264	0.0125099	0.20273	0.00881811
CARHSP1	0.949066	0.991442	1.39304	0.714713	0.682265	1.0562	1.14473	1.23127
TAGLN2	0.796884	1.4716	1.87539	1.94362	1.01293	1.08507	2.0224	0.749211
CRYAB	0.45665	0.412138	1.15121	1.06948	0.0698578	0.716866	1.11015	0.715161
GINS2	0.0190245	0.0764281	0.489265	0.281042	0.0184493	0.0202495	0.242262	0.017654
MMP1	0.00357251	0.068763	0.429948	0.321479	0.00538062	0.434092	0.409543	0.0439911
PTTG1	0.205562	0.481737	1.09737	0.712555	0.29456	0.196801	2.31706	0.118963
C1QBP	0.622507	1.04721	1.40328	1.29824	0.859636	0.666705	1.2722	0.656877
SUB1	1.8284	1.86855	2.31127	1.99008	1.83931	1.79642	2.06013	1.66425
SNRPD1	0.71976	1.02363	1.41988	1.23203	0.801542	0.676961	1.46221	0.717443
MCM7	0.0845644	0.0996396	0.517987	0.308575	0.0831442	0.0606994	0.304064	0.0687328
PGAM1	0.896133	1.43582	1.78105	1.69804	1.05166	0.979716	1.80749	0.995548
LSM4	0.471155	0.848633	1.22387	1.03448	0.519499	0.50649	1.41062	0.530015
SNRPG	0.94159	1.29587	1.69053	1.46799	0.958167	1.05605	1.73855	1.13377
PHLDA2	0.134591	0.641902	1.4089	1.86415	0.185183	0.407491	1.3041	0.292688
FOSL1	0.0328363	0.117586	0.513349	0.268218	0.0178173	0.0792769	0.433211	0.0344883
STC1	0.0249882	0.0489322	0.389163	0.055378	0.014819	0.256032	0.196433	0.0661496
CLIC1	1.75581	2.08676	2.52316	2.52144	1.51584	1.75514	2.66929	1.45927
MGLL	0.100861	0.290507	0.713301	0.372172	0.0248875	0.603346	0.541357	0.365161
ACTB	3.19632	3.90721	4.30925	4.48574	2.41848	2.92575	4.43294	2.95044
DNMT1	0.200816	0.335223	0.753009	0.506718	0.247281	0.259438	0.607724	0.45676
ANXA1	1.47067	1.66475	1.94955	1.48989	0.953641	1.5176	1.82369	1.32898
RNASEH2A	0.0933587	0.185354	0.593171	0.367989	0.0770457	0.0815264	0.669538	0.0770105
MRPL52	0.64678	0.992594	1.30424	1.14012	0.633117	0.595528	1.22402	0.616502
ARHGAP18	0.144702	0.285457	0.69044	0.501811	0.0824677	0.281705	0.590358	0.124179
RPA3	0.373929	0.502174	0.885974	0.592383	0.2903	0.288497	0.963125	0.316629
SRSF7	0.549486	0.748698	1.21471	1.16809	0.451197	0.547474	1.26608	0.617227
CD59	1.70651	1.77885	2.40435	2.3446	0.841087	2.06526	2.32472	2.00248
FEN1	0.0209902	0.0600767	0.450589	0.273236	0.0489726	0.0329807	0.24221	0.0347182
CCT5	0.395497	0.74994	1.11513	1.04261	0.607571	0.38945	1.1832	0.45114
TUBA1C	0.623471	1.03024	1.3922	1.17557	0.814837	0.537727	1.87912	0.401315
HMGB1	1.58871	1.99656	2.41023	2.20736	1.6371	1.71431	2.83177	1.79883
PGK1	0.644815	1.16518	1.52747	1.61104	0.759704	0.698857	1.48731	0.704998
OAF	0.042131	0.210655	0.684974	0.60889	0.189022	0.477795	0.45976	0.503235
BAALC	0.239898	0.267911	0.592824	0.450156	0.0440474	0.169057	0.347937	0.0428118
NHP2	0.854776	1.26217	1.52802	1.40296	0.6899	0.789424	1.4699	0.879839
S100A10	2.37706	2.57028	2.7963	2.0336	1.13874	2.47413	2.55679	2.79341
PRELID1	1.01847	1.53021	1.88304	1.96905	1.05403	1.03123	1.92974	0.987988
ANGPTL4	0.0732318	0.269678	0.509869	0.326101	0.240004	0.0206659	0.279772	0.0369599
DNAJC9	0.0826084	0.159592	0.543171	0.390974	0.144512	0.0831871	0.440494	0.0867626
DYNLT1	1.04617	1.26655	1.67693	1.72195	0.947903	0.875177	1.60126	0.956512
PSMA7	1.54184	1.99861	2.32725	2.32708	1.60995	1.44813	2.36457	1.64267
PFDN2	0.631458	0.943206	1.3764	1.42125	0.773551	0.689702	1.37306	0.738314
KRT19	0.0514383	0.427513	0.3055	0.0671237	0.356426	0.156501	0.12399	0.0167353
DCTPP1	0.168798	0.308604	0.643565	0.494997	0.144009	0.155747	0.453268	0.156783
PKM	1.84803	2.4784	2.59778	2.45333	1.48902	1.79493	2.6016	1.6838
HIST1H1E	0.296213	0.293068	0.491716	0.275523	0.321431	0.173806	0.261483	0.146556
HNRNPAB	0.322022	0.603423	1.01182	0.986066	0.498051	0.420944	0.994453	0.549308
PCMT1	0.408865	0.665762	1.06904	0.997347	0.413476	0.517422	1.11989	0.459668
AKR1C2	0.250714	0.0888763	0.434502	0.124556	0.0480485	0.248728	0.41437	0.711279
CTSL	0.933738	0.969066	1.54107	1.19489	1.04998	1.53317	1.3162	1.57605
CACYBP	0.399351	0.521404	0.923782	0.712614	0.394643	0.464131	0.959779	0.508407
HSPA8	1.197	1.31964	1.73788	1.53329	1.38555	1.44511	1.67539	1.41692
GUK1	1.57134	1.79801	2.18742	2.12251	1.51403	1.58471	2.09963	1.71403
SPHK1	0.172387	0.327466	0.942648	1.27869	0.168006	0.168271	0.945753	0.274793
PCOLCE2	0.0202391	0.0751004	0.431659	0.197489	0.00693353	0.384169	0.270196	0.0180089
MRPL17	0.41635	0.628292	0.936784	0.73565	0.499681	0.414474	0.793621	0.390526
MCM3	0.0509336	0.0895209	0.422833	0.248879	0.055655	0.0616006	0.14542	0.0799045
FKBP1A	1.47987	1.7964	2.08954	2.01576	1.29048	1.65849	1.9953	1.42584
PRDX1	1.59331	2.00268	2.26714	2.10252	1.5775	1.71106	2.22427	1.80223
MRPL12	0.54763	0.808443	1.12379	0.995887	0.603215	0.550051	1.0595	0.556906
EBNA1BP2	0.230869	0.568461	0.932917	1.01726	0.281146	0.288991	0.919993	0.318163
BNIP3	0.648044	0.951099	1.26969	1.18575	0.708422	0.713554	1.17913	0.610489
TUBB	2.03005	2.3985	2.69695	2.58448	2.10157	1.85052	3.00356	1.61274
DEK	0.692424	0.74478	1.18856	0.945331	0.666674	0.838419	1.2445	0.866825
PHB	0.689051	1.12033	1.34258	1.23285	0.607753	0.723229	1.28268	0.711531
POLD2	0.33904	0.605393	0.87171	0.69389	0.282702	0.323735	0.8378	0.360831
SLBP	0.249674	0.329977	0.697692	0.538349	0.357874	0.375415	0.47646	0.337889
CAPG	0.396007	0.588091	0.747657	0.292637	0.224822	0.402255	0.544704	0.285231
BOLA3	0.221763	0.495343	0.805793	0.71827	0.185409	0.269157	0.787445	0.320242
DUT	0.765207	0.875166	1.22945	0.975565	0.71452	0.901084	1.29901	0.813239
NUDC	0.548469	0.805113	1.14254	1.04012	0.570682	0.635241	1.1289	0.630812
POLR2F	0.876323	1.00809	1.35966	1.15052	0.750498	0.882485	1.29127	0.97381
RBX1	1.26176	1.49558	1.80709	1.63314	1.05919	1.31398	1.76691	1.29409
SLIRP	0.893127	1.14901	1.43721	1.28399	0.823207	0.922076	1.32285	1.00841
CENPW	0.098287	0.236199	0.672669	0.515977	0.107062	0.273496	1.16448	0.0854046
GMNN	0.119757	0.12852	0.48428	0.317167	0.141377	0.0914285	0.318739	0.0838699
CFL1	2.47086	3.04257	3.21161	3.26945	1.99163	2.32547	3.33746	2.2378
ARHGAP22	0.144912	0.228399	0.489971	0.21684	0.053402	0.112482	0.379144	0.0525662
CXCL1	0.189676	0.424082	0.673689	0.295583	0.391124	0.404879	0.547515	0.535631
MANF	0.514851	0.797013	1.15147	1.16339	0.598569	0.536147	1.10936	0.51404
ECI2	0.600119	0.747839	0.970615	0.546873	0.544704	0.605262	0.865681	0.514453
MAD2L1	0.0312603	0.064377	0.458998	0.268723	0.0522185	0.0356675	0.755129	0.0168201
SMIM3	0.436501	0.617227	0.856366	0.463501	0.867885	0.236411	0.733744	0.220926
NASP	0.248914	0.335834	0.66013	0.430099	0.450365	0.244417	0.543405	0.250758
SNRPA1	0.166813	0.370138	0.685716	0.61674	0.16759	0.171833	0.736267	0.20695
SNU13	1.12152	1.39785	1.69407	1.65003	1.15111	1.11402	1.56601	1.14369
CYC1	0.723757	1.06293	1.38634	1.39352	0.921472	0.71626	1.41453	0.773026
ZWINT	0.0139808	0.0560871	0.385013	0.215934	0.0236294	0.0197995	0.441973	0.0162995
SRM	0.184909	0.432298	0.745178	0.783771	0.307835	0.232348	0.575862	0.299462
KRT7	0.0380944	0.156446	0.591444	1.01499	0.0119849	0.0335425	0.793069	0.0827205
TOMM40	0.14068	0.312869	0.696675	0.729885	0.224413	0.215747	0.694837	0.231604
TXNDC17	0.913413	1.21268	1.40479	1.27722	0.770935	0.777198	1.26888	0.826768
SLC16A3	0.485659	0.95999	1.16772	1.11951	0.899886	0.401711	1.07842	0.209255
CALM2	1.9213	2.51864	2.7476	2.64004	2.00462	2.01411	3.10944	1.83168
SIVA1	0.690922	0.858314	1.20138	1.03511	0.826284	0.852554	1.1712	0.779935
NDUFS6	0.935746	1.33914	1.58177	1.54455	0.890311	0.971523	1.53491	1.06121
TUBG1	0.104422	0.241757	0.574653	0.47107	0.124958	0.129935	0.63891	0.136411
MCM5	0.0241477	0.06603	0.360166	0.216207	0.0221744	0.0261055	0.13396	0.0222803
HIST1H1B	0.023468	0.0235793	0.230442	0.0751655	0.0182777	0.012087	0.0639694	0.00762946
BUB3	0.297575	0.422823	0.800009	0.631158	0.364989	0.383504	0.968806	0.358849
PFN1	2.33366	3.27222	3.32989	3.49166	2.39364	2.31668	3.43531	2.20164
AURKAIP1	1.14507	1.44359	1.72851	1.62729	1.20272	1.11519	1.85531	1.17709
PDCD5	0.782374	1.30037	1.51404	1.41426	1.13156	0.949174	1.48652	0.977284
UAP1	0.184483	0.295445	0.583463	0.41593	0.149732	0.19144	0.521514	0.235338
LRRC59	0.254201	0.703662	1.00612	1.14653	0.429293	0.331099	1.06979	0.324178
ARPC1B	1.36622	1.83681	2.03791	1.98733	1.47524	1.63298	1.94662	1.27569
POP7	0.279073	0.437924	0.752149	0.665855	0.257154	0.303167	0.721347	0.322597
TM4SF1	0.794331	0.665403	0.818215	0.188523	0.149188	0.0400792	0.770671	0.770487
MALSU1	0.429039	0.559052	0.858856	0.718589	0.388413	0.410158	0.811212	0.436261
HN1	0.64215	1.06345	1.30221	1.10588	0.556126	0.522161	1.91659	0.392943
EIF5A	0.749672	1.14519	1.39637	1.48724	0.391614	0.785466	1.50363	0.741091
AXL	0.383892	0.548603	0.803559	0.59017	0.309348	0.469041	0.775848	0.285666
PSMB3	1.08449	1.4233	1.66737	1.5685	1.03738	1.12159	1.71565	1.11294
HIST1H1C	0.445346	0.37912	0.534981	0.258719	0.338126	0.293719	0.309927	0.241581
TEX30	0.0831701	0.132807	0.473138	0.375581	0.104167	0.130721	0.392991	0.13702
CEP170	0.302472	0.356949	0.622167	0.36557	0.303234	0.309003	0.446515	0.279465
S100A11	2.53315	3.0623	3.19244	3.23302	2.24411	2.67667	3.15937	2.26985
ERH	1.18079	1.43846	1.75245	1.61698	1.21702	1.33286	1.79224	1.36426
PRRX2	0.0878626	0.202224	0.53841	0.457995	0.179482	0.258535	0.389933	0.314751
PSME2	0.64677	1.12651	1.32624	1.32272	0.592567	0.679504	1.44901	0.699718
YWHAH	0.308016	0.484894	0.873054	0.840133	0.30986	0.532648	0.927654	0.483869
GADD45GIP1	1.33051	1.55008	1.80693	1.75766	1.10015	1.20739	1.81113	1.23174
HAS2	0.458099	0.358837	0.735487	0.631513	0.0706924	0.0696504	0.727	0.108245
TPM3	0.779904	1.14218	1.32619	1.15284	0.484328	0.834213	1.44344	0.822974
NOP10	1.21397	1.42001	1.74021	1.71218	1.21519	1.24971	1.66556	1.28982
PSG5	0.00322093	0.0333171	0.245385	0.0558627	0.00091924	0.111711	0.095686	0.00443195
NOP16	0.0961034	0.246518	0.552123	0.525573	0.117595	0.108584	0.529638	0.186224
ADRM1	0.50232	0.764289	1.0841	1.07572	0.638677	0.557516	1.09375	0.572549
HELLS	0.0377559	0.0725014	0.338501	0.164995	0.0381731	0.042419	0.132573	0.0462562
FXYD5	0.982428	1.23961	1.65045	1.6255	1.11061	1.7149	1.61761	0.807888
PPP1R14B	0.389164	0.60121	0.847249	0.763838	0.260866	0.316931	0.765998	0.511349
ENG	0.682051	0.585898	0.933287	0.683009	0.285513	0.403761	0.785044	0.610314
RHOC	1.39125	1.66212	1.99118	2.13621	1.16958	1.29785	2.11848	1.14584
UQCC2	0.605344	0.974372	1.14524	0.984652	0.565021	0.597799	1.15375	0.686424
CAV2	0.256293	0.493748	0.956416	1.09867	0.138665	0.599064	0.983322	0.544515
CKLF	0.474348	0.5591	0.84585	0.635057	0.320288	0.414537	0.892586	0.476003
C17orf89	0.673358	0.938126	1.15885	1.0044	0.557681	0.750478	1.09159	0.746317
PRMT1	0.618402	0.9673	1.19504	1.1947	0.65991	0.624719	1.19271	0.604966
PLP2	0.93583	1.1478	1.44617	1.44373	0.906134	0.70792	1.61129	0.557261
DNPH1	0.513718	0.79926	0.998026	0.901141	0.429383	0.542724	0.878373	0.625774
TIMM13	1.05314	1.31281	1.59015	1.58016	1.26469	1.02795	1.45108	1.0681
MRPL18	0.492138	0.755921	1.00442	0.901957	0.454453	0.580092	1.01504	0.627824
PSMB7	1.02534	1.21195	1.50841	1.36425	1.21694	1.0922	1.44719	0.979274
C20orf27	0.274283	0.543054	0.766258	0.578382	0.347037	0.45123	0.758022	0.457635
BIRC5	0.0742042	0.202935	0.633191	0.440777	0.0550461	0.0490279	1.5635	0.0200476
KRTAP2-3	0.00430479	0.031214	0.191518	0.0735412	0.000466821	0.000747008	0.0600141	0.000546828
GTF3A	0.444017	0.837652	0.968264	0.818815	0.45745	0.523451	0.877448	0.548322
CXCL3	0.114234	0.1221	0.328251	0.0856019	0.0793744	0.0835947	0.222166	0.0982981
ATP5G3	1.68301	1.89169	2.10757	1.93546	1.59301	1.55961	2.05904	1.69093
CCT2	0.552629	0.737011	1.0024	0.90686	0.712396	0.498641	0.945524	0.495093
CBR3	0.20355	0.211628	0.522787	0.265808	0.0450234	0.295596	0.525891	0.339513
SNRPE	1.20611	1.35127	1.58184	1.29098	1.26554	1.10973	1.54649	1.06887
IFI27	0.213534	0.29692	0.808899	0.780051	0.0500058	0.431304	0.481872	1.95665
SEC61G	1.61079	2.01647	2.23141	2.39308	1.65922	1.53119	2.09432	1.57838
S100A6	3.93063	4.1877	4.42252	3.89588	3.43354	4.77166	4.20929	4.11907
ARPC1A	0.778952	1.14078	1.29497	1.05583	1.03275	0.935409	1.23025	0.600256
ORC6	0.0122679	0.0308699	0.31189	0.167854	0.0246458	0.0140003	0.198547	0.0170738
HSPB7	0.0256339	0.0715284	0.250979	0.0812677	0.00805576	0.0191013	0.0886736	0.0300117
NDUFB2	1.35461	1.62307	1.85189	1.83689	1.08434	1.32243	1.73782	1.48961
ATAD2	0.0816612	0.076642	0.350118	0.177225	0.0530609	0.0579435	0.182141	0.0722622
HMGB2	0.69106	0.474071	0.855958	0.465827	0.357368	0.555174	1.39478	0.723307
RPL22L1	1.18141	1.72934	1.79298	1.66942	1.31976	1.38896	1.60924	1.25981
MRPL41	0.886039	1.2251	1.46384	1.44545	0.972438	0.964826	1.46035	1.04764
CXCL8	0.0169385	0.0853644	0.228168	0.157755	0.0119035	0.0405088	0.144577	0.0462615
RRM2	0.0254428	0.0906558	0.336127	0.161296	0.0663966	0.0131443	0.490388	0.0047057
MRPL14	0.776675	0.919967	1.20708	1.14013	0.664938	0.796354	1.15182	0.756835
MCFD2	0.668702	0.814298	1.02958	0.753548	0.634526	0.546366	0.993627	0.607491
POLR2L	2.18121	2.15983	2.38089	1.8126	1.31979	2.21499	2.1732	2.10228
PSMB6	1.12852	1.49575	1.63325	1.54297	0.992202	0.99949	1.64804	0.989525
RBM8A	0.657327	0.860929	1.16292	1.10801	0.70854	0.654492	1.32345	0.632158
CISD3	0.351494	0.590676	0.809725	0.753749	0.319159	0.371372	0.795268	0.321258
STUB1	0.785913	1.05701	1.28714	1.17749	0.895265	0.921814	1.19625	0.886918
ARPC5L	0.355158	0.545826	0.847833	0.81538	0.45992	0.380982	0.926516	0.43077
TCEB1	0.823528	1.04126	1.3298	1.31108	0.862248	0.86478	1.34875	0.87782
RBPJ	0.796658	0.654158	0.926086	0.40585	0.392322	0.868784	0.639356	0.876691
PSMD7	0.584022	0.854162	1.11613	1.11271	0.726198	0.550085	1.14952	0.61604
SRSF3	0.822408	1.20537	1.41709	1.37159	0.861024	0.87439	1.60568	0.879843
EEF1E1	0.225504	0.342927	0.594118	0.500328	0.238716	0.221353	0.48521	0.246928
AKR1B1	0.658336	1.04508	1.11161	0.690628	0.91646	0.919078	0.947093	0.657055
MT1X	0.192809	0.413729	0.617005	0.326059	0.327479	0.624773	0.328884	0.356495
SMS	0.434927	0.793003	1.00002	0.907298	0.585106	0.404326	1.2962	0.423227
CDK1	0.0288412	0.025053	0.291409	0.120845	0.0298336	0.0256686	0.322249	0.00970889
NDUFS8	0.918875	1.18401	1.35587	1.20928	0.818509	0.81055	1.36301	0.94695
COPRS	0.7832	0.7775	1.04016	0.708267	0.556666	0.711663	1.01686	0.661962
CENPM	0.0181939	0.0941596	0.354794	0.201786	0.0299323	0.0187858	0.510685	0.00916727
MRPL15	0.275861	0.454398	0.67747	0.565754	0.35749	0.284146	0.594879	0.321106
RPL26L1	0.5693	0.732862	0.974762	0.848405	0.622929	0.507063	1.00669	0.534418
CBR1	0.666539	0.813532	1.1082	1.08453	0.556876	0.791779	1.0012	0.808419
LSM7	0.924724	1.22169	1.40458	1.32178	0.83089	0.979665	1.42356	0.831327
POLR3K	0.0986723	0.169362	0.424608	0.311256	0.0948928	0.112375	0.316812	0.125992
COX17	0.391958	0.458627	0.752793	0.627677	0.232855	0.407804	0.744336	0.420384
CDCA4	0.045835	0.0711426	0.332491	0.209675	0.0614564	0.0599855	0.206242	0.0395485
KIAA0101	0.5656	0.765058	0.923547	0.526347	0.780963	0.242376	1.25714	0.143616
RFC2	0.060039	0.0955622	0.356518	0.23592	0.0725305	0.0646381	0.224306	0.0667202
NAA10	0.640717	0.926052	1.14885	1.20227	0.763554	0.546482	1.08533	0.614798
JAK1	0.725327	0.93785	1.18375	1.07954	0.830653	0.876837	0.998472	0.897443
MRPS34	0.688955	0.866638	1.09056	0.916658	0.74544	0.741195	1.0172	0.674739
MYDGF	1.35366	1.78313	1.97134	2.05489	1.23535	1.38115	1.98429	1.31024
ANAPC11	1.52441	1.62747	1.89012	1.79991	1.1233	1.39724	2.01852	1.49443
CALM1	1.40629	1.86588	2.00835	2.0463	0.996101	1.3877	2.11297	1.49897
S100A13	1.80819	1.81248	2.01283	1.53622	1.3699	1.97408	1.76775	1.60786
PSMG1	0.189647	0.329161	0.574186	0.522793	0.264708	0.247917	0.431555	0.212665
RNH1	0.958569	1.34505	1.57785	1.61032	1.09511	1.34046	1.51045	1.14091
RAB3B	0.0432744	0.161166	0.336327	0.166149	0.0196767	0.117844	0.230996	0.0439072
DNASE1L3	0.00107113	0.019831	0.219813	0.0903867	0.000778663	0.00110636	0.202931	0.000322295
PFKP	0.111356	0.274808	0.495759	0.437712	0.112718	0.095142	0.456188	0.126797
MRTO4	0.175196	0.277255	0.544086	0.468586	0.209568	0.175597	0.541896	0.190331
NUDT1	0.372975	0.534145	0.755285	0.632642	0.241799	0.286395	0.983085	0.285039
CYR61	0.757565	1.20712	1.47709	1.95363	0.18829	0.744722	1.22028	0.86594
PSMC3	0.539875	0.802148	1.02991	1.01766	0.568788	0.485904	1.1236	0.503117
USP1	0.215501	0.251111	0.516174	0.376265	0.213058	0.257379	0.383821	0.261624
MT1E	0.936214	1.40297	1.34574	0.533854	1.22573	1.36812	0.977599	0.804647
DDX39A	0.0840458	0.225769	0.520001	0.458927	0.136613	0.113146	0.80578	0.134236
EIF3I	1.06983	1.3439	1.51189	1.4151	1.22564	0.976606	1.45897	0.9126
NOP56	0.27202	0.40733	0.678439	0.626741	0.40212	0.278042	0.640293	0.340594
EIF4E	0.277841	0.362106	0.655228	0.558444	0.262896	0.332111	0.694173	0.302453
SLC38A5	0.0257236	0.166481	0.345237	0.252072	0.0859139	0.0443218	0.232952	0.0482549
CCT7	0.59971	0.858881	1.05775	1.01378	0.80269	0.534962	1.03297	0.564531
MINOS1	1.35268	1.55653	1.73129	1.5384	1.00851	1.43793	1.70663	1.38581
BANF1	0.861714	1.11661	1.31448	1.29397	0.636627	0.772918	1.46975	0.81097
COA1	0.327086	0.472982	0.698617	0.621792	0.421105	0.385555	0.796056	0.313121
LSM2	0.67248	0.748749	0.9818	0.829384	0.648314	0.512283	1.02553	0.516188
PARP1	0.380189	0.513166	0.715725	0.500726	0.390862	0.503509	0.602095	0.439207
NANS	0.300012	0.659965	0.807732	0.810616	0.475164	0.320793	0.779249	0.280867
MTCH2	0.390224	0.682173	0.865343	0.772756	0.598741	0.414931	0.862667	0.501767
NDUFAB1	0.575592	0.995263	1.15237	1.12712	0.954121	0.572632	1.13232	0.591923
DPM2	0.258831	0.393131	0.657762	0.648087	0.334118	0.284852	0.588978	0.265275
YBX1	2.20497	2.73609	2.7951	2.74453	2.28216	2.21212	2.85415	2.22878
AP1S1	0.597535	0.866351	1.01073	0.893556	0.532696	0.731792	0.93643	0.529907
DUSP6	0.374461	0.18702	0.476469	0.287398	0.0201967	0.163141	0.3477	0.121784
EIF6	0.800658	1.11264	1.26157	1.25571	0.731328	0.684417	1.26622	0.703541
SRSF2	0.525332	0.796743	0.997632	0.942343	0.575094	0.591151	1.06398	0.580854
MKI67	0.0182315	0.0433986	0.344353	0.158607	0.00672182	0.0201092	1.0268	0.00604407
CKS2	0.118225	0.256256	0.653016	0.454349	0.217935	0.225752	1.61341	0.183712
TXN	2.34509	2.585	2.71197	2.37599	1.94731	2.61464	2.62437	2.6931
GLRX3	0.394534	0.578679	0.813361	0.776288	0.569439	0.406923	0.805995	0.351728
ATOX1	1.06081	1.35484	1.53986	1.44645	1.19536	1.30724	1.43076	1.14365
FBL	0.627618	0.812023	0.98325	0.813903	0.753102	0.577469	0.947091	0.50281
CHI3L1	0.945895	0.320683	0.749746	0.289153	0.429364	0.0736487	0.19296	0.891273
PTX3	0.789249	1.29013	0.963698	0.691525	0.208326	0.816147	0.544789	0.933905
POSTN	0.294548	0.473869	0.294556	1.50225	0.23795	0.135062	0.392285	0.400721
ACTA2	0.683945	1.44372	1.10081	2.38237	0.758147	0.8266	1.51546	0.872994
CTGF	0.839151	0.8999	0.712558	1.93983	0.0414795	0.228697	0.62604	0.281247
PHLDA2	0.134591	0.641902	1.4089	1.86415	0.185183	0.407491	1.3041	0.292688
BGN	1.14959	0.79192	1.35376	2.23521	0.894061	0.570634	1.36071	0.613424
TIMP1	3.50833	3.23026	4.02062	4.54379	3.11048	3.3575	3.81494	3.61967
KRT7	0.0380944	0.156446	0.591444	1.01499	0.0119849	0.0335425	0.793069	0.0827205
G0S2	0.170601	0.392819	0.435902	1.10438	0.864251	0.165655	0.605596	0.179894
EIF4EBP1	0.486979	1.35232	1.344	2.00392	1.35699	0.460095	1.4267	0.524065
NDUFA4L2	0.0478445	0.168451	0.28066	0.844104	0.0726155	0.04617	0.264536	0.431319
SERPINH1	0.903179	1.77947	1.30667	2.3161	1.76736	0.902923	1.59967	0.853701
CYR61	0.757565	1.20712	1.47709	1.95363	0.18829	0.744722	1.22028	0.86594
COL1A1	1.58854	2.73328	1.95839	3.38343	3.67655	1.82105	2.21607	2.38952
SPARC	1.4117	2.32921	1.77548	2.9479	3.08898	1.40022	1.87417	1.71796
SDC2	0.224264	0.319	0.43361	1.12217	0.189007	0.26844	0.524473	0.633222
INHBA	0.336967	0.321341	0.312219	0.972543	0.076642	0.0545453	0.370229	0.228612
SPHK1	0.172387	0.327466	0.942648	1.27869	0.168006	0.168271	0.945753	0.274793
SERPINE1	0.0573692	0.911706	1.63328	1.62123	0.220612	0.0932392	1.38562	0.0540427
C12orf75	0.789839	1.10284	1.58134	1.99042	0.293841	1.31312	1.72749	0.831026
THY1	0.915803	1.88924	1.68116	2.42557	1.3911	1.89825	1.92196	1.35652
COL4A1	0.150155	0.332688	0.156748	0.968127	0.370992	0.155318	0.34081	0.533978
OLFM2	0.034579	0.145529	0.190424	0.732022	0.0380369	0.0631143	0.142275	0.348573
HES4	0.00976958	0.0343884	0.128899	0.66227	0.0214346	0.0358326	0.221975	0.146056
ACTB	3.19632	3.90721	4.30925	4.48574	2.41848	2.92575	4.43294	2.95044
CAV1	1.34462	1.80693	2.87114	2.92645	0.383311	2.57618	2.79966	2.14594
PRSS23	0.965127	0.943605	1.05655	1.72802	0.161323	1.13185	1.29099	0.81792
COL5A3	0.0512954	0.119398	0.186294	0.730942	0.0338438	0.0743345	0.238398	0.280959
COL4A2	0.258518	0.425339	0.28625	1.03239	0.543602	0.248827	0.455521	0.508379
LINC00152	1.08509	1.00403	1.19575	1.71208	0.466175	0.854401	1.17996	1.03381
TNFRSF12A	0.491015	1.06639	1.88795	1.84445	0.20484	0.393899	1.6918	0.389265
LGMN	0.131656	0.246379	0.473111	0.890988	0.11758	0.0914106	0.468262	0.221315
MYL12A	1.80983	2.12559	2.43369	2.75709	1.19932	1.67502	2.48693	1.75323
IER3	0.259345	0.560635	0.613938	1.096	0.803624	0.2416	0.625902	0.392425
CTSC	0.815232	0.752555	1.30277	1.70255	0.496014	1.26713	1.19467	1.16524
TPM1	1.9153	2.3685	2.28123	2.70164	0.940026	1.22175	2.30151	1.0953
LOXL2	0.203463	0.529967	0.466231	0.950776	0.325319	0.0938805	0.450041	0.385369
CALD1	2.78188	2.97791	2.77817	3.54392	2.32585	2.45778	2.94518	3.35139
TRIB3	0.037175	0.218032	0.0988909	0.634068	0.37823	0.07593	0.147873	0.0927315
ARPC2	1.49447	2.21789	2.34282	2.64813	1.60602	1.61837	2.49556	1.66126
MTHFD2	0.130815	0.577321	0.422262	0.979324	0.634023	0.19525	0.476471	0.220768
TUBA1B	1.37486	2.53683	3.44077	3.27458	0.950701	1.13406	3.77118	1.09747
MIR4435-2HG	0.572242	0.552653	0.779716	1.16878	0.299499	0.509556	0.74314	0.592761
CREB3L1	0.157617	0.537829	0.376237	0.969137	0.488962	0.482081	0.631692	0.296101
CYCS	0.411423	0.833599	1.4485	1.50501	0.541286	0.461213	1.44275	0.687021
TAGLN	3.56947	3.01518	2.92065	3.74245	0.994075	0.955994	3.19277	1.9126
MYL9	1.78874	2.35819	1.90669	2.56382	1.22101	1.60632	2.10427	1.61262
ARF4	1.04745	1.50524	1.52343	1.91179	1.38261	1.10469	1.56691	1.03022
PFN1	2.33366	3.27222	3.32989	3.49166	2.39364	2.31668	3.43531	2.20164
TGFB1	0.400608	0.538867	0.726006	1.09811	0.713376	0.435218	0.819218	0.442503
TPI1	1.89627	2.48224	2.9854	2.97943	1.73781	1.81578	2.97414	1.99352
TAGLN2	0.796884	1.4716	1.87539	1.94362	1.01293	1.08507	2.0224	0.749211
ACTN1	0.650825	0.904174	0.921615	1.30754	0.502909	0.533604	1.07186	0.54864
CAV2	0.256293	0.493748	0.956416	1.09867	0.138665	0.599064	0.983322	0.544515
TMED9	0.912104	1.55767	1.65687	1.91225	1.2207	1.03852	1.7337	0.871344
PRELID1	1.01847	1.53021	1.88304	1.96905	1.05403	1.03123	1.92974	0.987988
GARS	0.286333	0.7928	0.643686	1.07034	0.864546	0.329729	0.636896	0.40098
PGK1	0.644815	1.16518	1.52747	1.61104	0.759704	0.698857	1.48731	0.704998
SCG5	0.0432376	0.152696	0.298393	0.558449	0.116986	0.233214	0.259829	0.347925
LRRC59	0.254201	0.703662	1.00612	1.14653	0.429293	0.331099	1.06979	0.324178
UACA	0.464611	0.604067	0.496	0.958263	0.375696	0.388842	0.631463	0.713197
ENO1	1.5296	2.44871	2.91642	2.81254	1.47144	1.27053	2.86667	1.71784
H2AFZ	0.963482	1.54266	2.42008	2.35639	1.29141	1.26071	3.07109	0.99649
SDF2L1	0.24078	0.655058	1.20218	1.14951	0.291334	0.343184	1.0338	0.357319
SEC61G	1.61079	2.01647	2.23141	2.39308	1.65922	1.53119	2.09432	1.57838
CHCHD10	0.380265	0.411671	0.518782	0.923952	0.238684	0.831011	0.557108	0.278859
RHOC	1.39125	1.66212	1.99118	2.13621	1.16958	1.29785	2.11848	1.14584
YIF1A	0.796399	1.30196	1.31357	1.59338	0.950925	0.744875	1.25654	0.845152
EBNA1BP2	0.230869	0.568461	0.932917	1.01726	0.281146	0.288991	0.919993	0.318163
PHGDH	0.174031	0.657873	0.360733	0.917029	1.02329	0.204448	0.580344	0.363034
TUBB6	0.333126	0.883227	1.50175	1.42649	0.411468	0.519786	1.72238	0.532641
COL6A2	2.36326	2.01293	2.34254	2.79349	2.00995	2.35	2.227	2.46842
SLC1A5	0.350905	0.598039	0.449122	0.908688	0.642827	0.186205	0.519563	0.437665
COL1A2	2.23929	2.43829	1.80274	2.82872	2.98113	2.32667	1.92656	2.66516
SLC3A2	0.221453	0.519702	0.381339	0.873615	0.908403	0.314596	0.485167	0.318077
2022-09-11	0.969774	1.30448	0.945924	1.54294	0.672812	1.29035	1.17948	0.748724
ATP6V0B	0.529139	0.724859	1.06308	1.24701	0.849352	0.625164	1.11367	0.660193
EPS8	0.499115	0.715256	0.689922	1.07169	0.550019	0.504416	0.704324	0.781323
DYNLT1	1.04617	1.26655	1.67693	1.72195	0.947903	0.875177	1.60126	0.956512
PFDN2	0.631458	0.943206	1.3764	1.42125	0.773551	0.689702	1.37306	0.738314
KDELR2	1.3405	1.86743	1.69873	2.03737	1.44337	1.09691	1.77129	1.20965
PSAT1	0.00984497	0.326299	0.100982	0.556571	0.563804	0.0236857	0.195535	0.084591
FGF1	0.00998488	0.0700984	0.239788	0.454072	0.00234662	0.0126545	0.375257	0.0363732
POMP	1.48196	1.86871	2.09149	2.22949	1.53087	1.54559	2.10446	1.60186
CLIC1	1.75581	2.08676	2.52316	2.52144	1.51584	1.75514	2.66929	1.45927
CAP1	0.680858	1.13345	1.17822	1.42045	0.710041	0.797384	1.30378	0.767058
EIF5A	0.749672	1.14519	1.39637	1.48724	0.391614	0.785466	1.50363	0.741091
CFL1	2.47086	3.04257	3.21161	3.26945	1.99163	2.32547	3.33746	2.2378
VIMP	0.574526	0.819441	0.984501	1.2377	0.61149	0.665149	1.08365	0.806075
DKK3	0.147953	0.257592	0.222825	0.641175	0.15592	0.72747	0.371422	0.422459
SRA1	0.390186	0.72913	0.812605	1.04263	0.632147	0.347187	0.86244	0.429355
SERP1	0.919906	1.31177	1.33958	1.60124	1.28434	0.946046	1.30133	0.983933
S100A16	0.898662	1.50009	2.15813	1.87038	0.595313	0.855503	1.89648	0.990842
FOXS1	0.00239127	0.0152966	0.0473882	0.348078	0.00184959	0.00442287	0.150399	0.0619846
PDGFRB	0.528408	0.41152	0.34752	0.895448	0.251792	0.687347	0.5135	0.878541
SARS	0.539071	0.768377	0.614577	1.06757	0.930153	0.586951	0.696469	0.649196
AP2S1	1.90556	2.14587	2.15786	2.46521	2.19886	1.625	2.31305	1.82561
MARCKSL1	0.82439	0.610921	0.460518	1.02959	0.939267	0.643289	0.685878	0.3943
NME1	0.613484	1.33002	1.73954	1.58046	0.55399	0.460123	1.59999	0.544547
P4HA2	0.192846	0.563647	0.556444	0.872798	0.988002	0.326465	0.511135	0.270527
RANBP1	0.799802	1.24626	1.97373	1.74012	0.675362	0.7933	2.01386	0.797358
ILK	0.54676	0.836901	0.886495	1.11906	0.523451	0.62221	1.01067	0.517445
SNRPB	0.643661	1.13928	1.65006	1.56096	0.86398	0.749562	1.74016	0.773289
SRM	0.184909	0.432298	0.745178	0.783771	0.307835	0.232348	0.575862	0.299462
PPP4C	0.667956	0.977495	1.10201	1.2933	0.808033	0.770916	1.21217	0.725684
RAN	1.27294	1.81875	2.37098	2.24302	1.46469	1.18409	2.58406	1.26694
NTMT1	0.334928	0.506498	0.81107	0.917643	0.338822	0.401214	0.830771	0.4444
MYDGF	1.35366	1.78313	1.97134	2.05489	1.23535	1.38115	1.98429	1.31024
ALDOA	2.2509	2.58184	2.69209	2.85311	2.31704	2.10288	2.71089	2.1051
PSMA7	1.54184	1.99861	2.32725	2.32708	1.60995	1.44813	2.36457	1.64267
MSC	0.0555613	0.0909747	0.0970373	0.404092	0.0662037	0.120321	0.138117	0.0871309
PTRF	1.11124	1.53637	1.68432	1.84212	0.504047	1.28672	1.78449	1.65083
COL6A1	2.13155	1.88929	1.97493	2.43344	1.74778	1.95669	1.90697	2.21124
EIF2S2	0.929752	1.32208	1.20348	1.56733	1.38591	0.992979	1.29758	1.14091
ASNS	0.0395489	0.258761	0.128741	0.459118	0.257513	0.0360238	0.185849	0.075854
SSR3	0.82351	1.48505	1.84628	1.77448	1.44674	0.75064	1.7389	0.779805
EMP1	0.593704	0.675562	1.32029	1.24455	0.152253	0.557099	1.30665	0.845731
TOMM40	0.14068	0.312869	0.696675	0.729885	0.224413	0.215747	0.694837	0.231604
SFRP2	0.0126817	0.0529416	0.0473468	0.35642	0.0258522	0.754969	0.0738254	0.634341
DDX21	0.284561	0.524074	0.732614	0.889365	0.365733	0.359901	0.831257	0.573885
NREP	0.261596	0.761188	0.339651	0.833444	0.884935	0.265459	0.453711	0.383782
SNAI2	0.483824	0.600773	0.463997	0.902524	0.811937	0.565217	0.570146	0.593997
PSMD8	1.00345	1.42665	1.54058	1.6779	1.23952	1.01201	1.5832	0.908589
MANF	0.514851	0.797013	1.15147	1.16339	0.598569	0.536147	1.10936	0.51404
NR2F1-AS1	0.106746	0.154918	0.154158	0.451685	0.2197	0.246354	0.283903	0.120025
ITGA5	0.159333	0.291271	0.388294	0.600717	0.16776	0.185974	0.502251	0.202069
THBS1	1.07868	0.83688	0.402571	1.26084	0.0648638	1.18666	0.673269	0.784905
EVA1B	0.906021	1.009	1.03298	1.46323	1.23342	1.4925	1.18777	1.20325
S100A11	2.53315	3.0623	3.19244	3.23302	2.24411	2.67667	3.15937	2.26985
OAF	0.042131	0.210655	0.684974	0.60889	0.189022	0.477795	0.45976	0.503235
LIMS1	0.456306	0.615709	0.777216	0.982746	0.864613	0.479145	0.715669	0.497065
SH3BGRL3	2.19968	2.86564	3.29079	3.08803	1.49897	2.40729	3.12717	1.97706
GSTO1	0.953969	1.33559	1.84111	1.74251	1.33017	1.14049	1.80723	0.842032
RSU1	0.489774	0.691342	0.768104	0.97167	0.320316	0.556571	0.786806	0.589129
FKBP11	0.505747	0.844253	0.88918	1.07412	0.902497	0.401844	0.780369	0.512558
MYL12B	1.51548	1.82836	1.9747	2.10967	1.35185	1.7296	1.9828	1.70158
CD59	1.70651	1.77885	2.40435	2.3446	0.841087	2.06526	2.32472	2.00248
SRSF7	0.549486	0.748698	1.21471	1.16809	0.451197	0.547474	1.26608	0.617227
LDHA	1.72417	2.39197	2.92188	2.70346	1.9504	1.66295	2.90282	1.81746
DDIT4	0.285568	1.05142	0.335812	1.00513	1.69622	0.132034	0.537563	0.227256
PYCR1	0.1903	0.658057	0.338182	0.690574	0.458569	0.113874	0.41602	0.16974
NAA10	0.640717	0.926052	1.14885	1.20227	0.763554	0.546482	1.08533	0.614798
CYC1	0.723757	1.06293	1.38634	1.39352	0.921472	0.71626	1.41453	0.773026
RABAC1	1.58901	1.83207	1.85432	2.11788	1.75458	1.69879	1.81983	1.72678
RRAS	0.886425	1.10493	1.13445	1.35861	0.599645	1.05487	1.15764	1.03688
CRYAB	0.45665	0.412138	1.15121	1.06948	0.0698578	0.716866	1.11015	0.715161
HNRNPAB	0.322022	0.603423	1.01182	0.986066	0.498051	0.420944	0.994453	0.549308
WDR1	0.483373	0.882857	0.958798	1.07582	0.473188	0.443769	1.06624	0.470887
PLP2	0.93583	1.1478	1.44617	1.44373	0.906134	0.70792	1.61129	0.557261
VASP	0.17681	0.346592	0.303784	0.583747	0.203237	0.196884	0.503629	0.189525
TK1	0.122594	0.506137	1.08039	0.847902	0.0296039	0.0989321	1.44935	0.050756
COL15A1	0.0114101	0.0576887	0.0595403	0.333328	0.3021	0.10385	0.0807917	0.0550881
ARPC5	1.00126	1.41531	1.48469	1.60441	0.713833	1.00223	1.60909	1.14052
PGAM1	0.896133	1.43582	1.78105	1.69804	1.05166	0.979716	1.80749	0.995548
XBP1	0.336462	0.653287	0.595117	0.862656	0.64598	0.425594	0.666396	0.363004
CALM1	1.40629	1.86588	2.00835	2.0463	0.996101	1.3877	2.11297	1.49897
KCNG1	0.0108941	0.0794736	0.0748029	0.307561	0.12349	0.0110025	0.101167	0.0152418
TGFB1I1	0.701314	0.970139	0.7791	1.14725	1.00096	0.730497	0.86328	0.469064
COL5A2	0.430485	0.695326	0.28948	0.893511	1.02593	0.540332	0.427063	0.808115
RBM3	1.72769	1.97016	1.95524	2.14508	1.72987	1.371	1.98977	1.40498
HERPUD1	0.612004	0.84453	0.625842	0.990526	0.831671	0.507503	0.623707	0.447583
MYL6	2.96455	3.33992	3.26094	3.42568	2.42451	2.68654	3.39479	2.72745
RCAN1	0.267553	0.198298	0.235305	0.463354	0.0670694	0.101614	0.233603	0.221309
NOTCH3	0.122449	0.0898696	0.103453	0.413547	0.040498	0.069027	0.185717	0.368861
TIMM17A	0.35981	0.640489	0.819457	0.88942	0.422899	0.366673	0.823064	0.409439
HSPA5	0.900248	1.47435	1.37568	1.58988	1.37674	1.08148	1.30627	0.933025
CDC42EP1	0.248346	0.434495	0.422278	0.662905	0.378936	0.265726	0.516219	0.244061
MRPL36	0.532271	0.685696	0.925509	1.01458	0.593017	0.590253	1.00166	0.563337
CRIP2	0.412727	0.357107	0.460549	0.65649	0.0794199	0.150524	0.531533	0.271056
PPP1CA	0.639983	1.03208	1.18428	1.26302	0.896292	0.69923	1.29412	0.617481
PSME2	0.64677	1.12651	1.32624	1.32272	0.592567	0.679504	1.44901	0.699718
ARF1	0.923872	1.33376	1.41248	1.56283	1.32947	1.02672	1.63213	0.956389
TMEM50A	1.24553	1.20193	1.57129	1.63158	0.699105	1.17398	1.62226	1.18843
ATF5	0.0663563	0.158819	0.115619	0.375176	0.234092	0.104112	0.161079	0.134164
TUBB2A	0.119504	0.374338	0.408415	0.568746	0.105349	0.249017	0.520173	0.177682
SEC61B	1.69453	2.04408	2.16026	2.22443	1.76062	1.60137	2.0689	1.6026
NGF	0.0306144	0.0880076	0.325367	0.37884	0.00550559	0.0441204	0.230884	0.0899667
PDLIM7	0.847657	1.30205	1.17043	1.34171	0.836591	0.52047	1.17684	0.636332
PLAUR	0.339628	0.499046	1.06386	0.905355	0.520689	0.258602	0.942294	0.174901
IMP4	0.255972	0.44	0.653684	0.707965	0.299854	0.235487	0.622495	0.255127
AP2M1	1.27019	1.73563	1.79001	1.91116	1.56582	1.44072	1.79286	1.41806
RNH1	0.958569	1.34505	1.57785	1.61032	1.09511	1.34046	1.51045	1.14091
GUK1	1.57134	1.79801	2.18742	2.12251	1.51403	1.58471	2.09963	1.71403
PRMT1	0.618402	0.9673	1.19504	1.1947	0.65991	0.624719	1.19271	0.604966
CCT5	0.395497	0.74994	1.11513	1.04261	0.607571	0.38945	1.1832	0.45114
TBCB	0.841538	1.08527	1.22812	1.30383	0.544481	0.800585	1.29053	0.802961
TMEM208	0.46802	0.633365	0.788968	0.926846	0.666954	0.460832	0.817921	0.48222
GTF3C6	0.626181	0.870962	1.02135	1.11416	0.619344	0.638828	1.05656	0.683059
C1orf122	1.38187	1.06854	1.11799	1.44851	0.821879	0.991042	1.09403	1.35583
TMEM167A	0.696115	0.905532	0.964794	1.13132	0.803251	0.589497	1.02503	0.625237
C1QBP	0.622507	1.04721	1.40328	1.29824	0.859636	0.666705	1.2722	0.656877
CDH13	0.0712247	0.139799	0.160425	0.385083	0.0739043	0.150323	0.163445	0.137026
ADRM1	0.50232	0.764289	1.0841	1.07572	0.638677	0.557516	1.09375	0.572549
SEPW1	0.584653	1.04013	1.08528	1.15667	0.719667	0.636411	1.07628	0.606809
ACTR3	0.465121	0.816779	0.752954	0.965594	0.478768	0.609023	0.875362	0.484237
TPM2	2.99309	3.15032	2.9629	3.21011	2.52318	2.23662	3.04252	2.20414
LRRFIP1	0.234105	0.379448	0.413928	0.61928	0.232639	0.291748	0.535346	0.254561
MSRB3	0.329446	0.548555	0.404214	0.685092	0.207755	0.276786	0.595696	0.206947
BNIP3	0.648044	0.951099	1.26969	1.18575	0.708422	0.713554	1.17913	0.610489
DESI1	0.169937	0.269894	0.31842	0.506833	0.274571	0.174613	0.31098	0.171255
RER1	0.787721	1.0044	1.17518	1.24767	0.831878	0.653722	1.20634	0.699685
SLC16A3	0.485659	0.95999	1.16772	1.11951	0.899886	0.401711	1.07842	0.209255
PCMT1	0.408865	0.665762	1.06904	0.997347	0.413476	0.517422	1.11989	0.459668
TIMM13	1.05314	1.31281	1.59015	1.58016	1.26469	1.02795	1.45108	1.0681
SRSF9	0.851437	1.14472	1.41658	1.46754	1.22509	1.10731	1.42216	1.03903
TNFAIP6	0.384881	0.226363	0.144503	0.56448	0.547947	0.225708	0.225578	0.335429
NDUFS6	0.935746	1.33914	1.58177	1.54455	0.890311	0.971523	1.53491	1.06121
RGMB	0.119301	0.174033	0.44448	0.506043	0.0579725	0.256537	0.392709	0.212117
LMNA	1.58578	1.9828	2.51167	2.31368	0.952449	1.83316	2.58257	1.66686
REEP5	0.528364	0.675747	0.803209	0.932429	0.44948	0.495942	0.866103	0.688021
YWHAH	0.308016	0.484894	0.873054	0.840133	0.30986	0.532648	0.927654	0.483869
HAX1	0.561403	0.746764	0.672593	0.939224	0.702248	0.567995	0.803096	0.554215
PLAC9	1.22405	0.928334	1.40975	1.56817	0.805596	1.45626	1.16592	1.99866
TAX1BP3	0.748011	0.977998	1.1664	1.28013	0.972015	1.09097	1.11099	0.925373
FUOM	0.27721	0.374687	0.497741	0.61458	0.217507	0.248226	0.465574	0.201054
SNU13	1.12152	1.39785	1.69407	1.65003	1.15111	1.11402	1.56601	1.14369
RALA	0.373739	0.506161	0.665752	0.782998	0.358151	0.621707	0.68168	0.462283
CDC37	0.606048	0.925835	1.02727	1.10659	0.767196	0.633328	0.9974	0.60641
ARHGDIA	0.60684	0.866427	1.10893	1.13114	0.542039	0.741494	1.24244	0.675525
NOP10	1.21397	1.42001	1.74021	1.71218	1.21519	1.24971	1.66556	1.28982
RRP7A	0.187412	0.336836	0.571678	0.60727	0.292177	0.163247	0.585418	0.174816
CIB1	0.790353	0.997315	1.21147	1.22897	0.593228	0.79567	1.20348	0.745482
COL6A3	1.83454	1.37522	1.50736	1.97927	1.43661	1.68727	1.49789	1.86667
NDUFB2	1.35461	1.62307	1.85189	1.83689	1.08434	1.32243	1.73782	1.48961
SOD3	0.174441	0.236244	0.477787	0.692196	0.0795659	1.06319	0.326211	0.807665
FXYD5	0.982428	1.23961	1.65045	1.6255	1.11061	1.7149	1.61761	0.807888
PTS	0.325063	0.410097	0.653019	0.694798	0.270683	0.220297	0.675848	0.222741
EIF5	0.919815	1.07873	1.14784	1.37481	1.21236	1.05298	1.35705	1.08206
KDELR3	0.481731	0.846601	0.77111	0.926389	0.503317	0.446301	0.758876	0.504164
PSMD7	0.584022	0.854162	1.11613	1.11271	0.726198	0.550085	1.14952	0.61604
IGFBP7	2.64087	2.12046	1.61974	2.50948	1.72551	1.72268	1.85506	2.2452
CEBPG	0.0951694	0.211453	0.197395	0.409227	0.201897	0.108816	0.23707	0.126558
PDLIM2	1.37959	1.52421	1.33079	1.69075	1.22637	1.59675	1.40717	1.44418
NOP16	0.0961034	0.246518	0.552123	0.525573	0.117595	0.108584	0.529638	0.186224
ARPC1B	1.36622	1.83681	2.03791	1.98733	1.47524	1.63298	1.94662	1.27569
PTGIR	0.0543097	0.146646	0.261914	0.402304	0.0671697	0.226701	0.232888	0.127482
MRPL41	0.886039	1.2251	1.46384	1.44545	0.972438	0.964826	1.46035	1.04764
WDR18	0.216456	0.472601	0.480439	0.614687	0.325448	0.167603	0.516167	0.203221
MIF	0.798539	1.01271	1.23353	1.25242	0.739593	0.744288	1.16239	0.900428
OSTC	1.31175	1.64555	1.52557	1.78561	1.76479	1.16733	1.51864	1.35801
SPOCD1	0.353905	0.345789	0.365549	0.564608	0.0704887	0.196095	0.379625	0.175135
DRAP1	1.48488	1.77673	2.56473	2.17461	1.03369	1.36244	2.36537	1.35762
NANS	0.300012	0.659965	0.807732	0.810616	0.475164	0.320793	0.779249	0.280867
SEC13	0.542197	0.893653	0.867925	1.00405	0.780258	0.49922	0.89054	0.489862
ATP5B	1.04102	1.30731	1.4719	1.50695	1.25284	0.8718	1.48808	0.963037
CALU	1.00139	1.39593	1.35501	1.56276	1.31339	1.14977	1.4592	1.12749
RAC1	0.566124	0.715787	1.04537	1.11706	1.12581	0.989842	0.965917	0.946886
GOLT1B	0.183087	0.288381	0.36282	0.509812	0.234261	0.164998	0.43	0.171461
GMPPB	0.106307	0.227525	0.394648	0.461006	0.170878	0.0926552	0.407556	0.100438
DAD1	1.18498	1.41842	1.64998	1.65653	1.08699	1.19134	1.61321	1.23347
TCEB1	0.823528	1.04126	1.3298	1.31108	0.862248	0.86478	1.34875	0.87782
FKBP1A	1.47987	1.7964	2.08954	2.01576	1.29048	1.65849	1.9953	1.42584
COPE	1.07373	1.50688	1.56756	1.61208	1.21607	1.12651	1.55685	0.964703
ATG101	0.239482	0.395368	0.481805	0.609569	0.311701	0.340886	0.535822	0.303714
PA2G4	0.599507	0.836047	1.35499	1.18437	0.697725	0.665844	1.31506	0.711768
KRT10	0.828361	1.1273	1.26694	1.36458	1.17255	0.979583	1.32492	1.12453
EIF4E2	0.509195	0.651364	0.678441	0.85223	0.642232	0.417441	0.731285	0.470629
CXXC5	0.51957	0.482663	0.500107	0.755778	0.405371	0.59187	0.62765	0.587469
SLC29A1	0.030388	0.0514217	0.203515	0.292524	0.0281767	0.0764569	0.167126	0.0318456
COL5A1	0.251864	0.534276	0.253519	0.69446	1.2324	0.256831	0.295696	0.44276
FERMT2	0.526141	0.678469	0.621042	0.838695	0.393757	0.481013	0.635601	0.78489
PLOD1	0.260271	0.379465	0.411912	0.591733	0.393808	0.26565	0.44015	0.237589
UBE2S	0.32303	0.622747	1.11624	1.16173	0.495755	0.374366	2.34474	0.377569
GADD45GIP1	1.33051	1.55008	1.80693	1.75766	1.10015	1.20739	1.81113	1.23174
PEA15	0.275635	0.381278	0.516091	0.629114	0.100475	0.398824	0.545068	0.419074
BOLA3	0.221763	0.495343	0.805793	0.71827	0.185409	0.269157	0.787445	0.320242
CHCHD2	2.08898	2.31011	2.43995	2.49398	2.11172	2.00183	2.50291	1.92748
RP11-14N7.2	0.168477	0.614719	0.68545	0.78961	0.757926	0.52863	0.71836	0.602217
LIMD2	0.221846	0.226732	0.212103	0.420874	0.253263	0.0939017	0.204273	0.0958805
UNC5B	0.0574382	0.0881263	0.0459058	0.290677	0.120128	0.153698	0.0820972	0.0543973
PSMC3	0.539875	0.802148	1.02991	1.01766	0.568788	0.485904	1.1236	0.503117
MLF2	0.775765	1.06339	1.09921	1.23156	0.898902	0.805343	1.32634	0.781107
CBR1	0.666539	0.813532	1.1082	1.08453	0.556876	0.791779	1.0012	0.808419
COTL1	0.542078	0.945076	1.34236	1.14197	0.789612	0.42286	1.14359	0.442034
PELO	0.144714	0.276502	0.315727	0.468479	0.271256	0.184332	0.346446	0.172418
LOX	0.363924	0.518959	0.571697	0.693471	0.26018	0.462695	0.489756	0.359526
RCN3	0.906237	1.00781	0.866143	1.15772	0.90076	0.631541	0.907368	0.541836
COL18A1	0.14299	0.122274	0.137617	0.432084	0.246149	0.434991	0.159805	0.583113
SNRPA1	0.166813	0.370138	0.685716	0.61674	0.16759	0.171833	0.736267	0.20695
DPM2	0.258831	0.393131	0.657762	0.648087	0.334118	0.284852	0.588978	0.265275
DAPK3	0.201354	0.286841	0.28559	0.484912	0.224077	0.266827	0.334233	0.23057
PSMD13	0.335332	0.539805	0.709069	0.754065	0.45919	0.367723	0.738141	0.371433
ANGPT2	0.0228131	0.0370559	0.0466407	0.209743	0.0191394	0.0130365	0.06676	0.0351633
EIF6	0.800658	1.11264	1.26157	1.25571	0.731328	0.684417	1.26622	0.703541
SPCS3	0.32805	0.58375	0.755066	0.773097	0.41435	0.378392	0.75994	0.321683
AUP1	0.297545	0.445078	0.674325	0.718604	0.517797	0.384252	0.65931	0.386311
IKBIP	0.470481	0.698538	0.882789	0.927154	0.530494	0.517986	1.05774	0.504441
GADD45B	0.228893	0.329797	0.275369	0.444103	0.113155	0.155316	0.290304	0.204231
NHP2	0.854776	1.26217	1.52802	1.40296	0.6899	0.789424	1.4699	0.879839
ARPC5L	0.355158	0.545826	0.847833	0.81538	0.45992	0.380982	0.926516	0.43077
NDUFAF2	0.346419	0.599874	0.73383	0.772702	0.374889	0.501994	0.621002	0.484493
TUBA1A	1.22855	1.53904	1.63721	1.65148	0.601599	1.13468	1.67518	0.99889
ISOC2	0.485899	0.726749	0.84241	0.902127	0.518678	0.439595	0.917374	0.651493
C11orf24	0.117259	0.247804	0.347542	0.449768	0.112882	0.115938	0.471083	0.160696
TGM2	0.438522	0.91754	0.138138	0.104046	2.16841	0.0874496	0.245261	0.0725918
RBP1	0.216006	0.38085	0.0256343	0.0278671	1.60312	0.0382592	0.0709492	0.0396438
TGFBI	1.60049	1.68797	1.16341	1.58098	3.11224	0.676625	1.04049	2.02057
SPON2	0.163893	1.03573	0.388824	0.999742	2.45657	1.64781	0.456989	0.555298
DCN	1.23841	1.80788	1.11579	1.0335	3.48719	3.20075	0.869364	2.83424
LUM	0.658949	1.37943	0.408949	0.688789	2.80652	2.3987	0.443582	1.70523
PTGDS	0.231932	0.0445306	0.0155787	0.0217555	1.29737	0.625006	0.0142596	0.363337
MEG3	0.539951	0.883774	0.42041	0.576254	2.02889	1.02804	0.424433	0.503272
QPRT	0.34819	0.720105	0.145071	0.195976	1.86294	1.01711	0.23409	0.320838
COL3A1	1.26085	1.79377	0.825528	1.88895	3.17849	1.59232	0.880253	2.60902
IGF2	0.149663	0.189723	0.00949668	0.00710356	1.07472	0.00614239	0.0287855	0.0515825
PMP22	0.446144	0.592671	0.452279	0.48359	1.75345	0.830967	0.507666	0.592868
TCEAL4	0.977473	1.2353	0.753178	0.762118	2.14258	1.17422	0.751375	1.03231
MFAP4	0.0757721	0.143285	0.0575378	0.0596604	1.35577	1.25054	0.0186382	0.299365
LSP1	0.195057	0.906343	0.509562	0.699723	1.70827	0.0274314	0.541678	0.129898
PLIN2	0.582284	1.11626	0.854807	0.803475	1.9977	1.00076	1.00868	0.601057
RPS4Y1	0.0447557	1.08187	0.0886084	0.100146	2.23865	2.20123	0.237128	2.09315
SERPINF1	1.33248	0.95447	0.615046	0.567206	2.21852	1.72982	0.347369	1.47379
MEST	0.386169	0.750036	0.0833915	0.0379714	1.33506	0.0988548	0.174184	0.53397
CYB5A	0.55513	1.09772	0.630977	0.466877	1.84182	0.796693	0.554804	1.42619
PLTP	0.204276	0.235054	0.127616	0.102647	1.15197	0.313954	0.09159	0.276287
FBLN1	0.632604	0.526104	0.260696	0.237368	1.69156	1.80304	0.264737	0.539636
COL1A1	1.58854	2.73328	1.95839	3.38343	3.67655	1.82105	2.21607	2.38952
TKT	1.5556	1.57111	0.973348	1.08941	2.40225	1.5404	1.13098	1.39669
TSC22D3	0.0692546	0.376518	0.0400499	0.0854804	1.03233	0.0693686	0.092664	0.0427691
MGST1	1.61456	1.49655	1.98411	1.57492	2.59338	0.985331	1.69229	1.59444
CRISPLD2	0.191195	0.348669	0.0540726	0.114241	1.13314	0.0632463	0.0974171	0.131444
MMP2	1.48686	1.27832	0.951247	0.616242	2.30533	1.76567	0.711018	1.32537
LMCD1	0.128581	0.732622	0.183765	0.362286	1.34395	0.191471	0.146054	0.101013
DDIT4	0.285568	1.05142	0.335812	1.00513	1.69622	0.132034	0.537563	0.227256
ATF4	0.890614	1.01443	0.504743	0.940349	1.86481	1.03628	0.767054	0.789913
RAMP1	0.0195428	0.0497864	0.0101708	0.0097458	0.794696	0.0573387	0.0114192	0.00816594
MATN2	0.058845	0.135783	0.0129736	0.00559371	0.88889	0.149831	0.0311412	0.0540208
HSPB6	0.288309	0.623082	0.537441	0.392112	1.38884	0.538891	0.367048	0.671462
APOE	1.69437	0.4109	0.478452	0.81472	2.08546	0.648007	0.296863	0.664298
SAT1	0.938201	0.62096	0.586334	0.646573	1.61455	0.878291	0.596766	0.958674
PLD3	0.903272	0.797385	0.500152	0.545051	1.63755	0.947697	0.473072	0.916263
IGFBP5	0.94776	0.647112	1.36478	1.21613	2.05322	0.673661	1.03378	1.36284
FTL	4.60924	4.46976	4.10246	4.22396	5.39271	5.21769	3.96022	4.83903
SQSTM1	0.879739	0.845228	0.661094	0.575253	1.80221	1.5918	0.603062	1.214
PXDN	0.335554	0.615972	0.269281	0.435838	1.26984	0.292321	0.329637	0.376166
PNRC1	0.992671	0.869465	0.362241	0.469164	1.71669	1.20112	0.376487	1.24415
PTGER2	0.0885262	0.327325	0.213024	0.0749953	0.92624	0.0227636	0.119878	0.0301498
SPARC	1.4117	2.32921	1.77548	2.9479	3.08898	1.40022	1.87417	1.71796
NID1	0.199452	0.211098	0.118769	0.183808	0.996086	0.314764	0.132085	0.320375
MORF4L2	0.957393	1.44859	1.23313	1.43302	2.03654	0.995639	1.50116	1.01516
SMYD3	0.0950398	0.377311	0.227811	0.197103	0.921042	0.102047	0.160038	0.138224
COL5A1	0.251864	0.534276	0.253519	0.69446	1.2324	0.256831	0.295696	0.44276
CEBPD	0.302451	0.362088	0.102589	0.109667	1.01516	0.500674	0.101133	0.610663
ANGPTL1	0.00538463	0.0536799	0.00353025	0.00788521	0.712984	0.056838	0.00728532	0.0617632
BST2	0.203325	0.225066	0.062749	0.0549072	0.771074	0.0682583	0.0728437	0.357689
DPT	0.00486532	0.024428	0.0149929	0.0177878	0.591873	0.0854587	0.00417074	0.0263917
P4HA3	0.243896	0.0980121	0.0345094	0.0559895	0.83902	0.0315716	0.0527291	0.0502404
C1orf21	0.472789	0.387091	0.243999	0.132558	1.10749	0.40666	0.228542	0.301848
MFGE8	0.424076	0.625818	0.233919	0.625335	1.29707	0.653029	0.31863	0.614031
PLAGL1	0.222657	0.2279	0.124857	0.113468	0.844145	0.305796	0.104829	0.220832
CD7	0.00147533	0.0278656	0.00488841	0.00256753	0.498369	0.0168461	0.00341581	0.0678955
IMPA2	0.123207	0.239287	0.195221	0.113834	0.82797	0.209102	0.158081	0.167341
ANTXR1	0.392248	0.314651	0.110779	0.11347	0.945081	0.344536	0.125416	0.205629
IL1R1	0.534537	0.390975	0.159971	0.109365	1.09689	0.75914	0.137712	0.580138
MDK	1.89558	1.40699	0.494661	0.458063	2.03832	1.46004	0.621293	0.735829
MFAP2	0.140085	0.259339	0.25305	0.401228	0.923604	0.516298	0.256729	0.174821
BTG1	1.44094	0.779733	0.609366	0.750032	1.75846	1.56264	0.794536	1.41146
SNHG7	0.923115	0.718244	0.432127	0.483585	1.4433	1.34664	0.617367	0.903404
GJA1	1.08885	0.656349	0.176626	0.06623	1.21364	0.365819	0.237954	0.261549
COL14A1	0.587096	0.192597	0.0381468	0.0786968	0.870317	0.35453	0.0556269	0.371909
LSAMP	0.0227622	0.0451997	0.00523788	0.00476085	0.602166	0.161943	0.0099364	0.0418165
LMO3	0.00573886	0.0671723	0.00347083	0.0011542	0.562931	0.00115548	0.0126809	0.00395247
TXNIP	1.38064	0.808907	0.333561	0.372711	1.58247	1.10277	0.402158	1.12975
ECH1	0.604566	0.799263	0.371332	0.363825	1.19454	0.617624	0.404779	0.592202
EEF2	2.64438	2.49986	1.98753	2.15217	3.02563	2.61585	2.0353	2.45011
MMP23B	0.00809274	0.190019	0.0313566	0.0356271	0.581695	0.0209723	0.0303937	0.0263595
NUPR1	1.21808	1.29207	0.722123	1.55532	2.07294	2.07415	0.891506	1.82378
PITX1	0.0353729	0.131194	0.0159435	0.00770764	0.56076	0.0423079	0.0399347	0.00671967
EIF3E	1.75566	1.50363	1.24799	1.20248	2.16269	1.94776	1.19722	1.60159
RAB13	2.05857	1.7693	1.55956	1.33672	2.40425	1.94779	1.42164	2.05551
CCNI	1.79926	1.71867	1.45217	1.62947	2.31389	1.96846	1.57342	1.73579
AZI2	0.474787	0.472614	0.208742	0.300096	0.990769	0.524368	0.278484	0.555152
RPS26	1.79854	2.33242	2.1849	1.97242	2.65088	1.71087	2.08439	1.76299
SPTSSA	0.348874	0.520113	0.573177	0.606971	1.08362	0.590545	0.620498	0.714148
RAB20	0.0794845	0.0671825	0.0252916	0.031068	0.555916	0.032502	0.0265806	0.0229384
FKBP10	0.887178	0.93143	0.715207	0.973971	1.45742	0.820753	0.730263	0.589142
EIF1	3.06553	3.0205	2.70449	3.07983	3.55414	3.02754	2.8869	2.92708
KRT8	0.0396008	0.813302	0.0875817	0.0534546	0.957652	0.0431073	0.172079	0.0264128
SULF2	0.141082	0.0976663	0.014584	0.0378132	0.616122	0.184009	0.0228215	0.196282
HAND2	0.00325843	0.17566	0.119399	0.0547767	0.590295	0.0624154	0.106549	0.0532086
BASP1	1.44968	1.16192	1.18651	1.26023	1.81095	1.18849	1.17077	0.795497
SLC12A8	0.00480003	0.23126	0.019902	0.0203651	0.55683	0.00841684	0.0415178	0.00653883
BAMBI	0.0154143	0.10563	0.0223367	0.0115831	0.484347	0.0207915	0.0185878	0.0324724
NDN	0.505248	0.555621	0.584624	0.545371	1.07531	0.600994	0.465593	0.50056
SAT2	0.770506	0.591113	0.457356	0.524473	1.20628	0.951065	0.523459	0.818093
CCNG1	0.717467	0.690656	0.279361	0.264997	1.1288	1.04089	0.421277	0.568824
ABHD5	0.19864	0.146054	0.145161	0.0747704	0.621644	0.106744	0.11469	0.0813997
HAND2-AS1	0.00187335	0.127108	0.0227184	0.0109039	0.503186	0.0193858	0.0360876	0.0123237
DDIT3	0.16669	0.268204	0.132381	0.364985	0.716851	0.288461	0.17352	0.261031
STAR	0.0169228	0.0832165	0.00604979	0.00511114	0.481845	0.075596	0.00972504	0.131048
KCNQ1OT1	0.570674	0.586818	0.209011	0.22464	0.940684	0.441324	0.248988	0.533035
PHACTR2	0.252393	0.432756	0.267317	0.271732	0.798305	0.297086	0.273109	0.318303
IGFBP3	1.13872	1.05447	0.760007	0.536102	1.46302	1.38568	0.504314	0.556696
ORAI3	0.185177	0.210079	0.065159	0.086415	0.650517	0.396982	0.0839721	0.158673
HSBP1L1	0.264754	0.239665	0.11078	0.0633782	0.668022	0.34866	0.0972648	0.157007
NPM1	2.63143	2.76479	2.52675	2.34487	3.09986	2.42128	2.51129	2.40415
NNMT	2.45679	2.30827	1.3701	1.62523	2.62522	1.74341	1.43907	1.78498
IL6ST	0.853727	0.742066	0.314424	0.257146	1.17297	0.91237	0.339433	1.00395
EIF3H	1.40156	1.40458	1.17068	1.13291	1.83376	1.41455	1.15732	1.29252
RAB31	0.519344	0.435671	0.382937	0.490737	0.976847	0.435564	0.49028	0.460681
CDKN1C	0.208684	0.0997532	0.0166705	0.0190193	0.536633	0.187818	0.0267347	0.147993
SNHG8	1.14049	0.890541	0.469376	0.460867	1.37041	1.30253	0.494822	0.86044
TNPO1	0.296161	0.478617	0.256085	0.246693	0.814716	0.37357	0.32954	0.320029
HEBP1	0.668863	0.595792	0.567978	0.504479	1.09455	0.669239	0.558119	0.613096
CUX1	0.231271	0.307002	0.113217	0.135956	0.673211	0.243314	0.123723	0.205187
TCEAL1	0.213364	0.228322	0.109619	0.100839	0.602613	0.313295	0.112775	0.258231
APOC1	0.51528	0.264187	0.262188	0.25669	0.786497	0.35879	0.137674	0.278122
PHGDH	0.174031	0.657873	0.360733	0.917029	1.02329	0.204448	0.580344	0.363034
SHMT2	0.265948	0.598509	0.470491	0.720878	0.978975	0.286074	0.525341	0.285458
TEX29	0.00345443	0.0785755	0.00848265	0.00334825	0.448074	0.143146	0.014568	0.0215582
COL1A2	2.23929	2.43829	1.80274	2.82872	2.98113	2.32667	1.92656	2.66516
PPA1	0.886832	1.25266	0.962585	0.924326	1.49685	0.95876	0.985243	0.722219
RPP25	0.029205	0.133208	0.199551	0.225703	0.576088	0.101807	0.167768	0.0415748
DNAJC1	0.384939	0.46239	0.428099	0.567319	0.932592	0.465387	0.39796	0.410522
MSRB2	0.831133	1.00232	0.705639	0.77011	1.32516	0.816776	0.713947	0.671013
SLC16A10	0.0012218	0.00489991	0.00029392	0.000421632	0.393561	0.000686823	0.000839808	0.000801041
MME	0.38032	0.784749	0.247193	0.14746	1.02061	1.05576	0.23787	0.617602
VAPA	0.97263	1.09104	0.990022	1.07967	1.51692	0.991129	1.10818	0.961197
CCDC69	0.0438644	0.0439283	0.00764781	0.00353417	0.44663	0.0724429	0.00859412	0.081111
TFPI2	0.0946096	0.999302	1.30462	0.520017	1.29397	0.0622099	0.950527	0.100872
PITX2	0.146275	0.284405	0.0724202	0.0172514	0.545671	0.0600378	0.110057	0.0062032
PFDN4	0.796665	0.820748	0.599092	0.553405	1.21811	0.96226	0.673127	0.699957
CUTC	0.0899993	0.17599	0.142556	0.135415	0.568279	0.134094	0.172206	0.291413
P4HA2	0.192846	0.563647	0.556444	0.872798	0.988002	0.326465	0.511135	0.270527
LXN	0.464925	0.652209	0.242923	0.132157	0.831628	0.532984	0.238097	0.631222
PABPC1	1.79311	1.82978	1.35355	1.42242	2.14517	1.86466	1.42006	1.71984
SLC38A1	0.00306032	0.194594	0.027157	0.0768904	0.48816	0.119945	0.0610385	0.022467
FBXO32	0.363499	0.158802	0.0186493	0.0345661	0.562769	0.125664	0.0499438	0.217992
GYPC	1.0131	1.06369	0.631688	0.772887	1.4035	1.29356	0.745038	0.176834
JAGN1	0.362534	0.490745	0.421252	0.409309	0.879879	0.446032	0.486699	0.368486
EIF4B	1.12485	0.919269	0.501539	0.451065	1.32682	1.04695	0.526444	1.08014
HTRA3	0.0348684	0.038623	0.0297333	0.047557	0.415755	0.0424511	0.0390504	0.0303177
GDI2	0.794858	0.892662	0.753614	0.821752	1.28858	0.863788	0.855294	0.683767
TNFRSF21	0.0177477	0.0394525	0.00874995	0.00854132	0.409229	0.0697483	0.00687401	0.0209889
PSAP	1.32005	1.03981	0.910721	0.993402	1.66862	1.67402	0.819913	1.66428
PLPP1	0.40825	0.223633	0.188133	0.265939	0.697415	0.309522	0.203293	0.354849
SARAF	0.789422	0.71667	0.466734	0.568931	1.12718	0.763584	0.559625	0.723764
EIF2A	0.564279	0.494502	0.317904	0.337438	0.892608	0.564198	0.342908	0.432772
RSL24D1	1.02186	0.995736	0.705387	0.932397	1.39052	1.001	0.775492	0.896922
PRPS2	0.064792	0.119248	0.130933	0.108897	0.487249	0.0814539	0.121613	0.064045
NRP2	0.224524	0.505927	0.0815367	0.0661269	0.634912	0.0736166	0.173468	0.222044
TARS	0.260358	0.468742	0.354535	0.506398	0.799159	0.267142	0.411482	0.324456
TYMP	0.297111	0.571625	0.385837	0.543013	0.885704	0.449813	0.272414	0.407943
PCOLCE	2.22467	1.83462	1.67668	1.60001	2.37369	1.97	1.43695	1.73058
SSBP4	0.193701	0.271977	0.257564	0.276926	0.662708	0.371705	0.210558	0.23893
KDELR1	1.27221	1.3824	1.20132	1.34512	1.74359	1.26048	1.31407	1.08399
MGST2	0.0903713	0.20867	0.0470338	0.040356	0.491745	0.0735437	0.0634791	0.130368
COPS2	0.403004	0.337105	0.17925	0.182395	0.72179	0.437971	0.207672	0.343969
QSOX1	0.437271	0.556762	0.320292	0.302823	0.844868	0.489725	0.331771	0.373497
MEIS1	0.0366773	0.0832574	0.0280615	0.0352758	0.43869	0.189285	0.0302673	0.0299495
SH3D19	0.258867	0.299558	0.120466	0.0645554	0.594094	0.241079	0.0911854	0.248657
C1R	1.18952	0.705452	0.579541	0.419119	1.46762	1.56161	0.286797	1.57947
MAN2A1	0.112969	0.172586	0.0863453	0.0918742	0.516402	0.206969	0.0926979	0.313641
BSG	1.26214	1.58306	1.35809	1.45123	1.85747	1.46415	1.37855	1.22741
EEF1A1	4.44498	4.33542	3.94481	3.97693	4.67551	4.47943	3.87152	4.38796
ZNF581	0.531726	0.381278	0.184313	0.184368	0.779673	0.562158	0.221683	0.387585
TSPAN13	0.00353856	0.0530039	0.016637	0.0310057	0.350026	0.020349	0.0258975	0.00312069
CTHRC1	1.12858	1.52193	1.09617	1.33049	1.71303	0.886691	0.882409	0.507321
ATP1B1	0.0323564	0.102432	0.133847	0.0495009	0.413419	0.0424908	0.061506	0.0379295
FKBP5	0.0304377	0.223326	0.063801	0.0328513	0.451906	0.0554091	0.0774829	0.0254583
ZFAS1	1.76849	1.61571	1.29137	1.45303	2.03023	1.74983	1.22649	1.80551
NOB1	0.535319	0.518488	0.392285	0.411839	0.885292	0.506834	0.407687	0.41788
FAH	0.187721	0.564121	0.325177	0.255098	0.689204	0.241922	0.288824	0.132708
SLC3A2	0.221453	0.519702	0.381339	0.873615	0.908403	0.314596	0.485167	0.318077
C1S	0.838373	0.526281	0.436017	0.351023	1.29035	1.63046	0.212066	1.75163
WDR86	0.0722374	0.0705765	0.00221537	0.0014002	0.388161	0.00920995	0.00818176	0.0337296
TPST1	0.415414	0.386473	0.157764	0.139248	0.694562	0.413814	0.194261	0.219968
COL11A1	0.100736	0.138635	0.013986	0.0339368	0.414913	0.0182274	0.0204952	0.0495989
POLR1D	0.8824	0.879623	0.625238	0.733482	1.23346	0.906797	0.798472	0.700309
CCNG2	0.158337	0.118685	0.0301659	0.032994	0.472783	0.224875	0.066297	0.123653
PBX1	0.170687	0.330114	0.139059	0.0832529	0.618927	0.608376	0.101056	0.281767
ITM2C	0.592911	0.601843	0.307316	0.46885	0.986921	1.05917	0.387717	0.353596
FCGRT	0.847897	0.520284	0.352675	0.269158	1.10718	1.30236	0.251259	1.09044
PCBP2	1.51649	1.39665	1.23194	1.22071	1.7902	1.45621	1.31777	1.39073
CCL8	0.00872117	0.017484	0.00119299	0.00383519	0.278106	0.0371534	0.000761901	0.160604
TMEM45A	0.208911	0.326745	0.220654	0.412253	0.679673	0.226076	0.248765	0.510411
CDIPT	0.331425	0.424176	0.387307	0.416506	0.804444	0.562033	0.375132	0.507422
NFKBIA	0.225197	0.553711	0.394257	0.27368	0.764921	0.401471	0.368809	0.462944
UBXN1	1.22255	1.05535	0.85569	0.921798	1.48878	1.29263	0.916969	1.09829
RHOB	0.104973	0.162666	0.131192	0.171026	0.48335	0.114842	0.105702	0.140921
G0S2	0.170601	0.392819	0.435902	1.10438	0.864251	0.165655	0.605596	0.179894
HSD17B14	0.00659495	0.0464272	0.00896785	0.0169577	0.388022	0.282915	0.0131918	0.0456344
IL1B	0.00173021	0.133554	0.0398773	0.217367	0.388357	0.00218911	0.0658688	0.0049336
CDK4	0.623189	0.797619	0.885469	0.870935	1.18623	0.790974	0.817743	0.671269
COL5A2	0.430485	0.695326	0.28948	0.893511	1.02593	0.540332	0.427063	0.808115
RPS3A	3.67361	3.61476	3.43594	3.38165	3.90294	3.43079	3.32678	3.37557
PLK2	0.117464	0.257565	0.0489948	0.0445142	0.445556	0.197905	0.0621158	0.227504
C14orf166	0.979479	1.26835	1.16722	1.18941	1.54926	1.04078	1.23712	0.895232
SNHG18	0.461768	0.411749	0.150514	0.217179	0.730921	0.572769	0.244583	0.362195
SLC25A3	2.06713	2.13538	1.84208	1.85352	2.35803	1.7561	1.88334	1.66613
EIF3F	1.71601	1.64936	1.40118	1.36556	1.95617	1.6048	1.44517	1.40092
SMPDL3A	0.0679472	0.0953767	0.0292983	0.0423774	0.425321	0.290207	0.0267161	0.14755
RPL5	3.16456	3.28232	3.17964	3.08554	3.55757	3.13431	3.06011	3.12583
NEU1	0.138206	0.201764	0.124132	0.152029	0.517703	0.267641	0.164018	0.155382
GRN	0.899475	0.72359	0.692099	0.698257	1.28574	1.48599	0.579481	1.12428
OXA1L	0.519978	0.573686	0.453123	0.452851	0.906272	0.661001	0.46841	0.498727
DDOST	0.709234	0.799755	0.716427	0.725366	1.13496	0.8266	0.680315	0.54676
DLK1	0.000205772	0.000716265	0.000886965	0.000407562	0.163478	0.00117372	0.000173685	0.000322986
SOD2	0.446153	0.890116	0.473209	0.23984	1.10073	1.36784	0.341441	1.11289
PSAT1	0.00984497	0.326299	0.100982	0.556571	0.563804	0.0236857	0.195535	0.084591
SLC22A3	0.0379962	0.0231539	0.00302654	0.00406109	0.34304	0.0142341	0.00790135	0.177235
ACSL1	0.034344	0.0855424	0.0264353	0.0244779	0.369092	0.0465069	0.0377321	0.0811628
KLHDC8B	0.091826	0.129335	0.105222	0.186352	0.45601	0.138587	0.193131	0.118614
H3F3A	2.28589	2.16228	1.97344	1.98198	2.50497	2.12613	2.07368	2.12123
A1BG	0.174412	0.348653	0.144129	0.206771	0.629454	0.606327	0.13373	0.206989
F3	0.00464938	0.0791153	0.0588844	0.10368	0.348104	0.0318237	0.0357817	0.0628803
AKAP13	0.17687	0.211214	0.137356	0.171582	0.537781	0.309279	0.177532	0.3266
BFAR	0.33748	0.33424	0.262775	0.331894	0.683719	0.401034	0.31364	0.295959
CALCOCO2	0.424744	0.461356	0.225493	0.285332	0.735084	0.484318	0.32621	0.368254
RPL7	3.64516	3.55995	3.46128	3.4037	3.87874	3.37125	3.31424	3.50644
PTEN	0.377092	0.35559	0.187408	0.259747	0.674019	0.491417	0.255033	0.310272
NCOA7	0.16528	0.21113	0.0806126	0.12665	0.514228	0.37513	0.0873553	0.389173
RPS24	3.20274	3.10249	3.01828	2.9624	3.44994	3.0175	2.83637	3.14194
ETFB	1.09451	1.24755	1.26096	1.04049	1.49356	0.856691	1.25086	0.905816
ALDH2	0.131479	0.232113	0.1304	0.116247	0.470761	0.204588	0.100362	0.148993
NREP	0.261596	0.761188	0.339651	0.833444	0.884935	0.265459	0.453711	0.383782
FIBIN	0.212681	0.269929	0.0682158	0.0882913	0.505161	0.147804	0.0625751	0.257208
AGPAT4	0.0429065	0.0752971	0.0683961	0.0697071	0.370451	0.0389987	0.0628913	0.0512676
2022-09-06	0.153288	0.231317	0.0859173	0.119858	0.466952	0.207514	0.09526	0.10347
FTH1	4.67177	4.50182	4.15188	4.1295	4.88982	5.12795	3.92372	4.74844
LAMB1	0.414106	0.401367	0.19587	0.280232	0.691338	0.361773	0.217995	0.510671
C8orf59	0.781512	0.706434	0.630905	0.597751	1.07688	0.860031	0.619771	0.764944
ASAH1	0.280481	0.299512	0.221219	0.210213	0.64321	0.692887	0.208591	0.315479
IGBP1	0.775758	0.574034	0.366266	0.358926	0.946793	0.866208	0.396417	0.654205
PDPN	0.0417856	0.17421	0.0841842	0.0327383	0.374866	0.182824	0.0397832	0.0613982
DECR1	0.655882	0.566495	0.452637	0.395051	0.877127	0.582862	0.448869	0.48311
RGS2	0.0303276	0.0942376	0.0293795	0.0110009	0.311656	0.106589	0.0279347	0.0325381
YBX3	0.427682	0.516385	0.670374	0.735879	0.977405	0.79792	0.589561	0.877799
TAF10	0.161072	0.229137	0.301629	0.278362	0.567544	0.297497	0.214872	0.273767
TAX1BP1	0.764426	0.959191	0.632104	0.762888	1.19996	1.12562	0.7791	0.9901
EIF3M	0.97345	0.950437	0.89266	0.873996	1.28616	0.950834	0.875689	0.865444
MLLT11	0.152101	0.265111	0.124627	0.096112	0.448048	0.0464655	0.106324	0.0930517
NEAT1	2.97314	2.41758	1.61134	1.37391	2.94029	3.16715	1.41202	3.13722
WIPI1	0.512098	0.46101	0.354699	0.521226	0.829744	0.619339	0.380948	0.533784
LETMD1	0.314799	0.169032	0.0872486	0.0879456	0.511419	0.335924	0.11326	0.229896
PTK7	0.144813	0.161389	0.0583264	0.106093	0.452487	0.341398	0.0651945	0.14283
FXR1	0.574638	0.494612	0.314554	0.287191	0.797562	0.582367	0.417358	0.513777
MXRA8	1.09741	0.897273	0.761822	0.622106	1.23286	0.961507	0.690694	0.87404
SNRPN	0.668341	0.664215	0.271869	0.29346	0.857422	0.585861	0.286478	0.671485
KLF9	0.201507	0.182384	0.0824294	0.20362	0.483218	0.143227	0.100302	0.354228
GNPDA1	0.129346	0.203421	0.164781	0.074922	0.465146	0.31436	0.150259	0.179153
GDF15	0.0401527	0.143983	0.0372267	0.184706	0.368048	0.172078	0.0509558	0.0971447
LITAF	0.334869	0.344032	0.253973	0.248222	0.688634	0.84995	0.264058	0.486553
RBMX	0.696479	0.642535	0.608554	0.555286	0.976293	0.599499	0.773664	0.591869
EPB41L4A-AS1	0.584327	0.421902	0.236584	0.363954	0.802648	0.769252	0.28498	0.721514
ADAMTS6	0.161227	0.267199	0.353413	0.343991	0.551192	0.0983857	0.260377	0.147593
TBX3	0.141758	0.265321	0.3314	0.128742	0.578811	0.952403	0.266405	0.191271
VTN	0.00136903	0.0413598	0.00139895	0.00335135	0.270534	0.000711601	0.00334698	0.00804541
APEX1	0.948325	0.880977	0.7855	0.744349	1.17935	0.863178	0.73695	0.792942
OLA1	0.539502	0.625734	0.467329	0.386178	0.833734	0.559482	0.461132	0.381399
METTL7A	0.132321	0.142322	0.0191014	0.0076712	0.376857	0.137309	0.0629738	0.191554
CREG1	0.186326	0.109907	0.128432	0.10113	0.446446	0.203968	0.108658	0.374506
PDLIM1	0.683477	0.93604	0.652344	1.03373	1.13297	0.757933	0.890222	0.553142
NGFRAP1	2.05995	1.96503	1.77123	1.70613	2.25377	2.27704	1.72193	2.10702
EIF4A2	1.14695	0.817902	0.503466	0.505013	1.17624	1.12661	0.515629	0.953081
ZBTB16	0.00205355	0.120295	0.00462694	0.00271589	0.292067	0.00311365	0.0156234	0.00870835
GSTM3	0.617416	0.734153	0.487855	0.594804	0.929568	0.601015	0.469039	0.70441
ISYNA1	0.0759295	0.120957	0.0255805	0.0374438	0.337298	0.106494	0.0566043	0.0853655
LDHB	1.88975	1.95714	2.02305	1.80972	2.24018	1.67317	1.9594	1.73162
SELENBP1	0.407339	0.229124	0.146531	0.0851093	0.532272	0.26473	0.13753	0.349996
LGALS3BP	0.915649	0.782379	0.689192	0.740173	1.12129	0.511477	0.556424	0.980176
NAT14	0.235535	0.268807	0.164169	0.151111	0.500807	0.235706	0.144793	0.167138
RPL30	3.20283	3.23107	3.07181	3.0455	3.46044	3.24638	2.94512	3.16673
P3H1	0.185209	0.299882	0.184573	0.355228	0.539888	0.162988	0.22999	0.198663
NONO	0.633734	0.593561	0.472086	0.461983	0.881809	0.618009	0.573343	0.540313
ZFP36L1	1.33557	0.826394	0.720691	0.582154	1.35077	1.21653	0.688131	1.3427
FHL3	0.30602	0.467889	0.249932	0.505588	0.673546	0.288822	0.300004	0.280848
PISD	0.0578572	0.134067	0.0853049	0.0758529	0.34533	0.0540357	0.0918577	0.057614
TMEM59	1.32314	1.16094	1.01494	1.03232	1.53958	1.43345	0.987841	1.36228
2022-03-03	0.0429045	0.139907	0.0699189	0.0315149	0.317936	0.0131015	0.0544564	0.050674
EIF1B	0.714834	0.60915	0.472997	0.559847	0.933035	0.719242	0.472731	0.661797
PDK4	0.00883104	0.0123274	0.0014173	0.000574773	0.236112	0.00698167	0.00352612	0.00599007
CIRBP	1.85681	1.33575	1.22151	1.30903	1.79379	1.37795	1.26527	1.3274
BAG2	0.420799	0.630647	0.361068	0.281304	0.765081	0.70594	0.324215	0.484516
EIF4A1	0.968442	1.13695	1.28195	1.35356	1.49112	0.802168	1.34903	0.881551
MTR	0.0833795	0.108783	0.0780279	0.0745959	0.35294	0.125414	0.0731754	0.121426
BDKRB1	0.0741046	0.227592	0.146677	0.0185449	0.350425	0.0379739	0.105785	0.0341191
SMIM3	0.436501	0.617227	0.856366	0.463501	0.867885	0.236411	0.733744	0.220926
SOX4	1.32396	0.406702	0.23365	0.465251	1.0771	0.780514	0.232066	0.772473
NID2	0.299841	0.192598	0.0714869	0.203535	0.493388	0.173293	0.122771	0.37229
ARMCX1	0.296438	0.256382	0.160953	0.138023	0.5214	0.412332	0.179184	0.281914
FAP	0.665935	0.6675	0.351687	0.459463	0.904036	0.733022	0.386577	0.573126
MRPL10	0.329705	0.303943	0.210572	0.219645	0.569618	0.34685	0.275473	0.210908
TCEAL3	0.657571	0.739173	0.474509	0.508667	0.900047	0.686556	0.51305	0.626421
P4HB	1.48925	1.78788	1.65315	1.90741	1.9844	1.30128	1.70176	1.18482
MRPL45	0.345301	0.319819	0.212001	0.197139	0.567388	0.324129	0.238878	0.231994
HEXA	0.488558	0.310253	0.267348	0.289977	0.679174	0.515016	0.229392	0.526214
SERPINE2	1.91099	1.53237	0.508058	0.340151	1.83887	1.44729	0.699825	0.887103
RPL4	2.96273	3.03981	2.94706	2.9373	3.24022	2.79703	2.85587	2.7798
SPATS2	0.346007	0.441572	0.248841	0.264429	0.617323	0.294371	0.252038	0.329667
UQCRB	2.03997	1.77179	1.60576	1.51971	2.14971	2.0922	1.47649	2.20575
MFI2	0.0163773	0.0690683	0.0387085	0.0312859	0.294458	0.0306851	0.0379494	0.108657
PGRMC2	0.32975	0.449468	0.352099	0.406748	0.680755	0.373924	0.343002	0.413865
QARS	0.483886	0.469728	0.356623	0.348077	0.727764	0.516116	0.351106	0.3912
WBP5	0.941476	1.04681	1.04911	1.09143	1.39652	1.54163	0.869048	1.24579
CLNS1A	0.596398	0.754925	0.56756	0.527604	0.926755	0.71301	0.577115	0.501023
RPS2	4.68368	4.68767	4.5831	4.58221	4.88754	4.31891	4.53409	4.40208
GLA	0.0719472	0.0953335	0.112142	0.0964524	0.322978	0.070636	0.142569	0.0835637
PLEKHA5	0.556574	0.21488	0.121534	0.143619	0.548396	0.395589	0.151038	0.191234
IP6K2	0.432266	0.419494	0.267325	0.255824	0.646801	0.366858	0.318956	0.371283
PTGES	0.497988	0.393058	0.182682	0.0676991	0.621945	0.349044	0.192235	0.519448
LTA4H	0.29117	0.236327	0.106043	0.0801388	0.466705	0.246732	0.109426	0.177297
RAB9A	0.283204	0.289958	0.210092	0.186586	0.540789	0.362501	0.191811	0.291902
EIF2S3	0.628595	0.524683	0.334179	0.418925	0.798747	0.578644	0.390031	0.464901
MPG	0.922749	1.21806	1.08745	1.03021	1.36373	1.07902	1.03072	0.759486
DNAJB9	0.134334	0.179146	0.173878	0.245338	0.429148	0.161764	0.0908531	0.156735
CORO1B	0.483749	0.556147	0.411241	0.433948	0.774934	0.593293	0.41021	0.424723
CMBL	0.339383	0.265776	0.114014	0.0765659	0.516008	0.441575	0.135816	0.365318
FLRT2	0.15918	0.127451	0.0419265	0.0282622	0.358617	0.122635	0.0416105	0.332344
METTL9	0.718642	0.789822	0.910489	0.696119	1.10001	0.942439	0.805553	0.71767
NAMPT	0.221564	0.24076	0.200862	0.127069	0.506162	0.369202	0.181841	0.466758
TOMM20	0.809262	0.914705	0.786218	0.815162	1.13051	0.805111	0.826998	0.790686
MVB12A	0.428485	0.520181	0.497566	0.526291	0.758497	0.397428	0.489058	0.444094
PODNL1	0.223913	0.129769	0.0239817	0.0338298	0.365625	0.149603	0.0380648	0.0843184
RP3-428L16.2	0.0142862	0.0203791	0.0203981	0.0173813	0.241081	0.0302206	0.0117179	0.0356735
RTN3	0.611731	0.591271	0.449446	0.380089	0.82274	0.564598	0.515925	0.51024
FAM118A	0.267834	0.075529	0.0572109	0.0924753	0.419466	0.259294	0.0766189	0.168263
DPEP1	0.000647858	0.0182852	0.000330265	0.000324348	0.2252	0.000245702	0.00122863	0.000275557
AREG	0.00211441	0.0239902	0.0611635	0.0205697	0.16638	0.0213252	0.0194002	0.00478856
NAP1L1	2.00181	1.85019	1.59515	1.46587	2.09368	1.96873	1.62241	1.9315
HNRNPA1	2.35999	2.56038	2.31946	2.16471	2.66379	2.26013	2.54978	2.27647
PMPCB	0.473989	0.372133	0.306028	0.270026	0.64484	0.392998	0.319368	0.324859
H2AFY	0.519574	0.699043	0.79565	0.772191	0.967746	0.576761	0.893552	0.466011
SDCBP	0.71183	0.664693	0.649243	0.60972	1.07073	1.31163	0.784296	1.15887
ELOVL5	0.241259	0.264639	0.155247	0.207624	0.507797	0.373194	0.215419	0.32193
TNFAIP8	0.183185	0.201797	0.103466	0.0508152	0.381669	0.105364	0.0791652	0.0896989
GADD45G	0.0075209	0.0358678	0.0182188	0.0271519	0.216911	0.0123606	0.0212437	0.0131545
CST3	1.99515	1.9168	1.83112	1.86627	2.26696	2.23569	1.75683	2.72263
C1orf43	0.650845	0.737009	0.652499	0.733766	0.983397	0.676866	0.766763	0.585429
RPL22	2.59605	2.58274	2.48567	2.40826	2.82296	2.6454	2.34585	2.62876
GPX4	2.01308	1.97829	1.74881	1.60236	2.23527	2.38298	1.76518	2.09716
JTB	0.748405	1.155	0.982333	1.24721	1.33196	1.04262	1.06862	0.962704
RPL3	4.12794	4.09827	3.8844	3.93828	4.28145	3.98693	3.84094	3.91996
NACA	2.86605	2.85998	2.79821	2.66425	3.08085	2.8507	2.68171	2.83476
UBE2R2	0.452059	0.376086	0.310965	0.355888	0.670679	0.528797	0.345426	0.441022
FDCSP	0.000247854	0.0187015	0.000466388	0.00012723	0.109769	3.57e-05	0.000806185	0.000250239
PIGP	0.288688	0.285597	0.217324	0.214174	0.518461	0.263905	0.228574	0.286529
RPL9	3.32131	3.28024	3.20043	3.13501	3.50567	3.22465	3.07003	3.23322
ZEB1	0.233536	0.382007	0.25565	0.126467	0.561524	0.493858	0.247801	0.505261
ACAA2	0.485353	0.55998	0.471955	0.43968	0.740544	0.329343	0.48275	0.239134
RARRES1	0.159569	0.202343	0.0630659	0.0276534	0.398398	0.205976	0.0454127	0.729944
KRT18	0.0144295	0.78908	0.142555	0.100204	0.673007	0.0287049	0.186561	0.0604793
FKBP7	0.4627	0.418576	0.294401	0.307728	0.644321	0.375463	0.275619	0.32855
TSEN34	0.625266	0.631048	0.508705	0.469846	0.835214	0.555235	0.47789	0.472807
CAMLG	0.9689	0.729282	0.570065	0.546764	1.07766	1.1271	0.614371	0.985069
GLTSCR2	1.34908	1.16499	0.918819	0.90178	1.47745	1.51797	0.95342	1.32051
RPL21	3.72773	3.62939	3.57597	3.51769	3.92293	3.82683	3.37285	3.72522
PPP1CC	0.390225	0.565626	0.448869	0.413833	0.751668	0.599824	0.576502	0.425136
ZNF277	0.181415	0.144171	0.0615053	0.065793	0.3775	0.23634	0.0729999	0.15594
ST13	1.46791	1.24949	1.04418	0.960803	1.5649	1.57296	1.0706	1.56983
TPT1	3.64507	3.33298	2.99626	3.0551	3.61845	3.47887	2.95782	3.60979
RHOQ	0.165577	0.177996	0.0947025	0.148018	0.415208	0.27474	0.128801	0.303573
FAM89A	0.0851128	0.0511101	0.0428292	0.0567526	0.282556	0.099931	0.0304503	0.0120122
SMIM1	0.19071	0.127197	0.012361	0.00640705	0.327266	0.126016	0.0206734	0.0608803
EIF3L	1.42708	1.3157	1.16478	1.10391	1.56761	1.35697	1.14001	1.26336
RBBP7	0.407755	0.49918	0.6027	0.497508	0.764025	0.408988	0.710998	0.428803
ATP5G2	2.23154	2.08657	1.93557	1.83225	2.31064	2.03139	1.94925	1.88113
SAMD11	0.0203137	0.0314636	0.0343214	0.0195574	0.236093	0.0381907	0.0247038	0.0533188
PGM2L1	0.155374	0.0884251	0.0457098	0.0568838	0.314142	0.0830366	0.0559426	0.0789871
UBE2E1	0.298001	0.380634	0.412933	0.46871	0.652779	0.48861	0.409147	0.409577
NOA1	0.186652	0.16838	0.0835455	0.0856438	0.387155	0.231997	0.103438	0.151391
PCDH7	0.0140579	0.0638969	0.0263232	0.0179734	0.24411	0.0105351	0.014019	0.031132
BZW2	0.180373	0.37424	0.407244	0.40393	0.579126	0.278311	0.369215	0.206718
BIN1	0.312178	0.377749	0.257774	0.335518	0.57855	0.343267	0.330218	0.245748
TCEAL8	0.937276	0.868408	0.831795	0.879544	1.17705	1.09167	0.73967	0.950746
ARHGAP21	0.228444	0.179609	0.0767461	0.0652186	0.393243	0.258789	0.108886	0.22558
GMPR2	0.289885	0.26689	0.176336	0.18175	0.486782	0.278681	0.203043	0.248536
IFITM3	3.19394	2.64191	2.147	2.48971	3.16171	3.50847	2.15003	3.44989
CMIP	0.0624835	0.105353	0.0580518	0.0808009	0.298859	0.0824416	0.0551758	0.0521143
ZNF580	0.565594	0.562357	0.365049	0.445876	0.753664	0.487501	0.388324	0.460704
GLRX5	0.0691932	0.123686	0.201163	0.221851	0.396254	0.163041	0.210501	0.200574
SULT1E1	0.000988866	0.0846338	0.00285979	0.00105305	0.185849	5.69e-05	0.00836817	8.76e-05
FAM177A1	0.48418	0.726014	0.599445	0.672831	0.856465	0.465521	0.653018	0.513409
UQCRC2	0.545055	0.628673	0.601662	0.610086	0.857286	0.561621	0.576754	0.500708
CDC34	0.0620577	0.0917565	0.102893	0.12699	0.318773	0.124244	0.107498	0.089118
RPL26	3.70434	3.57775	3.52767	3.46508	3.85979	3.70003	3.34464	3.72209
EMILIN1	0.6529	0.533826	0.266607	0.340483	0.741934	0.490831	0.337963	0.391
YARS	0.0946809	0.375304	0.228022	0.436696	0.509779	0.132928	0.316319	0.147658
BRI3	0.21561	0.233022	0.389787	0.285202	0.555061	0.485128	0.348339	0.285901
SNHG25	0.172754	0.167956	0.112047	0.101739	0.378613	0.175018	0.125556	0.158978
RPL10A	3.51451	3.43036	3.22527	3.16857	3.59719	3.34427	3.10851	3.32074
SPG20	0.288932	0.380346	0.217374	0.247027	0.570636	0.509908	0.238047	0.489056
COX7A2L	1.25441	1.31539	1.1812	1.33305	1.54438	1.30965	1.26686	1.16961
NDUFB5	0.822599	0.716911	0.627284	0.632142	0.994152	0.834395	0.647599	0.775302
CTSK	0.504361	0.347414	0.469128	0.290777	0.134141	2.59529	0.340325	1.21277
OSR2	0.263461	0.0694376	0.0817905	0.0470024	0.174302	1.69392	0.0655779	0.595623
IFI6	0.472002	0.299737	0.276022	0.223449	0.243046	1.60009	0.235008	1.35459
CRABP2	0.0710219	0.611264	0.554601	0.267835	0.324479	1.71111	0.3158	0.608674
CFD	0.570871	0.252891	0.382535	0.259203	0.701853	1.40634	0.112875	0.952918
APOD	0.0240911	0.0361562	0.0665727	0.0550541	0.0236452	0.902072	0.0300303	0.605277
DCN	1.23841	1.80788	1.11579	1.0335	3.48719	3.20075	0.869364	2.83424
LY6E	1.66294	1.63886	1.69837	1.51463	1.45567	2.84933	1.56403	2.42749
TWIST2	0.130789	0.239144	0.560905	0.345751	0.209013	1.47999	0.364922	0.625821
FBLN1	0.632604	0.526104	0.260696	0.237368	1.69156	1.80304	0.264737	0.539636
MFAP4	0.0757721	0.143285	0.0575378	0.0596604	1.35577	1.25054	0.0186382	0.299365
ADIRF	1.47274	0.986569	1.52719	0.709766	0.121127	2.37741	1.18905	1.80473
LUM	0.658949	1.37943	0.408949	0.688789	2.80652	2.3987	0.443582	1.70523
CXCL14	0.00523346	0.0191659	0.0799892	0.0881563	0.0274102	0.687257	0.0962181	0.058699
GPNMB	0.0767459	0.0841371	0.134045	0.101461	0.432425	1.12208	0.0902894	0.658579
RPS4Y1	0.0447557	1.08187	0.0886084	0.100146	2.23865	2.20123	0.237128	2.09315
IGFBP6	1.48209	1.62306	1.74829	1.11411	0.916074	2.52566	1.3376	2.49585
REV3L	0.342707	0.28345	0.148993	0.122295	0.526447	1.23886	0.157699	0.43267
RND3	0.45166	0.269665	0.212279	0.236179	0.358807	1.20921	0.220947	0.514868
S100A4	0.236143	1.4093	3.20565	2.46457	1.01366	3.46579	2.55808	2.33926
FABP3	0.00646041	0.0208859	0.0208549	0.0523234	0.00287423	0.623423	0.0159806	0.0619317
NBL1	0.359969	0.305691	0.356478	0.253832	0.161841	1.16708	0.269367	0.488949
C1S	0.838373	0.526281	0.436017	0.351023	1.29035	1.63046	0.212066	1.75163
ZFP36L2	0.303911	0.261596	0.232462	0.169655	0.157689	1.07222	0.252452	0.48399
ACKR4	0.0273896	0.0535643	0.107687	0.0670984	0.0142705	0.769993	0.0258449	0.158823
SFRP2	0.0126817	0.0529416	0.0473468	0.35642	0.0258522	0.754969	0.0738254	0.634341
FBLN2	0.0289132	0.208602	0.249646	0.36631	0.454788	1.01356	0.1935	0.598712
ALDH1A1	0.00338674	0.0823043	0.00689455	0.00641797	0.152169	0.611249	0.0198816	0.20716
IFI16	1.15583	0.878166	0.596166	0.594273	1.15969	1.7516	0.547069	1.76678
TBX3	0.141758	0.265321	0.3314	0.128742	0.578811	0.952403	0.266405	0.191271
SOD2	0.446153	0.890116	0.473209	0.23984	1.10073	1.36784	0.341441	1.11289
ARID5B	1.25736	0.970177	0.784892	0.897725	0.774928	1.85368	0.643158	1.6083
B2M	4.1308	3.54816	3.65449	3.72036	3.94313	4.58992	3.56781	4.17423
SOD3	0.174441	0.236244	0.477787	0.692196	0.0795659	1.06319	0.326211	0.807665
APCDD1	0.00724432	0.0368489	0.0168385	0.0962189	0.17303	0.617012	0.0396455	0.169033
S100A6	3.93063	4.1877	4.42252	3.89588	3.43354	4.77166	4.20929	4.11907
NUPR1	1.21808	1.29207	0.722123	1.55532	2.07294	2.07415	0.891506	1.82378
FTL	4.60924	4.46976	4.10246	4.22396	5.39271	5.21769	3.96022	4.83903
CD81	0.571286	0.436244	0.540678	0.47694	0.29335	1.24106	0.469497	1.29009
TIMP2	0.654016	0.476687	0.439216	0.40041	0.427528	1.24396	0.400959	1.13173
FCGRT	0.847897	0.520284	0.352675	0.269158	1.10718	1.30236	0.251259	1.09044
AKR1C1	0.662887	0.19531	0.518341	0.151914	0.465648	1.06657	0.314147	1.56104
IFITM3	3.19394	2.64191	2.147	2.48971	3.16171	3.50847	2.15003	3.44989
USP53	0.120169	0.150097	0.200968	0.0739537	0.0429757	0.663095	0.0975519	0.200042
DKK1	0.0112606	0.21261	0.622811	0.351662	0.0119993	0.746021	0.356554	0.0759988
MOXD1	0.0967815	0.171094	0.321534	0.120192	0.0555212	0.746236	0.18192	0.101644
PERP	0.0676706	0.268173	0.397325	0.281424	0.30764	0.878734	0.376016	0.622296
FTH1	4.67177	4.50182	4.15188	4.1295	4.88982	5.12795	3.92372	4.74844
PTGDS	0.231932	0.0445306	0.0155787	0.0217555	1.29737	0.625006	0.0142596	0.363337
LGALS3	1.62516	1.39442	1.50259	1.35223	0.918316	2.17858	1.3124	2.16258
FAM213A	0.112162	0.0982246	0.0859382	0.0421258	0.26086	0.617069	0.0704975	0.184791
SQSTM1	0.879739	0.845228	0.661094	0.575253	1.80221	1.5918	0.603062	1.214
PTN	0.714801	0.314532	0.133731	0.0655309	0.145157	0.89639	0.241128	0.240325
TCF4	0.463463	0.367409	0.445487	0.353185	0.244072	1.04287	0.358461	0.727645
GRN	0.899475	0.72359	0.692099	0.698257	1.28574	1.48599	0.579481	1.12428
NEAT1	2.97314	2.41758	1.61134	1.37391	2.94029	3.16715	1.41202	3.13722
STMN2	0.607123	0.116355	0.328439	0.125936	0.0124794	0.788722	0.278473	0.804163
C1R	1.18952	0.705452	0.579541	0.419119	1.46762	1.56161	0.286797	1.57947
SERPINF1	1.33248	0.95447	0.615046	0.567206	2.21852	1.72982	0.347369	1.47379
ADM	0.694181	0.780541	0.730538	0.447419	0.128019	1.20071	0.648015	0.808212
AR	0.174044	0.0950975	0.078136	0.0635147	0.0312579	0.622542	0.0615213	0.0826198
SNHG7	0.923115	0.718244	0.432127	0.483585	1.4433	1.34664	0.617367	0.903404
CTSD	1.14178	0.714125	0.569785	0.504425	0.971613	1.36975	0.526039	0.921842
APLP2	1.45436	1.05718	1.19659	0.978442	0.480429	1.83864	1.21028	0.984453
GLUL	0.221205	0.23393	0.259591	0.24358	0.302766	0.784565	0.316841	0.378874
SDCBP	0.71183	0.664693	0.649243	0.60972	1.07073	1.31163	0.784296	1.15887
WISP2	0.41633	0.131387	0.134731	0.0362527	0.0372059	0.449579	0.039947	0.0820913
SPON2	0.163893	1.03573	0.388824	0.999742	2.45657	1.64781	0.456989	0.555298
IFITM2	2.37557	1.69132	1.09568	1.21138	1.87944	2.3807	1.1494	2.05616
CTSA	0.831425	0.686514	0.628354	0.601689	0.952174	1.29793	0.551608	0.927526
AHNAK2	0.05279	0.152829	0.166086	0.0358202	0.0565549	0.569918	0.0871415	0.25872
HCFC1R1	0.98538	0.830784	0.571781	0.421956	0.786679	1.29742	0.491171	1.14348
SCD	0.33141	0.315888	0.0927584	0.14245	0.169889	0.715652	0.147907	0.448852
ISG15	0.442072	0.649158	0.634659	0.727525	0.55918	1.00277	0.638534	0.885482
COX7A1	0.406567	0.3243	0.331043	0.368179	0.177782	0.891933	0.247132	0.584044
MME	0.38032	0.784749	0.247193	0.14746	1.02061	1.05576	0.23787	0.617602
LITAF	0.334869	0.344032	0.253973	0.248222	0.688634	0.84995	0.264058	0.486553
ITM2C	0.592911	0.601843	0.307316	0.46885	0.986921	1.05917	0.387717	0.353596
AEBP1	0.686334	0.526075	0.539319	0.774634	0.272928	1.22406	0.515453	0.83243
ACP5	0.00346358	0.00463165	0.00638773	0.0231842	0.00247525	0.327849	0.0136143	0.0132246
GREM1	0.0434376	0.13104	0.203375	0.274551	0.0256824	0.526045	0.103026	0.361085
CD109	0.240816	0.246561	0.133351	0.0982874	0.169723	0.626031	0.154131	0.267358
PGRMC1	0.46166	0.536861	0.562692	0.609474	0.485569	1.03524	0.616022	0.591995
MRGPRF	0.190618	0.177618	0.289905	0.20234	0.157325	0.715025	0.278297	0.570075
FADS1	0.420109	0.459501	0.170008	0.271941	0.494313	0.820894	0.296037	0.548362
CTSF	0.323828	0.13888	0.148878	0.143846	0.398981	0.691728	0.100011	0.549751
APP	0.837987	0.639957	0.436197	0.426375	0.896314	1.17771	0.439324	0.98903
NPC2	1.74766	1.48323	1.12272	1.33076	1.86202	2.06894	1.36871	1.74509
IGFBP3	1.13872	1.05447	0.760007	0.536102	1.46302	1.38568	0.504314	0.556696
CD44	1.02733	0.888254	1.11128	0.899236	0.459232	1.49476	1.04566	1.32692
CTSB	1.36521	1.43867	1.5709	1.4238	1.37847	1.88904	1.45124	1.39136
WBP5	0.941476	1.04681	1.04911	1.09143	1.39652	1.54163	0.869048	1.24579
CAST	1.14443	1.16315	1.0238	0.937981	1.08089	1.59273	1.07864	1.27687
SCPEP1	0.221302	0.216093	0.196605	0.20321	0.443987	0.664844	0.163667	0.423508
ASAH1	0.280481	0.299512	0.221219	0.210213	0.64321	0.692887	0.208591	0.315479
CCNG1	0.717467	0.690656	0.279361	0.264997	1.1288	1.04089	0.421277	0.568824
FBLN5	0.152549	0.141143	0.1049	0.0936317	0.191088	0.559441	0.075535	0.199666
GPX4	2.01308	1.97829	1.74881	1.60236	2.23527	2.38298	1.76518	2.09716
CFH	0.486856	0.261938	0.0891359	0.0931892	0.367094	0.698523	0.102153	0.689598
PSAP	1.32005	1.03981	0.910721	0.993402	1.66862	1.67402	0.819913	1.66428
DAB2	1.05634	0.848269	0.694073	0.843925	0.340069	1.37349	0.597018	1.32757
RUNX1T1	0.135363	0.137796	0.0967388	0.0887811	0.241962	0.558446	0.0715117	0.403783
TSPAN5	0.147436	0.276576	0.384649	0.27092	0.242061	0.698196	0.237265	0.531586
GABARAP	1.01808	0.754539	0.576444	0.60146	0.997891	1.27193	0.539293	1.27446
CD9	0.0882407	0.294901	0.706082	0.256699	0.112465	0.767942	0.473339	0.59097
SNHG8	1.14049	0.890541	0.469376	0.460867	1.37041	1.30253	0.494822	0.86044
BTG1	1.44094	0.779733	0.609366	0.750032	1.75846	1.56264	0.794536	1.41146
MT-ND3	1.66561	1.36027	1.09391	1.01018	1.48142	1.9105	0.977102	2.18029
DPP7	0.587913	0.474907	0.407818	0.326915	0.776045	0.938425	0.335465	0.565421
SYNGR1	0.211806	0.178759	0.107499	0.0954341	0.198313	0.560562	0.123833	0.358776
PKIG	0.641103	0.5102	0.536031	0.497935	0.470674	0.97634	0.525995	0.383281
CDKN2C	0.281801	0.16513	0.197195	0.0889264	0.174386	0.583481	0.260994	0.366604
ECM1	0.128427	0.247199	0.425228	0.394487	0.209154	0.731273	0.328822	0.669273
DKK3	0.147953	0.257592	0.222825	0.641175	0.15592	0.72747	0.371422	0.422459
MALAT1	5.80349	5.17222	4.79573	4.90167	5.64512	5.8716	4.34827	6.14081
RSPO3	0.0439679	0.0228014	0.0230413	0.105603	0.0211195	0.374912	0.0140763	0.142515
MMP2	1.48686	1.27832	0.951247	0.616242	2.30533	1.76567	0.711018	1.32537
SECTM1	0.0639606	0.0717708	0.0529421	0.0277528	0.221316	0.464959	0.0188726	0.728237
NENF	0.652254	0.639799	0.888465	0.878493	0.816895	1.23701	0.748603	1.12092
FXYD1	0.208833	0.095484	0.106306	0.0955719	0.256836	0.513778	0.0473273	0.480647
CLU	0.888967	0.683023	0.617611	0.162933	1.02297	1.07742	0.233898	1.44434
QPRT	0.34819	0.720105	0.145071	0.195976	1.86294	1.01711	0.23409	0.320838
IFIT3	0.0614096	0.0778358	0.0551597	0.0924678	0.0493276	0.357364	0.0662567	0.271443
CELF2	0.0194402	0.0286811	0.0646398	0.0395903	0.100762	0.407677	0.0529548	0.301988
AP1S2	0.229367	0.302227	0.471791	0.295093	0.42922	0.732223	0.375634	0.367354
GEM	0.0936853	0.0455859	0.0749328	0.0611703	0.0974868	0.407573	0.0749826	0.266827
GYPC	1.0131	1.06369	0.631688	0.772887	1.4035	1.29356	0.745038	0.176834
CLDN11	0.325961	0.631745	0.971252	0.327878	0.0929715	0.95518	0.462725	1.18335
SFRP1	0.304865	0.0987263	0.161566	0.0353042	0.026055	0.513157	0.138706	0.940316
SEPP1	1.31035	0.263955	0.128952	0.0508169	0.448262	0.992465	0.14048	0.862449
WTAP	0.353348	0.456328	0.372617	0.341687	0.554021	0.756154	0.418415	0.480521
PBX1	0.170687	0.330114	0.139059	0.0832529	0.618927	0.608376	0.101056	0.281767
EIF3E	1.75566	1.50363	1.24799	1.20248	2.16269	1.94776	1.19722	1.60159
CYBRD1	0.529393	0.311516	0.273962	0.266286	0.435971	0.775861	0.26254	0.682766
ID2	0.63762	0.211275	0.385006	0.112432	0.055341	0.717638	0.281999	0.626187
RGS10	0.456493	0.600654	0.619301	0.607485	0.684273	0.953377	0.575056	0.509817
RPS27	3.50572	3.32525	3.33183	3.33072	3.5472	3.8173	3.08104	3.70442
CTSL	0.933738	0.969066	1.54107	1.19489	1.04998	1.53317	1.3162	1.57605
HLA-E	1.21878	0.821206	0.64933	0.725309	1.14433	1.33421	0.783727	1.09454
ARL6IP5	1.16054	0.985573	1.00578	0.680235	0.822211	1.41239	1.001	1.41384
LRP1	1.20523	0.710858	0.594817	0.541322	0.737485	1.25435	0.523651	1.16145
TOMM7	1.87917	1.78111	1.71109	1.72367	1.75427	2.19831	1.63546	2.08898
C6orf48	1.29497	0.927533	0.987194	1.11048	1.26282	1.5501	1.0188	1.61969
TSHZ1	0.0818931	0.0702524	0.0429727	0.0210866	0.0643036	0.381215	0.0437788	0.118822
RCAN2	0.0557049	0.0329147	0.0141644	0.00833937	0.00433126	0.356291	0.0149037	0.111969
PAM	0.603251	0.339849	0.239064	0.18731	0.254939	0.745888	0.247472	0.629396
IFITM1	0.324497	0.0923115	0.0976119	0.128283	0.0971991	0.493391	0.107825	0.421553
FKBP9	0.199485	0.212607	0.17405	0.2502	0.176555	0.541931	0.186564	0.366429
ENPP2	0.348899	0.151189	0.277474	0.163865	0.0344419	0.545129	0.142494	0.269456
CSTB	1.43004	1.47451	1.53162	1.36184	1.32519	1.83235	1.42443	1.74058
ID1	0.415253	0.372018	0.908464	0.438641	0.081643	0.834202	0.74362	1.14377
DMKN	0.0297819	0.0175653	0.0273049	0.0274331	0.0169812	0.280941	0.0152534	0.119167
CHN1	0.0500929	0.18728	0.0378983	0.0553647	0.343054	0.394987	0.0743928	0.142229
BMP4	0.042199	0.0526205	0.0156692	0.00824498	0.0138981	0.315255	0.0130139	0.0887596
F10	0.00273376	0.042591	0.0452339	0.0293988	0.127291	0.334447	0.0341246	0.0317337
ARHGAP29	0.119894	0.248642	0.396998	0.131818	0.196548	0.555468	0.223486	0.514423
BEX4	0.118308	0.172538	0.118276	0.188225	0.368967	0.498024	0.0736749	0.377362
DST	0.963311	0.76681	0.398256	0.286868	0.767653	1.0716	0.415729	0.926336
ADH5	0.684598	0.710218	0.673395	0.614852	0.965476	1.06417	0.629027	0.856889
A1BG	0.174412	0.348653	0.144129	0.206771	0.629454	0.606327	0.13373	0.206989
DPYSL2	0.400998	0.415813	0.267836	0.399043	0.378422	0.724726	0.312188	0.586109
CAMLG	0.9689	0.729282	0.570065	0.546764	1.07766	1.1271	0.614371	0.985069
MMP1	0.00357251	0.068763	0.429948	0.321479	0.00538062	0.434092	0.409543	0.0439911
ANGPTL2	0.331753	0.126511	0.09118	0.186406	0.434859	0.554598	0.107466	0.641454
SELM	1.80427	1.8102	1.6424	2.027	1.85034	2.18775	1.4794	1.86691
SYF2	0.759919	0.562381	0.447003	0.420643	0.865727	0.959458	0.478712	0.845991
LY6K	0.0799281	0.135783	0.243926	0.163277	0.025118	0.475839	0.30414	0.331493
MT1M	0.183616	0.123462	0.238353	0.0599261	0.0212843	0.436521	0.147857	0.0658969
TLE4	0.12195	0.140207	0.0324822	0.0329728	0.221463	0.389067	0.0470095	0.116469
HLA-C	2.30804	1.64427	1.80777	1.91781	2.06604	2.37097	1.76888	2.05571
MITF	0.0234685	0.0354498	0.0238295	0.0190055	0.0852793	0.333271	0.0188206	0.165098
ADAM33	0.00603934	0.028465	0.0347905	0.0189367	0.0612384	0.329694	0.0272448	0.180429
ISLR	0.543078	0.243519	0.41327	0.210947	0.217017	0.699608	0.329189	0.503977
NGFRAP1	2.05995	1.96503	1.77123	1.70613	2.25377	2.27704	1.72193	2.10702
VAT1	0.443634	0.568556	0.548874	0.594428	0.48676	0.844772	0.497052	0.539173
GLTSCR2	1.34908	1.16499	0.918819	0.90178	1.47745	1.51797	0.95342	1.32051
LAMP2	0.504645	0.447139	0.341854	0.373631	0.647462	0.77727	0.347061	0.606197
FXYD5	0.982428	1.23961	1.65045	1.6255	1.11061	1.7149	1.61761	0.807888
MAN1A1	0.145654	0.156886	0.129048	0.0622919	0.259165	0.44582	0.0962093	0.321881
CCDC85B	1.17742	1.18498	1.26954	0.891405	0.850925	1.47705	1.06817	1.26792
KAT6B	0.177199	0.173411	0.0813815	0.0793766	0.237743	0.423934	0.0986911	0.198282
OSBPL8	0.644477	0.667452	0.693055	0.704517	0.558698	1.00706	0.706082	0.778347
EVA1B	0.906021	1.009	1.03298	1.46323	1.23342	1.4925	1.18777	1.20325
IL1R1	0.534537	0.390975	0.159971	0.109365	1.09689	0.75914	0.137712	0.580138
SIM1	0.0153144	0.00884566	0.0118632	0.00490134	0.00160746	0.280437	0.00761431	0.0819439
GSN	0.765832	0.649219	0.502621	0.4999	0.511906	0.952613	0.485471	0.945157
PAMR1	0.0762531	0.143271	0.255014	0.0994758	0.0947087	0.431971	0.176456	0.263153
LMO7-AS1	0.120552	0.161965	0.103358	0.110372	0.0155681	0.39807	0.116583	0.151042
DDAH2	0.783635	0.58962	0.301823	0.286853	0.587257	0.858216	0.434131	0.67974
ANXA4	0.233944	0.342004	0.317993	0.268247	0.239487	0.5911	0.30042	0.421316
SHOX2	0.0374053	0.0402232	0.106933	0.115319	0.00858876	0.357134	0.081619	0.294168
NR2F1	0.0906952	0.1538	0.0713399	0.169496	0.32665	0.409824	0.147086	0.118605
SH3KBP1	0.444139	0.367947	0.401413	0.601851	0.405153	0.785057	0.487918	0.951015
TPP1	0.206701	0.14809	0.11032	0.102907	0.294129	0.452652	0.10078	0.251045
ITM2B	1.67336	1.44428	1.34287	1.24315	1.78916	1.88462	1.20702	2.39773
EPB41L4A-AS1	0.584327	0.421902	0.236584	0.363954	0.802648	0.769252	0.28498	0.721514
C8orf4	0.00215057	0.00281117	0.0018852	0.00433117	0.0014369	0.253286	0.00418123	0.0631843
MT1X	0.192809	0.413729	0.617005	0.326059	0.327479	0.624773	0.328884	0.356495
PNRC1	0.992671	0.869465	0.362241	0.469164	1.71669	1.20112	0.376487	1.24415
AKR7A2	0.616891	0.652066	0.684463	0.592826	0.561362	0.905162	0.640234	0.55034
ASS1	0.366532	0.218911	0.188695	0.0971831	0.355092	0.482068	0.100834	0.141947
CLEC2B	0.0915219	0.0704649	0.269919	0.0925777	0.0333602	0.407606	0.186017	0.46424
MAP1A	0.684561	0.648183	0.620792	0.671124	0.360502	0.940137	0.638353	0.591212
PCOLCE2	0.0202391	0.0751004	0.431659	0.197489	0.00693353	0.384169	0.270196	0.0180089
LRRN4CL	0.0317229	0.0254181	0.0423319	0.00819947	0.0185462	0.293275	0.0142614	0.330192
SERPING1	0.916905	0.31801	0.329016	0.278856	0.453943	0.860647	0.19782	1.19466
HEXB	0.343428	0.380776	0.434798	0.387385	0.646917	0.709126	0.424454	0.508657
ST13	1.46791	1.24949	1.04418	0.960803	1.5649	1.57296	1.0706	1.56983
EIF4A2	1.14695	0.817902	0.503466	0.505013	1.17624	1.12661	0.515629	0.953081
NFIX	0.657419	0.443486	0.274548	0.179304	0.277365	0.713584	0.342075	0.496342
TCEAL7	0.0571469	0.130993	0.225707	0.146075	0.288196	0.412117	0.0892652	0.310381
ADH1B	0.0554065	0.00453585	0.00131146	0.0019375	0.00614778	0.206864	0.0011972	0.392053
HOXA10	0.368989	0.235262	0.147653	0.119263	0.365207	0.486738	0.183166	0.158276
CHCHD10	0.380265	0.411671	0.518782	0.923952	0.238684	0.831011	0.557108	0.278859
DSEL	0.872763	0.396373	0.299454	0.166386	0.1586	0.747023	0.246487	0.360109
FGFR1	0.404104	0.30568	0.275877	0.137126	0.274995	0.575025	0.29947	0.333739
LPIN1	0.209489	0.140497	0.104521	0.0709613	0.117133	0.400612	0.103056	0.330685
PXK	0.256694	0.218399	0.0951168	0.137818	0.312729	0.449785	0.116738	0.230456
RNF213	0.446626	0.414011	0.295803	0.228972	0.359107	0.648341	0.293647	0.538118
FAM46A	0.23262	0.244591	0.202371	0.202692	0.260441	0.485283	0.18698	0.421847
CPNE3	0.532951	0.493344	0.46505	0.301457	0.481018	0.744651	0.424607	0.645017
PFDN5	2.48724	2.16147	2.10675	2.05535	2.26236	2.54019	2.01051	2.49642
KANK2	0.412608	0.311751	0.274908	0.196224	0.242106	0.587325	0.218828	0.468275
GRINA	0.39972	0.358028	0.353432	0.361949	0.627942	0.673024	0.311041	0.531871
TTC39C	0.151113	0.114019	0.0906253	0.0744967	0.160682	0.367061	0.099711	0.159192
IGBP1	0.775758	0.574034	0.366266	0.358926	0.946793	0.866208	0.396417	0.654205
PRNP	0.18252	0.222813	0.214921	0.219997	0.315405	0.50949	0.227026	0.731741
FILIP1L	0.147541	0.351002	0.313663	0.316978	0.125225	0.536835	0.190353	0.470403
SAT2	0.770506	0.591113	0.457356	0.524473	1.20628	0.951065	0.523459	0.818093
STAT1	0.393556	0.393243	0.34975	0.374258	0.204848	0.646432	0.29406	0.883119
HSD17B14	0.00659495	0.0464272	0.00896785	0.0169577	0.388022	0.282915	0.0131918	0.0456344
CCBE1	0.333833	0.225085	0.219007	0.150223	0.0186029	0.483331	0.230652	0.248311
OSBPL1A	0.177351	0.145363	0.161339	0.104565	0.197378	0.412412	0.120221	0.518487
HSD17B11	0.248038	0.235447	0.187015	0.166614	0.468436	0.499592	0.254419	0.391112
CSNK1A1	0.847416	0.885034	0.726757	0.815241	1.09472	1.13788	0.806741	0.925952
BAG2	0.420799	0.630647	0.361068	0.281304	0.765081	0.70594	0.324215	0.484516
CD68	0.529598	0.335047	0.595163	0.339591	0.386362	0.717807	0.437822	0.524211
SOCS3	0.438938	0.24252	0.184642	0.143654	0.274774	0.517471	0.231743	0.371201
TNFSF13B	0.0802281	0.0434666	0.0185256	0.0096979	0.0301747	0.244214	0.017079	0.449993
EEA1	0.640045	0.494718	0.456924	0.338471	0.365678	0.749948	0.429533	0.48484
STOM	0.171422	0.184195	0.151929	0.218212	0.355174	0.461371	0.216854	0.410262
TAX1BP1	0.764426	0.959191	0.632104	0.762888	1.19996	1.12562	0.7791	0.9901
SMARCA2	0.243502	0.164731	0.110528	0.0919405	0.120901	0.398376	0.114519	0.311361
MTUS1	0.0642007	0.0297973	0.0161332	0.0200625	0.0115324	0.261506	0.0140856	0.356128
OPTN	0.439835	0.658926	0.439967	0.499701	0.52125	0.785372	0.454617	0.557077
PTPRA	0.185033	0.182331	0.176615	0.149758	0.248271	0.4274	0.163966	0.345511
ZCCHC24	0.364273	0.179065	0.104068	0.0967047	0.176482	0.449248	0.139107	0.352428
RSRC1	0.250576	0.211813	0.355094	0.357423	0.176064	0.558711	0.430052	0.540861
LRP10	0.588642	0.539073	0.417031	0.426579	0.543054	0.785911	0.432892	0.630826
PCYOX1	0.443586	0.302758	0.159845	0.127789	0.369358	0.553587	0.165179	0.653806
LAYN	0.275713	0.38231	0.445446	0.277038	0.379341	0.575876	0.374703	0.0847333
PID1	0.125613	0.0754961	0.128113	0.0577291	0.178344	0.324888	0.0793932	0.0782789
IFI27L2	1.38401	1.23128	0.96514	0.911185	1.0658	1.41013	0.862058	1.37975
N4BP2L2	0.868094	0.643563	0.397819	0.457454	0.941503	0.948237	0.400621	1.02291
YPEL3	0.693661	0.465444	0.301247	0.300504	0.646731	0.754282	0.245666	0.785641
RNASE4	0.114935	0.0461862	0.0399259	0.0417088	0.0371804	0.292347	0.0501871	0.260376
MT1E	0.936214	1.40297	1.34574	0.533854	1.22573	1.36812	0.977599	0.804647
ISCU	0.895181	0.796488	0.635954	0.62174	0.805276	1.03636	0.723721	1.00024
MXRA5	0.0864141	0.034096	0.0265655	0.0387552	0.0182361	0.262259	0.0139746	0.401544
H1F0	0.242011	0.194326	0.134243	0.151436	0.292535	0.415185	0.135465	0.214282
IFIT1	0.0305034	0.0300329	0.0105406	0.0109243	0.00863274	0.203605	0.020071	0.138494
HSPA2	0.00547392	0.117697	0.0254532	0.0645183	0.192911	0.265314	0.046407	0.117854
ZBTB38	0.343975	0.384986	0.282711	0.20703	0.36645	0.557321	0.290403	0.293215
SRSF5	0.74232	0.671295	0.57517	0.592675	0.789026	0.9598	0.716586	0.96799
MASP1	0.00373941	0.0354726	0.162237	0.0303957	0.0506099	0.268972	0.0799585	0.0488705
PTPN13	0.206481	0.159669	0.0538004	0.0809239	0.134639	0.366765	0.0746295	0.283097
NTAN1	0.370204	0.460251	0.573406	0.49403	0.378101	0.71465	0.637262	0.424209
COL21A1	0.188816	0.0628056	0.0115884	0.0214212	0.0260659	0.292841	0.0153552	0.413258
AC013461.1	0.412097	0.327816	0.458618	0.32676	0.447469	0.65129	0.443782	0.362783
CLEC11A	0.892109	0.859356	0.663977	0.781567	1.12159	1.11185	0.795869	0.822328
UQCRB	2.03997	1.77179	1.60576	1.51971	2.14971	2.0922	1.47649	2.20575
MMP11	0.0255318	0.0368183	0.0137971	0.0712442	0.0305482	0.195308	0.0152376	0.101614
IDI1	0.188106	0.320217	0.238728	0.313496	0.253475	0.473974	0.304947	0.321816
SERPINB6	0.584083	0.78347	0.865919	0.844045	0.849803	1.01773	0.945676	0.600414
SOCS2	0.249924	0.10537	0.0989271	0.171889	0.0741231	0.362815	0.129742	0.123538
MGP	0.587162	0.0934892	0.0469294	0.0505101	0.567711	0.465224	0.0419047	0.386167
PTTG1	0.205562	0.481737	1.09737	0.712555	0.29456	0.196801	2.31706	0.118963
UBE2S	0.32303	0.622747	1.11624	1.16173	0.495755	0.374366	2.34474	0.377569
CKS2	0.118225	0.256256	0.653016	0.454349	0.217935	0.225752	1.61341	0.183712
CCNB1	0.0394749	0.0812767	0.264736	0.185381	0.0403718	0.036245	1.39543	0.0246591
TUBB4B	0.334581	0.791484	1.73194	1.28302	0.25651	0.471893	2.3562	0.44633
CENPF	0.0330815	0.0671617	0.318075	0.15006	0.0219682	0.0502396	1.29039	0.0234784
BIRC5	0.0742042	0.202935	0.633191	0.440777	0.0550461	0.0490279	1.5635	0.0200476
CDC20	0.017792	0.054523	0.300242	0.190493	0.0206463	0.0195242	1.23174	0.00573491
UBE2C	0.0333741	0.0935487	0.657085	0.327047	0.0267431	0.0225113	1.05087	0.011258
H2AFZ	0.963482	1.54266	2.42008	2.35639	1.29141	1.26071	3.07109	0.99649
ARL6IP1	0.429146	0.355643	0.432006	0.326403	0.421211	0.385715	1.33964	0.409446
CDKN3	0.0900175	0.178137	0.49759	0.32207	0.057728	0.110892	1.32175	0.392299
STMN1	0.757604	0.742729	1.42905	0.822274	0.422504	0.764089	2.01776	0.450531
MKI67	0.0182315	0.0433986	0.344353	0.158607	0.00672182	0.0201092	1.0268	0.00604407
CKS1B	0.248223	0.26022	0.91847	0.655771	0.144991	0.240822	1.51229	0.280443
TUBA1B	1.37486	2.53683	3.44077	3.27458	0.950701	1.13406	3.77118	1.09747
PRC1	0.0367221	0.0554553	0.299554	0.176621	0.018918	0.0356554	1.00373	0.0237953
HN1	0.64215	1.06345	1.30221	1.10588	0.556126	0.522161	1.91659	0.392943
NUSAP1	0.0281969	0.0521946	0.291701	0.131613	0.0280162	0.0320524	0.925028	0.0151077
TPX2	0.0572761	0.0666044	0.252054	0.169293	0.0244564	0.0609771	0.928186	0.0922377
HMGB2	0.69106	0.474071	0.855958	0.465827	0.357368	0.555174	1.39478	0.723307
TUBA1C	0.623471	1.03024	1.3922	1.17557	0.814837	0.537727	1.87912	0.401315
CCNB2	0.0459923	0.0721355	0.172791	0.12901	0.0550791	0.0315517	0.854252	0.0129823
DTYMK	0.268881	0.44394	0.999319	0.723012	0.192031	0.276303	1.40853	0.260001
KPNA2	0.0840303	0.196906	0.409673	0.333137	0.224347	0.186285	0.913359	0.141107
ASPM	0.0264641	0.0454161	0.18566	0.0675407	0.0128364	0.0414332	0.746663	0.02757
TK1	0.122594	0.506137	1.08039	0.847902	0.0296039	0.0989321	1.44935	0.050756
CENPW	0.098287	0.236199	0.672669	0.515977	0.107062	0.273496	1.16448	0.0854046
CKAP2	0.0824776	0.113051	0.22794	0.104058	0.121442	0.0796234	0.800721	0.0843919
HMGB1	1.58871	1.99656	2.41023	2.20736	1.6371	1.71431	2.83177	1.79883
TUBB6	0.333126	0.883227	1.50175	1.42649	0.411468	0.519786	1.72238	0.532641
TOP2A	0.0510812	0.0438013	0.262608	0.103498	0.0309275	0.0329248	0.603952	0.0521797
SMC4	0.206335	0.228838	0.575087	0.399606	0.283703	0.355788	1.01301	0.218769
PLK1	0.00825649	0.0159034	0.114051	0.0650875	0.00922238	0.00676121	0.632307	0.00366479
RAN	1.27294	1.81875	2.37098	2.24302	1.46469	1.18409	2.58406	1.26694
AURKA	0.0201217	0.037187	0.155835	0.0702743	0.0263322	0.0188864	0.602491	0.0120395
HMGN2	1.38389	1.55821	1.50912	1.45476	1.18931	1.07188	2.12904	1.15595
CALM2	1.9213	2.51864	2.7476	2.64004	2.00462	2.01411	3.10944	1.83168
HMMR	0.00780038	0.0230805	0.123984	0.0491612	0.0128152	0.0057653	0.592108	0.00231457
PBK	0.0115495	0.0224514	0.246366	0.119545	0.00544389	0.0382467	0.658024	0.00925841
DLGAP5	0.0074432	0.0232075	0.0851156	0.0422875	0.00233284	0.00858578	0.565781	0.00433085
CDCA3	0.00934507	0.0225875	0.135714	0.0671724	0.00569594	0.00988365	0.603423	0.00449793
MAD2L1	0.0312603	0.064377	0.458998	0.268723	0.0522185	0.0356675	0.755129	0.0168201
RANBP1	0.799802	1.24626	1.97373	1.74012	0.675362	0.7933	2.01386	0.797358
TUBB	2.03005	2.3985	2.69695	2.58448	2.10157	1.85052	3.00356	1.61274
HMGB3	0.142707	0.214703	0.327135	0.284715	0.238953	0.105714	0.788746	0.0916438
GTSE1	0.00897865	0.0195444	0.214553	0.103119	0.00476531	0.00970758	0.58505	0.00553279
CENPA	0.0071734	0.021056	0.133594	0.0716854	0.00660916	0.00908994	0.535282	0.00526964
H2AFV	0.693531	1.00453	0.993649	0.885916	0.588126	0.620359	1.45913	0.651152
CEP55	0.00721572	0.0169871	0.179098	0.100543	0.00253075	0.00905746	0.553422	0.00389062
DDX39A	0.0840458	0.225769	0.520001	0.458927	0.136613	0.113146	0.80578	0.134236
NUCKS1	1.24537	1.37329	1.46027	1.4252	1.05713	1.30273	1.92416	1.46503
KIAA0101	0.5656	0.765058	0.923547	0.526347	0.780963	0.242376	1.25714	0.143616
SMS	0.434927	0.793003	1.00002	0.907298	0.585106	0.404326	1.2962	0.423227
UBE2T	0.0641663	0.120747	0.608681	0.337476	0.0731917	0.060873	0.751873	0.0450443
LSM4	0.471155	0.848633	1.22387	1.03448	0.519499	0.50649	1.41062	0.530015
TAGLN2	0.796884	1.4716	1.87539	1.94362	1.01293	1.08507	2.0224	0.749211
TYMS	0.0781451	0.197654	0.650256	0.372723	0.0699474	0.0762673	0.791388	0.0385059
KRT7	0.0380944	0.156446	0.591444	1.01499	0.0119849	0.0335425	0.793069	0.0827205
FAM64A	0.0076161	0.0275156	0.121369	0.100019	0.00129704	0.00779714	0.520352	0.00248768
CCNA2	0.0143702	0.0220714	0.174073	0.0835839	0.0164011	0.0108265	0.508201	0.00769701
ANLN	0.0232586	0.0225513	0.165729	0.0829272	0.00650793	0.0173333	0.523834	0.0135068
DYNLL1	1.85034	2.08702	2.35331	2.29205	1.67462	2.09201	2.66563	2.05227
SNRPB	0.643661	1.13928	1.65006	1.56096	0.86398	0.749562	1.74016	0.773289
LMNA	1.58578	1.9828	2.51167	2.31368	0.952449	1.83316	2.58257	1.66686
CLIC1	1.75581	2.08676	2.52316	2.52144	1.51584	1.75514	2.66929	1.45927
ACTB	3.19632	3.90721	4.30925	4.48574	2.41848	2.92575	4.43294	2.95044
DEPDC1	0.0067283	0.0103308	0.124746	0.0557244	0.0027847	0.00629544	0.465351	0.00335836
NUF2	0.00571296	0.00936619	0.148756	0.0630723	0.00222821	0.00662415	0.472663	0.00378176
HMGA1	1.49525	1.92359	2.57478	1.33679	1.50878	1.32121	2.21974	0.662103
MZT1	0.11945	0.148007	0.333621	0.274504	0.0868263	0.122809	0.660311	0.0976514
LSM5	0.723729	0.814098	1.04623	0.839274	0.643281	0.572088	1.34104	0.652582
LDHA	1.72417	2.39197	2.92188	2.70346	1.9504	1.66295	2.90282	1.81746
BUB3	0.297575	0.422823	0.800009	0.631158	0.364989	0.383504	0.968806	0.358849
ENO1	1.5296	2.44871	2.91642	2.81254	1.47144	1.27053	2.86667	1.71784
CENPE	0.0177626	0.0199479	0.0860128	0.0442007	0.0168674	0.0204125	0.444501	0.0183292
KIF20B	0.044239	0.0411716	0.206132	0.101611	0.0482607	0.0508864	0.510078	0.0455077
S100A4	0.236143	1.4093	3.20565	2.46457	1.01366	3.46579	2.55808	2.33926
CAV1	1.34462	1.80693	2.87114	2.92645	0.383311	2.57618	2.79966	2.14594
HNRNPA2B1	1.04303	1.44735	1.56894	1.44665	0.935432	1.16992	1.82586	1.17647
RHEB	0.709782	0.921305	0.98118	1.01571	0.95089	0.715717	1.38242	0.792311
ANP32E	0.218784	0.264887	0.296813	0.253008	0.121514	0.180559	0.668074	0.22436
TPI1	1.89627	2.48224	2.9854	2.97943	1.73781	1.81578	2.97414	1.99352
RPL39L	0.124729	0.180727	0.47226	0.357532	0.166774	0.188989	0.692691	0.152832
NUDT1	0.372975	0.534145	0.755285	0.632642	0.241799	0.286395	0.983085	0.285039
CCND1	0.75765	1.01525	2.0726	1.39727	0.367458	0.785778	1.67689	0.470039
DRAP1	1.48488	1.77673	2.56473	2.17461	1.03369	1.36244	2.36537	1.35762
STRA13	0.296632	0.56094	1.13619	0.695814	0.221929	0.350192	1.05262	0.366687
TNFRSF12A	0.491015	1.06639	1.88795	1.84445	0.20484	0.393899	1.6918	0.389265
CYCS	0.411423	0.833599	1.4485	1.50501	0.541286	0.461213	1.44275	0.687021
SRSF3	0.822408	1.20537	1.41709	1.37159	0.861024	0.87439	1.60568	0.879843
EMP1	0.593704	0.675562	1.32029	1.24455	0.152253	0.557099	1.30665	0.845731
ANXA2	2.69095	3.28496	3.61333	3.26235	1.72538	2.51713	3.52847	2.19491
SPC25	0.00471465	0.0110691	0.20374	0.0842945	0.00166263	0.00480831	0.430684	0.00150875
RPA3	0.373929	0.502174	0.885974	0.592383	0.2903	0.288497	0.963125	0.316629
S100A16	0.898662	1.50009	2.15813	1.87038	0.595313	0.855503	1.89648	0.990842
CCT5	0.395497	0.74994	1.11513	1.04261	0.607571	0.38945	1.1832	0.45114
RBM8A	0.657327	0.860929	1.16292	1.10801	0.70854	0.654492	1.32345	0.632158
CFL1	2.47086	3.04257	3.21161	3.26945	1.99163	2.32547	3.33746	2.2378
HSP90AA1	1.46698	1.73214	2.26474	1.94473	1.45127	1.55696	2.24195	1.65117
RNASEH2A	0.0933587	0.185354	0.593171	0.367989	0.0770457	0.0815264	0.669538	0.0770105
PLP2	0.93583	1.1478	1.44617	1.44373	0.906134	0.70792	1.61129	0.557261
PHF19	0.0843382	0.114975	0.179386	0.164489	0.233172	0.0799458	0.5186	0.0868571
KIF5B	0.564725	0.815338	0.874604	0.975401	0.836424	0.650279	1.21192	0.630423
SNRPG	0.94159	1.29587	1.69053	1.46799	0.958167	1.05605	1.73855	1.13377
SERPINE1	0.0573692	0.911706	1.63328	1.62123	0.220612	0.0932392	1.38562	0.0540427
SNRPD1	0.71976	1.02363	1.41988	1.23203	0.801542	0.676961	1.46221	0.717443
KNSTRN	0.04559	0.0498249	0.131366	0.100569	0.06067	0.0276426	0.422516	0.0336286
AURKAIP1	1.14507	1.44359	1.72851	1.62729	1.20272	1.11519	1.85531	1.17709
SRSF7	0.549486	0.748698	1.21471	1.16809	0.451197	0.547474	1.26608	0.617227
CENPM	0.0181939	0.0941596	0.354794	0.201786	0.0299323	0.0187858	0.510685	0.00916727
H3F3B	2.44411	2.25088	2.59305	2.5609	1.95208	2.37698	2.85777	2.37874
PGAM1	0.896133	1.43582	1.78105	1.69804	1.05166	0.979716	1.80749	0.995548
PRELID1	1.01847	1.53021	1.88304	1.96905	1.05403	1.03123	1.92974	0.987988
RRM2	0.0254428	0.0906558	0.336127	0.161296	0.0663966	0.0131443	0.490388	0.0047057
RHOC	1.39125	1.66212	1.99118	2.13621	1.16958	1.29785	2.11848	1.14584
TPM3	0.779904	1.14218	1.32619	1.15284	0.484328	0.834213	1.44344	0.822974
SGOL2	0.0220161	0.0330395	0.148258	0.0758879	0.0345382	0.0380178	0.396755	0.0294132
MT2A	1.96991	2.9033	3.76755	2.18124	1.78775	2.72618	3.17044	1.92667
BCL2L12	0.086656	0.142902	0.318676	0.282037	0.117684	0.108468	0.550849	0.106348
PSME2	0.64677	1.12651	1.32624	1.32272	0.592567	0.679504	1.44901	0.699718
CRYAB	0.45665	0.412138	1.15121	1.06948	0.0698578	0.716866	1.11015	0.715161
PFN1	2.33366	3.27222	3.32989	3.49166	2.39364	2.31668	3.43531	2.20164
GSTO1	0.953969	1.33559	1.84111	1.74251	1.33017	1.14049	1.80723	0.842032
SPHK1	0.172387	0.327466	0.942648	1.27869	0.168006	0.168271	0.945753	0.274793
PCMT1	0.408865	0.665762	1.06904	0.997347	0.413476	0.517422	1.11989	0.459668
CALM3	0.952102	1.20135	1.21116	1.20553	0.582373	1.06048	1.50033	0.93485
PTGES3	0.764356	1.00516	1.19392	1.07459	0.932516	0.891927	1.37903	0.792816
BANF1	0.861714	1.11661	1.31448	1.29397	0.636627	0.772918	1.46975	0.81097
CNIH4	0.591814	0.733433	0.871575	0.857393	0.74956	0.625992	1.14671	0.678631
EIF5A	0.749672	1.14519	1.39637	1.48724	0.391614	0.785466	1.50363	0.741091
NME1	0.613484	1.33002	1.73954	1.58046	0.55399	0.460123	1.59999	0.544547
AURKB	0.0118804	0.0217175	0.209352	0.0909105	0.0275755	0.0138047	0.3754	0.0048127
PHLDA2	0.134591	0.641902	1.4089	1.86415	0.185183	0.407491	1.3041	0.292688
DIAPH3	0.0243525	0.0687204	0.202944	0.133895	0.0142319	0.0196952	0.420979	0.0167493
C12orf75	0.789839	1.10284	1.58134	1.99042	0.293841	1.31312	1.72749	0.831026
PSMA7	1.54184	1.99861	2.32725	2.32708	1.60995	1.44813	2.36457	1.64267
MRPL51	1.33245	1.6112	1.71037	1.59274	1.2738	1.26141	1.89272	1.2644
CENPN	0.0942488	0.205145	0.322831	0.241031	0.14251	0.0812085	0.528402	0.0441198
ARPC2	1.49447	2.21789	2.34282	2.64813	1.60602	1.61837	2.49556	1.66126
FABP5	0.310907	0.714091	1.18305	0.913148	0.283594	0.480236	1.06234	0.186068
PA2G4	0.599507	0.836047	1.35499	1.18437	0.697725	0.665844	1.31506	0.711768
CACYBP	0.399351	0.521404	0.923782	0.712614	0.394643	0.464131	0.959779	0.508407
LRRC59	0.254201	0.703662	1.00612	1.14653	0.429293	0.331099	1.06979	0.324178
PSMD2	0.361586	0.580871	1.04218	0.82331	0.446005	0.432244	1.00503	0.42295
SMC2	0.115323	0.167444	0.415617	0.25712	0.169878	0.150219	0.557659	0.166228
SH3BGRL3	2.19968	2.86564	3.29079	3.08803	1.49897	2.40729	3.12717	1.97706
TUBG1	0.104422	0.241757	0.574653	0.47107	0.124958	0.129935	0.63891	0.136411
ARHGDIA	0.60684	0.866427	1.10893	1.13114	0.542039	0.741494	1.24244	0.675525
ANAPC11	1.52441	1.62747	1.89012	1.79991	1.1233	1.39724	2.01852	1.49443
EMP3	1.60723	2.01722	2.53134	2.25944	1.47798	1.87553	2.42812	1.79897
H2AFX	0.0769681	0.0909375	0.220345	0.126993	0.0700297	0.0951411	0.425269	0.0741842
PLIN3	0.904219	1.16037	1.17628	0.985047	0.769737	0.956484	1.39763	0.751815
TMEM160	0.323129	0.530149	0.682803	0.635467	0.330787	0.261954	0.853728	0.457447
KIF2C	0.0041741	0.00789939	0.0911021	0.0423172	0.00181619	0.00406398	0.326217	0.00179758
IKBIP	0.470481	0.698538	0.882789	0.927154	0.530494	0.517986	1.05774	0.504441
KIF23	0.00753314	0.0174957	0.107191	0.0632492	0.00648119	0.0123059	0.335749	0.00847438
RAD21	0.331175	0.463136	0.382665	0.300281	0.496536	0.376601	0.712611	0.385281
PIN1	0.551446	0.707791	0.868046	0.738295	0.473322	0.596274	1.03851	0.519862
SNRPA1	0.166813	0.370138	0.685716	0.61674	0.16759	0.171833	0.736267	0.20695
DUT	0.765207	0.875166	1.22945	0.975565	0.71452	0.901084	1.29901	0.813239
CXCL5	0.0382298	0.142479	0.667473	0.173461	0.0588586	0.0120453	0.430688	0.0161644
DEK	0.692424	0.74478	1.18856	0.945331	0.666674	0.838419	1.2445	0.866825
PFDN2	0.631458	0.943206	1.3764	1.42125	0.773551	0.689702	1.37306	0.738314
ILF2	0.478678	0.689664	0.834394	0.780876	0.781235	0.431072	1.00598	0.426641
ARPC5L	0.355158	0.545826	0.847833	0.81538	0.45992	0.380982	0.926516	0.43077
SAE1	0.164105	0.328607	0.492757	0.454495	0.249434	0.23995	0.655635	0.178833
CALM1	1.40629	1.86588	2.00835	2.0463	0.996101	1.3877	2.11297	1.49897
REEP4	0.0482065	0.0914068	0.156556	0.203489	0.065956	0.059048	0.406674	0.0565945
CCDC34	0.222994	0.250933	0.418324	0.241945	0.19821	0.0965611	0.569292	0.214161
CDK1	0.0288412	0.025053	0.291409	0.120845	0.0298336	0.0256686	0.322249	0.00970889
ZWINT	0.0139808	0.0560871	0.385013	0.215934	0.0236294	0.0197995	0.441973	0.0162995
TIMM10	0.381342	0.324739	0.584078	0.600929	0.218024	0.20576	0.745204	0.253868
COX8A	1.55692	1.70833	1.83716	1.78555	1.2306	1.42961	2.02219	1.43921
PLAUR	0.339628	0.499046	1.06386	0.905355	0.520689	0.258602	0.942294	0.174901
ARF1	0.923872	1.33376	1.41248	1.56283	1.32947	1.02672	1.63213	0.956389
TACC3	0.00863815	0.0148203	0.123523	0.0523444	0.00761115	0.0115911	0.328039	0.0159774
PSMC3	0.539875	0.802148	1.02991	1.01766	0.568788	0.485904	1.1236	0.503117
UBE2L3	0.8301	1.11614	1.29212	1.21203	0.922044	0.837522	1.41262	0.769666
CAV2	0.256293	0.493748	0.956416	1.09867	0.138665	0.599064	0.983322	0.544515
KIF4A	0.0130811	0.01072	0.0851528	0.0407238	0.00306099	0.00671871	0.312151	0.00517804
YWHAH	0.308016	0.484894	0.873054	0.840133	0.30986	0.532648	0.927654	0.483869
PKM	1.84803	2.4784	2.59778	2.45333	1.48902	1.79493	2.6016	1.6838
CYC1	0.723757	1.06293	1.38634	1.39352	0.921472	0.71626	1.41453	0.773026
PSMB3	1.08449	1.4233	1.66737	1.5685	1.03738	1.12159	1.71565	1.11294
PRR11	0.0351592	0.0614914	0.0778874	0.0571154	0.023047	0.0267608	0.331762	0.019064
PGK1	0.644815	1.16518	1.52747	1.61104	0.759704	0.698857	1.48731	0.704998
HNRNPH3	0.33658	0.459669	0.557454	0.567291	0.347777	0.351734	0.764796	0.375713
CDCA8	0.00466434	0.00850723	0.105607	0.0435181	0.00411454	0.00343056	0.282302	0.00299545
SLC25A5	1.38869	1.62951	1.75971	1.79017	1.67629	0.908511	1.92794	1.18849
GGH	0.141876	0.415231	0.469986	0.38643	0.206314	0.13838	0.621002	0.089797
RUVBL2	0.25591	0.473593	0.62385	0.554523	0.31006	0.193641	0.730617	0.194489
HNRNPDL	0.913355	0.982502	1.17261	1.11148	0.769895	0.746174	1.3292	0.824724
SSR3	0.82351	1.48505	1.84628	1.77448	1.44674	0.75064	1.7389	0.779805
EXOSC8	0.144968	0.236664	0.48357	0.450515	0.16504	0.129186	0.580834	0.154058
COA1	0.327086	0.472982	0.698617	0.621792	0.421105	0.385555	0.796056	0.313121
ERH	1.18079	1.43846	1.75245	1.61698	1.21702	1.33286	1.79224	1.36426
MLF2	0.775765	1.06339	1.09921	1.23156	0.898902	0.805343	1.32634	0.781107
EBNA1BP2	0.230869	0.568461	0.932917	1.01726	0.281146	0.288991	0.919993	0.318163
CASC5	0.00535046	0.010222	0.0745846	0.0367454	0.00312559	0.00549478	0.286929	0.00299027
CKLF	0.474348	0.5591	0.84585	0.635057	0.320288	0.414537	0.892586	0.476003
CCDC167	0.236431	0.388411	0.473487	0.571104	0.16377	0.226594	0.667621	0.252613
SSNA1	0.466518	0.645965	0.825048	0.827429	0.541893	0.568295	0.971908	0.509942
GNG11	0.956076	1.29046	1.6695	1.28046	1.46654	0.953194	1.59191	0.906991
UBE2N	0.462845	0.667318	0.88542	0.868532	0.421056	0.457525	0.973386	0.378805
PPP1CA	0.639983	1.03208	1.18428	1.26302	0.896292	0.69923	1.29412	0.617481
BUB1	0.00425804	0.010436	0.0599633	0.0277502	0.00447952	0.00505206	0.281929	0.00183128
KIF22	0.139726	0.125089	0.300869	0.179422	0.0815437	0.163844	0.461804	0.385806
SDF2L1	0.24078	0.655058	1.20218	1.14951	0.291334	0.343184	1.0338	0.357319
ITGB1BP1	0.407332	0.737769	0.885189	0.86242	0.432866	0.647295	1.00197	0.620721
TMPO	0.101508	0.13854	0.273272	0.169068	0.096493	0.151449	0.426313	0.130233
RAD23A	0.551727	0.756298	1.0178	1.01114	0.602445	0.651996	1.10236	0.636432
SFPQ	0.506805	0.609428	0.571897	0.561689	0.682892	0.666401	0.892244	0.657313
LSM3	0.777497	0.80742	1.05573	0.868713	0.63448	0.753081	1.15651	0.785586
HNRNPAB	0.322022	0.603423	1.01182	0.986066	0.498051	0.420944	0.994453	0.549308
MMP1	0.00357251	0.068763	0.429948	0.321479	0.00538062	0.434092	0.409543	0.0439911
IL13RA2	0.0752156	0.226447	1.31674	0.547627	0.0135664	0.226497	0.730328	0.0791743
HSPE1	0.909319	1.12686	1.60911	1.32046	0.864617	1.08122	1.51388	1.13141
CENPH	0.0697844	0.119906	0.312232	0.19046	0.0861974	0.0620791	0.423389	0.0367755
PRKCDBP	1.50151	1.8681	1.89528	1.92544	1.05441	1.58887	2.06096	1.53662
HAS2	0.458099	0.358837	0.735487	0.631513	0.0706924	0.0696504	0.727	0.108245
BAX	0.832174	1.12204	1.15603	1.13103	1.0247	1.00978	1.34926	0.748019
NUDC	0.548469	0.805113	1.14254	1.04012	0.570682	0.635241	1.1289	0.630812
BOLA3	0.221763	0.495343	0.805793	0.71827	0.185409	0.269157	0.787445	0.320242
PSMD14	0.312079	0.513766	0.727905	0.678992	0.355599	0.327002	0.797078	0.343531
SRSF2	0.525332	0.796743	0.997632	0.942343	0.575094	0.591151	1.06398	0.580854
TOMM40	0.14068	0.312869	0.696675	0.729885	0.224413	0.215747	0.694837	0.231604
NHP2	0.854776	1.26217	1.52802	1.40296	0.6899	0.789424	1.4699	0.879839
PSMD7	0.584022	0.854162	1.11613	1.11271	0.726198	0.550085	1.14952	0.61604
TMEM106C	0.181601	0.246577	0.37488	0.182868	0.103367	0.261002	0.490904	0.1677
MYL12A	1.80983	2.12559	2.43369	2.75709	1.19932	1.67502	2.48693	1.75323
FOSL1	0.0328363	0.117586	0.513349	0.268218	0.0178173	0.0792769	0.433211	0.0344883
ADRM1	0.50232	0.764289	1.0841	1.07572	0.638677	0.557516	1.09375	0.572549
ARPC5	1.00126	1.41531	1.48469	1.60441	0.713833	1.00223	1.60909	1.14052
EMC9	0.10876	0.184772	0.19053	0.169701	0.117531	0.104154	0.4118	0.0984624
GADD45GIP1	1.33051	1.55008	1.80693	1.75766	1.10015	1.20739	1.81113	1.23174
HMG20B	0.388001	0.45779	0.408157	0.434333	0.409105	0.384847	0.691422	0.352733
MRPL52	0.64678	0.992594	1.30424	1.14012	0.633117	0.595528	1.22402	0.616502
CD59	1.70651	1.77885	2.40435	2.3446	0.841087	2.06526	2.32472	2.00248
MRPL18	0.492138	0.755921	1.00442	0.901957	0.454453	0.580092	1.01504	0.627824
UQCC2	0.605344	0.974372	1.14524	0.984652	0.565021	0.597799	1.15375	0.686424
AKR1C2	0.250714	0.0888763	0.434502	0.124556	0.0480485	0.248728	0.41437	0.711279
POLD2	0.33904	0.605393	0.87171	0.69389	0.282702	0.323735	0.8378	0.360831
GTF2A2	0.58516	0.731421	0.854212	0.839527	0.657939	0.630013	1.01829	0.703495
TMEM50A	1.24553	1.20193	1.57129	1.63158	0.699105	1.17398	1.62226	1.18843
YBX1	2.20497	2.73609	2.7951	2.74453	2.28216	2.21212	2.85415	2.22878
PRDX1	1.59331	2.00268	2.26714	2.10252	1.5775	1.71106	2.22427	1.80223
HNRNPR	0.583483	0.682975	0.723254	0.687212	0.606119	0.632847	0.946625	0.671028
EIF4E	0.277841	0.362106	0.655228	0.558444	0.262896	0.332111	0.694173	0.302453
VPS29	0.649564	0.806334	1.00988	0.911704	0.644474	0.764135	1.09597	0.683957
MAGOHB	0.166853	0.2916	0.511173	0.479003	0.164084	0.17158	0.577844	0.181124
UQCRFS1	0.796853	0.959204	1.1251	1.14361	1.01468	0.823907	1.26316	0.81932
WDR1	0.483373	0.882857	0.958798	1.07582	0.473188	0.443769	1.06624	0.470887
NDC80	0.0140949	0.0241499	0.118474	0.0489392	0.0328589	0.0549809	0.279264	0.0604046
DDX21	0.284561	0.524074	0.732614	0.889365	0.365733	0.359901	0.831257	0.573885
LRR1	0.0341623	0.101015	0.318418	0.22144	0.0491074	0.0477501	0.387159	0.0497742
RPL26L1	0.5693	0.732862	0.974762	0.848405	0.622929	0.507063	1.00669	0.534418
MAD2L2	0.230495	0.306559	0.416286	0.405869	0.267524	0.305451	0.584152	0.27976
GSPT1	0.434947	0.539474	0.759303	0.745055	0.437055	0.493623	0.857028	0.489062
RACGAP1	0.0191963	0.0237276	0.0942255	0.0436673	0.0322602	0.023426	0.275653	0.0196386
PRMT1	0.618402	0.9673	1.19504	1.1947	0.65991	0.624719	1.19271	0.604966
PDAP1	0.686151	0.847158	1.03396	0.98581	0.618845	0.667536	1.12156	0.676738
RBX1	1.26176	1.49558	1.80709	1.63314	1.05919	1.31398	1.76691	1.29409
ACTG1	3.66515	3.81221	3.61605	3.77454	3.54719	2.97291	3.92695	2.91866
TMED9	0.912104	1.55767	1.65687	1.91225	1.2207	1.03852	1.7337	0.871344
TPRKB	0.314029	0.361848	0.516941	0.44643	0.481108	0.26606	0.657513	0.298912
PSMB6	1.12852	1.49575	1.63325	1.54297	0.992202	0.99949	1.64804	0.989525
MRPL22	0.447109	0.645135	0.779869	0.719176	0.530802	0.445921	0.873317	0.421179
SMTN	0.0915542	0.153302	0.386574	0.3733	0.12824	0.170071	0.475892	0.22449
DYNLT1	1.04617	1.26655	1.67693	1.72195	0.947903	0.875177	1.60126	0.956512
TCEB1	0.823528	1.04126	1.3298	1.31108	0.862248	0.86478	1.34875	0.87782
ARHGAP18	0.144702	0.285457	0.69044	0.501811	0.0824677	0.281705	0.590358	0.124179
COMMD4	0.398499	0.528196	0.688193	0.553936	0.524896	0.501475	0.79589	0.423589
PTRF	1.11124	1.53637	1.68432	1.84212	0.504047	1.28672	1.78449	1.65083
LSM2	0.67248	0.748749	0.9818	0.829384	0.648314	0.512283	1.02553	0.516188
HNRNPH1	0.362599	0.474199	0.537943	0.531665	0.477124	0.374332	0.681312	0.392921
FGF1	0.00998488	0.0700984	0.239788	0.454072	0.00234662	0.0126545	0.375257	0.0363732
NOL7	0.65521	0.840412	1.01406	1.02746	0.683767	0.641903	1.09976	0.703656
MANF	0.514851	0.797013	1.15147	1.16339	0.598569	0.536147	1.10936	0.51404
CBR3	0.20355	0.211628	0.522787	0.265808	0.0450234	0.295596	0.525891	0.339513
LSM7	0.924724	1.22169	1.40458	1.32178	0.83089	0.979665	1.42356	0.831327
PDCD5	0.782374	1.30037	1.51404	1.41426	1.13156	0.949174	1.48652	0.977284
HNRNPM	0.475637	0.705481	0.810826	0.734207	0.517696	0.574272	0.920492	0.566476
MRPL36	0.532271	0.685696	0.925509	1.01458	0.593017	0.590253	1.00166	0.563337
C20orf27	0.274283	0.543054	0.766258	0.578382	0.347037	0.45123	0.758022	0.457635
PHB	0.689051	1.12033	1.34258	1.23285	0.607753	0.723229	1.28268	0.711531
TMBIM6	1.17873	1.39039	1.50071	1.56513	1.08538	1.2328	1.64768	1.26951
NEK2	0.00239836	0.00333637	0.031272	0.0170215	0.000954046	0.00206969	0.227077	0.000859312
DEF8	0.355605	0.591646	0.729917	0.741661	0.332004	0.413624	0.807734	0.384085
MRPL12	0.54763	0.808443	1.12379	0.995887	0.603215	0.550051	1.0595	0.556906
CDC42	1.09819	1.41223	1.37866	1.42023	0.915457	1.09564	1.5256	0.995912
MRPL41	0.886039	1.2251	1.46384	1.44545	0.972438	0.964826	1.46035	1.04764
ATP6V0B	0.529139	0.724859	1.06308	1.24701	0.849352	0.625164	1.11367	0.660193
TRIP13	0.0053245	0.0221124	0.164645	0.107984	0.00303383	0.00843912	0.282671	0.00573629
NOP16	0.0961034	0.246518	0.552123	0.525573	0.117595	0.108584	0.529638	0.186224
MYDGF	1.35366	1.78313	1.97134	2.05489	1.23535	1.38115	1.98429	1.31024
FXYD5	0.982428	1.23961	1.65045	1.6255	1.11061	1.7149	1.61761	0.807888
UBB	2.4121	2.36625	2.5027	2.53738	2.5006	2.39744	2.71855	2.31426
EIF1AX	0.823618	0.906153	1.43915	1.22674	0.620649	0.838709	1.29143	0.790714
VDAC3	0.416938	0.552021	0.668959	0.624824	0.52479	0.527331	0.80444	0.484386
COPS6	0.776894	1.29299	1.30777	1.24601	0.861133	0.807061	1.35563	0.71291
AXL	0.383892	0.548603	0.803559	0.59017	0.309348	0.469041	0.775848	0.285666
SYNCRIP	0.429921	0.60093	0.742787	0.668113	0.452482	0.43518	0.821722	0.491034
S100A3	0.0215267	0.131577	0.306255	0.283437	0.0357363	0.148304	0.366418	0.0498053
POC1A	0.0192213	0.0310312	0.138735	0.0871779	0.0146864	0.0151121	0.275345	0.010627
POLR2E	0.807113	1.09953	1.19462	1.11788	0.714663	0.76888	1.25021	0.742846
TBCB	0.841538	1.08527	1.22812	1.30383	0.544481	0.800585	1.29053	0.802961
POP7	0.279073	0.437924	0.752149	0.665855	0.257154	0.303167	0.721347	0.322597
NDUFS8	0.918875	1.18401	1.35587	1.20928	0.818509	0.81055	1.36301	0.94695
C1QBP	0.622507	1.04721	1.40328	1.29824	0.859636	0.666705	1.2722	0.656877
PPP4C	0.667956	0.977495	1.10201	1.2933	0.808033	0.770916	1.21217	0.725684
PGF	0.322221	0.147854	0.409436	0.464801	0.0622307	0.529865	0.51132	0.256072
EMC6	0.505801	0.65851	0.834524	0.829592	0.594619	0.520694	0.91695	0.5151
OAZ1	2.36616	2.65695	2.84483	2.83785	2.36277	2.53995	2.8838	2.41495
STIP1	0.202365	0.334482	0.490759	0.45298	0.239058	0.227765	0.567559	0.236718
NTMT1	0.334928	0.506498	0.81107	0.917643	0.338822	0.401214	0.830771	0.4444
PPIH	0.149727	0.2277	0.352188	0.288815	0.148482	0.1285	0.455635	0.147965
SIVA1	0.690922	0.858314	1.20138	1.03511	0.826284	0.852554	1.1712	0.779935
CKAP5	0.14224	0.142351	0.135951	0.111749	0.127989	0.160229	0.35183	0.155777
CAP1	0.680858	1.13345	1.17822	1.42045	0.710041	0.797384	1.30378	0.767058
CBX1	0.450283	0.455174	0.544774	0.442021	0.44978	0.492343	0.703579	0.500393
PSMB5	1.28805	1.48872	1.69833	1.65751	1.44406	1.13173	1.72899	1.23119
NDUFS6	0.935746	1.33914	1.58177	1.54455	0.890311	0.971523	1.53491	1.06121
UQCC3	0.381056	0.442015	0.627239	0.559271	0.258079	0.415211	0.706988	0.403246
C11orf24	0.117259	0.247804	0.347542	0.449768	0.112882	0.115938	0.471083	0.160696
ATP5G1	0.901252	1.29312	1.63274	1.37396	0.693237	0.777968	1.45988	0.908944
SHCBP1	0.00479471	0.0147695	0.128525	0.0746196	0.0015414	0.00539893	0.251831	0.0020412
LGALS1	4.70301	4.72543	4.78069	4.62691	3.9406	4.62412	4.90095	4.0602
POLR2F	0.876323	1.00809	1.35966	1.15052	0.750498	0.882485	1.29127	0.97381
BNIP3	0.648044	0.951099	1.26969	1.18575	0.708422	0.713554	1.17913	0.610489
RNPS1	0.386809	0.555078	0.747881	0.771089	0.510102	0.470886	0.819737	0.446662
GUK1	1.57134	1.79801	2.18742	2.12251	1.51403	1.58471	2.09963	1.71403
TUBA1A	1.22855	1.53904	1.63721	1.65148	0.601599	1.13468	1.67518	0.99889
MRTO4	0.175196	0.277255	0.544086	0.468586	0.209568	0.175597	0.541896	0.190331
XRCC6	0.544005	0.69841	0.89585	0.763482	0.560991	0.584395	0.931382	0.559423
DCTN3	0.982916	1.03962	1.07929	1.0237	0.956887	0.866118	1.25186	0.888834
ANXA1	1.47067	1.66475	1.94955	1.48989	0.953641	1.5176	1.82369	1.32898
MXD3	0.0238147	0.0162349	0.083539	0.0316406	0.0134719	0.0162913	0.220575	0.0138605
TFPI2	0.0946096	0.999302	1.30462	0.520017	1.29397	0.0622099	0.950527	0.100872
HNRNPD	0.859153	1.01246	1.18218	1.04336	0.799146	0.85634	1.23037	0.791824
SURF4	0.440296	0.642121	0.711438	0.789546	0.566716	0.48555	0.863413	0.613277
UFD1L	0.373518	0.570537	0.727886	0.72955	0.440364	0.373952	0.787196	0.373893
POMP	1.48196	1.86871	2.09149	2.22949	1.53087	1.54559	2.10446	1.60186
HNRNPA3	0.740993	0.982408	1.0514	0.967507	0.612367	0.862546	1.13891	0.788058
PSMB2	0.812953	1.07741	1.16218	1.14791	0.923476	0.741974	1.24346	0.744116
COX17	0.391958	0.458627	0.752793	0.627677	0.232855	0.407804	0.744336	0.420384
CISD3	0.351494	0.590676	0.809725	0.753749	0.319159	0.371372	0.795268	0.321258
DKC1	0.124593	0.254902	0.41793	0.438128	0.19256	0.14533	0.484792	0.169165
WDR34	0.122506	0.224634	0.41548	0.284147	0.125346	0.161691	0.452131	0.14658
IFI27	0.213534	0.29692	0.808899	0.780051	0.0500058	0.431304	0.481872	1.95665
ABI3BP	0.588841	0.362612	0.630059	0.718267	0.0797707	0.361013	0.61178	1.97925
AKR1C1	0.662887	0.19531	0.518341	0.151914	0.465648	1.06657	0.314147	1.56104
CYP1B1	1.58321	0.466048	0.115302	0.195235	0.192003	0.119083	0.171394	1.79841
MFAP5	0.029566	0.203296	0.825622	0.52731	0.015029	0.102973	0.451172	1.18668
IGFBP6	1.48209	1.62306	1.74829	1.11411	0.916074	2.52566	1.3376	2.49585
C1S	0.838373	0.526281	0.436017	0.351023	1.29035	1.63046	0.212066	1.75163
CCL2	0.424859	0.909389	0.857538	0.571905	0.752699	0.539588	0.47434	1.44572
RARRES1	0.159569	0.202343	0.0630659	0.0276534	0.398398	0.205976	0.0454127	0.729944
IFI6	0.472002	0.299737	0.276022	0.223449	0.243046	1.60009	0.235008	1.35459
RARRES2	0.209455	0.0905872	0.0741591	0.115276	0.26502	0.163494	0.0454524	0.927327
SFRP1	0.304865	0.0987263	0.161566	0.0353042	0.026055	0.513157	0.138706	0.940316
NR2F2	0.29856	0.310992	0.311662	0.435452	0.286941	0.531964	0.330107	1.23738
COL3A1	1.26085	1.79377	0.825528	1.88895	3.17849	1.59232	0.880253	2.60902
STMN2	0.607123	0.116355	0.328439	0.125936	0.0124794	0.788722	0.278473	0.804163
ITM2B	1.67336	1.44428	1.34287	1.24315	1.78916	1.88462	1.20702	2.39773
FBN1	0.844915	0.829881	0.564229	0.520818	0.855022	0.779609	0.511933	1.55828
RPS4Y1	0.0447557	1.08187	0.0886084	0.100146	2.23865	2.20123	0.237128	2.09315
AKR1C3	0.713706	0.187522	0.245899	0.099686	0.0824501	0.56579	0.184534	1.12266
PLPP3	1.36034	0.623265	0.631288	0.289437	0.86253	0.976498	0.477187	1.54488
CST3	1.99515	1.9168	1.83112	1.86627	2.26696	2.23569	1.75683	2.72263
CLU	0.888967	0.683023	0.617611	0.162933	1.02297	1.07742	0.233898	1.44434
DCN	1.23841	1.80788	1.11579	1.0335	3.48719	3.20075	0.869364	2.83424
IFI16	1.15583	0.878166	0.596166	0.594273	1.15969	1.7516	0.547069	1.76678
SECTM1	0.0639606	0.0717708	0.0529421	0.0277528	0.221316	0.464959	0.0188726	0.728237
CCL13	0.021304	0.01075	0.00819849	0.0155394	0.00805891	0.0113528	0.013857	0.447371
ID1	0.415253	0.372018	0.908464	0.438641	0.081643	0.834202	0.74362	1.14377
MT-ND3	1.66561	1.36027	1.09391	1.01018	1.48142	1.9105	0.977102	2.18029
SFRP2	0.0126817	0.0529416	0.0473468	0.35642	0.0258522	0.754969	0.0738254	0.634341
EFEMP1	1.39446	0.70361	0.697397	0.672199	0.662031	0.557553	0.427215	1.67551
CD81	0.571286	0.436244	0.540678	0.47694	0.29335	1.24106	0.469497	1.29009
MALAT1	5.80349	5.17222	4.79573	4.90167	5.64512	5.8716	4.34827	6.14081
FMO1	0.0111336	0.0191764	0.0110532	0.0386274	0.0185024	0.0622375	0.00345272	0.414722
HGF	0.1693	0.118533	0.119688	0.0442393	0.166769	0.242974	0.0806274	0.72309
LY6E	1.66294	1.63886	1.69837	1.51463	1.45567	2.84933	1.56403	2.42749
PLAC9	1.22405	0.928334	1.40975	1.56817	0.805596	1.45626	1.16592	1.99866
SERPING1	0.916905	0.31801	0.329016	0.278856	0.453943	0.860647	0.19782	1.19466
IGFBP4	2.03501	0.926013	0.613555	0.580857	1.32639	1.30166	0.579829	2.05129
PRNP	0.18252	0.222813	0.214921	0.219997	0.315405	0.50949	0.227026	0.731741
SFRP4	0.524985	0.0825028	0.0259157	0.018876	0.0221682	0.0728224	0.0277077	0.61577
LHFP	0.843712	0.410377	0.350336	0.384763	0.270779	0.405144	0.333189	1.09815
LGALS3	1.62516	1.39442	1.50259	1.35223	0.918316	2.17858	1.3124	2.16258
NABP1	0.498118	0.280348	0.170713	0.122595	0.168766	0.267884	0.103373	0.818965
CLDN11	0.325961	0.631745	0.971252	0.327878	0.0929715	0.95518	0.462725	1.18335
APOD	0.0240911	0.0361562	0.0665727	0.0550541	0.0236452	0.902072	0.0300303	0.605277
C1R	1.18952	0.705452	0.579541	0.419119	1.46762	1.56161	0.286797	1.57947
HTRA1	0.713187	0.441172	0.616999	0.691015	0.308274	0.74992	0.4749	1.23395
NEAT1	2.97314	2.41758	1.61134	1.37391	2.94029	3.16715	1.41202	3.13722
MT-CO1	3.9669	3.77636	3.86312	3.81374	3.6348	4.06921	3.81714	4.46691
SPOCK1	0.400659	0.265535	0.241426	0.276232	0.391277	0.193574	0.201365	0.802007
ADH1B	0.0554065	0.00453585	0.00131146	0.0019375	0.00614778	0.206864	0.0011972	0.392053
FGF7	2.24787	0.869043	0.864495	0.51069	0.563748	1.11164	0.563068	1.90367
IFITM3	3.19394	2.64191	2.147	2.48971	3.16171	3.50847	2.15003	3.44989
MT-ATP6	2.42792	2.49112	2.18122	2.11902	2.1495	2.56715	2.27107	2.93585
S100A10	2.37706	2.57028	2.7963	2.0336	1.13874	2.47413	2.55679	2.79341
TGFBR2	0.395061	0.278742	0.296172	0.122294	0.22002	0.326938	0.208283	0.744656
AKAP12	1.11108	0.670521	1.06446	1.10935	0.297643	0.696828	0.952081	1.36766
NOVA1	0.0245064	0.0494608	0.214201	0.098684	0.0115874	0.213693	0.0697918	0.546971
AKR1C2	0.250714	0.0888763	0.434502	0.124556	0.0480485	0.248728	0.41437	0.711279
TNFSF13B	0.0802281	0.0434666	0.0185256	0.0096979	0.0301747	0.244214	0.017079	0.449993
AHR	0.301741	0.162097	0.0621772	0.0998299	0.121892	0.215982	0.0966377	0.634054
MT-ND2	2.09124	2.19496	2.15197	1.99097	2.10753	2.33886	2.08563	2.69886
CYB5A	0.55513	1.09772	0.630977	0.466877	1.84182	0.796693	0.554804	1.42619
ARID5B	1.25736	0.970177	0.784892	0.897725	0.774928	1.85368	0.643158	1.6083
TIMP2	0.654016	0.476687	0.439216	0.40041	0.427528	1.24396	0.400959	1.13173
SNED1	0.33833	0.108605	0.0606892	0.0237239	0.0221039	0.241175	0.0601925	0.572284
LIMA1	1.29162	1.13072	0.664349	0.873297	0.543051	1.17131	0.789258	1.56143
MTSS1	0.0859249	0.0754734	0.0552088	0.0151143	0.00725941	0.0316024	0.0367743	0.47192
SNX9	0.547995	0.382539	0.501183	0.449444	0.261655	0.716822	0.433196	0.968811
STAT1	0.393556	0.393243	0.34975	0.374258	0.204848	0.646432	0.29406	0.883119
MT-CO3	3.58983	3.596	3.30351	3.23213	3.54685	3.70814	3.37081	4.01564
STEAP4	0.256084	0.0857928	0.0168736	0.00936674	0.0109562	0.0980877	0.0466118	0.459869
TFPI	0.771779	0.540335	0.476106	0.781627	0.580075	0.695513	0.633772	1.10319
ASPN	0.0135144	0.0163266	0.0200018	0.0109129	0.00425164	0.023696	0.00196953	0.338684
FAM20A	0.377935	0.0993674	0.0492918	0.0159735	0.0964421	0.240801	0.0584821	0.584125
MEOX2	0.0429706	0.0587013	0.0922212	0.0696411	0.00582847	0.0801484	0.0615004	0.472653
PRRX1	1.11295	0.841646	1.18297	1.18804	0.342319	1.05898	1.12389	1.57926
MT-ND1	2.33792	2.27932	2.2925	2.15772	2.43403	2.57155	2.24177	2.843
PRG4	0.0279318	0.0173019	0.0985878	0.0118225	0.00238487	0.00323542	0.0133691	0.371908
ABCA8	0.291107	0.140702	0.0564973	0.0443279	0.325085	0.0726449	0.0463051	0.558683
SH3KBP1	0.444139	0.367947	0.401413	0.601851	0.405153	0.785057	0.487918	0.951015
ID3	1.34552	0.744662	1.2952	1.25712	0.266352	1.17579	1.34164	1.69118
CCDC80	2.08186	1.76621	1.7075	1.62248	0.932034	1.49937	1.63226	2.19924
LAMA4	1.03327	0.619825	0.743949	0.753502	0.214418	0.841737	0.693355	1.29388
MT-CYB	2.98637	3.05628	2.99806	2.84967	2.76311	3.05998	2.92431	3.45676
TGFBR3	0.112648	0.0655089	0.0771319	0.0289802	0.115217	0.298374	0.0467777	0.474781
PRELP	0.0402419	0.0202717	0.0226287	0.012574	0.00561124	0.177819	0.0149471	0.412661
CFH	0.486856	0.261938	0.0891359	0.0931892	0.367094	0.698523	0.102153	0.689598
FSTL1	1.15785	0.925765	0.834243	0.908186	0.796043	0.745059	0.875932	1.41082
GPNMB	0.0767459	0.0841371	0.134045	0.101461	0.432425	1.12208	0.0902894	0.658579
EBF2	0.00964516	0.0299442	0.131592	0.065455	0.00405774	0.00874889	0.0646207	0.428262
SDPR	0.002593	0.0262383	0.00570405	0.00361508	0.00884178	0.0236344	0.0154239	0.357273
VGLL3	0.357648	0.219077	0.094877	0.12602	0.0376026	0.416551	0.11252	0.614355
C6orf48	1.29497	0.927533	0.987194	1.11048	1.26282	1.5501	1.0188	1.61969
TNFSF10	0.0447559	0.00691597	0.00720029	0.0140161	0.00737121	0.0935371	0.0050163	0.353232
GABARAP	1.01808	0.754539	0.576444	0.60146	0.997891	1.27193	0.539293	1.27446
SNCG	0.248354	0.256557	0.416333	0.225466	0.204862	0.289949	0.267838	0.636606
COL18A1	0.14299	0.122274	0.137617	0.432084	0.246149	0.434991	0.159805	0.583113
GUCY1A3	0.00520284	0.0172542	0.0049798	0.0651382	0.0240495	0.125278	0.00574214	0.301425
ANGPTL2	0.331753	0.126511	0.09118	0.186406	0.434859	0.554598	0.107466	0.641454
FMOD	0.0716329	0.019416	0.0165984	0.0394135	0.0855151	0.0606714	0.0160331	0.367783
CTSL	0.933738	0.969066	1.54107	1.19489	1.04998	1.53317	1.3162	1.57605
PSAP	1.32005	1.03981	0.910721	0.993402	1.66862	1.67402	0.819913	1.66428
FCGRT	0.847897	0.520284	0.352675	0.269158	1.10718	1.30236	0.251259	1.09044
OLFML2B	0.2553	0.121594	0.136371	0.34756	0.0669011	0.171689	0.214533	0.534239
LRRC17	0.189684	0.23774	0.0252421	0.0219838	0.283871	0.052794	0.0565051	0.4581
MXRA5	0.0864141	0.034096	0.0265655	0.0387552	0.0182361	0.262259	0.0139746	0.401544
A2M	0.00942575	0.0148336	0.0112538	0.0448779	0.00668462	0.0386078	0.0113175	0.319602
SDCBP	0.71183	0.664693	0.649243	0.60972	1.07073	1.31163	0.784296	1.15887
DAB2	1.05634	0.848269	0.694073	0.843925	0.340069	1.37349	0.597018	1.32757
RARRES3	0.642235	0.28367	0.134455	0.0872064	0.188033	0.477944	0.126913	0.683399
OSBPL1A	0.177351	0.145363	0.161339	0.104565	0.197378	0.412412	0.120221	0.518487
CFD	0.570871	0.252891	0.382535	0.259203	0.701853	1.40634	0.112875	0.952918
MT-ND4	3.32083	3.21373	3.07282	2.95524	2.94188	3.2331	3.05186	3.5719
COL21A1	0.188816	0.0628056	0.0115884	0.0214212	0.0260659	0.292841	0.0153552	0.413258
PDGFRB	0.528408	0.41152	0.34752	0.895448	0.251792	0.687347	0.5135	0.878541
SPTBN1	0.413533	0.602877	0.363533	0.347964	0.405229	0.546637	0.498674	0.81682
CHI3L2	0.0716268	0.013226	0.00557851	0.00192747	0.115754	0.0349913	0.0049589	0.23336
ARL6IP5	1.16054	0.985573	1.00578	0.680235	0.822211	1.41239	1.001	1.41384
NUPR1	1.21808	1.29207	0.722123	1.55532	2.07294	2.07415	0.891506	1.82378
MTUS1	0.0642007	0.0297973	0.0161332	0.0200625	0.0115324	0.261506	0.0140856	0.356128
MARCKS	1.50299	1.27914	1.0204	1.30846	0.807502	1.46147	1.29817	1.64402
DDR2	0.757317	0.505112	0.431396	0.430495	0.423714	0.591129	0.402646	0.916826
[truncated: 1,750 more rows]
