# Supplementary material for: Identification of molecularly unique tumor-associated mesenchymal stromal cells in breast cancer patients
Source: PLoS One. 2023 Mar 20;18(3):e0282473. doi: 10.1371/journal.pone.0282473 (PMC10027225; doi:10.1371/journal.pone.0282473)
Supplement: S3 Table — Gene expression profiles from heatmap clusters highlighting expression groups with similar expression patterns were merged and Gene Ontology (GO) annotation analyses of gene sets were performed using GSEA/MSIgDB (Broad). GO Term enrichment was considered significant for all terms with P<0.05. GO terms were consolidated using REVIGO package on R-Studio. Statistically significant results for each cluster are provided in Table 3b. (ZIP) [file pone.0282473.s004.zip › S3b_Table.xlsx]

## Sheet: C1
Supplemental Table S3 (a-b). Ontology analysis of gene expression data. Gene expression profiles from heatmap clusters highlighting expression groups with similar expression patterns were merged and Gene Ontology (GO) annotation analyses of gene sets were performed using GSEA/MSIgDB (Broad). GO Term enrichment was considered significant for all terms with P<0.05. GO terms were consolidated using …
CategoryID	GO	Description	LogP	Enrichment	Z-score	#TotalGeneInLibrary	#GeneInGO	#GeneInHitList	#GeneInGOAndHitList	%InGO	STDV %InGO	GeneID	Hits	Log(q-value)
19	GO:0019886	antigen processing and presentation of exogenous peptide antigen via MHC class II	-8.8	51	17	24155	98	29	6	21	7.5	972|3108|3113|3115|3122|3123	CD74|HLA-DMA|HLA-DPA1|HLA-DPB1|HLA-DRA|HLA-DRB1	-5.8
19	GO:0002495	antigen processing and presentation of peptide antigen via MHC class II	-8.7	49	17	24155	101	29	6	21	7.5	972|3108|3113|3115|3122|3123	CD74|HLA-DMA|HLA-DPA1|HLA-DPB1|HLA-DRA|HLA-DRB1	-5.8
19	GO:0002504	antigen processing and presentation of peptide or polysaccharide antigen via MHC class II	-8.7	49	17	24155	102	29	6	21	7.5	972|3108|3113|3115|3122|3123	CD74|HLA-DMA|HLA-DPA1|HLA-DPB1|HLA-DRA|HLA-DRB1	-5.8
21	GO:0023026	MHC class II protein complex binding	-8.5	210	29	24155	16	29	4	14	6.4	972|3108|3122|3123	CD74|HLA-DMA|HLA-DRA|HLA-DRB1	-5.7
19	GO:0048705	skeletal system morphogenesis	-8	24	13	24155	239	29	7	24	7.9	860|1749|2296|3202|4188|6424|23314	RUNX2|DLX5|FOXC1|HOXA5|MDFI|SFRP4|SATB2	-5.2
19	GO:0019221	cytokine-mediated signaling pathway	-7.8	10	9.4	24155	798	29	10	34	8.8	972|2296|2353|3113|3115|3122|3123|3717|3953|3977	CD74|FOXC1|FOS|HLA-DPA1|HLA-DPB1|HLA-DRA|HLA-DRB1|JAK2|LEPR|LIFR	-5
21	GO:0023023	MHC protein complex binding	-7.7	130	23	24155	25	29	4	14	6.4	972|3108|3122|3123	CD74|HLA-DMA|HLA-DRA|HLA-DRB1	-4.9
21	GO:0001228	DNA-binding transcription activator activity, RNA polymerase II-specific	-7.5	15	10	24155	439	29	8	28	8.3	860|1749|2296|2353|2354|3202|9935|23314	RUNX2|DLX5|FOXC1|FOS|FOSB|HOXA5|MAFB|SATB2	-4.7
19	GO:0002478	antigen processing and presentation of exogenous peptide antigen	-7.3	29	13	24155	175	29	6	21	7.5	972|3108|3113|3115|3122|3123	CD74|HLA-DMA|HLA-DPA1|HLA-DPB1|HLA-DRA|HLA-DRB1	-4.6
21	GO:0042605	peptide antigen binding	-7.2	100	20	24155	33	29	4	14	6.4	3113|3115|3122|3123	HLA-DPA1|HLA-DPB1|HLA-DRA|HLA-DRB1	-4.5
19	GO:0019884	antigen processing and presentation of exogenous antigen	-7.2	27	12	24155	182	29	6	21	7.5	972|3108|3113|3115|3122|3123	CD74|HLA-DMA|HLA-DPA1|HLA-DPB1|HLA-DRA|HLA-DRB1	-4.5
19	GO:0060333	interferon-gamma-mediated signaling pathway	-7.1	46	15	24155	91	29	5	17	7	3113|3115|3122|3123|3717	HLA-DPA1|HLA-DPB1|HLA-DRA|HLA-DRB1|JAK2	-4.5
19	GO:0048002	antigen processing and presentation of peptide antigen	-7	26	12	24155	190	29	6	21	7.5	972|3108|3113|3115|3122|3123	CD74|HLA-DMA|HLA-DPA1|HLA-DPB1|HLA-DRA|HLA-DRB1	-4.4
19	GO:0034341	response to interferon-gamma	-6.9	25	12	24155	199	29	6	21	7.5	3113|3115|3122|3123|3717|58191	HLA-DPA1|HLA-DPB1|HLA-DRA|HLA-DRB1|JAK2|CXCL16	-4.3
19	GO:0019882	antigen processing and presentation	-6.6	22	11	24155	227	29	6	21	7.5	972|3108|3113|3115|3122|3123	CD74|HLA-DMA|HLA-DPA1|HLA-DPB1|HLA-DRA|HLA-DRB1	-4
19	GO:0048568	embryonic organ development	-6.2	14	9.1	24155	429	29	7	24	7.9	860|1749|2296|3202|4188|9935|23314	RUNX2|DLX5|FOXC1|HOXA5|MDFI|MAFB|SATB2	-3.7
19	GO:0007389	pattern specification process	-6.1	13	8.9	24155	446	29	7	24	7.9	2296|3202|4188|9935|10252|23314|23500	FOXC1|HOXA5|MDFI|MAFB|SPRY1|SATB2|DAAM2	-3.6
19	GO:0048562	embryonic organ morphogenesis	-6	17	9.7	24155	288	29	6	21	7.5	860|1749|3202|4188|9935|23314	RUNX2|DLX5|HOXA5|MDFI|MAFB|SATB2	-3.4
21	GO:0042277	peptide binding	-5.9	16	9.4	24155	304	29	6	21	7.5	972|3113|3115|3122|3123|3953	CD74|HLA-DPA1|HLA-DPB1|HLA-DRA|HLA-DRB1|LEPR	-3.3
19	GO:0001501	skeletal system development	-5.7	11	8.2	24155	518	29	7	24	7.9	860|1749|2296|3202|4188|6424|23314	RUNX2|DLX5|FOXC1|HOXA5|MDFI|SFRP4|SATB2	-3.2
19	GO:0071346	cellular response to interferon-gamma	-5.7	23	10	24155	180	29	5	17	7	3113|3115|3122|3123|3717	HLA-DPA1|HLA-DPB1|HLA-DRA|HLA-DRB1|JAK2	-3.1
21	GO:0000978	RNA polymerase II proximal promoter sequence-specific DNA binding	-5.5	11	7.9	24155	544	29	7	24	7.9	860|1749|2353|2354|3202|9935|23314	RUNX2|DLX5|FOS|FOSB|HOXA5|MAFB|SATB2	-3.1
21	GO:0000977	RNA polymerase II regulatory region sequence-specific DNA binding	-5.5	8.5	7.4	24155	788	29	8	28	8.3	860|1749|2296|2353|2354|3202|9935|23314	RUNX2|DLX5|FOXC1|FOS|FOSB|HOXA5|MAFB|SATB2	-3.1
21	GO:0001012	RNA polymerase II regulatory region DNA binding	-5.5	8.4	7.3	24155	794	29	8	28	8.3	860|1749|2296|2353|2354|3202|9935|23314	RUNX2|DLX5|FOXC1|FOS|FOSB|HOXA5|MAFB|SATB2	-3.1
21	GO:0000987	proximal promoter sequence-specific DNA binding	-5.5	10	7.8	24155	560	29	7	24	7.9	860|1749|2353|2354|3202|9935|23314	RUNX2|DLX5|FOS|FOSB|HOXA5|MAFB|SATB2	-3
21	GO:0033218	amide binding	-5.4	14	8.4	24155	367	29	6	21	7.5	972|3113|3115|3122|3123|3953	CD74|HLA-DPA1|HLA-DPB1|HLA-DRA|HLA-DRB1|LEPR	-2.9
19	GO:0048704	embryonic skeletal system morphogenesis	-5.3	36	12	24155	93	29	4	14	6.4	860|3202|4188|23314	RUNX2|HOXA5|MDFI|SATB2	-2.9
19	GO:0048598	embryonic morphogenesis	-5.3	9.9	7.6	24155	586	29	7	24	7.9	860|1749|2296|3202|4188|9935|23314	RUNX2|DLX5|FOXC1|HOXA5|MDFI|MAFB|SATB2	-2.9
19	GO:0001958	endochondral ossification	-5.3	89	16	24155	28	29	3	10	5.7	860|1749|2296	RUNX2|DLX5|FOXC1	-2.9
19	GO:0036075	replacement ossification	-5.3	89	16	24155	28	29	3	10	5.7	860|1749|2296	RUNX2|DLX5|FOXC1	-2.9
19	GO:0060349	bone morphogenesis	-5	29	10	24155	114	29	4	14	6.4	860|1749|2296|6424	RUNX2|DLX5|FOXC1|SFRP4	-2.6
19	GO:0002250	adaptive immune response	-4.9	8.6	7	24155	679	29	7	24	7.9	972|3108|3113|3115|3122|3123|3717	CD74|HLA-DMA|HLA-DPA1|HLA-DPB1|HLA-DRA|HLA-DRB1|JAK2	-2.6
19	GO:0048706	embryonic skeletal system development	-4.8	26	9.9	24155	126	29	4	14	6.4	860|3202|4188|23314	RUNX2|HOXA5|MDFI|SATB2	-2.5
19	GO:0071363	cellular response to growth factor stimulus	-4.8	8.2	6.8	24155	709	29	7	24	7.9	860|1749|2296|2353|5764|6424|10252	RUNX2|DLX5|FOXC1|FOS|PTN|SFRP4|SPRY1	-2.5
19	GO:0042110	T cell activation	-4.8	11	7.3	24155	466	29	6	21	7.5	860|972|3113|3115|3953|9935	RUNX2|CD74|HLA-DPA1|HLA-DPB1|LEPR|MAFB	-2.5
19	GO:1903706	regulation of hemopoiesis	-4.7	10	7.2	24155	477	29	6	21	7.5	972|2296|2353|3202|5764|9935	CD74|FOXC1|FOS|HOXA5|PTN|MAFB	-2.4
19	GO:0070848	response to growth factor	-4.7	7.9	6.6	24155	739	29	7	24	7.9	860|1749|2296|2353|5764|6424|10252	RUNX2|DLX5|FOXC1|FOS|PTN|SFRP4|SPRY1	-2.4
19	GO:0032570	response to progesterone	-4.7	56	13	24155	45	29	3	10	5.7	2353|2354|5764	FOS|FOSB|PTN	-2.4
21	GO:0003823	antigen binding	-4.4	20	8.6	24155	163	29	4	14	6.4	3113|3115|3122|3123	HLA-DPA1|HLA-DPB1|HLA-DRA|HLA-DRB1	-2.1
19	GO:0048008	platelet-derived growth factor receptor signaling pathway	-4.4	44	11	24155	57	29	3	10	5.7	868|3717|5157	CBLB|JAK2|PDGFRL	-2.1
19	GO:0003002	regionalization	-4.3	12	7.1	24155	351	29	5	17	7	2296|3202|4188|9935|10252	FOXC1|HOXA5|MDFI|MAFB|SPRY1	-2
19	GO:1903708	positive regulation of hemopoiesis	-4.1	18	8	24155	188	29	4	14	6.4	972|2296|2353|3202	CD74|FOXC1|FOS|HOXA5	-1.9
19	GO:0060541	respiratory system development	-4.1	17	7.8	24155	198	29	4	14	6.4	1749|3202|5764|10252	DLX5|HOXA5|PTN|SPRY1	-1.9
19	GO:0060350	endochondral bone morphogenesis	-4	34	9.9	24155	73	29	3	10	5.7	860|1749|2296	RUNX2|DLX5|FOXC1	-1.9
19	GO:0050852	T cell receptor signaling pathway	-4	16	7.7	24155	202	29	4	14	6.4	3113|3115|3122|3123	HLA-DPA1|HLA-DPB1|HLA-DRA|HLA-DRB1	-1.8
19	GO:0001503	ossification	-4	10	6.6	24155	399	29	5	17	7	860|1749|2296|5764|23314	RUNX2|DLX5|FOXC1|PTN|SATB2	-1.8
19	GO:0045785	positive regulation of cell adhesion	-4	10	6.6	24155	403	29	5	17	7	972|3113|3115|3717|5764	CD74|HLA-DPA1|HLA-DPB1|JAK2|PTN	-1.8
21	GO:0008134	transcription factor binding	-3.9	7.6	5.9	24155	661	29	6	21	7.5	860|2296|2353|2354|4188|9935	RUNX2|FOXC1|FOS|FOSB|MDFI|MAFB	-1.8
19	GO:0060348	bone development	-3.9	15	7.4	24155	217	29	4	14	6.4	860|1749|2296|6424	RUNX2|DLX5|FOXC1|SFRP4	-1.7
19	GO:0030099	myeloid cell differentiation	-3.9	10	6.4	24155	418	29	5	17	7	972|2353|3202|3717|9935	CD74|FOS|HOXA5|JAK2|MAFB	-1.7
19	GO:0048732	gland development	-3.8	9.6	6.3	24155	435	29	5	17	7	2296|3202|3717|5764|9935	FOXC1|HOXA5|JAK2|PTN|MAFB	-1.7
19	GO:0045639	positive regulation of myeloid cell differentiation	-3.7	27	8.7	24155	92	29	3	10	5.7	972|2353|3202	CD74|FOS|HOXA5	-1.6
19	GO:0007169	transmembrane receptor protein tyrosine kinase signaling pathway	-3.7	6.9	5.6	24155	722	29	6	21	7.5	860|868|2296|3717|5157|10252	RUNX2|CBLB|FOXC1|JAK2|PDGFRL|SPRY1	-1.6
19	GO:0030217	T cell differentiation	-3.7	14	7	24155	240	29	4	14	6.4	860|972|3953|9935	RUNX2|CD74|LEPR|MAFB	-1.6
19	GO:0007420	brain development	-3.7	6.8	5.5	24155	734	29	6	21	7.5	1749|2296|5764|9935|23314|55755	DLX5|FOXC1|PTN|MAFB|SATB2|CDK5RAP2	-1.6
19	GO:0046649	lymphocyte activation	-3.7	6.8	5.5	24155	736	29	6	21	7.5	860|972|3113|3115|3953|9935	RUNX2|CD74|HLA-DPA1|HLA-DPB1|LEPR|MAFB	-1.6
21	GO:0004896	cytokine receptor activity	-3.7	26	8.5	24155	96	29	3	10	5.7	972|3953|3977	CD74|LEPR|LIFR	-1.6
19	GO:0048872	homeostasis of number of cells	-3.7	13	6.8	24155	247	29	4	14	6.4	972|3202|3717|9935	CD74|HOXA5|JAK2|MAFB	-1.6
19	GO:0045637	regulation of myeloid cell differentiation	-3.7	13	6.8	24155	252	29	4	14	6.4	972|2353|3202|9935	CD74|FOS|HOXA5|MAFB	-1.5
19	GO:2000027	regulation of animal organ morphogenesis	-3.6	13	6.7	24155	254	29	4	14	6.4	860|2296|5764|10252	RUNX2|FOXC1|PTN|SPRY1	-1.5
19	GO:0045596	negative regulation of cell differentiation	-3.6	6.6	5.4	24155	757	29	6	21	7.5	972|3202|5764|9935|23500|55755	CD74|HOXA5|PTN|MAFB|DAAM2|CDK5RAP2	-1.5
19	GO:0060322	head development	-3.6	6.4	5.3	24155	777	29	6	21	7.5	1749|2296|5764|9935|23314|55755	DLX5|FOXC1|PTN|MAFB|SATB2|CDK5RAP2	-1.5
19	GO:0002768	immune response-regulating cell surface receptor signaling pathway	-3.5	8.2	5.7	24155	506	29	5	17	7	2353|3113|3115|3122|3123	FOS|HLA-DPA1|HLA-DPB1|HLA-DRA|HLA-DRB1	-1.4
19	GO:0002521	leukocyte differentiation	-3.5	8.1	5.6	24155	516	29	5	17	7	860|972|2353|3953|9935	RUNX2|CD74|FOS|LEPR|MAFB	-1.4
19	GO:0030218	erythrocyte differentiation	-3.5	22	7.7	24155	115	29	3	10	5.7	3202|3717|9935	HOXA5|JAK2|MAFB	-1.4
19	GO:0002761	regulation of myeloid leukocyte differentiation	-3.4	21	7.7	24155	117	29	3	10	5.7	972|2353|9935	CD74|FOS|MAFB	-1.3
19	GO:0050890	cognition	-3.4	11	6.2	24155	296	29	4	14	6.4	2353|3122|5764|10752	FOS|HLA-DRA|PTN|CHL1	-1.3
19	GO:0034101	erythrocyte homeostasis	-3.4	20	7.4	24155	123	29	3	10	5.7	3202|3717|9935	HOXA5|JAK2|MAFB	-1.3
19	GO:0051101	regulation of DNA binding	-3.4	20	7.4	24155	124	29	3	10	5.7	2296|3717|4188	FOXC1|JAK2|MDFI	-1.3
21	GO:0019955	cytokine binding	-3.3	19	7.3	24155	129	29	3	10	5.7	972|3953|3977	CD74|LEPR|LIFR	-1.2
19	GO:0050671	positive regulation of lymphocyte proliferation	-3.3	19	7.2	24155	130	29	3	10	5.7	972|3113|3115	CD74|HLA-DPA1|HLA-DPB1	-1.2
19	GO:0032946	positive regulation of mononuclear cell proliferation	-3.3	19	7.2	24155	131	29	3	10	5.7	972|3113|3115	CD74|HLA-DPA1|HLA-DPB1	-1.2
19	GO:0050851	antigen receptor-mediated signaling pathway	-3.3	11	5.9	24155	316	29	4	14	6.4	3113|3115|3122|3123	HLA-DPA1|HLA-DPB1|HLA-DRA|HLA-DRB1	-1.2
19	GO:0070665	positive regulation of leukocyte proliferation	-3.2	18	7	24155	139	29	3	10	5.7	972|3113|3115	CD74|HLA-DPA1|HLA-DPB1	-1.2
19	GO:0090263	positive regulation of canonical Wnt signaling pathway	-3.1	17	6.7	24155	147	29	3	10	5.7	1749|6424|23500	DLX5|SFRP4|DAAM2	-1.1
19	GO:0002262	myeloid cell homeostasis	-3.1	17	6.7	24155	148	29	3	10	5.7	3202|3717|9935	HOXA5|JAK2|MAFB	-1.1
19	GO:0030902	hindbrain development	-3.1	16	6.6	24155	152	29	3	10	5.7	2296|5764|9935	FOXC1|PTN|MAFB	-1.1
19	GO:0030098	lymphocyte differentiation	-3.1	9.4	5.5	24155	353	29	4	14	6.4	860|972|3953|9935	RUNX2|CD74|LEPR|MAFB	-1.1
19	GO:0007178	transmembrane receptor protein serine/threonine kinase signaling pathway	-3.1	9.4	5.5	24155	353	29	4	14	6.4	860|1749|2353|6424	RUNX2|DLX5|FOS|SFRP4	-1.1
19	GO:0043009	chordate embryonic development	-3.1	6.6	5	24155	629	29	5	17	7	860|2296|3202|4188|23314	RUNX2|FOXC1|HOXA5|MDFI|SATB2	-1
19	GO:1903707	negative regulation of hemopoiesis	-3.1	16	6.5	24155	155	29	3	10	5.7	972|3202|9935	CD74|HOXA5|MAFB	-1
19	GO:0030509	BMP signaling pathway	-3.1	16	6.5	24155	157	29	3	10	5.7	860|1749|6424	RUNX2|DLX5|SFRP4	-1
19	GO:0030111	regulation of Wnt signaling pathway	-3	9.1	5.4	24155	366	29	4	14	6.4	1749|4188|6424|23500	DLX5|MDFI|SFRP4|DAAM2	-1
19	GO:0006935	chemotaxis	-3	6.5	4.9	24155	645	29	5	17	7	972|1749|5764|10752|58191	CD74|DLX5|PTN|CHL1|CXCL16	-1
19	GO:0009792	embryo development ending in birth or egg hatching	-3	6.4	4.9	24155	646	29	5	17	7	860|2296|3202|4188|23314	RUNX2|FOXC1|HOXA5|MDFI|SATB2	-1
19	GO:0042330	taxis	-3	6.4	4.9	24155	647	29	5	17	7	972|1749|5764|10752|58191	CD74|DLX5|PTN|CHL1|CXCL16	-1
19	GO:0071772	response to BMP	-3	15	6.2	24155	170	29	3	10	5.7	860|1749|6424	RUNX2|DLX5|SFRP4	-0.94
19	GO:0071773	cellular response to BMP stimulus	-3	15	6.2	24155	170	29	3	10	5.7	860|1749|6424	RUNX2|DLX5|SFRP4	-0.94
19	GO:0048545	response to steroid hormone	-3	8.7	5.2	24155	385	29	4	14	6.4	2353|2354|3717|5764	FOS|FOSB|JAK2|PTN	-0.94
19	GO:0030324	lung development	-2.9	15	6.2	24155	172	29	3	10	5.7	3202|5764|10252	HOXA5|PTN|SPRY1	-0.93
19	GO:0048589	developmental growth	-2.9	6.2	4.7	24155	674	29	5	17	7	2296|3202|3953|5764|10252	FOXC1|HOXA5|LEPR|PTN|SPRY1	-0.93
19	GO:0016525	negative regulation of angiogenesis	-2.9	14	6.2	24155	173	29	3	10	5.7	2296|3202|5764	FOXC1|HOXA5|PTN	-0.93
19	GO:0002764	immune response-regulating signaling pathway	-2.9	6.1	4.7	24155	678	29	5	17	7	2353|3113|3115|3122|3123	FOS|HLA-DPA1|HLA-DPB1|HLA-DRA|HLA-DRB1	-0.93
19	GO:2000181	negative regulation of blood vessel morphogenesis	-2.9	14	6.1	24155	175	29	3	10	5.7	2296|3202|5764	FOXC1|HOXA5|PTN	-0.92
19	GO:0050867	positive regulation of cell activation	-2.9	8.5	5.2	24155	394	29	4	14	6.4	972|3113|3115|3717	CD74|HLA-DPA1|HLA-DPB1|JAK2	-0.92
19	GO:0030323	respiratory tube development	-2.9	14	6.1	24155	176	29	3	10	5.7	3202|5764|10252	HOXA5|PTN|SPRY1	-0.92
19	GO:0001959	regulation of cytokine-mediated signaling pathway	-2.9	14	6.1	24155	177	29	3	10	5.7	972|3717|3977	CD74|JAK2|LIFR	-0.91
19	GO:0030177	positive regulation of Wnt signaling pathway	-2.9	14	6	24155	179	29	3	10	5.7	1749|6424|23500	DLX5|SFRP4|DAAM2	-0.9
19	GO:0030155	regulation of cell adhesion	-2.9	6	4.6	24155	693	29	5	17	7	972|3113|3115|3717|5764	CD74|HLA-DPA1|HLA-DPB1|JAK2|PTN	-0.9
19	GO:0048771	tissue remodeling	-2.9	14	6	24155	180	29	3	10	5.7	2296|3953|5764	FOXC1|LEPR|PTN	-0.9
19	GO:0022407	regulation of cell-cell adhesion	-2.9	8.2	5.1	24155	405	29	4	14	6.4	972|3113|3115|3717	CD74|HLA-DPA1|HLA-DPB1|JAK2	-0.89
19	GO:1901343	negative regulation of vasculature development	-2.8	13	5.9	24155	187	29	3	10	5.7	2296|3202|5764	FOXC1|HOXA5|PTN	-0.85
19	GO:0060759	regulation of response to cytokine stimulus	-2.8	13	5.8	24155	190	29	3	10	5.7	972|3717|3977	CD74|JAK2|LIFR	-0.84
19	GO:0007565	female pregnancy	-2.8	13	5.8	24155	192	29	3	10	5.7	2353|2354|5764	FOS|FOSB|PTN	-0.82
19	GO:1901654	response to ketone	-2.8	13	5.8	24155	193	29	3	10	5.7	2353|2354|5764	FOS|FOSB|PTN	-0.82
19	GO:0043112	receptor metabolic process	-2.8	13	5.8	24155	194	29	3	10	5.7	3202|3717|6424	HOXA5|JAK2|SFRP4	-0.82
19	GO:0010942	positive regulation of cell death	-2.8	5.7	4.5	24155	730	29	5	17	7	2353|3202|3717|5764|6424	FOS|HOXA5|JAK2|PTN|SFRP4	-0.81
19	GO:0051090	regulation of DNA-binding transcription factor activity	-2.8	7.7	4.9	24155	432	29	4	14	6.4	2353|3717|4188|6424	FOS|JAK2|MDFI|SFRP4	-0.8
19	GO:0050870	positive regulation of T cell activation	-2.7	12	5.6	24155	202	29	3	10	5.7	972|3113|3115	CD74|HLA-DPA1|HLA-DPB1	-0.77
19	GO:0002573	myeloid leukocyte differentiation	-2.7	12	5.6	24155	205	29	3	10	5.7	972|2353|9935	CD74|FOS|MAFB	-0.76
19	GO:0050670	regulation of lymphocyte proliferation	-2.7	12	5.5	24155	208	29	3	10	5.7	972|3113|3115	CD74|HLA-DPA1|HLA-DPB1	-0.74
19	GO:0032944	regulation of mononuclear cell proliferation	-2.7	12	5.5	24155	209	29	3	10	5.7	972|3113|3115	CD74|HLA-DPA1|HLA-DPB1	-0.74
19	GO:0051216	cartilage development	-2.7	12	5.5	24155	209	29	3	10	5.7	860|3202|23314	RUNX2|HOXA5|SATB2	-0.74
19	GO:0009612	response to mechanical stimulus	-2.7	12	5.5	24155	210	29	3	10	5.7	2353|2354|5764	FOS|FOSB|PTN	-0.73
19	GO:0030855	epithelial cell differentiation	-2.7	5.3	4.3	24155	781	29	5	17	7	1749|2296|3202|5764|6424	DLX5|FOXC1|HOXA5|PTN|SFRP4	-0.7
19	GO:0001819	positive regulation of cytokine production	-2.7	7.2	4.7	24155	464	29	4	14	6.4	972|3113|3115|3717	CD74|HLA-DPA1|HLA-DPB1|JAK2	-0.7
19	GO:1903039	positive regulation of leukocyte cell-cell adhesion	-2.7	11	5.4	24155	218	29	3	10	5.7	972|3113|3115	CD74|HLA-DPA1|HLA-DPB1	-0.69
19	GO:0002429	immune response-activating cell surface receptor signaling pathway	-2.6	7	4.6	24155	473	29	4	14	6.4	3113|3115|3122|3123	HLA-DPA1|HLA-DPB1|HLA-DRA|HLA-DRB1	-0.68
19	GO:0070663	regulation of leukocyte proliferation	-2.6	11	5.3	24155	222	29	3	10	5.7	972|3113|3115	CD74|HLA-DPA1|HLA-DPB1	-0.68
19	GO:0044706	multi-multicellular organism process	-2.6	11	5.3	24155	222	29	3	10	5.7	2353|2354|5764	FOS|FOSB|PTN	-0.68
19	GO:0030595	leukocyte chemotaxis	-2.6	11	5.3	24155	225	29	3	10	5.7	972|5764|58191	CD74|PTN|CXCL16	-0.66
19	GO:0001649	osteoblast differentiation	-2.6	11	5.3	24155	226	29	3	10	5.7	860|1749|23314	RUNX2|DLX5|SATB2	-0.66
19	GO:0050900	leukocyte migration	-2.5	6.7	4.4	24155	501	29	4	14	6.4	972|5764|9672|58191	CD74|PTN|SDC3|CXCL16	-0.59
19	GO:0061564	axon development	-2.5	6.5	4.4	24155	514	29	4	14	6.4	1749|3717|5764|10752	DLX5|JAK2|PTN|CHL1	-0.56
19	GO:0016055	Wnt signaling pathway	-2.5	6.4	4.3	24155	522	29	4	14	6.4	1749|4188|6424|23500	DLX5|MDFI|SFRP4|DAAM2	-0.53
19	GO:0198738	cell-cell signaling by wnt	-2.5	6.4	4.3	24155	524	29	4	14	6.4	1749|4188|6424|23500	DLX5|MDFI|SFRP4|DAAM2	-0.53
19	GO:0022409	positive regulation of cell-cell adhesion	-2.5	9.8	4.9	24155	255	29	3	10	5.7	972|3113|3115	CD74|HLA-DPA1|HLA-DPB1	-0.52
19	GO:0050730	regulation of peptidyl-tyrosine phosphorylation	-2.5	9.8	4.9	24155	256	29	3	10	5.7	868|972|3717	CBLB|CD74|JAK2	-0.52
19	GO:0090596	sensory organ morphogenesis	-2.5	9.8	4.9	24155	256	29	3	10	5.7	1749|5764|9935	DLX5|PTN|MAFB	-0.52
19	GO:0048863	stem cell differentiation	-2.4	9.7	4.9	24155	258	29	3	10	5.7	860|2296|5764	RUNX2|FOXC1|PTN	-0.51
19	GO:0030335	positive regulation of cell migration	-2.4	6.1	4.2	24155	544	29	4	14	6.4	972|3717|5764|58191	CD74|JAK2|PTN|CXCL16	-0.48
21	GO:0003682	chromatin binding	-2.4	6.1	4.2	24155	546	29	4	14	6.4	860|2296|2353|23314	RUNX2|FOXC1|FOS|SATB2	-0.48
19	GO:0007423	sensory organ development	-2.4	6.1	4.2	24155	548	29	4	14	6.4	1749|2296|5764|9935	DLX5|FOXC1|PTN|MAFB	-0.47
19	GO:0046651	lymphocyte proliferation	-2.4	9.1	4.7	24155	274	29	3	10	5.7	972|3113|3115	CD74|HLA-DPA1|HLA-DPB1	-0.45
19	GO:1902105	regulation of leukocyte differentiation	-2.4	9.1	4.7	24155	274	29	3	10	5.7	972|2353|9935	CD74|FOS|MAFB	-0.45
19	GO:0061448	connective tissue development	-2.4	9.1	4.7	24155	275	29	3	10	5.7	860|3202|23314	RUNX2|HOXA5|SATB2	-0.44
19	GO:0032943	mononuclear cell proliferation	-2.4	9.1	4.7	24155	276	29	3	10	5.7	972|3113|3115	CD74|HLA-DPA1|HLA-DPB1	-0.44
19	GO:0060485	mesenchyme development	-2.4	9	4.6	24155	279	29	3	10	5.7	2296|3202|10252	FOXC1|HOXA5|SPRY1	-0.43
19	GO:2000147	positive regulation of cell motility	-2.3	5.9	4.1	24155	568	29	4	14	6.4	972|3717|5764|58191	CD74|JAK2|PTN|CXCL16	-0.43
19	GO:0060828	regulation of canonical Wnt signaling pathway	-2.3	8.7	4.6	24155	286	29	3	10	5.7	1749|6424|23500	DLX5|SFRP4|DAAM2	-0.41
21	GO:0005126	cytokine receptor binding	-2.3	8.7	4.6	24155	286	29	3	10	5.7	3717|3977|58191	JAK2|LIFR|CXCL16	-0.41
19	GO:0042063	gliogenesis	-2.3	8.6	4.5	24155	290	29	3	10	5.7	3953|5764|23500	LEPR|PTN|DAAM2	-0.39
19	GO:0051272	positive regulation of cellular component movement	-2.3	5.7	4	24155	585	29	4	14	6.4	972|3717|5764|58191	CD74|JAK2|PTN|CXCL16	-0.39
19	GO:0001525	angiogenesis	-2.3	5.7	4	24155	588	29	4	14	6.4	2296|3202|3953|5764	FOXC1|HOXA5|LEPR|PTN	-0.38
19	GO:0090287	regulation of cellular response to growth factor stimulus	-2.3	8.5	4.5	24155	293	29	3	10	5.7	860|6424|10252	RUNX2|SFRP4|SPRY1	-0.38
19	GO:0050768	negative regulation of neurogenesis	-2.3	8.5	4.5	24155	295	29	3	10	5.7	5764|23500|55755	PTN|DAAM2|CDK5RAP2	-0.38
19	GO:0007610	behavior	-2.3	5.6	3.9	24155	596	29	4	14	6.4	2353|3953|5764|10752	FOS|LEPR|PTN|CHL1	-0.37
19	GO:0040017	positive regulation of locomotion	-2.3	5.6	3.9	24155	598	29	4	14	6.4	972|3717|5764|58191	CD74|JAK2|PTN|CXCL16	-0.36
19	GO:0070661	leukocyte proliferation	-2.3	8.3	4.4	24155	300	29	3	10	5.7	972|3113|3115	CD74|HLA-DPA1|HLA-DPB1	-0.36
19	GO:1903037	regulation of leukocyte cell-cell adhesion	-2.2	8.2	4.4	24155	304	29	3	10	5.7	972|3113|3115	CD74|HLA-DPA1|HLA-DPB1	-0.35
19	GO:0060326	cell chemotaxis	-2.2	8.2	4.4	24155	305	29	3	10	5.7	972|5764|58191	CD74|PTN|CXCL16	-0.35
19	GO:0050865	regulation of cell activation	-2.2	5.4	3.8	24155	617	29	4	14	6.4	972|3113|3115|3717	CD74|HLA-DPA1|HLA-DPB1|JAK2	-0.32
19	GO:1901214	regulation of neuron death	-2.2	8	4.3	24155	313	29	3	10	5.7	2353|3717|10752	FOS|JAK2|CHL1	-0.32
19	GO:0050863	regulation of T cell activation	-2.2	8	4.3	24155	314	29	3	10	5.7	972|3113|3115	CD74|HLA-DPA1|HLA-DPB1	-0.32
19	GO:0051961	negative regulation of nervous system development	-2.2	7.9	4.3	24155	315	29	3	10	5.7	5764|23500|55755	PTN|DAAM2|CDK5RAP2	-0.31
19	GO:1905114	cell surface receptor signaling pathway involved in cell-cell signaling	-2.2	5.3	3.8	24155	625	29	4	14	6.4	1749|4188|6424|23500	DLX5|MDFI|SFRP4|DAAM2	-0.31
19	GO:0032103	positive regulation of response to external stimulus	-2.2	7.7	4.2	24155	323	29	3	10	5.7	972|3717|5764	CD74|JAK2|PTN	-0.29
19	GO:0002757	immune response-activating signal transduction	-2.2	5.2	3.7	24155	644	29	4	14	6.4	3113|3115|3122|3123	HLA-DPA1|HLA-DPB1|HLA-DRA|HLA-DRB1	-0.27
21	GO:0019901	protein kinase binding	-2.1	5.1	3.7	24155	652	29	4	14	6.4	868|3717|5764|55755	CBLB|JAK2|PTN|CDK5RAP2	-0.25
19	GO:0051251	positive regulation of lymphocyte activation	-2.1	7.5	4.1	24155	334	29	3	10	5.7	972|3113|3115	CD74|HLA-DPA1|HLA-DPB1	-0.25
19	GO:0060070	canonical Wnt signaling pathway	-2.1	7.5	4.1	24155	335	29	3	10	5.7	1749|6424|23500	DLX5|SFRP4|DAAM2	-0.25
19	GO:0007159	leukocyte cell-cell adhesion	-2.1	7.4	4.1	24155	337	29	3	10	5.7	972|3113|3115	CD74|HLA-DPA1|HLA-DPB1	-0.24
19	GO:0043405	regulation of MAP kinase activity	-2.1	7.3	4.1	24155	341	29	3	10	5.7	972|3717|10252	CD74|JAK2|SPRY1	-0.23
19	GO:0010721	negative regulation of cell development	-2.1	7.3	4.1	24155	344	29	3	10	5.7	5764|23500|55755	PTN|DAAM2|CDK5RAP2	-0.22
19	GO:0043065	positive regulation of apoptotic process	-2.1	5	3.6	24155	672	29	4	14	6.4	3202|3717|5764|6424	HOXA5|JAK2|PTN|SFRP4	-0.22
19	GO:0070997	neuron death	-2.1	7.2	4	24155	348	29	3	10	5.7	2353|3717|10752	FOS|JAK2|CHL1	-0.21
19	GO:0043068	positive regulation of programmed cell death	-2.1	4.9	3.6	24155	680	29	4	14	6.4	3202|3717|5764|6424	HOXA5|JAK2|PTN|SFRP4	-0.2
19	GO:0048514	blood vessel morphogenesis	-2.1	4.9	3.6	24155	682	29	4	14	6.4	2296|3202|3953|5764	FOXC1|HOXA5|LEPR|PTN	-0.2
19	GO:0031589	cell-substrate adhesion	-2.1	7	4	24155	356	29	3	10	5.7	3717|5764|8515	JAK2|PTN|ITGA10	-0.19
19	GO:0018108	peptidyl-tyrosine phosphorylation	-2	6.9	3.9	24155	364	29	3	10	5.7	868|972|3717	CBLB|CD74|JAK2	-0.17
19	GO:0032870	cellular response to hormone stimulus	-2	4.7	3.5	24155	703	29	4	14	6.4	2353|2354|3717|3953	FOS|FOSB|JAK2|LEPR	-0.16
19	GO:0018212	peptidyl-tyrosine modification	-2	6.8	3.9	24155	367	29	3	10	5.7	868|972|3717	CBLB|CD74|JAK2	-0.16
21	GO:0019904	protein domain specific binding	-2	4.7	3.5	24155	708	29	4	14	6.4	860|868|1749|3717	RUNX2|CBLB|DLX5|JAK2	-0.15
19	GO:0051098	regulation of binding	-2	6.7	3.8	24155	374	29	3	10	5.7	2296|3717|4188	FOXC1|JAK2|MDFI	-0.14
19	GO:0019886	antigen processing and presentation of exogenous peptide antigen via MHC class II	-14	250	38	24155	98	6	6	100	15	972|3108|3113|3115|3122|3123	CD74|HLA-DMA|HLA-DPA1|HLA-DPB1|HLA-DRA|HLA-DRB1	-11
19	GO:0002495	antigen processing and presentation of peptide antigen via MHC class II	-14	240	38	24155	101	6	6	100	15	972|3108|3113|3115|3122|3123	CD74|HLA-DMA|HLA-DPA1|HLA-DPB1|HLA-DRA|HLA-DRB1	-11
19	GO:0002504	antigen processing and presentation of peptide or polysaccharide antigen via MHC class II	-14	240	38	24155	102	6	6	100	15	972|3108|3113|3115|3122|3123	CD74|HLA-DMA|HLA-DPA1|HLA-DPB1|HLA-DRA|HLA-DRB1	-11
19	GO:0002478	antigen processing and presentation of exogenous peptide antigen	-13	140	29	24155	175	6	6	100	15	972|3108|3113|3115|3122|3123	CD74|HLA-DMA|HLA-DPA1|HLA-DPB1|HLA-DRA|HLA-DRB1	-9.5
19	GO:0019884	antigen processing and presentation of exogenous antigen	-13	130	28	24155	182	6	6	100	15	972|3108|3113|3115|3122|3123	CD74|HLA-DMA|HLA-DPA1|HLA-DPB1|HLA-DRA|HLA-DRB1	-9.5
19	GO:0048002	antigen processing and presentation of peptide antigen	-13	130	28	24155	190	6	6	100	15	972|3108|3113|3115|3122|3123	CD74|HLA-DMA|HLA-DPA1|HLA-DPB1|HLA-DRA|HLA-DRB1	-9.4
19	GO:0019882	antigen processing and presentation	-12	110	25	24155	227	6	6	100	15	972|3108|3113|3115|3122|3123	CD74|HLA-DMA|HLA-DPA1|HLA-DPB1|HLA-DRA|HLA-DRB1	-9
21	GO:0023026	MHC class II protein complex binding	-12	1000	63	24155	16	6	4	67	19	972|3108|3122|3123	CD74|HLA-DMA|HLA-DRA|HLA-DRB1	-8.6
21	GO:0023023	MHC protein complex binding	-11	640	51	24155	25	6	4	67	19	972|3108|3122|3123	CD74|HLA-DMA|HLA-DRA|HLA-DRB1	-7.8
21	GO:0042605	peptide antigen binding	-10	490	44	24155	33	6	4	67	19	3113|3115|3122|3123	HLA-DPA1|HLA-DPB1|HLA-DRA|HLA-DRB1	-7.4
19	GO:0002250	adaptive immune response	-9.3	36	14	24155	679	6	6	100	15	972|3108|3113|3115|3122|3123	CD74|HLA-DMA|HLA-DPA1|HLA-DPB1|HLA-DRA|HLA-DRB1	-6.3
21	GO:0042277	peptide binding	-8.7	66	18	24155	304	6	5	83	15	972|3113|3115|3122|3123	CD74|HLA-DPA1|HLA-DPB1|HLA-DRA|HLA-DRB1	-5.8
19	GO:0060333	interferon-gamma-mediated signaling pathway	-8.6	180	27	24155	91	6	4	67	19	3113|3115|3122|3123	HLA-DPA1|HLA-DPB1|HLA-DRA|HLA-DRB1	-5.7
21	GO:0033218	amide binding	-8.3	55	16	24155	367	6	5	83	15	972|3113|3115|3122|3123	CD74|HLA-DPA1|HLA-DPB1|HLA-DRA|HLA-DRB1	-5.5
21	GO:0003823	antigen binding	-7.5	99	20	24155	163	6	4	67	19	3113|3115|3122|3123	HLA-DPA1|HLA-DPB1|HLA-DRA|HLA-DRB1	-4.8
19	GO:0071346	cellular response to interferon-gamma	-7.4	89	19	24155	180	6	4	67	19	3113|3115|3122|3123	HLA-DPA1|HLA-DPB1|HLA-DRA|HLA-DRB1	-4.6
19	GO:0034341	response to interferon-gamma	-7.2	81	18	24155	199	6	4	67	19	3113|3115|3122|3123	HLA-DPA1|HLA-DPB1|HLA-DRA|HLA-DRB1	-4.5
19	GO:0050852	T cell receptor signaling pathway	-7.2	80	18	24155	202	6	4	67	19	3113|3115|3122|3123	HLA-DPA1|HLA-DPB1|HLA-DRA|HLA-DRB1	-4.5
19	GO:0019221	cytokine-mediated signaling pathway	-6.6	25	11	24155	798	6	5	83	15	972|3113|3115|3122|3123	CD74|HLA-DPA1|HLA-DPB1|HLA-DRA|HLA-DRB1	-4
19	GO:0050851	antigen receptor-mediated signaling pathway	-6.4	51	14	24155	316	6	4	67	19	3113|3115|3122|3123	HLA-DPA1|HLA-DPB1|HLA-DRA|HLA-DRB1	-3.8
19	GO:0002429	immune response-activating cell surface receptor signaling pathway	-5.7	34	11	24155	473	6	4	67	19	3113|3115|3122|3123	HLA-DPA1|HLA-DPB1|HLA-DRA|HLA-DRB1	-3.2
19	GO:0002768	immune response-regulating cell surface receptor signaling pathway	-5.6	32	11	24155	506	6	4	67	19	3113|3115|3122|3123	HLA-DPA1|HLA-DPB1|HLA-DRA|HLA-DRB1	-3.1
19	GO:0050671	positive regulation of lymphocyte proliferation	-5.5	93	17	24155	130	6	3	50	20	972|3113|3115	CD74|HLA-DPA1|HLA-DPB1	-3.1
19	GO:0032946	positive regulation of mononuclear cell proliferation	-5.5	92	16	24155	131	6	3	50	20	972|3113|3115	CD74|HLA-DPA1|HLA-DPB1	-3.1
19	GO:0070665	positive regulation of leukocyte proliferation	-5.4	87	16	24155	139	6	3	50	20	972|3113|3115	CD74|HLA-DPA1|HLA-DPB1	-3
19	GO:0002757	immune response-activating signal transduction	-5.1	25	9.7	24155	644	6	4	67	19	3113|3115|3122|3123	HLA-DPA1|HLA-DPB1|HLA-DRA|HLA-DRB1	-2.7
19	GO:0002764	immune response-regulating signaling pathway	-5.1	24	9.5	24155	678	6	4	67	19	3113|3115|3122|3123	HLA-DPA1|HLA-DPB1|HLA-DRA|HLA-DRB1	-2.7
19	GO:0050870	positive regulation of T cell activation	-4.9	60	13	24155	202	6	3	50	20	972|3113|3115	CD74|HLA-DPA1|HLA-DPB1	-2.6
19	GO:0002253	activation of immune response	-4.9	22	9.1	24155	727	6	4	67	19	3113|3115|3122|3123	HLA-DPA1|HLA-DPB1|HLA-DRA|HLA-DRB1	-2.6
19	GO:0050670	regulation of lymphocyte proliferation	-4.9	58	13	24155	208	6	3	50	20	972|3113|3115	CD74|HLA-DPA1|HLA-DPB1	-2.6
19	GO:0032944	regulation of mononuclear cell proliferation	-4.9	58	13	24155	209	6	3	50	20	972|3113|3115	CD74|HLA-DPA1|HLA-DPB1	-2.6
19	GO:1903039	positive regulation of leukocyte cell-cell adhesion	-4.8	55	13	24155	218	6	3	50	20	972|3113|3115	CD74|HLA-DPA1|HLA-DPB1	-2.5
19	GO:0070663	regulation of leukocyte proliferation	-4.8	54	13	24155	222	6	3	50	20	972|3113|3115	CD74|HLA-DPA1|HLA-DPB1	-2.5
19	GO:0022409	positive regulation of cell-cell adhesion	-4.6	47	12	24155	255	6	3	50	20	972|3113|3115	CD74|HLA-DPA1|HLA-DPB1	-2.4
19	GO:0046651	lymphocyte proliferation	-4.6	44	11	24155	274	6	3	50	20	972|3113|3115	CD74|HLA-DPA1|HLA-DPB1	-2.3
19	GO:0032943	mononuclear cell proliferation	-4.5	44	11	24155	276	6	3	50	20	972|3113|3115	CD74|HLA-DPA1|HLA-DPB1	-2.3
19	GO:0070661	leukocyte proliferation	-4.4	40	11	24155	300	6	3	50	20	972|3113|3115	CD74|HLA-DPA1|HLA-DPB1	-2.2
19	GO:1903037	regulation of leukocyte cell-cell adhesion	-4.4	40	11	24155	304	6	3	50	20	972|3113|3115	CD74|HLA-DPA1|HLA-DPB1	-2.2
19	GO:0050863	regulation of T cell activation	-4.4	38	11	24155	314	6	3	50	20	972|3113|3115	CD74|HLA-DPA1|HLA-DPB1	-2.1
19	GO:0051251	positive regulation of lymphocyte activation	-4.3	36	10	24155	334	6	3	50	20	972|3113|3115	CD74|HLA-DPA1|HLA-DPB1	-2.1
19	GO:0007159	leukocyte cell-cell adhesion	-4.3	36	10	24155	337	6	3	50	20	972|3113|3115	CD74|HLA-DPA1|HLA-DPB1	-2.1
19	GO:0002696	positive regulation of leukocyte activation	-4.1	32	9.5	24155	380	6	3	50	20	972|3113|3115	CD74|HLA-DPA1|HLA-DPB1	-1.9
19	GO:0050867	positive regulation of cell activation	-4.1	31	9.4	24155	394	6	3	50	20	972|3113|3115	CD74|HLA-DPA1|HLA-DPB1	-1.9
19	GO:0045785	positive regulation of cell adhesion	-4.1	30	9.2	24155	403	6	3	50	20	972|3113|3115	CD74|HLA-DPA1|HLA-DPB1	-1.9
19	GO:0022407	regulation of cell-cell adhesion	-4	30	9.2	24155	405	6	3	50	20	972|3113|3115	CD74|HLA-DPA1|HLA-DPB1	-1.9
19	GO:0001819	positive regulation of cytokine production	-3.9	26	8.6	24155	464	6	3	50	20	972|3113|3115	CD74|HLA-DPA1|HLA-DPB1	-1.7
19	GO:0042110	T cell activation	-3.9	26	8.6	24155	466	6	3	50	20	972|3113|3115	CD74|HLA-DPA1|HLA-DPB1	-1.7
19	GO:0051249	regulation of lymphocyte activation	-3.8	25	8.4	24155	485	6	3	50	20	972|3113|3115	CD74|HLA-DPA1|HLA-DPB1	-1.7
19	GO:0002694	regulation of leukocyte activation	-3.6	21	7.7	24155	574	6	3	50	20	972|3113|3115	CD74|HLA-DPA1|HLA-DPB1	-1.5
19	GO:0050865	regulation of cell activation	-3.5	20	7.4	24155	617	6	3	50	20	972|3113|3115	CD74|HLA-DPA1|HLA-DPB1	-1.4
19	GO:0030155	regulation of cell adhesion	-3.4	17	6.9	24155	693	6	3	50	20	972|3113|3115	CD74|HLA-DPA1|HLA-DPB1	-1.3
19	GO:0001817	regulation of cytokine production	-3.3	17	6.8	24155	720	6	3	50	20	972|3113|3115	CD74|HLA-DPA1|HLA-DPB1	-1.2
19	GO:0046649	lymphocyte activation	-3.3	16	6.7	24155	736	6	3	50	20	972|3113|3115	CD74|HLA-DPA1|HLA-DPB1	-1.2
19	GO:0001816	cytokine production	-3.2	15	6.4	24155	792	6	3	50	20	972|3113|3115	CD74|HLA-DPA1|HLA-DPB1	-1.1
19	GO:0019886	antigen processing and presentation of exogenous peptide antigen via MHC class II	-14	250	38	24155	98	6	6	100	15	972|3108|3113|3115|3122|3123	CD74|HLA-DMA|HLA-DPA1|HLA-DPB1|HLA-DRA|HLA-DRB1	-11
19	GO:0002495	antigen processing and presentation of peptide antigen via MHC class II	-14	240	38	24155	101	6	6	100	15	972|3108|3113|3115|3122|3123	CD74|HLA-DMA|HLA-DPA1|HLA-DPB1|HLA-DRA|HLA-DRB1	-11
19	GO:0002504	antigen processing and presentation of peptide or polysaccharide antigen via MHC class II	-14	240	38	24155	102	6	6	100	15	972|3108|3113|3115|3122|3123	CD74|HLA-DMA|HLA-DPA1|HLA-DPB1|HLA-DRA|HLA-DRB1	-11
19	GO:0002478	antigen processing and presentation of exogenous peptide antigen	-13	140	29	24155	175	6	6	100	15	972|3108|3113|3115|3122|3123	CD74|HLA-DMA|HLA-DPA1|HLA-DPB1|HLA-DRA|HLA-DRB1	-9.5
19	GO:0019884	antigen processing and presentation of exogenous antigen	-13	130	28	24155	182	6	6	100	15	972|3108|3113|3115|3122|3123	CD74|HLA-DMA|HLA-DPA1|HLA-DPB1|HLA-DRA|HLA-DRB1	-9.5
19	GO:0048002	antigen processing and presentation of peptide antigen	-13	130	28	24155	190	6	6	100	15	972|3108|3113|3115|3122|3123	CD74|HLA-DMA|HLA-DPA1|HLA-DPB1|HLA-DRA|HLA-DRB1	-9.4
19	GO:0019882	antigen processing and presentation	-12	110	25	24155	227	6	6	100	15	972|3108|3113|3115|3122|3123	CD74|HLA-DMA|HLA-DPA1|HLA-DPB1|HLA-DRA|HLA-DRB1	-9
21	GO:0023026	MHC class II protein complex binding	-12	1000	63	24155	16	6	4	67	19	972|3108|3122|3123	CD74|HLA-DMA|HLA-DRA|HLA-DRB1	-8.6
21	GO:0023023	MHC protein complex binding	-11	640	51	24155	25	6	4	67	19	972|3108|3122|3123	CD74|HLA-DMA|HLA-DRA|HLA-DRB1	-7.8
21	GO:0042605	peptide antigen binding	-10	490	44	24155	33	6	4	67	19	3113|3115|3122|3123	HLA-DPA1|HLA-DPB1|HLA-DRA|HLA-DRB1	-7.4
19	GO:0002250	adaptive immune response	-9.3	36	14	24155	679	6	6	100	15	972|3108|3113|3115|3122|3123	CD74|HLA-DMA|HLA-DPA1|HLA-DPB1|HLA-DRA|HLA-DRB1	-6.3
21	GO:0042277	peptide binding	-8.7	66	18	24155	304	6	5	83	15	972|3113|3115|3122|3123	CD74|HLA-DPA1|HLA-DPB1|HLA-DRA|HLA-DRB1	-5.8
19	GO:0060333	interferon-gamma-mediated signaling pathway	-8.6	180	27	24155	91	6	4	67	19	3113|3115|3122|3123	HLA-DPA1|HLA-DPB1|HLA-DRA|HLA-DRB1	-5.7
21	GO:0033218	amide binding	-8.3	55	16	24155	367	6	5	83	15	972|3113|3115|3122|3123	CD74|HLA-DPA1|HLA-DPB1|HLA-DRA|HLA-DRB1	-5.5
21	GO:0003823	antigen binding	-7.5	99	20	24155	163	6	4	67	19	3113|3115|3122|3123	HLA-DPA1|HLA-DPB1|HLA-DRA|HLA-DRB1	-4.8
19	GO:0071346	cellular response to interferon-gamma	-7.4	89	19	24155	180	6	4	67	19	3113|3115|3122|3123	HLA-DPA1|HLA-DPB1|HLA-DRA|HLA-DRB1	-4.6
19	GO:0034341	response to interferon-gamma	-7.2	81	18	24155	199	6	4	67	19	3113|3115|3122|3123	HLA-DPA1|HLA-DPB1|HLA-DRA|HLA-DRB1	-4.5
19	GO:0050852	T cell receptor signaling pathway	-7.2	80	18	24155	202	6	4	67	19	3113|3115|3122|3123	HLA-DPA1|HLA-DPB1|HLA-DRA|HLA-DRB1	-4.5
19	GO:0019221	cytokine-mediated signaling pathway	-6.6	25	11	24155	798	6	5	83	15	972|3113|3115|3122|3123	CD74|HLA-DPA1|HLA-DPB1|HLA-DRA|HLA-DRB1	-4
19	GO:0050851	antigen receptor-mediated signaling pathway	-6.4	51	14	24155	316	6	4	67	19	3113|3115|3122|3123	HLA-DPA1|HLA-DPB1|HLA-DRA|HLA-DRB1	-3.8
19	GO:0002429	immune response-activating cell surface receptor signaling pathway	-5.7	34	11	24155	473	6	4	67	19	3113|3115|3122|3123	HLA-DPA1|HLA-DPB1|HLA-DRA|HLA-DRB1	-3.2
19	GO:0002768	immune response-regulating cell surface receptor signaling pathway	-5.6	32	11	24155	506	6	4	67	19	3113|3115|3122|3123	HLA-DPA1|HLA-DPB1|HLA-DRA|HLA-DRB1	-3.1
19	GO:0050671	positive regulation of lymphocyte proliferation	-5.5	93	17	24155	130	6	3	50	20	972|3113|3115	CD74|HLA-DPA1|HLA-DPB1	-3.1
19	GO:0032946	positive regulation of mononuclear cell proliferation	-5.5	92	16	24155	131	6	3	50	20	972|3113|3115	CD74|HLA-DPA1|HLA-DPB1	-3.1
19	GO:0070665	positive regulation of leukocyte proliferation	-5.4	87	16	24155	139	6	3	50	20	972|3113|3115	CD74|HLA-DPA1|HLA-DPB1	-3
19	GO:0002757	immune response-activating signal transduction	-5.1	25	9.7	24155	644	6	4	67	19	3113|3115|3122|3123	HLA-DPA1|HLA-DPB1|HLA-DRA|HLA-DRB1	-2.7
19	GO:0002764	immune response-regulating signaling pathway	-5.1	24	9.5	24155	678	6	4	67	19	3113|3115|3122|3123	HLA-DPA1|HLA-DPB1|HLA-DRA|HLA-DRB1	-2.7
19	GO:0050870	positive regulation of T cell activation	-4.9	60	13	24155	202	6	3	50	20	972|3113|3115	CD74|HLA-DPA1|HLA-DPB1	-2.6
19	GO:0002253	activation of immune response	-4.9	22	9.1	24155	727	6	4	67	19	3113|3115|3122|3123	HLA-DPA1|HLA-DPB1|HLA-DRA|HLA-DRB1	-2.6
19	GO:0050670	regulation of lymphocyte proliferation	-4.9	58	13	24155	208	6	3	50	20	972|3113|3115	CD74|HLA-DPA1|HLA-DPB1	-2.6
19	GO:0032944	regulation of mononuclear cell proliferation	-4.9	58	13	24155	209	6	3	50	20	972|3113|3115	CD74|HLA-DPA1|HLA-DPB1	-2.6
19	GO:1903039	positive regulation of leukocyte cell-cell adhesion	-4.8	55	13	24155	218	6	3	50	20	972|3113|3115	CD74|HLA-DPA1|HLA-DPB1	-2.5
19	GO:0070663	regulation of leukocyte proliferation	-4.8	54	13	24155	222	6	3	50	20	972|3113|3115	CD74|HLA-DPA1|HLA-DPB1	-2.5
19	GO:0022409	positive regulation of cell-cell adhesion	-4.6	47	12	24155	255	6	3	50	20	972|3113|3115	CD74|HLA-DPA1|HLA-DPB1	-2.4
19	GO:0046651	lymphocyte proliferation	-4.6	44	11	24155	274	6	3	50	20	972|3113|3115	CD74|HLA-DPA1|HLA-DPB1	-2.3
19	GO:0032943	mononuclear cell proliferation	-4.5	44	11	24155	276	6	3	50	20	972|3113|3115	CD74|HLA-DPA1|HLA-DPB1	-2.3
19	GO:0070661	leukocyte proliferation	-4.4	40	11	24155	300	6	3	50	20	972|3113|3115	CD74|HLA-DPA1|HLA-DPB1	-2.2
19	GO:1903037	regulation of leukocyte cell-cell adhesion	-4.4	40	11	24155	304	6	3	50	20	972|3113|3115	CD74|HLA-DPA1|HLA-DPB1	-2.2
19	GO:0050863	regulation of T cell activation	-4.4	38	11	24155	314	6	3	50	20	972|3113|3115	CD74|HLA-DPA1|HLA-DPB1	-2.1
19	GO:0051251	positive regulation of lymphocyte activation	-4.3	36	10	24155	334	6	3	50	20	972|3113|3115	CD74|HLA-DPA1|HLA-DPB1	-2.1
19	GO:0007159	leukocyte cell-cell adhesion	-4.3	36	10	24155	337	6	3	50	20	972|3113|3115	CD74|HLA-DPA1|HLA-DPB1	-2.1
19	GO:0002696	positive regulation of leukocyte activation	-4.1	32	9.5	24155	380	6	3	50	20	972|3113|3115	CD74|HLA-DPA1|HLA-DPB1	-1.9
19	GO:0050867	positive regulation of cell activation	-4.1	31	9.4	24155	394	6	3	50	20	972|3113|3115	CD74|HLA-DPA1|HLA-DPB1	-1.9
19	GO:0045785	positive regulation of cell adhesion	-4.1	30	9.2	24155	403	6	3	50	20	972|3113|3115	CD74|HLA-DPA1|HLA-DPB1	-1.9
19	GO:0022407	regulation of cell-cell adhesion	-4	30	9.2	24155	405	6	3	50	20	972|3113|3115	CD74|HLA-DPA1|HLA-DPB1	-1.9
19	GO:0001819	positive regulation of cytokine production	-3.9	26	8.6	24155	464	6	3	50	20	972|3113|3115	CD74|HLA-DPA1|HLA-DPB1	-1.7
19	GO:0042110	T cell activation	-3.9	26	8.6	24155	466	6	3	50	20	972|3113|3115	CD74|HLA-DPA1|HLA-DPB1	-1.7
19	GO:0051249	regulation of lymphocyte activation	-3.8	25	8.4	24155	485	6	3	50	20	972|3113|3115	CD74|HLA-DPA1|HLA-DPB1	-1.7
19	GO:0002694	regulation of leukocyte activation	-3.6	21	7.7	24155	574	6	3	50	20	972|3113|3115	CD74|HLA-DPA1|HLA-DPB1	-1.5
19	GO:0050865	regulation of cell activation	-3.5	20	7.4	24155	617	6	3	50	20	972|3113|3115	CD74|HLA-DPA1|HLA-DPB1	-1.4
19	GO:0030155	regulation of cell adhesion	-3.4	17	6.9	24155	693	6	3	50	20	972|3113|3115	CD74|HLA-DPA1|HLA-DPB1	-1.3
19	GO:0001817	regulation of cytokine production	-3.3	17	6.8	24155	720	6	3	50	20	972|3113|3115	CD74|HLA-DPA1|HLA-DPB1	-1.2
19	GO:0046649	lymphocyte activation	-3.3	16	6.7	24155	736	6	3	50	20	972|3113|3115	CD74|HLA-DPA1|HLA-DPB1	-1.2
19	GO:0001816	cytokine production	-3.2	15	6.4	24155	792	6	3	50	20	972|3113|3115	CD74|HLA-DPA1|HLA-DPB1	-1.1

## Sheet: C2,C3
Cluster	CategoryID	GO	Description	LogP	Enrichment	Z-score	#TotalGeneInLibrary	#GeneInGO	#GeneInHitList	#GeneInGOAndHitList	%InGO	STDV %InGO	GeneID	Hits	Log(q-value)
C2	19	GO:0006260	DNA replication	-33	22	26	24155	276	127	32	25	3.9	580|672|675|890|983|990|2237|3978|4172|4173|4174|4175|4176|5557|5888|5982|5983|5984|5985|6241|8318|10036|10535|10714|23594|23649|26271|51053|51659|54962|63967|79915	BARD1|BRCA1|BRCA2|CCNA2|CDK1|CDC6|FEN1|LIG1|MCM3|MCM4|MCM5|MCM6|MCM7|PRIM1|RAD51|RFC2|RFC3|RFC4|RFC5|RRM2|CDC45|CHAF1A|RNASEH2A|POLD3|ORC6|POLA2|FBXO5|GMNN|GINS2|TIPIN|CLSPN|ATAD5	-30
C2	19	GO:0044786	cell cycle DNA replication	-31	55	34	24155	72	127	21	17	3.3	675|2237|3978|4172|4173|4174|4175|4176|5557|5888|5982|5983|5984|5985|8318|10714|23649|26271|51053|54962|79915	BRCA2|FEN1|LIG1|MCM3|MCM4|MCM5|MCM6|MCM7|PRIM1|RAD51|RFC2|RFC3|RFC4|RFC5|CDC45|POLD3|POLA2|FBXO5|GMNN|TIPIN|ATAD5	-28
C2	19	GO:0033260	nuclear DNA replication	-31	62	35	24155	61	127	20	16	3.2	675|2237|3978|4172|4173|4174|4175|4176|5557|5888|5982|5983|5984|5985|8318|10714|23649|51053|54962|79915	BRCA2|FEN1|LIG1|MCM3|MCM4|MCM5|MCM6|MCM7|PRIM1|RAD51|RFC2|RFC3|RFC4|RFC5|CDC45|POLD3|POLA2|GMNN|TIPIN|ATAD5	-27
C2	19	GO:0006261	DNA-dependent DNA replication	-30	31	27	24155	154	127	25	20	3.5	675|990|2237|3978|4172|4173|4174|4175|4176|5557|5888|5982|5983|5984|5985|8318|10535|10714|23594|23649|26271|51053|51659|54962|79915	BRCA2|CDC6|FEN1|LIG1|MCM3|MCM4|MCM5|MCM6|MCM7|PRIM1|RAD51|RFC2|RFC3|RFC4|RFC5|CDC45|RNASEH2A|POLD3|ORC6|POLA2|FBXO5|GMNN|GINS2|TIPIN|ATAD5	-27
C2	19	GO:0051301	cell division	-26	11	18	24155	598	127	35	28	4	332|675|890|983|990|991|1063|3070|3978|4085|6790|7153|7443|9055|9212|9585|11065|11130|23310|23594|26271|51203|54069|54443|54962|55055|55165|55559|57405|79980|80179|83540|93323|151246|259266	BIRC5|BRCA2|CCNA2|CDK1|CDC6|CDC20|CENPF|HELLS|LIG1|MAD2L1|AURKA|TOP2A|VRK1|PRC1|AURKB|KIF20B|UBE2C|ZWINT|NCAPD3|ORC6|FBXO5|NUSAP1|MIS18A|ANLN|TIPIN|ZWILCH|CEP55|HAUS7|SPC25|DSN1|MYO19|NUF2|HAUS8|SGO2|ASPM	-23
C2	19	GO:0044770	cell cycle phase transition	-25	11	18	24155	631	127	35	28	4	672|890|983|990|991|1063|2146|4085|4172|4173|4174|4175|4176|5557|6241|6790|7298|8318|9088|9212|9319|9833|10763|11065|23594|23649|26271|51053|51512|54443|54962|55559|63967|79915|93323	BRCA1|CCNA2|CDK1|CDC6|CDC20|CENPF|EZH2|MAD2L1|MCM3|MCM4|MCM5|MCM6|MCM7|PRIM1|RRM2|AURKA|TYMS|CDC45|PKMYT1|AURKB|TRIP13|MELK|NES|UBE2C|ORC6|POLA2|FBXO5|GMNN|GTSE1|ANLN|TIPIN|HAUS7|CLSPN|ATAD5|HAUS8	-23
C2	19	GO:0044772	mitotic cell cycle phase transition	-25	11	18	24155	588	127	34	27	3.9	672|890|983|990|991|1063|2146|4085|4172|4173|4174|4175|4176|5557|6241|6790|7298|8318|9088|9212|9319|9833|10763|11065|23594|23649|26271|51053|51512|54443|55559|63967|79915|93323	BRCA1|CCNA2|CDK1|CDC6|CDC20|CENPF|EZH2|MAD2L1|MCM3|MCM4|MCM5|MCM6|MCM7|PRIM1|RRM2|AURKA|TYMS|CDC45|PKMYT1|AURKB|TRIP13|MELK|NES|UBE2C|ORC6|POLA2|FBXO5|GMNN|GTSE1|ANLN|HAUS7|CLSPN|ATAD5|HAUS8	-22
C2	19	GO:0048285	organelle fission	-25	13	19	24155	453	127	31	24	3.8	332|675|990|991|1063|4085|4288|4487|5888|6790|7153|9055|9088|9212|9319|9585|11065|11130|23310|26271|29781|51203|54443|55165|64105|79980|80179|83540|84057|151246|259266	BIRC5|BRCA2|CDC6|CDC20|CENPF|MAD2L1|MKI67|MSX1|RAD51|AURKA|TOP2A|PRC1|PKMYT1|AURKB|TRIP13|KIF20B|UBE2C|ZWINT|NCAPD3|FBXO5|NCAPH2|NUSAP1|ANLN|CEP55|CENPK|DSN1|MYO19|NUF2|MND1|SGO2|ASPM	-22
C2	19	GO:0000280	nuclear division	-25	14	19	24155	411	127	30	24	3.8	332|675|990|991|1063|4085|4288|4487|5888|6790|7153|9055|9088|9212|9319|9585|11065|11130|23310|26271|29781|51203|54443|55165|64105|79980|83540|84057|151246|259266	BIRC5|BRCA2|CDC6|CDC20|CENPF|MAD2L1|MKI67|MSX1|RAD51|AURKA|TOP2A|PRC1|PKMYT1|AURKB|TRIP13|KIF20B|UBE2C|ZWINT|NCAPD3|FBXO5|NCAPH2|NUSAP1|ANLN|CEP55|CENPK|DSN1|NUF2|MND1|SGO2|ASPM	-22
C2	19	GO:0071103	DNA conformation change	-23	15	19	24155	327	127	26	20	3.6	983|3009|3070|4172|4173|4174|4175|4176|5888|5982|5983|5984|5985|7153|8318|10036|23310|29781|51203|51659|54069|55723|64105|64946|79019|79682	CDK1|H1-5|HELLS|MCM3|MCM4|MCM5|MCM6|MCM7|RAD51|RFC2|RFC3|RFC4|RFC5|TOP2A|CDC45|CHAF1A|NCAPD3|NCAPH2|NUSAP1|GINS2|MIS18A|ASF1B|CENPK|CENPH|CENPM|CENPU	-20
C2	19	GO:0140014	mitotic nuclear division	-21	16	18	24155	268	127	23	18	3.4	332|990|991|1063|4085|4288|6790|9055|9088|9212|9319|9585|11065|11130|23310|26271|29781|51203|54443|55165|64105|79980|83540	BIRC5|CDC6|CDC20|CENPF|MAD2L1|MKI67|AURKA|PRC1|PKMYT1|AURKB|TRIP13|KIF20B|UBE2C|ZWINT|NCAPD3|FBXO5|NCAPH2|NUSAP1|ANLN|CEP55|CENPK|DSN1|NUF2	-18
C2	19	GO:0007059	chromosome segregation	-20	14	17	24155	324	127	24	19	3.5	332|672|990|991|1063|2237|4085|4288|7153|9055|9212|9319|11130|23310|26271|29781|51203|54069|55165|57405|64105|79980|83540|151246	BIRC5|BRCA1|CDC6|CDC20|CENPF|FEN1|MAD2L1|MKI67|TOP2A|PRC1|AURKB|TRIP13|ZWINT|NCAPD3|FBXO5|NCAPH2|NUSAP1|MIS18A|CEP55|SPC25|CENPK|DSN1|NUF2|SGO2	-17
C2	19	GO:0010564	regulation of cell cycle process	-19	7.7	14	24155	789	127	32	25	3.9	672|675|983|990|991|1063|2146|2237|4085|4288|4487|5888|6241|6790|8318|9055|9088|9212|9319|9585|11065|25886|26271|51203|51512|54443|54962|55559|63967|79915|80179|93323	BRCA1|BRCA2|CDK1|CDC6|CDC20|CENPF|EZH2|FEN1|MAD2L1|MKI67|MSX1|RAD51|RRM2|AURKA|CDC45|PRC1|PKMYT1|AURKB|TRIP13|KIF20B|UBE2C|POC1A|FBXO5|NUSAP1|GTSE1|ANLN|TIPIN|HAUS7|CLSPN|ATAD5|MYO19|HAUS8	-16
C2	19	GO:0000819	sister chromatid segregation	-18	19	18	24155	192	127	19	15	3.2	990|991|1063|2237|4085|7153|9055|9212|9319|11130|23310|26271|29781|51203|55165|64105|79980|83540|151246	CDC6|CDC20|CENPF|FEN1|MAD2L1|TOP2A|PRC1|AURKB|TRIP13|ZWINT|NCAPD3|FBXO5|NCAPH2|NUSAP1|CEP55|CENPK|DSN1|NUF2|SGO2	-16
C2	19	GO:0006271	DNA strand elongation involved in DNA replication	-18	95	31	24155	20	127	10	7.9	2.4	2237|3978|4172|4173|4176|5983|5984|10535|10714|51659	FEN1|LIG1|MCM3|MCM4|MCM7|RFC3|RFC4|RNASEH2A|POLD3|GINS2	-15
C2	19	GO:0007346	regulation of mitotic cell cycle	-17	8.1	13	24155	661	127	28	22	3.7	672|675|983|990|991|1063|2146|4085|4288|6790|7153|8318|9088|9212|9319|9585|11065|11130|26271|51203|51512|54443|54962|55055|55559|63967|79915|93323	BRCA1|BRCA2|CDK1|CDC6|CDC20|CENPF|EZH2|MAD2L1|MKI67|AURKA|TOP2A|CDC45|PKMYT1|AURKB|TRIP13|KIF20B|UBE2C|ZWINT|FBXO5|NUSAP1|GTSE1|ANLN|TIPIN|ZWILCH|HAUS7|CLSPN|ATAD5|HAUS8	-15
C2	19	GO:0006281	DNA repair	-17	8.9	14	24155	553	127	26	20	3.6	580|672|675|983|2237|3978|4172|4173|4174|4175|4176|5888|5982|5983|5984|5985|8318|9319|10036|10535|10635|10714|29089|29128|51659|63967	BARD1|BRCA1|BRCA2|CDK1|FEN1|LIG1|MCM3|MCM4|MCM5|MCM6|MCM7|RAD51|RFC2|RFC3|RFC4|RFC5|CDC45|TRIP13|CHAF1A|RNASEH2A|RAD51AP1|POLD3|UBE2T|UHRF1|GINS2|CLSPN	-14
C2	19	GO:0022616	DNA strand elongation	-16	70	26	24155	27	127	10	7.9	2.4	2237|3978|4172|4173|4176|5983|5984|10535|10714|51659	FEN1|LIG1|MCM3|MCM4|MCM7|RFC3|RFC4|RNASEH2A|POLD3|GINS2	-14
C2	19	GO:0000070	mitotic sister chromatid segregation	-16	20	17	24155	154	127	16	13	2.9	990|991|1063|4085|9055|9212|9319|11130|23310|26271|29781|51203|55165|64105|79980|83540	CDC6|CDC20|CENPF|MAD2L1|PRC1|AURKB|TRIP13|ZWINT|NCAPD3|FBXO5|NCAPH2|NUSAP1|CEP55|CENPK|DSN1|NUF2	-14
C2	19	GO:0098813	nuclear chromosome segregation	-16	14	15	24155	265	127	19	15	3.2	990|991|1063|2237|4085|7153|9055|9212|9319|11130|23310|26271|29781|51203|55165|64105|79980|83540|151246	CDC6|CDC20|CENPF|FEN1|MAD2L1|TOP2A|PRC1|AURKB|TRIP13|ZWINT|NCAPD3|FBXO5|NCAPH2|NUSAP1|CEP55|CENPK|DSN1|NUF2|SGO2	-13
C2	19	GO:0065004	protein-DNA complex assembly	-15	14	15	24155	248	127	18	14	3.1	1063|3009|3070|4172|4173|4174|4175|4176|5888|8318|10036|51053|54069|55723|64105|64946|79019|79682	CENPF|H1-5|HELLS|MCM3|MCM4|MCM5|MCM6|MCM7|RAD51|CDC45|CHAF1A|GMNN|MIS18A|ASF1B|CENPK|CENPH|CENPM|CENPU	-13
C2	19	GO:0044843	cell cycle G1/S phase transition	-15	12	14	24155	298	127	19	15	3.2	890|983|990|2146|4172|4173|4174|4175|4176|5557|6241|6790|7298|8318|23594|23649|26271|51053|51512	CCNA2|CDK1|CDC6|EZH2|MCM3|MCM4|MCM5|MCM6|MCM7|PRIM1|RRM2|AURKA|TYMS|CDC45|ORC6|POLA2|FBXO5|GMNN|GTSE1	-13
C2	19	GO:0000075	cell cycle checkpoint	-15	15	15	24155	216	127	17	13	3	672|983|990|991|1063|4085|6790|7153|8318|9212|9319|11130|51512|54962|55055|63967|79968	BRCA1|CDK1|CDC6|CDC20|CENPF|MAD2L1|AURKA|TOP2A|CDC45|AURKB|TRIP13|ZWINT|GTSE1|TIPIN|ZWILCH|CLSPN|WDR76	-13
C2	21	GO:0140097	catalytic activity, acting on DNA	-15	15	15	24155	220	127	17	13	3	2237|3978|4172|4173|4174|4175|4176|5888|5982|5983|5984|5985|7153|8318|10714|23649|51659	FEN1|LIG1|MCM3|MCM4|MCM5|MCM6|MCM7|RAD51|RFC2|RFC3|RFC4|RFC5|TOP2A|CDC45|POLD3|POLA2|GINS2	-12
C2	19	GO:0006270	DNA replication initiation	-14	51	22	24155	37	127	10	7.9	2.4	990|4172|4173|4174|4175|4176|5557|8318|23594|23649	CDC6|MCM3|MCM4|MCM5|MCM6|MCM7|PRIM1|CDC45|ORC6|POLA2	-12
C2	19	GO:0045786	negative regulation of cell cycle	-14	7.4	12	24155	642	127	25	20	3.5	580|672|983|990|991|1063|2146|3576|4085|5888|6241|6790|7153|8318|9212|9319|9585|11130|26271|51053|51512|54962|55055|63967|79968	BARD1|BRCA1|CDK1|CDC6|CDC20|CENPF|EZH2|CXCL8|MAD2L1|RAD51|RRM2|AURKA|TOP2A|CDC45|AURKB|TRIP13|KIF20B|ZWINT|FBXO5|GMNN|GTSE1|TIPIN|ZWILCH|CLSPN|WDR76	-12
C2	19	GO:0000082	G1/S transition of mitotic cell cycle	-14	12	14	24155	279	127	18	14	3.1	983|990|2146|4172|4173|4174|4175|4176|5557|6241|6790|7298|8318|23594|23649|26271|51053|51512	CDK1|CDC6|EZH2|MCM3|MCM4|MCM5|MCM6|MCM7|PRIM1|RRM2|AURKA|TYMS|CDC45|ORC6|POLA2|FBXO5|GMNN|GTSE1	-12
C2	19	GO:0007093	mitotic cell cycle checkpoint	-14	17	15	24155	165	127	15	12	2.9	672|983|990|991|1063|4085|6790|7153|9212|9319|11130|51512|54962|55055|63967	BRCA1|CDK1|CDC6|CDC20|CENPF|MAD2L1|AURKA|TOP2A|AURKB|TRIP13|ZWINT|GTSE1|TIPIN|ZWILCH|CLSPN	-12
C2	19	GO:0071824	protein-DNA complex subunit organization	-14	12	14	24155	288	127	18	14	3.1	1063|3009|3070|4172|4173|4174|4175|4176|5888|8318|10036|51053|54069|55723|64105|64946|79019|79682	CENPF|H1-5|HELLS|MCM3|MCM4|MCM5|MCM6|MCM7|RAD51|CDC45|CHAF1A|GMNN|MIS18A|ASF1B|CENPK|CENPH|CENPM|CENPU	-12
C2	21	GO:0003678	DNA helicase activity	-14	27	18	24155	83	127	12	9.4	2.6	4172|4173|4174|4175|4176|5888|5982|5983|5984|5985|8318|51659	MCM3|MCM4|MCM5|MCM6|MCM7|RAD51|RFC2|RFC3|RFC4|RFC5|CDC45|GINS2	-12
C2	19	GO:0006310	DNA recombination	-14	12	13	24155	293	127	18	14	3.1	672|675|2237|3009|3978|4172|4173|4174|4175|4176|5888|7153|8318|9319|10635|51659|79915|84057	BRCA1|BRCA2|FEN1|H1-5|LIG1|MCM3|MCM4|MCM5|MCM6|MCM7|RAD51|TOP2A|CDC45|TRIP13|RAD51AP1|GINS2|ATAD5|MND1	-12
C2	19	GO:0032508	DNA duplex unwinding	-14	22	16	24155	110	127	13	10	2.7	4172|4173|4174|4175|4176|5888|5982|5983|5984|5985|7153|8318|51659	MCM3|MCM4|MCM5|MCM6|MCM7|RAD51|RFC2|RFC3|RFC4|RFC5|TOP2A|CDC45|GINS2	-12
C2	19	GO:0000727	double-strand break repair via break-induced replication	-14	120	29	24155	11	127	7	5.5	2	4172|4173|4174|4175|4176|8318|51659	MCM3|MCM4|MCM5|MCM6|MCM7|CDC45|GINS2	-11
C2	21	GO:0017116	single-stranded DNA-dependent ATP-dependent DNA helicase activity	-13	76	24	24155	20	127	8	6.3	2.2	4174|4175|4176|5888|5982|5983|5984|5985	MCM5|MCM6|MCM7|RAD51|RFC2|RFC3|RFC4|RFC5	-11
C2	21	GO:0043142	single-stranded DNA-dependent ATPase activity	-13	76	24	24155	20	127	8	6.3	2.2	4174|4175|4176|5888|5982|5983|5984|5985	MCM5|MCM6|MCM7|RAD51|RFC2|RFC3|RFC4|RFC5	-11
C2	19	GO:0032392	DNA geometric change	-13	21	16	24155	119	127	13	10	2.7	4172|4173|4174|4175|4176|5888|5982|5983|5984|5985|7153|8318|51659	MCM3|MCM4|MCM5|MCM6|MCM7|RAD51|RFC2|RFC3|RFC4|RFC5|TOP2A|CDC45|GINS2	-11
C2	19	GO:0051783	regulation of nuclear division	-13	15	14	24155	190	127	15	12	2.9	990|991|1063|4085|4288|4487|6790|9088|9212|9319|9585|11065|26271|51203|54443	CDC6|CDC20|CENPF|MAD2L1|MKI67|MSX1|AURKA|PKMYT1|AURKB|TRIP13|KIF20B|UBE2C|FBXO5|NUSAP1|ANLN	-11
C2	21	GO:0004003	ATP-dependent DNA helicase activity	-13	72	24	24155	21	127	8	6.3	2.2	4174|4175|4176|5888|5982|5983|5984|5985	MCM5|MCM6|MCM7|RAD51|RFC2|RFC3|RFC4|RFC5	-11
C2	21	GO:0008026	ATP-dependent helicase activity	-13	72	24	24155	21	127	8	6.3	2.2	4174|4175|4176|5888|5982|5983|5984|5985	MCM5|MCM6|MCM7|RAD51|RFC2|RFC3|RFC4|RFC5	-11
C2	21	GO:0070035	purine NTP-dependent helicase activity	-13	72	24	24155	21	127	8	6.3	2.2	4174|4175|4176|5888|5982|5983|5984|5985	MCM5|MCM6|MCM7|RAD51|RFC2|RFC3|RFC4|RFC5	-11
C2	19	GO:0007088	regulation of mitotic nuclear division	-13	16	14	24155	166	127	14	11	2.8	990|991|1063|4085|4288|6790|9088|9212|9319|9585|11065|26271|51203|54443	CDC6|CDC20|CENPF|MAD2L1|MKI67|AURKA|PKMYT1|AURKB|TRIP13|KIF20B|UBE2C|FBXO5|NUSAP1|ANLN	-11
C2	21	GO:0003688	DNA replication origin binding	-12	63	22	24155	24	127	8	6.3	2.2	990|4172|4173|4174|4175|4176|8318|23594	CDC6|MCM3|MCM4|MCM5|MCM6|MCM7|CDC45|ORC6	-11
C2	19	GO:0090068	positive regulation of cell cycle process	-12	11	12	24155	298	127	17	13	3	672|983|990|2146|2237|4085|4487|6790|8318|9212|9585|11065|25886|26271|51203|51512|79915	BRCA1|CDK1|CDC6|EZH2|FEN1|MAD2L1|MSX1|AURKA|CDC45|AURKB|KIF20B|UBE2C|POC1A|FBXO5|NUSAP1|GTSE1|ATAD5	-10
C2	19	GO:0006275	regulation of DNA replication	-12	21	15	24155	108	127	12	9.4	2.6	675|890|983|990|5982|5983|5984|5985|26271|51053|54962|79915	BRCA2|CCNA2|CDK1|CDC6|RFC2|RFC3|RFC4|RFC5|FBXO5|GMNN|TIPIN|ATAD5	-10
C2	19	GO:1902969	mitotic DNA replication	-12	89	25	24155	15	127	7	5.5	2	675|3978|4172|4173|4175|5888|8318	BRCA2|LIG1|MCM3|MCM4|MCM6|RAD51|CDC45	-10
C2	19	GO:0044839	cell cycle G2/M phase transition	-12	11	12	24155	266	127	16	13	2.9	672|890|983|990|1063|6790|9088|9212|9833|10763|26271|51512|55559|63967|79915|93323	BRCA1|CCNA2|CDK1|CDC6|CENPF|AURKA|PKMYT1|AURKB|MELK|NES|FBXO5|GTSE1|HAUS7|CLSPN|ATAD5|HAUS8	-10
C2	19	GO:0032201	telomere maintenance via semi-conservative replication	-12	56	21	24155	27	127	8	6.3	2.2	2237|5557|5982|5983|5984|5985|10714|23649	FEN1|PRIM1|RFC2|RFC3|RFC4|RFC5|POLD3|POLA2	-10
C2	19	GO:1903046	meiotic cell cycle process	-12	14	13	24155	188	127	14	11	2.8	675|991|4487|5888|6790|7153|9319|23310|26271|29781|83540|84057|151246|259266	BRCA2|CDC20|MSX1|RAD51|AURKA|TOP2A|TRIP13|NCAPD3|FBXO5|NCAPH2|NUF2|MND1|SGO2|ASPM	-10
C2	19	GO:1901990	regulation of mitotic cell cycle phase transition	-12	8.1	11	24155	444	127	19	15	3.2	672|983|990|991|1063|2146|4085|6790|8318|9212|9319|11065|26271|51512|54443|55559|63967|79915|93323	BRCA1|CDK1|CDC6|CDC20|CENPF|EZH2|MAD2L1|AURKA|CDC45|AURKB|TRIP13|UBE2C|FBXO5|GTSE1|ANLN|HAUS7|CLSPN|ATAD5|HAUS8	-9.8
C2	19	GO:0045787	positive regulation of cell cycle	-12	8.8	11	24155	389	127	18	14	3.1	672|675|983|990|2146|2237|4085|4487|6790|8318|9212|9585|11065|25886|26271|51203|51512|79915	BRCA1|BRCA2|CDK1|CDC6|EZH2|FEN1|MAD2L1|MSX1|AURKA|CDC45|AURKB|KIF20B|UBE2C|POC1A|FBXO5|NUSAP1|GTSE1|ATAD5	-9.7
C2	19	GO:0045930	negative regulation of mitotic cell cycle	-12	9.6	12	24155	338	127	17	13	3	672|983|990|991|1063|2146|4085|6790|7153|9212|9319|11130|26271|51512|54962|55055|63967	BRCA1|CDK1|CDC6|CDC20|CENPF|EZH2|MAD2L1|AURKA|TOP2A|AURKB|TRIP13|ZWINT|FBXO5|GTSE1|TIPIN|ZWILCH|CLSPN	-9.7
C2	21	GO:0004386	helicase activity	-11	15	13	24155	165	127	13	10	2.7	3070|4172|4173|4174|4175|4176|5888|5982|5983|5984|5985|8318|51659	HELLS|MCM3|MCM4|MCM5|MCM6|MCM7|RAD51|RFC2|RFC3|RFC4|RFC5|CDC45|GINS2	-9.5
C2	19	GO:0051321	meiotic cell cycle	-11	11	12	24155	249	127	15	12	2.9	675|991|4487|5888|6790|7153|9088|9319|23310|26271|29781|83540|84057|151246|259266	BRCA2|CDC20|MSX1|RAD51|AURKA|TOP2A|PKMYT1|TRIP13|NCAPD3|FBXO5|NCAPH2|NUF2|MND1|SGO2|ASPM	-9.5
C2	19	GO:0006323	DNA packaging	-11	13	12	24155	210	127	14	11	2.8	983|3009|3070|7153|10036|23310|29781|51203|54069|55723|64105|64946|79019|79682	CDK1|H1-5|HELLS|TOP2A|CHAF1A|NCAPD3|NCAPH2|NUSAP1|MIS18A|ASF1B|CENPK|CENPH|CENPM|CENPU	-9.4
C2	19	GO:0000724	double-strand break repair via homologous recombination	-11	17	14	24155	134	127	12	9.4	2.6	672|675|2237|4172|4173|4174|4175|4176|5888|8318|10635|51659	BRCA1|BRCA2|FEN1|MCM3|MCM4|MCM5|MCM6|MCM7|RAD51|CDC45|RAD51AP1|GINS2	-9.3
C2	19	GO:0000725	recombinational repair	-11	17	13	24155	135	127	12	9.4	2.6	672|675|2237|4172|4173|4174|4175|4176|5888|8318|10635|51659	BRCA1|BRCA2|FEN1|MCM3|MCM4|MCM5|MCM6|MCM7|RAD51|CDC45|RAD51AP1|GINS2	-9.3
C2	19	GO:0140013	meiotic nuclear division	-11	14	13	24155	172	127	13	10	2.7	675|991|4487|5888|6790|7153|9319|26271|29781|83540|84057|151246|259266	BRCA2|CDC20|MSX1|RAD51|AURKA|TOP2A|TRIP13|FBXO5|NCAPH2|NUF2|MND1|SGO2|ASPM	-9.3
C2	19	GO:1901987	regulation of cell cycle phase transition	-11	7.5	11	24155	480	127	19	15	3.2	672|983|990|991|1063|2146|4085|6790|8318|9212|9319|11065|26271|51512|54443|55559|63967|79915|93323	BRCA1|CDK1|CDC6|CDC20|CENPF|EZH2|MAD2L1|AURKA|CDC45|AURKB|TRIP13|UBE2C|FBXO5|GTSE1|ANLN|HAUS7|CLSPN|ATAD5|HAUS8	-9.2
C2	19	GO:0051052	regulation of DNA metabolic process	-11	7.9	11	24155	431	127	18	14	3.1	672|675|890|983|990|3009|5888|5982|5983|5984|5985|9212|10635|26271|51053|54069|54962|79915	BRCA1|BRCA2|CCNA2|CDK1|CDC6|H1-5|RAD51|RFC2|RFC3|RFC4|RFC5|AURKB|RAD51AP1|FBXO5|GMNN|MIS18A|TIPIN|ATAD5	-9.1
C2	19	GO:0051304	chromosome separation	-10	21	14	24155	90	127	10	7.9	2.4	990|991|1063|4085|7153|9212|9319|23310|26271|29781	CDC6|CDC20|CENPF|MAD2L1|TOP2A|AURKB|TRIP13|NCAPD3|FBXO5|NCAPH2	-8.5
C2	19	GO:0000086	G2/M transition of mitotic cell cycle	-10	11	11	24155	247	127	14	11	2.8	672|890|983|990|1063|6790|9088|9212|9833|10763|26271|55559|63967|93323	BRCA1|CCNA2|CDK1|CDC6|CENPF|AURKA|PKMYT1|AURKB|MELK|NES|FBXO5|HAUS7|CLSPN|HAUS8	-8.5
C2	19	GO:0006302	double-strand break repair	-10	11	11	24155	248	127	14	11	2.8	580|672|675|2237|4172|4173|4174|4175|4176|5888|8318|9319|10635|51659	BARD1|BRCA1|BRCA2|FEN1|MCM3|MCM4|MCM5|MCM6|MCM7|RAD51|CDC45|TRIP13|RAD51AP1|GINS2	-8.5
C2	19	GO:1902299	pre-replicative complex assembly involved in cell cycle DNA replication	-10	140	26	24155	7	127	5	3.9	1.7	4172|4173|4174|4175|4176	MCM3|MCM4|MCM5|MCM6|MCM7	-8.3
C2	19	GO:0036388	pre-replicative complex assembly	-10	140	26	24155	7	127	5	3.9	1.7	4172|4173|4174|4175|4176	MCM3|MCM4|MCM5|MCM6|MCM7	-8.3
C2	19	GO:0006267	pre-replicative complex assembly involved in nuclear cell cycle DNA replication	-10	140	26	24155	7	127	5	3.9	1.7	4172|4173|4174|4175|4176	MCM3|MCM4|MCM5|MCM6|MCM7	-8.3
C2	21	GO:0008094	DNA-dependent ATPase activity	-9.9	24	14	24155	70	127	9	7.1	2.3	4174|4175|4176|5888|5982|5983|5984|5985|7153	MCM5|MCM6|MCM7|RAD51|RFC2|RFC3|RFC4|RFC5|TOP2A	-8.2
C2	19	GO:1902850	microtubule cytoskeleton organization involved in mitosis	-9.9	16	12	24155	134	127	11	8.7	2.5	332|991|4085|6790|9055|9212|10253|25886|51203|57405|83540	BIRC5|CDC20|MAD2L1|AURKA|PRC1|AURKB|SPRY2|POC1A|NUSAP1|SPC25|NUF2	-8.1
C2	19	GO:0007051	spindle organization	-9.5	12	11	24155	187	127	12	9.4	2.6	332|991|6790|9055|9212|25886|26271|55559|57405|83540|93323|259266	BIRC5|CDC20|AURKA|PRC1|AURKB|POC1A|FBXO5|HAUS7|SPC25|NUF2|HAUS8|ASPM	-7.8
C2	19	GO:0090329	regulation of DNA-dependent DNA replication	-9.4	28	15	24155	54	127	8	6.3	2.2	675|5982|5983|5984|5985|26271|51053|54962	BRCA2|RFC2|RFC3|RFC4|RFC5|FBXO5|GMNN|TIPIN	-7.7
C2	21	GO:0003697	single-stranded DNA binding	-9.3	17	12	24155	114	127	10	7.9	2.4	675|4172|4173|4174|4175|4176|5557|5888|8318|10635	BRCA2|MCM3|MCM4|MCM5|MCM6|MCM7|PRIM1|RAD51|CDC45|RAD51AP1	-7.6
C2	19	GO:1901991	negative regulation of mitotic cell cycle phase transition	-9.2	10	10	24155	248	127	13	10	2.7	672|983|990|991|1063|2146|4085|6790|9212|9319|26271|51512|63967	BRCA1|CDK1|CDC6|CDC20|CENPF|EZH2|MAD2L1|AURKA|AURKB|TRIP13|FBXO5|GTSE1|CLSPN	-7.4
C2	19	GO:0010948	negative regulation of cell cycle process	-9.1	7.9	9.6	24155	361	127	15	12	2.9	672|983|990|991|1063|2146|4085|5888|6241|6790|9212|9319|26271|51512|63967	BRCA1|CDK1|CDC6|CDC20|CENPF|EZH2|MAD2L1|RAD51|RRM2|AURKA|AURKB|TRIP13|FBXO5|GTSE1|CLSPN	-7.4
C2	19	GO:0051306	mitotic sister chromatid separation	-9	25	14	24155	60	127	8	6.3	2.2	990|991|1063|4085|9212|9319|26271|29781	CDC6|CDC20|CENPF|MAD2L1|AURKB|TRIP13|FBXO5|NCAPH2	-7.3
C2	19	GO:0000723	telomere maintenance	-9	13	11	24155	162	127	11	8.7	2.5	675|2237|5557|5888|5982|5983|5984|5985|9212|10714|23649	BRCA2|FEN1|PRIM1|RAD51|RFC2|RFC3|RFC4|RFC5|AURKB|POLD3|POLA2	-7.3
C2	19	GO:0000226	microtubule cytoskeleton organization	-9	6.1	8.9	24155	564	127	18	14	3.1	332|672|675|983|991|4085|6790|9055|9212|10253|25886|26271|51203|55559|57405|83540|93323|259266	BIRC5|BRCA1|BRCA2|CDK1|CDC20|MAD2L1|AURKA|PRC1|AURKB|SPRY2|POC1A|FBXO5|NUSAP1|HAUS7|SPC25|NUF2|HAUS8|ASPM	-7.3
C2	19	GO:1902749	regulation of cell cycle G2/M phase transition	-8.8	11	10	24155	213	127	12	9.4	2.6	672|983|990|1063|6790|9212|26271|51512|55559|63967|79915|93323	BRCA1|CDK1|CDC6|CENPF|AURKA|AURKB|FBXO5|GTSE1|HAUS7|CLSPN|ATAD5|HAUS8	-7.2
C2	19	GO:1901988	negative regulation of cell cycle phase transition	-8.8	9.3	9.9	24155	267	127	13	10	2.7	672|983|990|991|1063|2146|4085|6790|9212|9319|26271|51512|63967	BRCA1|CDK1|CDC6|CDC20|CENPF|EZH2|MAD2L1|AURKA|AURKB|TRIP13|FBXO5|GTSE1|CLSPN	-7.1
C2	19	GO:0072331	signal transduction by p53 class mediator	-8.7	9.2	9.8	24155	268	127	13	10	2.7	580|672|675|983|4487|5982|5983|5984|5985|6790|9212|51512|79915	BARD1|BRCA1|BRCA2|CDK1|MSX1|RFC2|RFC3|RFC4|RFC5|AURKA|AURKB|GTSE1|ATAD5	-7.1
C2	19	GO:0032200	telomere organization	-8.6	12	11	24155	175	127	11	8.7	2.5	675|2237|5557|5888|5982|5983|5984|5985|9212|10714|23649	BRCA2|FEN1|PRIM1|RAD51|RFC2|RFC3|RFC4|RFC5|AURKB|POLD3|POLA2	-7
C2	19	GO:0006297	nucleotide-excision repair, DNA gap filling	-8.6	48	17	24155	24	127	6	4.7	1.9	3978|5982|5983|5984|5985|10714	LIG1|RFC2|RFC3|RFC4|RFC5|POLD3	-7
C2	19	GO:0007017	microtubule-based process	-8.5	5	8.1	24155	764	127	20	16	3.2	332|672|675|983|991|4085|6790|9055|9212|9585|10253|25886|26271|51203|51512|55559|57405|83540|93323|259266	BIRC5|BRCA1|BRCA2|CDK1|CDC20|MAD2L1|AURKA|PRC1|AURKB|KIF20B|SPRY2|POC1A|FBXO5|NUSAP1|GTSE1|HAUS7|SPC25|NUF2|HAUS8|ASPM	-6.8
C2	19	GO:0051983	regulation of chromosome segregation	-8.4	17	12	24155	103	127	9	7.1	2.3	990|991|1063|2237|4085|4288|9212|9319|26271	CDC6|CDC20|CENPF|FEN1|MAD2L1|MKI67|AURKB|TRIP13|FBXO5	-6.8
C2	19	GO:0030071	regulation of mitotic metaphase/anaphase transition	-8	26	13	24155	51	127	7	5.5	2	990|991|1063|4085|9212|9319|26271	CDC6|CDC20|CENPF|MAD2L1|AURKB|TRIP13|FBXO5	-6.4
C2	19	GO:0071897	DNA biosynthetic process	-8	10	9.8	24155	200	127	11	8.7	2.5	1063|3978|5982|5983|5984|5985|7083|7298|9212|10714|23649	CENPF|LIG1|RFC2|RFC3|RFC4|RFC5|TK1|TYMS|AURKB|POLD3|POLA2	-6.4
C2	19	GO:0033045	regulation of sister chromatid segregation	-8	19	12	24155	80	127	8	6.3	2.2	990|991|1063|2237|4085|9212|9319|26271	CDC6|CDC20|CENPF|FEN1|MAD2L1|AURKB|TRIP13|FBXO5	-6.4
C2	19	GO:0031570	DNA integrity checkpoint	-8	12	10	24155	157	127	10	7.9	2.4	672|983|990|6790|7153|8318|51512|54962|63967|79968	BRCA1|CDK1|CDC6|AURKA|TOP2A|CDC45|GTSE1|TIPIN|CLSPN|WDR76	-6.3
C2	19	GO:1902099	regulation of metaphase/anaphase transition of cell cycle	-7.9	25	13	24155	53	127	7	5.5	2	990|991|1063|4085|9212|9319|26271	CDC6|CDC20|CENPF|MAD2L1|AURKB|TRIP13|FBXO5	-6.3
C2	19	GO:0007091	metaphase/anaphase transition of mitotic cell cycle	-7.9	25	13	24155	54	127	7	5.5	2	990|991|1063|4085|9212|9319|26271	CDC6|CDC20|CENPF|MAD2L1|AURKB|TRIP13|FBXO5	-6.3
C2	19	GO:0045931	positive regulation of mitotic cell cycle	-7.8	12	9.9	24155	163	127	10	7.9	2.4	675|983|990|4085|6790|8318|9585|11065|26271|51203	BRCA2|CDK1|CDC6|MAD2L1|AURKA|CDC45|KIF20B|UBE2C|FBXO5|NUSAP1	-6.2
C2	19	GO:0044784	metaphase/anaphase transition of cell cycle	-7.8	24	12	24155	56	127	7	5.5	2	990|991|1063|4085|9212|9319|26271	CDC6|CDC20|CENPF|MAD2L1|AURKB|TRIP13|FBXO5	-6.2
C2	19	GO:0034508	centromere complex assembly	-7.8	24	12	24155	56	127	7	5.5	2	1063|3070|54069|64105|64946|79019|79682	CENPF|HELLS|MIS18A|CENPK|CENPH|CENPM|CENPU	-6.2
C2	19	GO:0010965	regulation of mitotic sister chromatid separation	-7.7	23	12	24155	57	127	7	5.5	2	990|991|1063|4085|9212|9319|26271	CDC6|CDC20|CENPF|MAD2L1|AURKB|TRIP13|FBXO5	-6.1
C2	19	GO:0000910	cytokinesis	-7.6	11	9.7	24155	171	127	10	7.9	2.4	675|990|6790|9055|9212|9585|51203|54443|55165|80179	BRCA2|CDC6|AURKA|PRC1|AURKB|KIF20B|NUSAP1|ANLN|CEP55|MYO19	-6
C2	19	GO:1900264	positive regulation of DNA-directed DNA polymerase activity	-7.6	110	21	24155	7	127	4	3.1	1.5	5982|5983|5984|5985	RFC2|RFC3|RFC4|RFC5	-6
C2	19	GO:1900262	regulation of DNA-directed DNA polymerase activity	-7.6	110	21	24155	7	127	4	3.1	1.5	5982|5983|5984|5985	RFC2|RFC3|RFC4|RFC5	-6
C2	19	GO:0045841	negative regulation of mitotic metaphase/anaphase transition	-7.5	32	13	24155	36	127	6	4.7	1.9	991|1063|4085|9212|9319|26271	CDC20|CENPF|MAD2L1|AURKB|TRIP13|FBXO5	-5.9
C2	19	GO:0033044	regulation of chromosome organization	-7.4	7.2	8.4	24155	345	127	13	10	2.7	672|990|991|1063|2237|3009|4085|4288|7153|8318|9212|9319|26271	BRCA1|CDC6|CDC20|CENPF|FEN1|H1-5|MAD2L1|MKI67|TOP2A|CDC45|AURKB|TRIP13|FBXO5	-5.9
C2	19	GO:1905818	regulation of chromosome separation	-7.4	21	12	24155	62	127	7	5.5	2	990|991|1063|4085|9212|9319|26271	CDC6|CDC20|CENPF|MAD2L1|AURKB|TRIP13|FBXO5	-5.9
C2	19	GO:1902100	negative regulation of metaphase/anaphase transition of cell cycle	-7.4	31	13	24155	37	127	6	4.7	1.9	991|1063|4085|9212|9319|26271	CDC20|CENPF|MAD2L1|AURKB|TRIP13|FBXO5	-5.9
C2	19	GO:1901796	regulation of signal transduction by p53 class mediator	-7.4	11	9.4	24155	180	127	10	7.9	2.4	580|672|4487|5982|5983|5984|5985|6790|9212|79915	BARD1|BRCA1|MSX1|RFC2|RFC3|RFC4|RFC5|AURKA|AURKB|ATAD5	-5.8
C2	19	GO:2000816	negative regulation of mitotic sister chromatid separation	-7.3	29	13	24155	39	127	6	4.7	1.9	991|1063|4085|9212|9319|26271	CDC20|CENPF|MAD2L1|AURKB|TRIP13|FBXO5	-5.7
C2	21	GO:0043138	3'-5' DNA helicase activity	-7.3	48	15	24155	20	127	5	3.9	1.7	4174|4175|4176|8318|51659	MCM5|MCM6|MCM7|CDC45|GINS2	-5.7
C2	19	GO:1905819	negative regulation of chromosome separation	-7.2	29	13	24155	40	127	6	4.7	1.9	991|1063|4085|9212|9319|26271	CDC20|CENPF|MAD2L1|AURKB|TRIP13|FBXO5	-5.7
C2	19	GO:0033047	regulation of mitotic sister chromatid segregation	-7.2	20	11	24155	68	127	7	5.5	2	990|991|1063|4085|9212|9319|26271	CDC6|CDC20|CENPF|MAD2L1|AURKB|TRIP13|FBXO5	-5.6
C2	19	GO:2001251	negative regulation of chromosome organization	-7.1	12	9.4	24155	146	127	9	7.1	2.3	672|991|1063|3009|4085|7153|9212|9319|26271	BRCA1|CDC20|CENPF|H1-5|MAD2L1|TOP2A|AURKB|TRIP13|FBXO5	-5.6
C2	19	GO:0033048	negative regulation of mitotic sister chromatid segregation	-7.1	27	12	24155	42	127	6	4.7	1.9	991|1063|4085|9212|9319|26271	CDC20|CENPF|MAD2L1|AURKB|TRIP13|FBXO5	-5.6
C2	21	GO:0003689	DNA clamp loader activity	-7	85	18	24155	9	127	4	3.1	1.5	5982|5983|5984|5985	RFC2|RFC3|RFC4|RFC5	-5.5
C2	21	GO:0033170	protein-DNA loading ATPase activity	-7	85	18	24155	9	127	4	3.1	1.5	5982|5983|5984|5985	RFC2|RFC3|RFC4|RFC5	-5.5
C2	19	GO:0010389	regulation of G2/M transition of mitotic cell cycle	-7	9.7	8.9	24155	196	127	10	7.9	2.4	672|983|990|1063|6790|9212|26271|55559|63967|93323	BRCA1|CDK1|CDC6|CENPF|AURKA|AURKB|FBXO5|HAUS7|CLSPN|HAUS8	-5.5
C2	19	GO:0033046	negative regulation of sister chromatid segregation	-6.9	26	12	24155	44	127	6	4.7	1.9	991|1063|4085|9212|9319|26271	CDC20|CENPF|MAD2L1|AURKB|TRIP13|FBXO5	-5.5
C2	19	GO:0007052	mitotic spindle organization	-6.9	14	9.9	24155	109	127	8	6.3	2.2	332|991|6790|9055|9212|25886|57405|83540	BIRC5|CDC20|AURKA|PRC1|AURKB|POC1A|SPC25|NUF2	-5.5
C2	19	GO:0051985	negative regulation of chromosome segregation	-6.9	25	12	24155	45	127	6	4.7	1.9	991|1063|4085|9212|9319|26271	CDC20|CENPF|MAD2L1|AURKB|TRIP13|FBXO5	-5.4
C2	19	GO:0030261	chromosome condensation	-6.8	24	12	24155	47	127	6	4.7	1.9	983|3009|7153|23310|29781|51203	CDK1|H1-5|TOP2A|NCAPD3|NCAPH2|NUSAP1	-5.3
C2	19	GO:0031055	chromatin remodeling at centromere	-6.7	24	11	24155	48	127	6	4.7	1.9	3070|54069|64105|64946|79019|79682	HELLS|MIS18A|CENPK|CENPH|CENPM|CENPU	-5.2
C2	21	GO:0003682	chromatin binding	-6.7	5.2	7.3	24155	546	127	15	12	2.9	983|1063|2146|3009|5888|7153|7443|8318|10036|23310|29089|29128|29781|51053|64641	CDK1|CENPF|EZH2|H1-5|RAD51|TOP2A|VRK1|CDC45|CHAF1A|NCAPD3|UBE2T|UHRF1|NCAPH2|GMNN|EBF2	-5.2
C2	19	GO:0031497	chromatin assembly	-6.6	10	8.8	24155	165	127	9	7.1	2.3	3009|3070|10036|54069|55723|64105|64946|79019|79682	H1-5|HELLS|CHAF1A|MIS18A|ASF1B|CENPK|CENPH|CENPM|CENPU	-5.2
C2	19	GO:0031145	anaphase-promoting complex-dependent catabolic process	-6.6	16	10	24155	81	127	7	5.5	2	983|991|4085|6790|9212|11065|26271	CDK1|CDC20|MAD2L1|AURKA|AURKB|UBE2C|FBXO5	-5.2
C2	19	GO:0051302	regulation of cell division	-6.6	10	8.7	24155	168	127	9	7.1	2.3	675|990|6790|9055|9212|9585|23594|80179|259266	BRCA2|CDC6|AURKA|PRC1|AURKB|KIF20B|ORC6|MYO19|ASPM	-5.1
C2	19	GO:0045839	negative regulation of mitotic nuclear division	-6.5	22	11	24155	52	127	6	4.7	1.9	991|1063|4085|9212|9319|26271	CDC20|CENPF|MAD2L1|AURKB|TRIP13|FBXO5	-5.1
C2	19	GO:0006301	postreplication repair	-6.5	22	11	24155	52	127	6	4.7	1.9	672|5982|5983|5984|5985|10714	BRCA1|RFC2|RFC3|RFC4|RFC5|POLD3	-5.1
C2	19	GO:0051225	spindle assembly	-6.5	12	9.1	24155	125	127	8	6.3	2.2	332|991|6790|9212|26271|55559|93323|259266	BIRC5|CDC20|AURKA|AURKB|FBXO5|HAUS7|HAUS8|ASPM	-5
C2	21	GO:0042623	ATPase activity, coupled	-6.5	7.3	7.8	24155	285	127	11	8.7	2.5	4174|4175|4176|5888|5982|5983|5984|5985|7153|9585|79915	MCM5|MCM6|MCM7|RAD51|RFC2|RFC3|RFC4|RFC5|TOP2A|KIF20B|ATAD5	-5
C2	19	GO:0006336	DNA replication-independent nucleosome assembly	-6.4	21	11	24155	54	127	6	4.7	1.9	54069|55723|64105|64946|79019|79682	MIS18A|ASF1B|CENPK|CENPH|CENPM|CENPU	-5
C2	19	GO:0000083	regulation of transcription involved in G1/S transition of mitotic cell cycle	-6.4	33	12	24155	29	127	5	3.9	1.7	990|6241|7298|8318|26271	CDC6|RRM2|TYMS|CDC45|FBXO5	-5
C2	19	GO:0034724	DNA replication-independent nucleosome organization	-6.4	21	11	24155	55	127	6	4.7	1.9	54069|55723|64105|64946|79019|79682	MIS18A|ASF1B|CENPK|CENPH|CENPM|CENPU	-4.9
C2	19	GO:0032465	regulation of cytokinesis	-6.3	15	9.6	24155	89	127	7	5.5	2	675|990|6790|9055|9212|9585|80179	BRCA2|CDC6|AURKA|PRC1|AURKB|KIF20B|MYO19	-4.9
C2	19	GO:0007143	female meiotic nuclear division	-6.2	31	12	24155	31	127	5	3.9	1.7	6790|7153|9319|26271|29781	AURKA|TOP2A|TRIP13|FBXO5|NCAPH2	-4.8
C2	19	GO:0090305	nucleic acid phosphodiester bond hydrolysis	-6.2	6.9	7.5	24155	303	127	11	8.7	2.5	2237|5393|5982|5983|5984|5985|10535|10714|23404|51728|79915	FEN1|EXOSC9|RFC2|RFC3|RFC4|RFC5|RNASEH2A|POLD3|EXOSC2|POLR3K|ATAD5	-4.8
C2	19	GO:0006268	DNA unwinding involved in DNA replication	-6.2	54	15	24155	14	127	4	3.1	1.5	4173|4175|4176|5888	MCM4|MCM6|MCM7|RAD51	-4.7
C2	19	GO:0051784	negative regulation of nuclear division	-6.1	19	10	24155	60	127	6	4.7	1.9	991|1063|4085|9212|9319|26271	CDC20|CENPF|MAD2L1|AURKB|TRIP13|FBXO5	-4.7
C2	19	GO:0006333	chromatin assembly or disassembly	-6.1	9	8	24155	191	127	9	7.1	2.3	3009|3070|10036|54069|55723|64105|64946|79019|79682	H1-5|HELLS|CHAF1A|MIS18A|ASF1B|CENPK|CENPH|CENPM|CENPU	-4.7
C2	19	GO:0071174	mitotic spindle checkpoint	-6	28	11	24155	34	127	5	3.9	1.7	991|1063|4085|9212|9319	CDC20|CENPF|MAD2L1|AURKB|TRIP13	-4.6
C2	19	GO:0031577	spindle checkpoint	-6	28	11	24155	34	127	5	3.9	1.7	991|1063|4085|9212|9319	CDC20|CENPF|MAD2L1|AURKB|TRIP13	-4.6
C2	19	GO:0071173	spindle assembly checkpoint	-6	28	11	24155	34	127	5	3.9	1.7	991|1063|4085|9212|9319	CDC20|CENPF|MAD2L1|AURKB|TRIP13	-4.6
C2	19	GO:0007094	mitotic spindle assembly checkpoint	-6	28	11	24155	34	127	5	3.9	1.7	991|1063|4085|9212|9319	CDC20|CENPF|MAD2L1|AURKB|TRIP13	-4.6
C2	19	GO:0006334	nucleosome assembly	-6	10	8.3	24155	145	127	8	6.3	2.2	3009|10036|54069|55723|64105|64946|79019|79682	H1-5|CHAF1A|MIS18A|ASF1B|CENPK|CENPH|CENPM|CENPU	-4.6
C2	21	GO:0016887	ATPase activity	-6	5.9	7	24155	390	127	12	9.4	2.6	4174|4175|4176|5888|5982|5983|5984|5985|7153|9585|79915|80179	MCM5|MCM6|MCM7|RAD51|RFC2|RFC3|RFC4|RFC5|TOP2A|KIF20B|ATAD5|MYO19	-4.6
C2	19	GO:0000076	DNA replication checkpoint	-5.9	48	14	24155	16	127	4	3.1	1.5	990|8318|54962|63967	CDC6|CDC45|TIPIN|CLSPN	-4.5
C2	19	GO:0033567	DNA replication, Okazaki fragment processing	-5.9	110	18	24155	5	127	3	2.4	1.3	2237|3978|10535	FEN1|LIG1|RNASEH2A	-4.5
C2	19	GO:0006296	nucleotide-excision repair, DNA incision, 5'-to lesion	-5.8	26	11	24155	37	127	5	3.9	1.7	5982|5983|5984|5985|10714	RFC2|RFC3|RFC4|RFC5|POLD3	-4.5
C2	19	GO:1901989	positive regulation of cell cycle phase transition	-5.8	13	8.7	24155	106	127	7	5.5	2	983|990|2146|8318|11065|26271|79915	CDK1|CDC6|EZH2|CDC45|UBE2C|FBXO5|ATAD5	-4.4
C2	19	GO:0044774	mitotic DNA integrity checkpoint	-5.8	13	8.7	24155	106	127	7	5.5	2	983|990|6790|7153|51512|54962|63967	CDK1|CDC6|AURKA|TOP2A|GTSE1|TIPIN|CLSPN	-4.4
C2	19	GO:0016572	histone phosphorylation	-5.8	25	11	24155	38	127	5	3.9	1.7	890|983|6790|7443|9212	CCNA2|CDK1|AURKA|VRK1|AURKB	-4.4
C2	21	GO:0035173	histone kinase activity	-5.8	45	13	24155	17	127	4	3.1	1.5	983|6790|7443|9212	CDK1|AURKA|VRK1|AURKB	-4.4
C2	19	GO:0033683	nucleotide-excision repair, DNA incision	-5.7	24	11	24155	39	127	5	3.9	1.7	5982|5983|5984|5985|10714	RFC2|RFC3|RFC4|RFC5|POLD3	-4.3
C2	19	GO:0042769	DNA damage response, detection of DNA damage	-5.7	24	11	24155	39	127	5	3.9	1.7	5982|5983|5984|5985|10714	RFC2|RFC3|RFC4|RFC5|POLD3	-4.3
C2	19	GO:0006289	nucleotide-excision repair	-5.7	12	8.4	24155	111	127	7	5.5	2	675|3978|5982|5983|5984|5985|10714	BRCA2|LIG1|RFC2|RFC3|RFC4|RFC5|POLD3	-4.3
C2	19	GO:0008156	negative regulation of DNA replication	-5.7	24	10	24155	40	127	5	3.9	1.7	675|990|26271|51053|54962	BRCA2|CDC6|FBXO5|GMNN|TIPIN	-4.3
C2	19	GO:0019985	translesion synthesis	-5.6	23	10	24155	41	127	5	3.9	1.7	5982|5983|5984|5985|10714	RFC2|RFC3|RFC4|RFC5|POLD3	-4.2
C2	19	GO:0006283	transcription-coupled nucleotide-excision repair	-5.6	16	9.1	24155	73	127	6	4.7	1.9	3978|5982|5983|5984|5985|10714	LIG1|RFC2|RFC3|RFC4|RFC5|POLD3	-4.2
C2	19	GO:0007127	meiosis I	-5.6	12	8.3	24155	114	127	7	5.5	2	675|5888|6790|7153|9319|26271|84057	BRCA2|RAD51|AURKA|TOP2A|TRIP13|FBXO5|MND1	-4.2
C2	21	GO:0035174	histone serine kinase activity	-5.6	95	17	24155	6	127	3	2.4	1.3	6790|7443|9212	AURKA|VRK1|AURKB	-4.2
C2	19	GO:0090306	spindle assembly involved in meiosis	-5.6	95	17	24155	6	127	3	2.4	1.3	6790|26271|259266	AURKA|FBXO5|ASPM	-4.2
C2	19	GO:0061982	meiosis I cell cycle process	-5.5	11	8.1	24155	119	127	7	5.5	2	675|5888|6790|7153|9319|26271|84057	BRCA2|RAD51|AURKA|TOP2A|TRIP13|FBXO5|MND1	-4.1
C2	19	GO:0070987	error-free translesion synthesis	-5.5	38	12	24155	20	127	4	3.1	1.5	5982|5983|5984|5985	RFC2|RFC3|RFC4|RFC5	-4.1
C2	19	GO:0042276	error-prone translesion synthesis	-5.5	38	12	24155	20	127	4	3.1	1.5	5982|5983|5984|5985	RFC2|RFC3|RFC4|RFC5	-4.1
C2	19	GO:0034080	CENP-A containing nucleosome assembly	-5.5	22	9.9	24155	44	127	5	3.9	1.7	54069|64105|64946|79019|79682	MIS18A|CENPK|CENPH|CENPM|CENPU	-4.1
C2	19	GO:0061641	CENP-A containing chromatin organization	-5.5	22	9.9	24155	44	127	5	3.9	1.7	54069|64105|64946|79019|79682	MIS18A|CENPK|CENPH|CENPM|CENPU	-4.1
C2	19	GO:0051054	positive regulation of DNA metabolic process	-5.5	7.5	7.2	24155	228	127	9	7.1	2.3	672|983|5888|5982|5983|5984|5985|9212|79915	BRCA1|CDK1|RAD51|RFC2|RFC3|RFC4|RFC5|AURKB|ATAD5	-4.1
C2	19	GO:0060249	anatomical structure homeostasis	-5.5	5.2	6.5	24155	437	127	12	9.4	2.6	580|675|2237|5557|5888|5982|5983|5984|5985|9212|10714|23649	BARD1|BRCA2|FEN1|PRIM1|RAD51|RFC2|RFC3|RFC4|RFC5|AURKB|POLD3|POLA2	-4.1
C2	19	GO:0051383	kinetochore organization	-5.4	36	12	24155	21	127	4	3.1	1.5	1063|64105|64946|83540	CENPF|CENPK|CENPH|NUF2	-4
C2	19	GO:0007098	centrosome cycle	-5.3	11	7.9	24155	125	127	7	5.5	2	672|675|983|6790|25886|55559|93323	BRCA1|BRCA2|CDK1|AURKA|POC1A|HAUS7|HAUS8	-4
C2	19	GO:0006273	lagging strand elongation	-5.3	82	15	24155	7	127	3	2.4	1.3	2237|3978|10535	FEN1|LIG1|RNASEH2A	-4
C2	19	GO:1904666	regulation of ubiquitin protein ligase activity	-5.3	35	11	24155	22	127	4	3.1	1.5	991|4085|11065|26271	CDC20|MAD2L1|UBE2C|FBXO5	-4
C2	19	GO:0051445	regulation of meiotic cell cycle	-5.2	19	9.4	24155	49	127	5	3.9	1.7	991|4487|9319|26271|259266	CDC20|MSX1|TRIP13|FBXO5|ASPM	-3.9
C2	19	GO:0034728	nucleosome organization	-5.2	8.3	7.2	24155	184	127	8	6.3	2.2	3009|10036|54069|55723|64105|64946|79019|79682	H1-5|CHAF1A|MIS18A|ASF1B|CENPK|CENPH|CENPM|CENPU	-3.9
C2	19	GO:0042770	signal transduction in response to DNA damage	-5.2	10	7.6	24155	133	127	7	5.5	2	672|675|983|4487|6790|51512|79915	BRCA1|BRCA2|CDK1|MSX1|AURKA|GTSE1|ATAD5	-3.8
C2	21	GO:0008022	protein C-terminus binding	-5.2	8.1	7.1	24155	187	127	8	6.3	2.2	675|991|1063|4085|4288|5888|6382|7153	BRCA2|CDC20|CENPF|MAD2L1|MKI67|RAD51|SDC1|TOP2A	-3.8
C2	19	GO:0031023	microtubule organizing center organization	-5.1	9.9	7.5	24155	134	127	7	5.5	2	672|675|983|6790|25886|55559|93323	BRCA1|BRCA2|CDK1|AURKA|POC1A|HAUS7|HAUS8	-3.8
C2	19	GO:0000731	DNA synthesis involved in DNA repair	-5.1	19	9.2	24155	51	127	5	3.9	1.7	5982|5983|5984|5985|10714	RFC2|RFC3|RFC4|RFC5|POLD3	-3.8
C2	21	GO:0010997	anaphase-promoting complex binding	-5.1	71	14	24155	8	127	3	2.4	1.3	991|26271|63967	CDC20|FBXO5|CLSPN	-3.8
C2	19	GO:0007144	female meiosis I	-5.1	71	14	24155	8	127	3	2.4	1.3	6790|9319|26271	AURKA|TRIP13|FBXO5	-3.8
C2	19	GO:0085020	protein K6-linked ubiquitination	-5.1	71	14	24155	8	127	3	2.4	1.3	580|672|29089	BARD1|BRCA1|UBE2T	-3.8
C2	19	GO:0007292	female gamete generation	-5.1	9.8	7.5	24155	136	127	7	5.5	2	675|6790|7153|9319|26271|29781|259266	BRCA2|AURKA|TOP2A|TRIP13|FBXO5|NCAPH2|ASPM	-3.8
C2	19	GO:2000104	negative regulation of DNA-dependent DNA replication	-5.1	30	11	24155	25	127	4	3.1	1.5	675|26271|51053|54962	BRCA2|FBXO5|GMNN|TIPIN	-3.8
C2	19	GO:0010972	negative regulation of G2/M transition of mitotic cell cycle	-5	12	7.9	24155	93	127	6	4.7	1.9	672|983|990|6790|9212|63967	BRCA1|CDK1|CDC6|AURKA|AURKB|CLSPN	-3.7
C2	19	GO:0001556	oocyte maturation	-5	29	10	24155	26	127	4	3.1	1.5	675|6790|9319|26271	BRCA2|AURKA|TRIP13|FBXO5	-3.7
C2	19	GO:0009411	response to UV	-5	9.4	7.3	24155	142	127	7	5.5	2	675|2237|5603|9212|10714|54962|55872	BRCA2|FEN1|MAPK13|AURKB|POLD3|TIPIN|PBK	-3.7
C2	19	GO:0000077	DNA damage checkpoint	-4.9	9.2	7.2	24155	145	127	7	5.5	2	672|983|6790|51512|54962|63967|79968	BRCA1|CDK1|AURKA|GTSE1|TIPIN|CLSPN|WDR76	-3.6
C2	19	GO:0061640	cytoskeleton-dependent cytokinesis	-4.8	11	7.6	24155	100	127	6	4.7	1.9	675|9212|9585|51203|54443|55165	BRCA2|AURKB|KIF20B|NUSAP1|ANLN|CEP55	-3.5
C2	19	GO:0043486	histone exchange	-4.8	16	8.4	24155	60	127	5	3.9	1.7	54069|64105|64946|79019|79682	MIS18A|CENPK|CENPH|CENPM|CENPU	-3.5
C2	19	GO:0044818	mitotic G2/M transition checkpoint	-4.7	25	9.7	24155	30	127	4	3.1	1.5	672|983|990|63967	BRCA1|CDK1|CDC6|CLSPN	-3.4
C2	19	GO:1902750	negative regulation of cell cycle G2/M phase transition	-4.7	11	7.4	24155	105	127	6	4.7	1.9	672|983|990|6790|9212|63967	BRCA1|CDK1|CDC6|AURKA|AURKB|CLSPN	-3.4
C2	19	GO:0040020	regulation of meiotic nuclear division	-4.7	25	9.5	24155	31	127	4	3.1	1.5	991|4487|9319|26271	CDC20|MSX1|TRIP13|FBXO5	-3.4
C2	19	GO:0030330	DNA damage response, signal transduction by p53 class mediator	-4.7	11	7.3	24155	107	127	6	4.7	1.9	672|675|983|4487|6790|51512	BRCA1|BRCA2|CDK1|MSX1|AURKA|GTSE1	-3.4
C2	19	GO:0035404	histone-serine phosphorylation	-4.6	52	12	24155	11	127	3	2.4	1.3	6790|7443|9212	AURKA|VRK1|AURKB	-3.4
C2	19	GO:0070192	chromosome organization involved in meiotic cell cycle	-4.6	15	8	24155	65	127	5	3.9	1.7	5888|9319|23310|29781|151246	RAD51|TRIP13|NCAPD3|NCAPH2|SGO2	-3.3
C2	19	GO:2000573	positive regulation of DNA biosynthetic process	-4.6	14	7.9	24155	67	127	5	3.9	1.7	5982|5983|5984|5985|9212	RFC2|RFC3|RFC4|RFC5|AURKB	-3.3
C2	19	GO:0000212	meiotic spindle organization	-4.4	44	11	24155	13	127	3	2.4	1.3	6790|26271|259266	AURKA|FBXO5|ASPM	-3.1
C2	19	GO:0000281	mitotic cytokinesis	-4.4	13	7.5	24155	73	127	5	3.9	1.7	675|9585|51203|54443|55165	BRCA2|KIF20B|NUSAP1|ANLN|CEP55	-3.1
C2	19	GO:0031100	animal organ regeneration	-4.4	13	7.5	24155	73	127	5	3.9	1.7	890|983|2146|6790|7298	CCNA2|CDK1|EZH2|AURKA|TYMS	-3.1
C2	19	GO:0016569	covalent chromatin modification	-4.3	4.4	5.4	24155	477	127	11	8.7	2.5	672|675|890|983|2146|3009|3070|6790|7443|9212|29128	BRCA1|BRCA2|CCNA2|CDK1|EZH2|H1-5|HELLS|AURKA|VRK1|AURKB|UHRF1	-3.1
C2	21	GO:0140098	catalytic activity, acting on RNA	-4.3	4.8	5.6	24155	395	127	10	7.9	2.4	2237|4234|5393|5557|10056|10535|10785|10849|23404|51728	FEN1|METTL1|EXOSC9|PRIM1|FARSB|RNASEH2A|WDR4|CD3EAP|EXOSC2|POLR3K	-3.1
C2	19	GO:0032506	cytokinetic process	-4.3	20	8.4	24155	39	127	4	3.1	1.5	9212|9585|54443|55165	AURKB|KIF20B|ANLN|CEP55	-3
C2	19	GO:0070317	negative regulation of G0 to G1 transition	-4.2	19	8.2	24155	41	127	4	3.1	1.5	672|2146|5888|6241	BRCA1|EZH2|RAD51|RRM2	-2.9
C2	19	GO:0009112	nucleobase metabolic process	-4.2	18	8.1	24155	42	127	4	3.1	1.5	1503|4522|5631|7298	CTPS1|MTHFD1|PRPS1|TYMS	-2.9
C2	19	GO:0034502	protein localization to chromosome	-4.1	12	7	24155	82	127	5	3.9	1.7	675|983|2146|3009|9212	BRCA2|CDK1|EZH2|H1-5|AURKB	-2.9
C2	19	GO:0051382	kinetochore assembly	-4.1	36	10	24155	16	127	3	2.4	1.3	1063|64105|64946	CENPF|CENPK|CENPH	-2.9
C2	19	GO:0006266	DNA ligation	-4	34	9.8	24155	17	127	3	2.4	1.3	3978|5888|7153	LIG1|RAD51|TOP2A	-2.8
C2	19	GO:0007076	mitotic chromosome condensation	-4	34	9.8	24155	17	127	3	2.4	1.3	23310|29781|51203	NCAPD3|NCAPH2|NUSAP1	-2.8
C2	19	GO:0070316	regulation of G0 to G1 transition	-4	17	7.8	24155	45	127	4	3.1	1.5	672|2146|5888|6241	BRCA1|EZH2|RAD51|RRM2	-2.8
C2	19	GO:0048477	oogenesis	-4	11	6.7	24155	87	127	5	3.9	1.7	675|6790|9319|26271|259266	BRCA2|AURKA|TRIP13|FBXO5|ASPM	-2.8
C2	19	GO:0048599	oocyte development	-4	17	7.7	24155	46	127	4	3.1	1.5	675|6790|9319|26271	BRCA2|AURKA|TRIP13|FBXO5	-2.7
C2	19	GO:0043044	ATP-dependent chromatin remodeling	-4	11	6.7	24155	88	127	5	3.9	1.7	54069|64105|64946|79019|79682	MIS18A|CENPK|CENPH|CENPM|CENPU	-2.7
C2	19	GO:0045023	G0 to G1 transition	-4	16	7.6	24155	47	127	4	3.1	1.5	672|2146|5888|6241	BRCA1|EZH2|RAD51|RRM2	-2.7
C2	19	GO:0051782	negative regulation of cell division	-4	32	9.5	24155	18	127	3	2.4	1.3	9212|23594|259266	AURKB|ORC6|ASPM	-2.7
C2	19	GO:0045132	meiotic chromosome segregation	-3.9	11	6.6	24155	90	127	5	3.9	1.7	7153|9319|29781|83540|151246	TOP2A|TRIP13|NCAPH2|NUF2|SGO2	-2.7
C2	19	GO:0051653	spindle localization	-3.9	16	7.5	24155	48	127	4	3.1	1.5	4085|10253|51203|259266	MAD2L1|SPRY2|NUSAP1|ASPM	-2.7
C2	19	GO:1901992	positive regulation of mitotic cell cycle phase transition	-3.9	10	6.6	24155	91	127	5	3.9	1.7	983|990|8318|11065|26271	CDK1|CDC6|CDC45|UBE2C|FBXO5	-2.7
C2	19	GO:2000241	regulation of reproductive process	-3.9	7.7	6	24155	148	127	6	4.7	1.9	991|4487|6790|9319|26271|259266	CDC20|MSX1|AURKA|TRIP13|FBXO5|ASPM	-2.6
C2	19	GO:0009314	response to radiation	-3.9	4.2	5	24155	449	127	10	7.9	2.4	672|675|2237|5603|5888|9212|10635|10714|54962|55872	BRCA1|BRCA2|FEN1|MAPK13|RAD51|AURKB|RAD51AP1|POLD3|TIPIN|PBK	-2.6
C2	19	GO:2001020	regulation of response to DNA damage stimulus	-3.8	6.2	5.6	24155	214	127	7	5.5	2	672|4487|5888|10635|26271|79915|79968	BRCA1|MSX1|RAD51|RAD51AP1|FBXO5|ATAD5|WDR76	-2.6
C2	19	GO:0009994	oocyte differentiation	-3.8	15	7.2	24155	51	127	4	3.1	1.5	675|6790|9319|26271	BRCA2|AURKA|TRIP13|FBXO5	-2.6
C2	19	GO:0046112	nucleobase biosynthetic process	-3.8	29	9	24155	20	127	3	2.4	1.3	1503|4522|5631	CTPS1|MTHFD1|PRPS1	-2.6
C2	19	GO:0016570	histone modification	-3.8	4.2	5	24155	457	127	10	7.9	2.4	672|675|890|983|2146|3009|6790|7443|9212|29128	BRCA1|BRCA2|CCNA2|CDK1|EZH2|H1-5|AURKA|VRK1|AURKB|UHRF1	-2.6
C2	19	GO:0051438	regulation of ubiquitin-protein transferase activity	-3.8	15	7.2	24155	52	127	4	3.1	1.5	991|4085|11065|26271	CDC20|MAD2L1|UBE2C|FBXO5	-2.6
C2	19	GO:0044773	mitotic DNA damage checkpoint	-3.8	9.8	6.3	24155	97	127	5	3.9	1.7	983|6790|51512|54962|63967	CDK1|AURKA|GTSE1|TIPIN|CLSPN	-2.6
C2	19	GO:0051347	positive regulation of transferase activity	-3.8	3.5	4.7	24155	651	127	12	9.4	2.6	983|990|991|2146|5982|5983|5984|5985|9212|10253|11065|63967	CDK1|CDC6|CDC20|EZH2|RFC2|RFC3|RFC4|RFC5|AURKB|SPRY2|UBE2C|CLSPN	-2.5
C2	19	GO:0007131	reciprocal meiotic recombination	-3.8	14	7.1	24155	53	127	4	3.1	1.5	5888|7153|9319|84057	RAD51|TOP2A|TRIP13|MND1	-2.5
C2	19	GO:0051053	negative regulation of DNA metabolic process	-3.7	7.3	5.8	24155	156	127	6	4.7	1.9	675|990|3009|26271|51053|54962	BRCA2|CDC6|H1-5|FBXO5|GMNN|TIPIN	-2.5
C2	19	GO:0035825	homologous recombination	-3.7	14	7	24155	54	127	4	3.1	1.5	5888|7153|9319|84057	RAD51|TOP2A|TRIP13|MND1	-2.5
C2	19	GO:0072528	pyrimidine-containing compound biosynthetic process	-3.7	14	6.9	24155	56	127	4	3.1	1.5	1503|5631|7083|7298	CTPS1|PRPS1|TK1|TYMS	-2.4
C2	19	GO:1901293	nucleoside phosphate biosynthetic process	-3.6	4.4	4.9	24155	390	127	9	7.1	2.3	1503|2026|4522|4860|5631|6241|7083|7298|79902	CTPS1|ENO2|MTHFD1|PNP|PRPS1|RRM2|TK1|TYMS|NUP85	-2.4
C2	19	GO:0010639	negative regulation of organelle organization	-3.6	4.3	4.9	24155	395	127	9	7.1	2.3	672|991|1063|3009|4085|7153|9212|9319|26271	BRCA1|CDC20|CENPF|H1-5|MAD2L1|TOP2A|AURKB|TRIP13|FBXO5	-2.4
C2	19	GO:0007050	cell cycle arrest	-3.6	5.6	5.2	24155	238	127	7	5.5	2	580|672|983|3576|6790|9585|51512	BARD1|BRCA1|CDK1|CXCL8|AURKA|KIF20B|GTSE1	-2.4
C2	19	GO:2000278	regulation of DNA biosynthetic process	-3.5	8.5	5.8	24155	112	127	5	3.9	1.7	5982|5983|5984|5985|9212	RFC2|RFC3|RFC4|RFC5|AURKB	-2.3
C2	19	GO:0051640	organelle localization	-3.4	3.2	4.4	24155	706	127	12	9.4	2.6	983|1063|4085|6790|10253|51203|55165|55559|80179|83540|93323|259266	CDK1|CENPF|MAD2L1|AURKA|SPRY2|NUSAP1|CEP55|HAUS7|MYO19|NUF2|HAUS8|ASPM	-2.2
C2	19	GO:0051785	positive regulation of nuclear division	-3.4	12	6.2	24155	66	127	4	3.1	1.5	4487|6790|11065|51203	MSX1|AURKA|UBE2C|NUSAP1	-2.2
C2	19	GO:0006338	chromatin remodeling	-3.4	6.3	5.2	24155	182	127	6	4.7	1.9	3070|54069|64105|64946|79019|79682	HELLS|MIS18A|CENPK|CENPH|CENPM|CENPU	-2.2
C2	19	GO:2000045	regulation of G1/S transition of mitotic cell cycle	-3.4	6.2	5.1	24155	184	127	6	4.7	1.9	983|990|2146|6790|8318|51512	CDK1|CDC6|EZH2|AURKA|CDC45|GTSE1	-2.2
C2	19	GO:0010638	positive regulation of organelle organization	-3.3	3.4	4.3	24155	624	127	11	8.7	2.5	672|2237|3009|4487|6382|6790|9212|10763|11065|25886|51203	BRCA1|FEN1|H1-5|MSX1|SDC1|AURKA|AURKB|NES|UBE2C|POC1A|NUSAP1	-2.1
C2	19	GO:0051642	centrosome localization	-3.3	20	7.3	24155	29	127	3	2.4	1.3	4085|6790|259266	MAD2L1|AURKA|ASPM	-2.1
C2	19	GO:0015949	nucleobase-containing small molecule interconversion	-3.3	20	7.3	24155	29	127	3	2.4	1.3	1503|6241|7298	CTPS1|RRM2|TYMS	-2.1
C2	19	GO:1902751	positive regulation of cell cycle G2/M phase transition	-3.3	19	7.2	24155	30	127	3	2.4	1.3	983|26271|79915	CDK1|FBXO5|ATAD5	-2.1
C2	19	GO:0097421	liver regeneration	-3.3	19	7.2	24155	30	127	3	2.4	1.3	2146|6790|7298	EZH2|AURKA|TYMS	-2.1
C2	19	GO:0061842	microtubule organizing center localization	-3.3	19	7.2	24155	30	127	3	2.4	1.3	4085|6790|259266	MAD2L1|AURKA|ASPM	-2.1
C2	19	GO:0071478	cellular response to radiation	-3.3	5.9	5	24155	192	127	6	4.7	1.9	5603|5888|9212|10635|10714|55872	MAPK13|RAD51|AURKB|RAD51AP1|POLD3|PBK	-2.1
C2	19	GO:0006399	tRNA metabolic process	-3.3	5.9	5	24155	193	127	6	4.7	1.9	4234|5393|10056|10785|23404|51728	METTL1|EXOSC9|FARSB|WDR4|EXOSC2|POLR3K	-2.1
C2	19	GO:0031572	G2 DNA damage checkpoint	-3.2	18	7.1	24155	31	127	3	2.4	1.3	672|983|63967	BRCA1|CDK1|CLSPN	-2.1
C2	19	GO:0043632	modification-dependent macromolecule catabolic process	-3.2	3.3	4.2	24155	640	127	11	8.7	2.5	983|991|4085|5393|6790|9212|11065|23404|26271|29128|55872	CDK1|CDC20|MAD2L1|EXOSC9|AURKA|AURKB|UBE2C|EXOSC2|FBXO5|UHRF1|PBK	-2.1
C2	19	GO:0072422	signal transduction involved in DNA damage checkpoint	-3.2	10	5.9	24155	73	127	4	3.1	1.5	672|983|6790|51512	BRCA1|CDK1|AURKA|GTSE1	-2
C2	19	GO:0072401	signal transduction involved in DNA integrity checkpoint	-3.2	10	5.9	24155	73	127	4	3.1	1.5	672|983|6790|51512	BRCA1|CDK1|AURKA|GTSE1	-2
C2	19	GO:0072395	signal transduction involved in cell cycle checkpoint	-3.2	10	5.8	24155	74	127	4	3.1	1.5	672|983|6790|51512	BRCA1|CDK1|AURKA|GTSE1	-2
C2	19	GO:0040001	establishment of mitotic spindle localization	-3.2	17	6.8	24155	33	127	3	2.4	1.3	4085|10253|51203	MAD2L1|SPRY2|NUSAP1	-2
C2	19	GO:1902806	regulation of cell cycle G1/S phase transition	-3.1	5.6	4.8	24155	202	127	6	4.7	1.9	983|990|2146|6790|8318|51512	CDK1|CDC6|EZH2|AURKA|CDC45|GTSE1	-2
C2	19	GO:0035690	cellular response to drug	-3.1	4.1	4.4	24155	369	127	8	6.3	2.2	672|890|983|2146|4314|4487|5603|5888	BRCA1|CCNA2|CDK1|EZH2|MMP3|MSX1|MAPK13|RAD51	-1.9
C2	21	GO:0016779	nucleotidyltransferase activity	-3.1	6.9	5	24155	138	127	5	3.9	1.7	5557|10714|10849|23649|51728	PRIM1|POLD3|CD3EAP|POLA2|POLR3K	-1.9
C2	19	GO:0071158	positive regulation of cell cycle arrest	-3	9.3	5.5	24155	82	127	4	3.1	1.5	672|983|6790|51512	BRCA1|CDK1|AURKA|GTSE1	-1.9
C2	19	GO:0034644	cellular response to UV	-3	9.2	5.4	24155	83	127	4	3.1	1.5	5603|9212|10714|55872	MAPK13|AURKB|POLD3|PBK	-1.8
C2	19	GO:0009165	nucleotide biosynthetic process	-3	3.9	4.2	24155	386	127	8	6.3	2.2	1503|2026|4522|4860|5631|6241|7298|79902	CTPS1|ENO2|MTHFD1|PNP|PRPS1|RRM2|TYMS|NUP85	-1.8
C2	19	GO:0046825	regulation of protein export from nucleus	-3	15	6.3	24155	38	127	3	2.4	1.3	580|5905|51512	BARD1|RANGAP1|GTSE1	-1.8
C2	19	GO:0006298	mismatch repair	-3	15	6.3	24155	38	127	3	2.4	1.3	3978|10535|10714	LIG1|RNASEH2A|POLD3	-1.8
C2	19	GO:0018105	peptidyl-serine phosphorylation	-3	4.5	4.4	24155	299	127	7	5.5	2	983|5603|6790|7443|9212|10253|63967	CDK1|MAPK13|AURKA|VRK1|AURKB|SPRY2|CLSPN	-1.8
C2	19	GO:0034599	cellular response to oxidative stress	-2.9	4.4	4.3	24155	304	127	7	5.5	2	890|983|2146|4314|5603|9833|57707	CCNA2|CDK1|EZH2|MMP3|MAPK13|MELK|MEAK7	-1.8
C2	19	GO:0032467	positive regulation of cytokinesis	-2.9	14	6.1	24155	40	127	3	2.4	1.3	990|9212|9585	CDC6|AURKB|KIF20B	-1.8
C2	21	GO:0003899	DNA-directed 5'-3' RNA polymerase activity	-2.9	14	6	24155	41	127	3	2.4	1.3	5557|10849|51728	PRIM1|CD3EAP|POLR3K	-1.7
C2	19	GO:0045005	DNA-dependent DNA replication maintenance of fidelity	-2.9	14	6	24155	41	127	3	2.4	1.3	675|5888|54962	BRCA2|RAD51|TIPIN	-1.7
C2	19	GO:0090501	RNA phosphodiester bond hydrolysis	-2.9	6.1	4.7	24155	155	127	5	3.9	1.7	2237|5393|10535|23404|51728	FEN1|EXOSC9|RNASEH2A|EXOSC2|POLR3K	-1.7
C2	19	GO:0009416	response to light stimulus	-2.8	4.2	4.2	24155	315	127	7	5.5	2	675|2237|5603|9212|10714|54962|55872	BRCA2|FEN1|MAPK13|AURKB|POLD3|TIPIN|PBK	-1.7
C2	19	GO:0000302	response to reactive oxygen species	-2.8	4.9	4.3	24155	233	127	6	4.7	1.9	890|983|2146|4314|5603|6382	CCNA2|CDK1|EZH2|MMP3|MAPK13|SDC1	-1.7
C2	19	GO:0051293	establishment of spindle localization	-2.8	13	5.9	24155	43	127	3	2.4	1.3	4085|10253|51203	MAD2L1|SPRY2|NUSAP1	-1.7
C2	19	GO:0018209	peptidyl-serine modification	-2.8	4.1	4.1	24155	322	127	7	5.5	2	983|5603|6790|7443|9212|10253|63967	CDK1|MAPK13|AURKA|VRK1|AURKB|SPRY2|CLSPN	-1.7
C2	19	GO:0051651	maintenance of location in cell	-2.8	8	5	24155	95	127	4	3.1	1.5	580|5905|23136|259266	BARD1|RANGAP1|EPB41L3|ASPM	-1.7
C2	21	GO:0034062	5'-3' RNA polymerase activity	-2.8	13	5.7	24155	45	127	3	2.4	1.3	5557|10849|51728	PRIM1|CD3EAP|POLR3K	-1.6
C2	21	GO:0097747	RNA polymerase activity	-2.8	13	5.7	24155	45	127	3	2.4	1.3	5557|10849|51728	PRIM1|CD3EAP|POLR3K	-1.6
C2	19	GO:0043161	proteasome-mediated ubiquitin-dependent protein catabolic process	-2.8	3.6	3.9	24155	420	127	8	6.3	2.2	983|991|4085|6790|9212|11065|26271|55872	CDK1|CDC20|MAD2L1|AURKA|AURKB|UBE2C|FBXO5|PBK	-1.6
C2	19	GO:0071695	anatomical structure maturation	-2.7	5.8	4.5	24155	165	127	5	3.9	1.7	675|6790|7298|9319|26271	BRCA2|AURKA|TYMS|TRIP13|FBXO5	-1.6
C2	19	GO:0006221	pyrimidine nucleotide biosynthetic process	-2.7	12	5.6	24155	46	127	3	2.4	1.3	1503|5631|7298	CTPS1|PRPS1|TYMS	-1.6
C2	19	GO:0034614	cellular response to reactive oxygen species	-2.7	5.7	4.4	24155	168	127	5	3.9	1.7	890|983|2146|4314|5603	CCNA2|CDK1|EZH2|MMP3|MAPK13	-1.6
C2	19	GO:0000018	regulation of DNA recombination	-2.7	7.5	4.8	24155	101	127	4	3.1	1.5	3009|5888|10635|79915	H1-5|RAD51|RAD51AP1|ATAD5	-1.6
C2	19	GO:0080135	regulation of cellular response to stress	-2.7	2.8	3.6	24155	749	127	11	8.7	2.5	672|4314|4487|5888|10635|26271|55872|57707|79902|79915|79968	BRCA1|MMP3|MSX1|RAD51|RAD51AP1|FBXO5|PBK|MEAK7|NUP85|ATAD5|WDR76	-1.6
C2	19	GO:0043628	ncRNA 3'-end processing	-2.7	12	5.5	24155	48	127	3	2.4	1.3	5393|23404|51728	EXOSC9|EXOSC2|POLR3K	-1.6
C2	21	GO:0015631	tubulin binding	-2.7	3.9	4	24155	338	127	7	5.5	2	332|672|675|9055|9585|51203|55559	BIRC5|BRCA1|BRCA2|PRC1|KIF20B|NUSAP1|HAUS7	-1.5
C2	21	GO:0008009	chemokine activity	-2.7	12	5.4	24155	49	127	3	2.4	1.3	2921|3576|6374	CXCL3|CXCL8|CXCL5	-1.5
C2	19	GO:0072527	pyrimidine-containing compound metabolic process	-2.7	7.3	4.7	24155	104	127	4	3.1	1.5	1503|5631|7083|7298	CTPS1|PRPS1|TK1|TYMS	-1.5
C2	21	GO:0004674	protein serine/threonine kinase activity	-2.6	3.5	3.8	24155	441	127	8	6.3	2.2	983|5603|6790|7443|9088|9212|9833|55872	CDK1|MAPK13|AURKA|VRK1|PKMYT1|AURKB|MELK|PBK	-1.5
C2	19	GO:0048469	cell maturation	-2.6	5.4	4.2	24155	177	127	5	3.9	1.7	675|6790|7298|9319|26271	BRCA2|AURKA|TYMS|TRIP13|FBXO5	-1.5
C2	19	GO:0071156	regulation of cell cycle arrest	-2.6	7	4.6	24155	108	127	4	3.1	1.5	672|983|6790|51512	BRCA1|CDK1|AURKA|GTSE1	-1.5
C2	21	GO:0016301	kinase activity	-2.6	2.7	3.5	24155	774	127	11	8.7	2.5	890|983|5603|5631|6790|7083|7443|9088|9212|9833|55872	CCNA2|CDK1|MAPK13|PRPS1|AURKA|TK1|VRK1|PKMYT1|AURKB|MELK|PBK	-1.5
C2	19	GO:0034504	protein localization to nucleus	-2.6	4.4	4	24155	262	127	6	4.7	1.9	580|983|4487|5905|51512|79902	BARD1|CDK1|MSX1|RANGAP1|GTSE1|NUP85	-1.5
C2	19	GO:0036297	interstrand cross-link repair	-2.6	11	5.2	24155	53	127	3	2.4	1.3	5888|10635|29089	RAD51|RAD51AP1|UBE2T	-1.4
C2	19	GO:0045840	positive regulation of mitotic nuclear division	-2.6	11	5.2	24155	53	127	3	2.4	1.3	6790|11065|51203	AURKA|UBE2C|NUSAP1	-1.4
C2	19	GO:0006979	response to oxidative stress	-2.6	3.4	3.7	24155	454	127	8	6.3	2.2	890|983|2146|4314|5603|6382|9833|57707	CCNA2|CDK1|EZH2|MMP3|MAPK13|SDC1|MELK|MEAK7	-1.4
C2	21	GO:0042826	histone deacetylase binding	-2.5	6.9	4.5	24155	111	127	4	3.1	1.5	991|3009|7153|51053	CDC20|H1-5|TOP2A|GMNN	-1.4
C2	19	GO:0022412	cellular process involved in reproduction in multicellular organism	-2.5	3.7	3.8	24155	357	127	7	5.5	2	675|6790|7153|9319|26271|29781|259266	BRCA2|AURKA|TOP2A|TRIP13|FBXO5|NCAPH2|ASPM	-1.4
C2	19	GO:0044380	protein localization to cytoskeleton	-2.5	10	5.1	24155	55	127	3	2.4	1.3	6790|9585|54443	AURKA|KIF20B|ANLN	-1.4
C2	19	GO:0006977	DNA damage response, signal transduction by p53 class mediator resulting in cell cycle arrest	-2.5	10	5	24155	56	127	3	2.4	1.3	983|6790|51512	CDK1|AURKA|GTSE1	-1.4
C2	19	GO:0032259	methylation	-2.5	3.6	3.7	24155	366	127	7	5.5	2	672|2146|3009|4234|7298|10785|54069	BRCA1|EZH2|H1-5|METTL1|TYMS|WDR4|MIS18A	-1.4
C2	21	GO:0016796	exonuclease activity, active with either ribo- or deoxyribonucleic acids and producing 5'-phosphomon	-2.5	10	5	24155	57	127	3	2.4	1.3	2237|5393|23404	FEN1|EXOSC9|EXOSC2	-1.4
C2	19	GO:0072431	signal transduction involved in mitotic G1 DNA damage checkpoint	-2.5	10	5	24155	57	127	3	2.4	1.3	983|6790|51512	CDK1|AURKA|GTSE1	-1.4
C2	19	GO:1902400	intracellular signal transduction involved in G1 DNA damage checkpoint	-2.5	10	5	24155	57	127	3	2.4	1.3	983|6790|51512	CDK1|AURKA|GTSE1	-1.4
C2	19	GO:0046605	regulation of centrosome cycle	-2.5	9.8	4.9	24155	58	127	3	2.4	1.3	672|6790|25886	BRCA1|AURKA|POC1A	-1.3
C2	19	GO:1902402	signal transduction involved in mitotic DNA damage checkpoint	-2.4	9.7	4.8	24155	59	127	3	2.4	1.3	983|6790|51512	CDK1|AURKA|GTSE1	-1.3
C2	19	GO:0090307	mitotic spindle assembly	-2.4	9.7	4.8	24155	59	127	3	2.4	1.3	332|991|9212	BIRC5|CDC20|AURKB	-1.3
C2	19	GO:0072413	signal transduction involved in mitotic cell cycle checkpoint	-2.4	9.7	4.8	24155	59	127	3	2.4	1.3	983|6790|51512	CDK1|AURKA|GTSE1	-1.3
C2	19	GO:1902403	signal transduction involved in mitotic DNA integrity checkpoint	-2.4	9.7	4.8	24155	59	127	3	2.4	1.3	983|6790|51512	CDK1|AURKA|GTSE1	-1.3
C2	19	GO:0010498	proteasomal protein catabolic process	-2.4	3.2	3.5	24155	477	127	8	6.3	2.2	983|991|4085|6790|9212|11065|26271|55872	CDK1|CDC20|MAD2L1|AURKA|AURKB|UBE2C|FBXO5|PBK	-1.3
C2	19	GO:0006342	chromatin silencing	-2.4	6.3	4.2	24155	121	127	4	3.1	1.5	2146|3009|3070|8318	EZH2|H1-5|HELLS|CDC45	-1.3
C2	19	GO:1902808	positive regulation of cell cycle G1/S phase transition	-2.4	9.5	4.8	24155	60	127	3	2.4	1.3	990|2146|8318	CDC6|EZH2|CDC45	-1.3
C2	19	GO:0051310	metaphase plate congression	-2.4	9.5	4.8	24155	60	127	3	2.4	1.3	1063|55165|83540	CENPF|CEP55|NUF2	-1.3
C2	19	GO:0021700	developmental maturation	-2.4	4	3.7	24155	284	127	6	4.7	1.9	675|991|6790|7298|9319|26271	BRCA2|CDC20|AURKA|TYMS|TRIP13|FBXO5	-1.3
C2	19	GO:0016579	protein deubiquitination	-2.4	4	3.7	24155	284	127	6	4.7	1.9	580|672|890|983|991|63967	BARD1|BRCA1|CCNA2|CDK1|CDC20|CLSPN	-1.3
C2	19	GO:0031099	regeneration	-2.4	4.8	3.9	24155	198	127	5	3.9	1.7	890|983|2146|6790|7298	CCNA2|CDK1|EZH2|AURKA|TYMS	-1.3
C2	21	GO:0004540	ribonuclease activity	-2.4	6.2	4.2	24155	123	127	4	3.1	1.5	2237|5393|10535|23404	FEN1|EXOSC9|RNASEH2A|EXOSC2	-1.3
C2	19	GO:0009116	nucleoside metabolic process	-2.4	6.2	4.2	24155	123	127	4	3.1	1.5	1503|4860|5631|7083	CTPS1|PNP|PRPS1|TK1	-1.3
C2	19	GO:0006220	pyrimidine nucleotide metabolic process	-2.4	9.2	4.7	24155	62	127	3	2.4	1.3	1503|5631|7298	CTPS1|PRPS1|TYMS	-1.3
C2	19	GO:2000134	negative regulation of G1/S transition of mitotic cell cycle	-2.4	6.1	4.1	24155	125	127	4	3.1	1.5	983|2146|6790|51512	CDK1|EZH2|AURKA|GTSE1	-1.3
C2	19	GO:0031571	mitotic G1 DNA damage checkpoint	-2.3	9.1	4.7	24155	63	127	3	2.4	1.3	983|6790|51512	CDK1|AURKA|GTSE1	-1.3
C2	19	GO:0044819	mitotic G1/S transition checkpoint	-2.3	9.1	4.7	24155	63	127	3	2.4	1.3	983|6790|51512	CDK1|AURKA|GTSE1	-1.3
C2	19	GO:0007062	sister chromatid cohesion	-2.3	9.1	4.7	24155	63	127	3	2.4	1.3	991|2237|151246	CDC20|FEN1|SGO2	-1.3
C2	19	GO:0031396	regulation of protein ubiquitination	-2.3	4.7	3.8	24155	204	127	5	3.9	1.7	672|991|4085|11065|26271	BRCA1|CDC20|MAD2L1|UBE2C|FBXO5	-1.3
C2	19	GO:0006753	nucleoside phosphate metabolic process	-2.3	2.7	3.3	24155	717	127	10	7.9	2.4	983|1503|2026|4522|4860|5631|6241|7083|7298|79902	CDK1|CTPS1|ENO2|MTHFD1|PNP|PRPS1|RRM2|TK1|TYMS|NUP85	-1.2
C2	21	GO:0004672	protein kinase activity	-2.3	2.8	3.3	24155	603	127	9	7.1	2.3	890|983|5603|6790|7443|9088|9212|9833|55872	CCNA2|CDK1|MAPK13|AURKA|VRK1|PKMYT1|AURKB|MELK|PBK	-1.2
C2	19	GO:0044783	G1 DNA damage checkpoint	-2.3	8.9	4.6	24155	64	127	3	2.4	1.3	983|6790|51512	CDK1|AURKA|GTSE1	-1.2
C2	19	GO:0009124	nucleoside monophosphate biosynthetic process	-2.3	4.6	3.8	24155	208	127	5	3.9	1.7	2026|5631|7083|7298|79902	ENO2|PRPS1|TK1|TYMS|NUP85	-1.2
C2	19	GO:0071482	cellular response to light stimulus	-2.3	5.9	4	24155	130	127	4	3.1	1.5	5603|9212|10714|55872	MAPK13|AURKB|POLD3|PBK	-1.2
C2	21	GO:0042379	chemokine receptor binding	-2.3	8.6	4.5	24155	66	127	3	2.4	1.3	2921|3576|6374	CXCL3|CXCL8|CXCL5	-1.2
C2	19	GO:1902807	negative regulation of cell cycle G1/S phase transition	-2.3	5.8	4	24155	131	127	4	3.1	1.5	983|2146|6790|51512	CDK1|EZH2|AURKA|GTSE1	-1.2
C2	19	GO:0070646	protein modification by small protein removal	-2.3	3.8	3.6	24155	300	127	6	4.7	1.9	580|672|890|983|991|63967	BARD1|BRCA1|CCNA2|CDK1|CDC20|CLSPN	-1.2
C2	21	GO:0019900	kinase binding	-2.3	2.6	3.2	24155	731	127	10	7.9	2.4	580|890|990|6790|7153|7443|9055|9212|10253|26271	BARD1|CCNA2|CDC6|AURKA|TOP2A|VRK1|PRC1|AURKB|SPRY2|FBXO5	-1.2
C2	21	GO:0000287	magnesium ion binding	-2.3	4.5	3.7	24155	213	127	5	3.9	1.7	2026|2237|5631|7153|10056	ENO2|FEN1|PRPS1|TOP2A|FARSB	-1.2
C2	19	GO:0051298	centrosome duplication	-2.3	8.4	4.4	24155	68	127	3	2.4	1.3	672|675|25886	BRCA1|BRCA2|POC1A	-1.2
C2	19	GO:0006511	ubiquitin-dependent protein catabolic process	-2.2	2.7	3.2	24155	623	127	9	7.1	2.3	983|991|4085|6790|9212|11065|26271|29128|55872	CDK1|CDC20|MAD2L1|AURKA|AURKB|UBE2C|FBXO5|UHRF1|PBK	-1.2
C2	19	GO:0051865	protein autoubiquitination	-2.2	8.3	4.4	24155	69	127	3	2.4	1.3	672|29089|29128	BRCA1|UBE2T|UHRF1	-1.2
C2	19	GO:0045814	negative regulation of gene expression, epigenetic	-2.2	5.6	3.9	24155	136	127	4	3.1	1.5	2146|3009|3070|8318	EZH2|H1-5|HELLS|CDC45	-1.2
C2	19	GO:0043414	macromolecule methylation	-2.2	3.7	3.5	24155	309	127	6	4.7	1.9	672|2146|3009|4234|10785|54069	BRCA1|EZH2|H1-5|METTL1|WDR4|MIS18A	-1.1
C2	19	GO:0051129	negative regulation of cellular component organization	-2.2	2.6	3.1	24155	745	127	10	7.9	2.4	672|991|1063|3009|4085|7153|9212|9319|10253|26271	BRCA1|CDC20|CENPF|H1-5|MAD2L1|TOP2A|AURKB|TRIP13|SPRY2|FBXO5	-1.1
C2	19	GO:0019941	modification-dependent protein catabolic process	-2.2	2.7	3.2	24155	629	127	9	7.1	2.3	983|991|4085|6790|9212|11065|26271|29128|55872	CDK1|CDC20|MAD2L1|AURKA|AURKB|UBE2C|FBXO5|UHRF1|PBK	-1.1
C2	19	GO:0006306	DNA methylation	-2.2	7.9	4.3	24155	72	127	3	2.4	1.3	672|2146|54069	BRCA1|EZH2|MIS18A	-1.1
C2	19	GO:0006305	DNA alkylation	-2.2	7.9	4.3	24155	72	127	3	2.4	1.3	672|2146|54069	BRCA1|EZH2|MIS18A	-1.1
C2	19	GO:0061844	antimicrobial humoral immune response mediated by antimicrobial peptide	-2.2	7.8	4.2	24155	73	127	3	2.4	1.3	2921|3576|6374	CXCL3|CXCL8|CXCL5	-1.1
C2	19	GO:0030595	leukocyte chemotaxis	-2.2	4.2	3.5	24155	225	127	5	3.9	1.7	2921|3576|6374|79902|80270	CXCL3|CXCL8|CXCL5|NUP85|HSD3B7	-1.1
C2	19	GO:0034404	nucleobase-containing small molecule biosynthetic process	-2.2	4.2	3.5	24155	226	127	5	3.9	1.7	1503|2026|4860|7083|79902	CTPS1|ENO2|PNP|TK1|NUP85	-1.1
C2	19	GO:0032507	maintenance of protein location in cell	-2.2	7.7	4.2	24155	74	127	3	2.4	1.3	580|5905|23136	BARD1|RANGAP1|EPB41L3	-1.1
C2	19	GO:0042542	response to hydrogen peroxide	-2.1	5.2	3.7	24155	146	127	4	3.1	1.5	983|2146|5603|6382	CDK1|EZH2|MAPK13|SDC1	-1.1
C2	19	GO:1903320	regulation of protein modification by small protein conjugation or removal	-2.1	4.1	3.5	24155	231	127	5	3.9	1.7	672|991|4085|11065|26271	BRCA1|CDC20|MAD2L1|UBE2C|FBXO5	-1.1
C2	19	GO:1901657	glycosyl compound metabolic process	-2.1	5.2	3.7	24155	147	127	4	3.1	1.5	1503|4860|5631|7083	CTPS1|PNP|PRPS1|TK1	-1.1
C2	21	GO:0016874	ligase activity	-2.1	5.1	3.7	24155	148	127	4	3.1	1.5	1503|3978|4522|10056	CTPS1|LIG1|MTHFD1|FARSB	-1
C2	19	GO:0010212	response to ionizing radiation	-2.1	5.1	3.7	24155	148	127	4	3.1	1.5	672|675|5888|10635	BRCA1|BRCA2|RAD51|RAD51AP1	-1
C2	19	GO:0061351	neural precursor cell proliferation	-2.1	5.1	3.7	24155	148	127	4	3.1	1.5	9833|10763|79801|259266	MELK|NES|SHCBP1|ASPM	-1
C2	19	GO:1901137	carbohydrate derivative biosynthetic process	-2.1	2.5	3	24155	776	127	10	7.9	2.4	1503|2026|5631|6241|6382|7083|7298|9945|9955|79902	CTPS1|ENO2|PRPS1|RRM2|SDC1|TK1|TYMS|GFPT2|HS3ST3A1|NUP85	-1
C2	19	GO:0051303	establishment of chromosome localization	-2.1	7.3	4.1	24155	78	127	3	2.4	1.3	1063|55165|83540	CENPF|CEP55|NUF2	-1
C2	19	GO:0072332	intrinsic apoptotic signaling pathway by p53 class mediator	-2.1	7.3	4.1	24155	78	127	3	2.4	1.3	675|4487|79915	BRCA2|MSX1|ATAD5	-1
C2	19	GO:0031123	RNA 3'-end processing	-2.1	5.1	3.6	24155	150	127	4	3.1	1.5	580|5393|23404|51728	BARD1|EXOSC9|EXOSC2|POLR3K	-1
C2	19	GO:0050000	chromosome localization	-2.1	7.2	4	24155	79	127	3	2.4	1.3	1063|55165|83540	CENPF|CEP55|NUF2	-1
C2	19	GO:0104004	cellular response to environmental stimulus	-2.1	3.4	3.2	24155	333	127	6	4.7	1.9	5603|5888|9212|10635|10714|55872	MAPK13|RAD51|AURKB|RAD51AP1|POLD3|PBK	-1
C2	19	GO:0071214	cellular response to abiotic stimulus	-2.1	3.4	3.2	24155	333	127	6	4.7	1.9	5603|5888|9212|10635|10714|55872	MAPK13|RAD51|AURKB|RAD51AP1|POLD3|PBK	-1
C3	19	GO:0045596	negative regulation of cell differentiation	-7.7	19	11	24155	757	12	7	58	14	94|182|3553|3569|3624|4854|57761	ACVRL1|JAG1|IL1B|IL6|INHBA|NOTCH3|TRIB3	-6.1
C3	19	GO:0001837	epithelial to mesenchymal transition	-6.3	57	15	24155	142	12	4	33	14	94|182|3553|3569	ACVRL1|JAG1|IL1B|IL6	-4.8
C3	19	GO:0030856	regulation of epithelial cell differentiation	-6.1	51	14	24155	157	12	4	33	14	94|182|3553|23764	ACVRL1|JAG1|IL1B|MAFF	-4.7
C3	19	GO:0045601	regulation of endothelial cell differentiation	-5.9	130	20	24155	45	12	3	25	12	94|182|3553	ACVRL1|JAG1|IL1B	-4.5
C3	19	GO:0010718	positive regulation of epithelial to mesenchymal transition	-5.7	120	19	24155	50	12	3	25	12	182|3553|3569	JAG1|IL1B|IL6	-4.4
C3	19	GO:0045599	negative regulation of fat cell differentiation	-5.7	120	19	24155	51	12	3	25	12	182|3569|57761	JAG1|IL6|TRIB3	-4.3
C3	19	GO:0048762	mesenchymal cell differentiation	-5.5	36	12	24155	221	12	4	33	14	94|182|3553|3569	ACVRL1|JAG1|IL1B|IL6	-4.1
C3	19	GO:0045444	fat cell differentiation	-5.5	36	12	24155	224	12	4	33	14	182|3569|22809|57761	JAG1|IL6|ATF5|TRIB3	-4.1
C3	19	GO:0001525	angiogenesis	-5.2	17	8.8	24155	588	12	5	42	14	94|182|3553|3569|4854	ACVRL1|JAG1|IL1B|IL6|NOTCH3	-3.9
C3	19	GO:0048844	artery morphogenesis	-5.2	79	15	24155	76	12	3	25	12	94|182|4854	ACVRL1|JAG1|NOTCH3	-3.9
C3	19	GO:0060485	mesenchyme development	-5.1	29	10	24155	279	12	4	33	14	94|182|3553|3569	ACVRL1|JAG1|IL1B|IL6	-3.8
C3	19	GO:0050768	negative regulation of neurogenesis	-5	27	10	24155	295	12	4	33	14	182|3553|3569|4854	JAG1|IL1B|IL6|NOTCH3	-3.7
C3	19	GO:0010717	regulation of epithelial to mesenchymal transition	-5	67	14	24155	90	12	3	25	12	182|3553|3569	JAG1|IL1B|IL6	-3.7
C3	19	GO:0048514	blood vessel morphogenesis	-4.9	15	8.1	24155	682	12	5	42	14	94|182|3553|3569|4854	ACVRL1|JAG1|IL1B|IL6|NOTCH3	-3.6
C3	19	GO:0051961	negative regulation of nervous system development	-4.9	26	9.8	24155	315	12	4	33	14	182|3553|3569|4854	JAG1|IL1B|IL6|NOTCH3	-3.6
C3	19	GO:0060840	artery development	-4.8	60	13	24155	100	12	3	25	12	94|182|4854	ACVRL1|JAG1|NOTCH3	-3.5
C3	19	GO:0010721	negative regulation of cell development	-4.7	23	9.3	24155	344	12	4	33	14	182|3553|3569|4854	JAG1|IL1B|IL6|NOTCH3	-3.4
C3	19	GO:0002456	T cell mediated immunity	-4.7	56	13	24155	108	12	3	25	12	182|3553|3569	JAG1|IL1B|IL6	-3.4
C3	19	GO:0008285	negative regulation of cell proliferation	-4.7	13	7.6	24155	762	12	5	42	14	94|3553|3569|3624|22809	ACVRL1|IL1B|IL6|INHBA|ATF5	-3.4
C3	19	GO:0001568	blood vessel development	-4.7	13	7.6	24155	762	12	5	42	14	94|182|3553|3569|4854	ACVRL1|JAG1|IL1B|IL6|NOTCH3	-3.4
C3	19	GO:0042035	regulation of cytokine biosynthetic process	-4.7	53	12	24155	114	12	3	25	12	3553|3569|3624	IL1B|IL6|INHBA	-3.4
C3	19	GO:0001944	vasculature development	-4.6	13	7.5	24155	793	12	5	42	14	94|182|3553|3569|4854	ACVRL1|JAG1|IL1B|IL6|NOTCH3	-3.3
C3	19	GO:0045446	endothelial cell differentiation	-4.6	51	12	24155	119	12	3	25	12	94|182|3553	ACVRL1|JAG1|IL1B	-3.3
C3	19	GO:0042089	cytokine biosynthetic process	-4.6	49	12	24155	123	12	3	25	12	3553|3569|3624	IL1B|IL6|INHBA	-3.3
C3	19	GO:0042107	cytokine metabolic process	-4.6	49	12	24155	124	12	3	25	12	3553|3569|3624	IL1B|IL6|INHBA	-3.3
C3	19	GO:0045598	regulation of fat cell differentiation	-4.5	46	11	24155	132	12	3	25	12	182|3569|57761	JAG1|IL6|TRIB3	-3.2
C3	19	GO:0003158	endothelium development	-4.4	44	11	24155	137	12	3	25	12	94|182|3553	ACVRL1|JAG1|IL1B	-3.1
C3	21	GO:0008083	growth factor activity	-4.2	37	10	24155	163	12	3	25	12	182|3569|3624	JAG1|IL6|INHBA	-2.9
C3	21	GO:0048018	receptor ligand activity	-4.2	17	7.8	24155	482	12	4	33	14	182|3553|3569|3624	JAG1|IL1B|IL6|INHBA	-2.9
C3	19	GO:0048771	tissue remodeling	-4.1	34	9.8	24155	180	12	3	25	12	94|182|3569	ACVRL1|JAG1|IL6	-2.8
C3	19	GO:1901652	response to peptide	-4	15	7.4	24155	524	12	4	33	14	182|3553|4141|57761	JAG1|IL1B|MARS1|TRIB3	-2.8
C3	21	GO:0030545	receptor regulator activity	-4	15	7.4	24155	530	12	4	33	14	182|3553|3569|3624	JAG1|IL1B|IL6|INHBA	-2.8
C3	19	GO:0032869	cellular response to insulin stimulus	-3.8	28	8.8	24155	218	12	3	25	12	3553|4141|57761	IL1B|MARS1|TRIB3	-2.6
C3	21	GO:0005125	cytokine activity	-3.8	27	8.8	24155	220	12	3	25	12	3553|3569|3624	IL1B|IL6|INHBA	-2.6
C3	19	GO:0009611	response to wounding	-3.6	12	6.4	24155	682	12	4	33	14	94|3569|3624|23764	ACVRL1|IL6|INHBA|MAFF	-2.4
C3	19	GO:0030155	regulation of cell adhesion	-3.6	12	6.3	24155	693	12	4	33	14	94|182|3553|3569	ACVRL1|JAG1|IL1B|IL6	-2.3
C3	19	GO:0045165	cell fate commitment	-3.5	22	7.9	24155	270	12	3	25	12	182|3569|4854	JAG1|IL6|NOTCH3	-2.3
C3	19	GO:0032870	cellular response to hormone stimulus	-3.5	11	6.3	24155	703	12	4	33	14	3553|3624|4141|57761	IL1B|INHBA|MARS1|TRIB3	-2.3
C3	19	GO:0032868	response to insulin	-3.5	22	7.8	24155	274	12	3	25	12	3553|4141|57761	IL1B|MARS1|TRIB3	-2.3
C3	21	GO:0005126	cytokine receptor binding	-3.5	21	7.6	24155	286	12	3	25	12	3553|3569|3624	IL1B|IL6|INHBA	-2.3
C3	19	GO:0043408	regulation of MAPK cascade	-3.4	10	5.9	24155	774	12	4	33	14	3553|3569|3624|57761	IL1B|IL6|INHBA|TRIB3	-2.2
C3	19	GO:0030855	epithelial cell differentiation	-3.4	10	5.9	24155	781	12	4	33	14	94|182|3553|23764	ACVRL1|JAG1|IL1B|MAFF	-2.2
C3	19	GO:0043010	camera-type eye development	-3.4	19	7.2	24155	314	12	3	25	12	94|182|3624	ACVRL1|JAG1|INHBA	-2.2
C3	19	GO:0046879	hormone secretion	-3.4	19	7.2	24155	315	12	3	25	12	3553|3569|3624	IL1B|IL6|INHBA	-2.2
C3	19	GO:0071375	cellular response to peptide hormone stimulus	-3.3	19	7.1	24155	323	12	3	25	12	3553|4141|57761	IL1B|MARS1|TRIB3	-2.1
C3	19	GO:0009914	hormone transport	-3.3	19	7.1	24155	325	12	3	25	12	3553|3569|3624	IL1B|IL6|INHBA	-2.1
C3	19	GO:0002449	lymphocyte mediated immunity	-3.2	17	6.8	24155	353	12	3	25	12	182|3553|3569	JAG1|IL1B|IL6	-2
C3	19	GO:0001654	eye development	-3.2	17	6.7	24155	362	12	3	25	12	94|182|3624	ACVRL1|JAG1|INHBA	-2
C3	19	GO:0031331	positive regulation of cellular catabolic process	-3.2	17	6.7	24155	362	12	3	25	12	3553|3569|57761	IL1B|IL6|TRIB3	-2
C3	19	GO:0002460	adaptive immune response based on somatic recombination of immune receptors built from immunoglobuli	-3.2	17	6.7	24155	363	12	3	25	12	182|3553|3569	JAG1|IL1B|IL6	-2
C3	19	GO:0150063	visual system development	-3.2	16	6.7	24155	366	12	3	25	12	94|182|3624	ACVRL1|JAG1|INHBA	-2
C3	19	GO:0048880	sensory system development	-3.1	16	6.6	24155	371	12	3	25	12	94|182|3624	ACVRL1|JAG1|INHBA	-2
C3	19	GO:0030900	forebrain development	-3.1	16	6.5	24155	382	12	3	25	12	3624|4854|22809	INHBA|NOTCH3|ATF5	-1.9
C3	19	GO:0045765	regulation of angiogenesis	-3.1	16	6.5	24155	384	12	3	25	12	94|3553|3569	ACVRL1|IL1B|IL6	-1.9
C3	19	GO:1901653	cellular response to peptide	-3.1	16	6.4	24155	389	12	3	25	12	3553|4141|57761	IL1B|MARS1|TRIB3	-1.9
C3	19	GO:1903532	positive regulation of secretion by cell	-3.1	15	6.3	24155	400	12	3	25	12	3553|3569|3624	IL1B|IL6|INHBA	-1.9
C3	19	GO:0010876	lipid localization	-3.1	15	6.3	24155	400	12	3	25	12	3553|3569|3624	IL1B|IL6|INHBA	-1.9
C3	19	GO:0022407	regulation of cell-cell adhesion	-3	15	6.3	24155	405	12	3	25	12	182|3553|3569	JAG1|IL1B|IL6	-1.9
C3	19	GO:0009896	positive regulation of catabolic process	-3	14	6.1	24155	424	12	3	25	12	3553|3569|57761	IL1B|IL6|TRIB3	-1.8
C3	19	GO:1901342	regulation of vasculature development	-3	14	6.1	24155	424	12	3	25	12	94|3553|3569	ACVRL1|IL1B|IL6	-1.8
C3	19	GO:0051047	positive regulation of secretion	-3	14	6.1	24155	429	12	3	25	12	3553|3569|3624	IL1B|IL6|INHBA	-1.8
C3	19	GO:0043434	response to peptide hormone	-2.9	14	6	24155	438	12	3	25	12	3553|4141|57761	IL1B|MARS1|TRIB3	-1.8
C3	19	GO:0008544	epidermis development	-2.9	13	5.8	24155	464	12	3	25	12	182|3624|23764	JAG1|INHBA|MAFF	-1.7
C3	19	GO:0023061	signal release	-2.9	13	5.8	24155	465	12	3	25	12	3553|3569|3624	IL1B|IL6|INHBA	-1.7
C3	19	GO:0042326	negative regulation of phosphorylation	-2.9	13	5.8	24155	468	12	3	25	12	3553|3624|57761	IL1B|INHBA|TRIB3	-1.7
C3	19	GO:0051249	regulation of lymphocyte activation	-2.8	12	5.7	24155	485	12	3	25	12	3553|3569|3624	IL1B|IL6|INHBA	-1.7
C3	19	GO:0010817	regulation of hormone levels	-2.7	11	5.4	24155	532	12	3	25	12	3553|3569|3624	IL1B|IL6|INHBA	-1.6
C3	19	GO:0007423	sensory organ development	-2.7	11	5.3	24155	548	12	3	25	12	94|182|3624	ACVRL1|JAG1|INHBA	-1.5
C3	19	GO:0042060	wound healing	-2.6	11	5.2	24155	567	12	3	25	12	94|3569|23764	ACVRL1|IL6|MAFF	-1.5
C3	19	GO:0002694	regulation of leukocyte activation	-2.6	11	5.1	24155	574	12	3	25	12	3553|3569|3624	IL1B|IL6|INHBA	-1.5
C3	19	GO:0045936	negative regulation of phosphate metabolic process	-2.6	10	5.1	24155	586	12	3	25	12	3553|3624|57761	IL1B|INHBA|TRIB3	-1.5
C3	19	GO:0010563	negative regulation of phosphorus metabolic process	-2.6	10	5.1	24155	587	12	3	25	12	3553|3624|57761	IL1B|INHBA|TRIB3	-1.5
C3	19	GO:0071417	cellular response to organonitrogen compound	-2.6	10	5.1	24155	589	12	3	25	12	3553|4141|57761	IL1B|MARS1|TRIB3	-1.4
C3	19	GO:0097190	apoptotic signaling pathway	-2.5	10	5	24155	602	12	3	25	12	3553|3624|57761	IL1B|INHBA|TRIB3	-1.4
C3	19	GO:0071396	cellular response to lipid	-2.5	9.9	5	24155	610	12	3	25	12	3553|3569|3624	IL1B|IL6|INHBA	-1.4
C3	19	GO:0050865	regulation of cell activation	-2.5	9.8	4.9	24155	617	12	3	25	12	3553|3569|3624	IL1B|IL6|INHBA	-1.4
C3	19	GO:0044770	cell cycle phase transition	-2.5	9.6	4.9	24155	631	12	3	25	12	3624|22809|56241	INHBA|ATF5|SUSD2	-1.4
C3	19	GO:0045786	negative regulation of cell cycle	-2.5	9.4	4.8	24155	642	12	3	25	12	3624|22809|56241	INHBA|ATF5|SUSD2	-1.4
C3	19	GO:1901699	cellular response to nitrogen compound	-2.4	9.3	4.8	24155	652	12	3	25	12	3553|4141|57761	IL1B|MARS1|TRIB3	-1.3
C3	19	GO:0048729	tissue morphogenesis	-2.4	9	4.7	24155	674	12	3	25	12	94|182|3624	ACVRL1|JAG1|INHBA	-1.3
C3	19	GO:0002250	adaptive immune response	-2.4	8.9	4.7	24155	679	12	3	25	12	182|3553|3569	JAG1|IL1B|IL6	-1.3
C3	19	GO:0071363	cellular response to growth factor stimulus	-2.3	8.5	4.5	24155	709	12	3	25	12	94|3553|4141	ACVRL1|IL1B|MARS1	-1.3
C3	19	GO:0001817	regulation of cytokine production	-2.3	8.4	4.5	24155	720	12	3	25	12	3553|3569|3624	IL1B|IL6|INHBA	-1.2
C3	21	GO:0019900	kinase binding	-2.3	8.3	4.4	24155	731	12	3	25	12	94|22809|57761	ACVRL1|ATF5|TRIB3	-1.2
C3	19	GO:0007420	brain development	-2.3	8.2	4.4	24155	734	12	3	25	12	3624|4854|22809	INHBA|NOTCH3|ATF5	-1.2
C3	19	GO:0046649	lymphocyte activation	-2.3	8.2	4.4	24155	736	12	3	25	12	3553|3569|3624	IL1B|IL6|INHBA	-1.2
C3	19	GO:0070848	response to growth factor	-2.3	8.2	4.4	24155	739	12	3	25	12	94|3553|4141	ACVRL1|IL1B|MARS1	-1.2
C3	19	GO:1903530	regulation of secretion by cell	-2.3	8	4.3	24155	757	12	3	25	12	3553|3569|3624	IL1B|IL6|INHBA	-1.2
C3	19	GO:0060322	head development	-2.2	7.8	4.3	24155	777	12	3	25	12	3624|4854|22809	INHBA|NOTCH3|ATF5	-1.2
C3	19	GO:0010564	regulation of cell cycle process	-2.2	7.7	4.2	24155	789	12	3	25	12	3553|22809|56241	IL1B|ATF5|SUSD2	-1.1
C3	19	GO:0001816	cytokine production	-2.2	7.6	4.2	24155	792	12	3	25	12	3553|3569|3624	IL1B|IL6|INHBA	-1.1

## Sheet: C4,C5
Cluster	CategoryID	GO	Description	LogP	Enrichment	Z-score	#TotalGeneInLibrary	#GeneInGO	#GeneInHitList	#GeneInGOAndHitList	%InGO	STDV %InGO	GeneID	Hits	Log(q-value)
C4	19	GO:0048568	embryonic organ development	-7.9	4.5	7.6	24155	429	265	21	7.9	1.7	100|1028|1051|2535|3207|3481|3856|3880|4188|4237|4920|5087|5754|6615|7291|7703|8463|8563|9464|28996|113026	ADA|CDKN1C|CEBPB|FZD2|HOXA11|IGF2|KRT8|KRT19|MDFI|MFAP2|ROR2|PBX1|PTK7|SNAI1|TWIST1|PCGF2|TEAD2|THOC5|HAND2|HIPK2|PLCD3	-4.6
C4	19	GO:0030029	actin filament-based process	-7.6	3.4	7	24155	760	265	28	11	1.9	388|781|1466|1756|1902|2036|3856|3880|3984|5144|5295|5754|9181|10630|11214|23043|23363|23433|23704|29984|54509|54874|58480|84168|92521|128272|285590|359845	RHOB|CACNA2D1|CSRP2|DMD|LPAR1|EPB41L1|KRT8|KRT19|LIMK1|PDE4D|PIK3R1|PTK7|ARHGEF2|PDPN|AKAP13|TNIK|OBSL1|RHOQ|KCNE4|RHOD|RHOF|FNBP1L|RHOU|ANTXR1|SPECC1|ARHGEF19|SH3PXD2B|RFLNB	-4.4
C4	19	GO:0005975	carbohydrate metabolic process	-7.5	3.6	7	24155	626	265	25	9.4	1.8	216|217|2308|2548|2710|2717|2720|3481|4124|4199|4758|5091|5166|5213|5507|8660|9653|10007|10165|26007|51477|56548|79660|83667|84752	ALDH1A1|ALDH2|FOXO1|GAA|GK|GLA|GLB1|IGF2|MAN2A1|ME1|NEU1|PC|PDK4|PFKM|PPP1R3C|IRS2|HS2ST1|GNPDA1|SLC25A13|TKFC|ISYNA1|CHST7|PPP1R3B|SESN2|B3GNT9	-4.4
C4	19	GO:0043009	chordate embryonic development	-7.5	3.6	7	24155	629	265	25	9.4	1.8	100|1028|1051|1376|2535|2627|3207|3481|3856|3880|4124|4188|4920|5087|5754|6498|6615|7291|7703|8463|9464|10161|11019|80790|113026	ADA|CDKN1C|CEBPB|CPT2|FZD2|GATA6|HOXA11|IGF2|KRT8|KRT19|MAN2A1|MDFI|ROR2|PBX1|PTK7|SKIL|SNAI1|TWIST1|PCGF2|TEAD2|HAND2|LPAR6|LIAS|CMIP|PLCD3	-4.4
C4	19	GO:0009792	embryo development ending in birth or egg hatching	-7.2	3.5	6.9	24155	646	265	25	9.4	1.8	100|1028|1051|1376|2535|2627|3207|3481|3856|3880|4124|4188|4920|5087|5754|6498|6615|7291|7703|8463|9464|10161|11019|80790|113026	ADA|CDKN1C|CEBPB|CPT2|FZD2|GATA6|HOXA11|IGF2|KRT8|KRT19|MAN2A1|MDFI|ROR2|PBX1|PTK7|SKIL|SNAI1|TWIST1|PCGF2|TEAD2|HAND2|LPAR6|LIAS|CMIP|PLCD3	-4.2
C4	19	GO:0007266	Rho protein signal transduction	-7.2	6.3	7.9	24155	204	265	14	5.3	1.4	19|388|1902|3984|6091|9181|10161|10630|11214|23433|29984|54509|58480|128272	ABCA1|RHOB|LPAR1|LIMK1|ROBO1|ARHGEF2|LPAR6|PDPN|AKAP13|RHOQ|RHOD|RHOF|RHOU|ARHGEF19	-4.1
C4	19	GO:0071396	cellular response to lipid	-7.1	3.6	6.8	24155	610	265	24	9.1	1.8	19|834|929|1051|1604|1902|2308|3553|5144|5166|5732|5754|6770|7025|8463|8805|9314|9373|10062|11214|54331|55885|64754|114907	ABCA1|CASP1|CD14|CEBPB|CD55|LPAR1|FOXO1|IL1B|PDE4D|PDK4|PTGER2|PTK7|STAR|NR2F1|TEAD2|TRIM24|KLF4|PLAA|NR1H3|AKAP13|GNG2|LMO3|SMYD3|FBXO32	-4.1
C4	19	GO:0044282	small molecule catabolic process	-6.9	4.1	6.9	24155	448	265	20	7.5	1.6	100|216|217|221|642|1376|1593|2710|2720|5213|6783|6817|7263|7291|8660|10007|23475|26007|55258|83667	ADA|ALDH1A1|ALDH2|ALDH3B1|BLMH|CPT2|CYP27A1|GK|GLB1|PFKM|SULT1E1|SULT1A1|TST|TWIST1|IRS2|GNPDA1|QPRT|TKFC|THNSL2|SESN2	-3.9
C4	19	GO:0019216	regulation of lipid metabolic process	-6.8	4.2	6.9	24155	410	265	19	7.2	1.6	19|718|1376|2180|3553|4199|5166|5295|6604|6615|6770|7291|8660|9314|10062|27242|55294|57761|64788	ABCA1|C3|CPT2|ACSL1|IL1B|ME1|PDK4|PIK3R1|SMARCD3|SNAI1|STAR|TWIST1|IRS2|KLF4|NR1H3|TNFRSF21|FBXW7|TRIB3|LMF1	-3.9
C4	21	GO:0000977	RNA polymerase II regulatory region sequence-specific DNA binding	-6.7	3.1	6.4	24155	788	265	27	10	1.9	1051|1052|1523|1628|1649|2114|2627|4211|4783|5087|5090|6498|6603|6615|7025|7291|7704|7755|8805|9314|9464|10062|11179|23635|57215|58499|64754	CEBPB|CEBPD|CUX1|DBP|DDIT3|ETS2|GATA6|MEIS1|NFIL3|PBX1|PBX3|SKIL|SMARCD2|SNAI1|NR2F1|TWIST1|ZBTB16|ZNF205|TRIM24|KLF4|HAND2|NR1H3|ZNF277|SSBP2|THAP11|ZNF462|SMYD3	-3.9
C4	19	GO:0001701	in utero embryonic development	-6.7	4.4	6.9	24155	375	265	18	6.8	1.5	100|1028|1051|1376|2627|3481|3856|3880|4124|4188|6498|6615|7291|7703|9464|10161|80790|113026	ADA|CDKN1C|CEBPB|CPT2|GATA6|IGF2|KRT8|KRT19|MAN2A1|MDFI|SKIL|SNAI1|TWIST1|PCGF2|HAND2|LPAR6|CMIP|PLCD3	-3.9
C4	19	GO:0001944	vasculature development	-6.7	3.1	6.3	24155	793	265	27	10	1.9	388|718|1000|1306|1649|2152|2308|2627|3553|3696|4211|4327|5754|6091|7291|8463|9314|9464|10267|10630|10769|28996|55294|79659|80310|84168|113026	RHOB|C3|CDH2|COL15A1|DDIT3|F3|FOXO1|GATA6|IL1B|ITGB8|MEIS1|MMP19|PTK7|ROBO1|TWIST1|TEAD2|KLF4|HAND2|RAMP1|PDPN|PLK2|HIPK2|FBXW7|DYNC2H1|PDGFD|ANTXR1|PLCD3	-3.9
C4	21	GO:0001012	RNA polymerase II regulatory region DNA binding	-6.7	3.1	6.3	24155	794	265	27	10	1.9	1051|1052|1523|1628|1649|2114|2627|4211|4783|5087|5090|6498|6603|6615|7025|7291|7704|7755|8805|9314|9464|10062|11179|23635|57215|58499|64754	CEBPB|CEBPD|CUX1|DBP|DDIT3|ETS2|GATA6|MEIS1|NFIL3|PBX1|PBX3|SKIL|SMARCD2|SNAI1|NR2F1|TWIST1|ZBTB16|ZNF205|TRIM24|KLF4|HAND2|NR1H3|ZNF277|SSBP2|THAP11|ZNF462|SMYD3	-3.9
C4	19	GO:0001568	blood vessel development	-6.5	3.1	6.2	24155	762	265	26	9.8	1.8	388|718|1000|1306|1649|2152|2308|2627|3553|3696|4211|4327|5754|6091|7291|8463|9314|9464|10267|10769|28996|55294|79659|80310|84168|113026	RHOB|C3|CDH2|COL15A1|DDIT3|F3|FOXO1|GATA6|IL1B|ITGB8|MEIS1|MMP19|PTK7|ROBO1|TWIST1|TEAD2|KLF4|HAND2|RAMP1|PLK2|HIPK2|FBXW7|DYNC2H1|PDGFD|ANTXR1|PLCD3	-3.7
C4	21	GO:0016301	kinase activity	-6.3	3.1	6.1	24155	774	265	26	9.8	1.8	894|1195|2710|3480|3984|4216|4354|4920|5166|5213|5634|5754|6196|8425|8805|9149|10769|11213|11214|23043|26007|28996|51135|56997|57761|79934	CCND2|CLK1|GK|IGF1R|LIMK1|MAP3K4|MPP1|ROR2|PDK4|PFKM|PRPS2|PTK7|RPS6KA2|LTBP4|TRIM24|DYRK1B|PLK2|IRAK3|AKAP13|TNIK|TKFC|HIPK2|IRAK4|COQ8A|TRIB3|COQ8B	-3.6
C4	19	GO:0048598	embryonic morphogenesis	-6.2	3.4	6.3	24155	586	265	22	8.3	1.7	1028|2114|2535|2627|3207|3481|4188|4237|4920|5087|5754|6615|7291|7448|7703|7704|8463|9314|9464|11019|28996|79659	CDKN1C|ETS2|FZD2|GATA6|HOXA11|IGF2|MDFI|MFAP2|ROR2|PBX1|PTK7|SNAI1|TWIST1|VTN|PCGF2|ZBTB16|TEAD2|KLF4|HAND2|LIAS|HIPK2|DYNC2H1	-3.5
C4	21	GO:0000978	RNA polymerase II proximal promoter sequence-specific DNA binding	-6.1	3.5	6.3	24155	544	265	21	7.9	1.7	1051|1052|1649|2114|2627|4211|4783|5087|6498|6603|6615|7025|7291|8805|9314|9464|10062|11179|23635|57215|64754	CEBPB|CEBPD|DDIT3|ETS2|GATA6|MEIS1|NFIL3|PBX1|SKIL|SMARCD2|SNAI1|NR2F1|TWIST1|TRIM24|KLF4|HAND2|NR1H3|ZNF277|SSBP2|THAP11|SMYD3	-3.4
C4	19	GO:0019318	hexose metabolic process	-6.1	5.1	6.9	24155	249	265	14	5.3	1.4	216|2308|2548|2720|3481|4124|5091|5166|5213|8660|10165|26007|79660|83667	ALDH1A1|FOXO1|GAA|GLB1|IGF2|MAN2A1|PC|PDK4|PFKM|IRS2|SLC25A13|TKFC|PPP1R3B|SESN2	-3.4
C4	19	GO:0001890	placenta development	-6	6.6	7.3	24155	153	265	11	4.2	1.2	100|1028|1051|3481|3696|3856|3880|4188|4216|6615|113026	ADA|CDKN1C|CEBPB|IGF2|ITGB8|KRT8|KRT19|MDFI|MAP3K4|SNAI1|PLCD3	-3.3
C4	21	GO:0000987	proximal promoter sequence-specific DNA binding	-5.9	3.4	6.1	24155	560	265	21	7.9	1.7	1051|1052|1649|2114|2627|4211|4783|5087|6498|6603|6615|7025|7291|8805|9314|9464|10062|11179|23635|57215|64754	CEBPB|CEBPD|DDIT3|ETS2|GATA6|MEIS1|NFIL3|PBX1|SKIL|SMARCD2|SNAI1|NR2F1|TWIST1|TRIM24|KLF4|HAND2|NR1H3|ZNF277|SSBP2|THAP11|SMYD3	-3.3
C4	19	GO:0051056	regulation of small GTPase mediated signal transduction	-5.9	4.3	6.4	24155	339	265	16	6	1.5	19|388|1123|1902|6091|8660|9181|10144|10161|11214|23433|29984|54509|57569|58480|128272	ABCA1|RHOB|CHN1|LPAR1|ROBO1|IRS2|ARHGEF2|FAM13A|LPAR6|AKAP13|RHOQ|RHOD|RHOF|ARHGAP20|RHOU|ARHGEF19	-3.3
C4	19	GO:0003002	regionalization	-5.7	4.2	6.3	24155	351	265	16	6	1.5	718|1649|2114|3207|3237|4188|4920|5087|5090|6091|6604|6615|7703|7704|28996|79659	C3|DDIT3|ETS2|HOXA11|HOXD11|MDFI|ROR2|PBX1|PBX3|ROBO1|SMARCD3|SNAI1|PCGF2|ZBTB16|HIPK2|DYNC2H1	-3.1
C4	19	GO:0022604	regulation of cell morphogenesis	-5.7	3.6	6	24155	484	265	19	7.2	1.6	388|1000|1123|1523|1902|3984|6091|6498|7750|9205|9373|10630|23043|23363|23433|29984|54509|58480|152503	RHOB|CDH2|CHN1|CUX1|LPAR1|LIMK1|ROBO1|SKIL|ZMYM2|ZMYM5|PLAA|PDPN|TNIK|OBSL1|RHOQ|RHOD|RHOF|RHOU|SH3D19	-3.1
C4	19	GO:0046164	alcohol catabolic process	-5.7	12	8.4	24155	54	265	7	2.6	0.99	217|221|1593|2710|6783|6817|26007	ALDH2|ALDH3B1|CYP27A1|GK|SULT1E1|SULT1A1|TKFC	-3.1
C4	19	GO:0010827	regulation of glucose transmembrane transport	-5.6	9.3	7.8	24155	78	265	8	3	1.1	718|3553|5295|6253|8660|23433|25999|57761	C3|IL1B|PIK3R1|RTN2|IRS2|RHOQ|CLIP3|TRIB3	-3.1
C4	19	GO:0007389	pattern specification process	-5.6	3.7	6	24155	446	265	18	6.8	1.5	718|1649|2114|3207|3237|4188|4920|5087|5090|6091|6604|6615|7703|7704|9464|28996|51626|79659	C3|DDIT3|ETS2|HOXA11|HOXD11|MDFI|ROR2|PBX1|PBX3|ROBO1|SMARCD3|SNAI1|PCGF2|ZBTB16|HAND2|HIPK2|DYNC2LI1|DYNC2H1	-3.1
C4	19	GO:0071417	cellular response to organonitrogen compound	-5.6	3.2	5.8	24155	589	265	21	7.9	1.7	781|1051|2308|3480|3481|3553|3709|5144|5166|5295|6770|8660|9181|9314|9518|10325|23433|54331|57761|80310|83667	CACNA2D1|CEBPB|FOXO1|IGF1R|IGF2|IL1B|ITPR2|PDE4D|PDK4|PIK3R1|STAR|IRS2|ARHGEF2|KLF4|GDF15|RRAGB|RHOQ|GNG2|TRIB3|PDGFD|SESN2	-3.1
C4	19	GO:0006067	ethanol metabolic process	-5.6	22	10	24155	21	265	5	1.9	0.84	216|217|221|6783|6817	ALDH1A1|ALDH2|ALDH3B1|SULT1E1|SULT1A1	-3.1
C4	19	GO:1904659	glucose transmembrane transport	-5.5	7.5	7.2	24155	109	265	9	3.4	1.1	718|3553|5295|6253|8660|23433|25999|57761|83667	C3|IL1B|PIK3R1|RTN2|IRS2|RHOQ|CLIP3|TRIB3|SESN2	-3
C4	19	GO:1901699	cellular response to nitrogen compound	-5.5	3.1	5.7	24155	652	265	22	8.3	1.7	781|1051|2308|3480|3481|3553|3709|4548|5144|5166|5295|6770|8660|9181|9314|9518|10325|23433|54331|57761|80310|83667	CACNA2D1|CEBPB|FOXO1|IGF1R|IGF2|IL1B|ITPR2|MTR|PDE4D|PDK4|PIK3R1|STAR|IRS2|ARHGEF2|KLF4|GDF15|RRAGB|RHOQ|GNG2|TRIB3|PDGFD|SESN2	-3
C4	19	GO:0001659	temperature homeostasis	-5.5	5.8	6.7	24155	173	265	11	4.2	1.2	216|1051|1376|1649|2180|2308|3480|3553|4237|10062|10912	ALDH1A1|CEBPB|CPT2|DDIT3|ACSL1|FOXO1|IGF1R|IL1B|MFAP2|NR1H3|GADD45G	-3
C4	21	GO:0016773	phosphotransferase activity, alcohol group as acceptor	-5.4	3	5.6	24155	706	265	23	8.7	1.7	894|1195|2710|3480|3984|4216|4920|5166|5213|5754|6196|8425|8805|9149|10769|11213|11214|23043|26007|28996|51135|56997|79934	CCND2|CLK1|GK|IGF1R|LIMK1|MAP3K4|ROR2|PDK4|PFKM|PTK7|RPS6KA2|LTBP4|TRIM24|DYRK1B|PLK2|IRAK3|AKAP13|TNIK|TKFC|HIPK2|IRAK4|COQ8A|COQ8B	-3
C4	19	GO:0044262	cellular carbohydrate metabolic process	-5.4	4.4	6.2	24155	287	265	14	5.3	1.4	2308|2548|2710|2720|3481|5166|5507|8660|9653|26007|51477|79660|83667|84752	FOXO1|GAA|GK|GLB1|IGF2|PDK4|PPP1R3C|IRS2|HS2ST1|TKFC|ISYNA1|PPP1R3B|SESN2|B3GNT9	-3
C4	19	GO:0008645	hexose transmembrane transport	-5.4	7.3	7.1	24155	112	265	9	3.4	1.1	718|3553|5295|6253|8660|23433|25999|57761|83667	C3|IL1B|PIK3R1|RTN2|IRS2|RHOQ|CLIP3|TRIB3|SESN2	-2.9
C4	21	GO:0008134	transcription factor binding	-5.4	3	5.6	24155	661	265	22	8.3	1.7	1051|1649|2114|2308|2627|4188|5295|6604|7091|7291|8463|8805|9181|9314|9464|10062|23613|23710|28996|51616|112869|135112	CEBPB|DDIT3|ETS2|FOXO1|GATA6|MDFI|PIK3R1|SMARCD3|TLE4|TWIST1|TEAD2|TRIM24|ARHGEF2|KLF4|HAND2|NR1H3|ZMYND8|GABARAPL1|HIPK2|TAF9B|SGF29|NCOA7	-2.9
C4	19	GO:0005996	monosaccharide metabolic process	-5.3	4.4	6.1	24155	292	265	14	5.3	1.4	216|2308|2548|2720|3481|4124|5091|5166|5213|8660|10165|26007|79660|83667	ALDH1A1|FOXO1|GAA|GLB1|IGF2|MAN2A1|PC|PDK4|PFKM|IRS2|SLC25A13|TKFC|PPP1R3B|SESN2	-2.9
C4	19	GO:0015749	monosaccharide transmembrane transport	-5.3	7.2	7	24155	114	265	9	3.4	1.1	718|3553|5295|6253|8660|23433|25999|57761|83667	C3|IL1B|PIK3R1|RTN2|IRS2|RHOQ|CLIP3|TRIB3|SESN2	-2.9
C4	19	GO:0030036	actin cytoskeleton organization	-5.3	3	5.5	24155	667	265	22	8.3	1.7	388|1466|1902|2036|3856|3880|3984|5295|5754|9181|11214|23043|23363|23433|29984|54509|58480|84168|92521|128272|285590|359845	RHOB|CSRP2|LPAR1|EPB41L1|KRT8|KRT19|LIMK1|PIK3R1|PTK7|ARHGEF2|AKAP13|TNIK|OBSL1|RHOQ|RHOD|RHOF|RHOU|ANTXR1|SPECC1|ARHGEF19|SH3PXD2B|RFLNB	-2.9
C4	19	GO:0001501	skeletal system development	-5.3	3.3	5.7	24155	518	265	19	7.2	1.6	1028|2114|3207|3481|3696|4188|4211|4920|5087|6615|7291|7703|7704|9464|11214|54808|55294|285590|359845	CDKN1C|ETS2|HOXA11|IGF2|ITGB8|MDFI|MEIS1|ROR2|PBX1|SNAI1|TWIST1|PCGF2|ZBTB16|HAND2|AKAP13|DYM|FBXW7|SH3PXD2B|RFLNB	-2.9
C4	33	CORUM:6603	ANKRA2-CCDC8-OBSL1-CUL7 complex	-5.3	68	14	24155	4	265	3	1.1	0.65	23363|57763|83987	OBSL1|ANKRA2|CCDC8	-2.9
C4	19	GO:0043062	extracellular structure organization	-5.3	3.6	5.8	24155	425	265	17	6.4	1.5	19|1287|1306|3696|3908|4237|4239|4327|4811|5360|6646|7448|10630|22795|63894|84168|285590	ABCA1|COL4A5|COL15A1|ITGB8|LAMA2|MFAP2|MFAP4|MMP19|NID1|PLTP|SOAT1|VTN|PDPN|NID2|VIPAS39|ANTXR1|SH3PXD2B	-2.9
C4	19	GO:0071900	regulation of protein serine/threonine kinase activity	-5.3	3.3	5.7	24155	519	265	19	7.2	1.6	894|1028|1902|2180|3480|3481|3553|4216|4920|5997|6091|9518|10912|11213|11214|23043|57761|80310|83667	CCND2|CDKN1C|LPAR1|ACSL1|IGF1R|IGF2|IL1B|MAP3K4|ROR2|RGS2|ROBO1|GDF15|GADD45G|IRAK3|AKAP13|TNIK|TRIB3|PDGFD|SESN2	-2.9
C4	19	GO:0009110	vitamin biosynthetic process	-5.3	19	9.3	24155	24	265	5	1.9	0.84	1593|3553|5360|6615|29968	CYP27A1|IL1B|PLTP|SNAI1|PSAT1	-2.9
C4	19	GO:0034219	carbohydrate transmembrane transport	-5.3	7.1	6.9	24155	116	265	9	3.4	1.1	718|3553|5295|6253|8660|23433|25999|57761|83667	C3|IL1B|PIK3R1|RTN2|IRS2|RHOQ|CLIP3|TRIB3|SESN2	-2.9
C4	19	GO:0043065	positive regulation of apoptotic process	-5.2	3	5.5	24155	672	265	22	8.3	1.7	388|834|997|1649|1902|2152|2308|6091|6196|6498|7052|7704|7755|9181|10912|11214|22861|25999|51147|55294|96459|128272	RHOB|CASP1|CDC34|DDIT3|LPAR1|F3|FOXO1|ROBO1|RPS6KA2|SKIL|TGM2|ZBTB16|ZNF205|ARHGEF2|GADD45G|AKAP13|NLRP1|CLIP3|ING4|FBXW7|FNIP1|ARHGEF19	-2.9
C4	19	GO:0001892	embryonic placenta development	-5.2	8.3	7.2	24155	88	265	8	3	1.1	1028|1051|3481|3856|3880|4188|6615|113026	CDKN1C|CEBPB|IGF2|KRT8|KRT19|MDFI|SNAI1|PLCD3	-2.9
C4	19	GO:0007264	small GTPase mediated signal transduction	-5.2	3.2	5.6	24155	572	265	20	7.5	1.6	19|388|1123|1902|3984|5873|6091|8660|9181|10144|10161|10630|10769|11214|23433|29984|54509|57569|58480|128272	ABCA1|RHOB|CHN1|LPAR1|LIMK1|RAB27A|ROBO1|IRS2|ARHGEF2|FAM13A|LPAR6|PDPN|PLK2|AKAP13|RHOQ|RHOD|RHOF|ARHGAP20|RHOU|ARHGEF19	-2.9
C4	19	GO:0006068	ethanol catabolic process	-5.2	30	11	24155	12	265	4	1.5	0.75	217|221|6783|6817	ALDH2|ALDH3B1|SULT1E1|SULT1A1	-2.8
C4	19	GO:0043068	positive regulation of programmed cell death	-5.2	2.9	5.4	24155	680	265	22	8.3	1.7	388|834|997|1649|1902|2152|2308|6091|6196|6498|7052|7704|7755|9181|10912|11214|22861|25999|51147|55294|96459|128272	RHOB|CASP1|CDC34|DDIT3|LPAR1|F3|FOXO1|ROBO1|RPS6KA2|SKIL|TGM2|ZBTB16|ZNF205|ARHGEF2|GADD45G|AKAP13|NLRP1|CLIP3|ING4|FBXW7|FNIP1|ARHGEF19	-2.8
C4	19	GO:0045444	fat cell differentiation	-5.1	4.9	6.1	24155	224	265	12	4.5	1.3	1051|1052|1649|2308|5997|6783|7704|9314|25999|55885|57761|285590	CEBPB|CEBPD|DDIT3|FOXO1|RGS2|SULT1E1|ZBTB16|KLF4|CLIP3|LMO3|TRIB3|SH3PXD2B	-2.8
C4	19	GO:1901615	organic hydroxy compound metabolic process	-5.1	3.2	5.5	24155	535	265	19	7.2	1.6	19|216|217|221|1593|2710|3553|5360|6615|6646|6770|6783|6817|9464|26007|29968|51477|64788|113026	ABCA1|ALDH1A1|ALDH2|ALDH3B1|CYP27A1|GK|IL1B|PLTP|SNAI1|SOAT1|STAR|SULT1E1|SULT1A1|HAND2|TKFC|PSAT1|ISYNA1|LMF1|PLCD3	-2.8
C4	19	GO:0019915	lipid storage	-5	9.4	7.3	24155	68	265	7	2.6	0.99	19|718|3553|4232|6646|10062|55294	ABCA1|C3|IL1B|MEST|SOAT1|NR1H3|FBXW7	-2.7
C4	19	GO:0120035	regulation of plasma membrane bounded cell projection organization	-5	2.9	5.3	24155	698	265	22	8.3	1.7	1000|1123|1523|1902|3984|5754|5997|6091|6498|7025|9314|9373|10630|10769|23043|23216|23363|23433|23613|51626|54874|125058	CDH2|CHN1|CUX1|LPAR1|LIMK1|PTK7|RGS2|ROBO1|SKIL|NR2F1|KLF4|PLAA|PDPN|PLK2|TNIK|TBC1D1|OBSL1|RHOQ|ZMYND8|DYNC2LI1|FNBP1L|TBC1D16	-2.7
C4	19	GO:0007265	Ras protein signal transduction	-5	3.5	5.5	24155	449	265	17	6.4	1.5	19|388|1902|3984|5873|6091|8660|9181|10161|10630|10769|11214|23433|29984|54509|58480|128272	ABCA1|RHOB|LPAR1|LIMK1|RAB27A|ROBO1|IRS2|ARHGEF2|LPAR6|PDPN|PLK2|AKAP13|RHOQ|RHOD|RHOF|RHOU|ARHGEF19	-2.7
C4	19	GO:0040017	positive regulation of locomotion	-5	3	5.3	24155	598	265	20	7.5	1.6	388|623|1902|2152|2159|3480|3553|4920|5091|5295|6615|7291|7448|8660|9181|9373|10630|10769|29984|80310	RHOB|BDKRB1|LPAR1|F3|F10|IGF1R|IL1B|ROR2|PC|PIK3R1|SNAI1|TWIST1|VTN|IRS2|ARHGEF2|PLAA|PDPN|PLK2|RHOD|PDGFD	-2.7
C4	19	GO:0032870	cellular response to hormone stimulus	-4.9	2.9	5.3	24155	703	265	22	8.3	1.7	2180|2308|2627|3480|3481|3553|5166|5295|5732|6770|7025|8660|9518|10062|10267|11214|23433|54331|55885|57761|64754|114907	ACSL1|FOXO1|GATA6|IGF1R|IGF2|IL1B|PDK4|PIK3R1|PTGER2|STAR|NR2F1|IRS2|GDF15|NR1H3|RAMP1|AKAP13|RHOQ|GNG2|LMO3|TRIB3|SMYD3|FBXO32	-2.7
C4	21	GO:0004672	protein kinase activity	-4.9	3	5.3	24155	603	265	20	7.5	1.6	894|1195|3480|3984|4216|4920|5166|5754|6196|8425|8805|9149|10769|11213|11214|23043|28996|51135|56997|79934	CCND2|CLK1|IGF1R|LIMK1|MAP3K4|ROR2|PDK4|PTK7|RPS6KA2|LTBP4|TRIM24|DYRK1B|PLK2|IRAK3|AKAP13|TNIK|HIPK2|IRAK4|COQ8A|COQ8B	-2.6
C4	21	GO:0019904	protein domain specific binding	-4.9	2.8	5.2	24155	708	265	22	8.3	1.7	834|1649|1902|2114|2535|3306|3553|5873|6091|7052|7291|7704|8463|8660|9338|9372|10040|22861|23433|23613|85021|285590	CASP1|DDIT3|LPAR1|ETS2|FZD2|HSPA2|IL1B|RAB27A|ROBO1|TGM2|TWIST1|ZBTB16|TEAD2|IRS2|TCEAL1|ZFYVE9|TOM1L1|NLRP1|RHOQ|ZMYND8|REPS1|SH3PXD2B	-2.6
C4	19	GO:0031344	regulation of cell projection organization	-4.9	2.8	5.2	24155	708	265	22	8.3	1.7	1000|1123|1523|1902|3984|5754|5997|6091|6498|7025|9314|9373|10630|10769|23043|23216|23363|23433|23613|51626|54874|125058	CDH2|CHN1|CUX1|LPAR1|LIMK1|PTK7|RGS2|ROBO1|SKIL|NR2F1|KLF4|PLAA|PDPN|PLK2|TNIK|TBC1D1|OBSL1|RHOQ|ZMYND8|DYNC2LI1|FNBP1L|TBC1D16	-2.6
C4	19	GO:0006066	alcohol metabolic process	-4.9	3.8	5.6	24155	364	265	15	5.7	1.4	19|216|217|221|1593|2710|3553|6646|6770|6783|6817|26007|51477|64788|113026	ABCA1|ALDH1A1|ALDH2|ALDH3B1|CYP27A1|GK|IL1B|SOAT1|STAR|SULT1E1|SULT1A1|TKFC|ISYNA1|LMF1|PLCD3	-2.6
C4	19	GO:0044057	regulation of system process	-4.8	3	5.2	24155	614	265	20	7.5	1.6	100|481|781|1756|2308|2548|3553|3709|5090|5144|5732|5997|9314|9464|10062|23613|23704|27242|29995|114907	ADA|ATP1B1|CACNA2D1|DMD|FOXO1|GAA|IL1B|ITPR2|PBX3|PDE4D|PTGER2|RGS2|KLF4|HAND2|NR1H3|ZMYND8|KCNE4|TNFRSF21|LMCD1|FBXO32	-2.6
C4	21	GO:0003712	transcription coregulator activity	-4.8	3.1	5.2	24155	563	265	19	7.2	1.6	1649|4783|6603|6604|7025|7091|8544|8805|9149|10062|23613|28996|29995|51147|51616|57326|57761|79960|135112	DDIT3|NFIL3|SMARCD2|SMARCD3|NR2F1|TLE4|PIR|TRIM24|DYRK1B|NR1H3|ZMYND8|HIPK2|LMCD1|ING4|TAF9B|PBXIP1|TRIB3|JADE1|NCOA7	-2.6
C4	19	GO:1901616	organic hydroxy compound catabolic process	-4.8	8.6	6.9	24155	74	265	7	2.6	0.99	217|221|1593|2710|6783|6817|26007	ALDH2|ALDH3B1|CYP27A1|GK|SULT1E1|SULT1A1|TKFC	-2.6
C4	19	GO:0034310	primary alcohol catabolic process	-4.8	24	9.5	24155	15	265	4	1.5	0.75	217|221|6783|6817	ALDH2|ALDH3B1|SULT1E1|SULT1A1	-2.5
C4	19	GO:0042362	fat-soluble vitamin biosynthetic process	-4.8	24	9.5	24155	15	265	4	1.5	0.75	1593|3553|5360|6615	CYP27A1|IL1B|PLTP|SNAI1	-2.5
C4	19	GO:1902532	negative regulation of intracellular signal transduction	-4.7	3.1	5.2	24155	567	265	19	7.2	1.6	997|1649|1902|2308|3480|3553|5144|5997|6615|7291|9181|9314|11213|26007|51616|55885|57761|83667|96459	CDC34|DDIT3|LPAR1|FOXO1|IGF1R|IL1B|PDE4D|RGS2|SNAI1|TWIST1|ARHGEF2|KLF4|IRAK3|TKFC|TAF9B|LMO3|TRIB3|SESN2|FNIP1	-2.5
C4	19	GO:2000147	positive regulation of cell motility	-4.7	3	5.2	24155	568	265	19	7.2	1.6	388|623|1902|2152|2159|3480|3553|4920|5295|6615|7291|7448|8660|9181|9373|10630|10769|29984|80310	RHOB|BDKRB1|LPAR1|F3|F10|IGF1R|IL1B|ROR2|PIK3R1|SNAI1|TWIST1|VTN|IRS2|ARHGEF2|PLAA|PDPN|PLK2|RHOD|PDGFD	-2.5
C4	19	GO:0032496	response to lipopolysaccharide	-4.7	3.9	5.5	24155	330	265	14	5.3	1.4	19|623|834|929|1051|1604|3553|5144|5732|6770|9373|10062|11019|11213	ABCA1|BDKRB1|CASP1|CD14|CEBPB|CD55|IL1B|PDE4D|PTGER2|STAR|PLAA|NR1H3|LIAS|IRAK3	-2.5
C4	19	GO:0051235	maintenance of location	-4.7	3.9	5.5	24155	330	265	14	5.3	1.4	19|623|718|1649|1756|2548|3553|3709|4188|4232|5144|6646|10062|55294	ABCA1|BDKRB1|C3|DDIT3|DMD|GAA|IL1B|ITPR2|MDFI|MEST|PDE4D|SOAT1|NR1H3|FBXW7	-2.5
C4	19	GO:0048729	tissue morphogenesis	-4.7	2.8	5.1	24155	674	265	21	7.9	1.7	388|2535|3207|3237|4920|5087|5711|5754|6091|6615|7052|7291|8463|9314|9464|10082|10277|10630|11019|23363|128272	RHOB|FZD2|HOXA11|HOXD11|ROR2|PBX1|PSMD5|PTK7|ROBO1|SNAI1|TGM2|TWIST1|TEAD2|KLF4|HAND2|GPC6|UBE4B|PDPN|LIAS|OBSL1|ARHGEF19	-2.5
C4	19	GO:0010942	positive regulation of cell death	-4.7	2.7	5	24155	730	265	22	8.3	1.7	388|834|997|1649|1902|2152|2308|6091|6196|6498|7052|7704|7755|9181|10912|11214|22861|25999|51147|55294|96459|128272	RHOB|CASP1|CDC34|DDIT3|LPAR1|F3|FOXO1|ROBO1|RPS6KA2|SKIL|TGM2|ZBTB16|ZNF205|ARHGEF2|GADD45G|AKAP13|NLRP1|CLIP3|ING4|FBXW7|FNIP1|ARHGEF19	-2.5
C4	19	GO:0071229	cellular response to acid chemical	-4.7	4.8	5.8	24155	209	265	11	4.2	1.2	19|1051|5166|5732|5754|8463|9314|10325|54331|80310|83667	ABCA1|CEBPB|PDK4|PTGER2|PTK7|TEAD2|KLF4|RRAGB|GNG2|PDGFD|SESN2	-2.5
C4	19	GO:0001816	cytokine production	-4.6	2.6	5	24155	792	265	23	8.7	1.7	19|718|834|929|1051|1604|1649|2627|3553|3696|5144|5295|7291|7850|9181|9314|10642|10643|11213|22861|26007|27242|51135	ABCA1|C3|CASP1|CD14|CEBPB|CD55|DDIT3|GATA6|IL1B|ITGB8|PDE4D|PIK3R1|TWIST1|IL1R2|ARHGEF2|KLF4|IGF2BP1|IGF2BP3|IRAK3|NLRP1|TKFC|TNFRSF21|IRAK4	-2.5
C4	19	GO:0051146	striated muscle cell differentiation	-4.6	4	5.5	24155	295	265	13	4.9	1.3	1000|1466|1756|2627|3481|3856|3880|5997|9149|9518|11214|23363|64754	CDH2|CSRP2|DMD|GATA6|IGF2|KRT8|KRT19|RGS2|DYRK1B|GDF15|AKAP13|OBSL1|SMYD3	-2.4
C4	21	GO:1904929	coreceptor activity involved in Wnt signaling pathway, planar cell polarity pathway	-4.6	46	12	24155	6	265	3	1.1	0.65	4920|5754|10082	ROR2|PTK7|GPC6	-2.4
C4	19	GO:0045859	regulation of protein kinase activity	-4.6	2.6	4.9	24155	796	265	23	8.7	1.7	894|1028|1902|2180|3480|3481|3553|4216|4920|5997|6091|9518|10040|10912|11213|11214|23043|55294|57761|64061|64754|80310|83667	CCND2|CDKN1C|LPAR1|ACSL1|IGF1R|IGF2|IL1B|MAP3K4|ROR2|RGS2|ROBO1|GDF15|TOM1L1|GADD45G|IRAK3|AKAP13|TNIK|FBXW7|TRIB3|TSPYL2|SMYD3|PDGFD|SESN2	-2.4
C4	19	GO:0048608	reproductive structure development	-4.6	3.4	5.2	24155	432	265	16	6	1.5	100|1028|1051|2627|3207|3481|3696|3856|3880|4188|4216|4327|4920|6615|6770|113026	ADA|CDKN1C|CEBPB|GATA6|HOXA11|IGF2|ITGB8|KRT8|KRT19|MDFI|MAP3K4|MMP19|ROR2|SNAI1|STAR|PLCD3	-2.4
C4	19	GO:0043405	regulation of MAP kinase activity	-4.6	3.7	5.4	24155	341	265	14	5.3	1.4	1902|3480|3553|4216|4920|5997|6091|9518|10912|11213|11214|23043|57761|80310	LPAR1|IGF1R|IL1B|MAP3K4|ROR2|RGS2|ROBO1|GDF15|GADD45G|IRAK3|AKAP13|TNIK|TRIB3|PDGFD	-2.4
C4	19	GO:0016051	carbohydrate biosynthetic process	-4.6	4.7	5.7	24155	215	265	11	4.2	1.2	2308|3481|5091|5507|8660|9653|10165|51477|79660|83667|84752	FOXO1|IGF2|PC|PPP1R3C|IRS2|HS2ST1|SLC25A13|ISYNA1|PPP1R3B|SESN2|B3GNT9	-2.4
C4	19	GO:0061458	reproductive system development	-4.6	3.4	5.2	24155	435	265	16	6	1.5	100|1028|1051|2627|3207|3481|3696|3856|3880|4188|4216|4327|4920|6615|6770|113026	ADA|CDKN1C|CEBPB|GATA6|HOXA11|IGF2|ITGB8|KRT8|KRT19|MDFI|MAP3K4|MMP19|ROR2|SNAI1|STAR|PLCD3	-2.4
C4	19	GO:0051272	positive regulation of cellular component movement	-4.6	3	5.1	24155	585	265	19	7.2	1.6	388|623|1902|2152|2159|3480|3553|4920|5295|6615|7291|7448|8660|9181|9373|10630|10769|29984|80310	RHOB|BDKRB1|LPAR1|F3|F10|IGF1R|IL1B|ROR2|PIK3R1|SNAI1|TWIST1|VTN|IRS2|ARHGEF2|PLAA|PDPN|PLK2|RHOD|PDGFD	-2.4
C4	19	GO:0002237	response to molecule of bacterial origin	-4.5	3.7	5.3	24155	343	265	14	5.3	1.4	19|623|834|929|1051|1604|3553|5144|5732|6770|9373|10062|11019|11213	ABCA1|BDKRB1|CASP1|CD14|CEBPB|CD55|IL1B|PDE4D|PTGER2|STAR|PLAA|NR1H3|LIAS|IRAK3	-2.4
C4	19	GO:0001101	response to acid chemical	-4.5	3.7	5.3	24155	344	265	14	5.3	1.4	19|1051|2180|2308|3856|5166|5732|5754|8463|9314|10325|54331|80310|83667	ABCA1|CEBPB|ACSL1|FOXO1|KRT8|PDK4|PTGER2|PTK7|TEAD2|KLF4|RRAGB|GNG2|PDGFD|SESN2	-2.4
C4	19	GO:0120161	regulation of cold-induced thermogenesis	-4.5	5.7	6	24155	143	265	9	3.4	1.1	216|1051|1376|1649|2180|3480|4237|10062|10912	ALDH1A1|CEBPB|CPT2|DDIT3|ACSL1|IGF1R|MFAP2|NR1H3|GADD45G	-2.4
C4	19	GO:0106106	cold-induced thermogenesis	-4.5	5.7	6	24155	143	265	9	3.4	1.1	216|1051|1376|1649|2180|3480|4237|10062|10912	ALDH1A1|CEBPB|CPT2|DDIT3|ACSL1|IGF1R|MFAP2|NR1H3|GADD45G	-2.4
C4	19	GO:0080135	regulation of cellular response to stress	-4.5	2.7	4.9	24155	749	265	22	8.3	1.7	1649|2308|3480|3553|4216|4920|5295|6498|6615|7291|8563|9181|9314|9464|10769|10912|11179|23043|28996|51616|55294|135112	DDIT3|FOXO1|IGF1R|IL1B|MAP3K4|ROR2|PIK3R1|SKIL|SNAI1|TWIST1|THOC5|ARHGEF2|KLF4|HAND2|PLK2|GADD45G|ZNF277|TNIK|HIPK2|TAF9B|FBXW7|NCOA7	-2.4
C4	19	GO:0002009	morphogenesis of an epithelium	-4.5	3	5	24155	540	265	18	6.8	1.5	388|2535|3207|3237|4920|5087|5711|5754|6615|7052|7291|8463|9314|9464|10082|10630|11019|128272	RHOB|FZD2|HOXA11|HOXD11|ROR2|PBX1|PSMD5|PTK7|SNAI1|TGM2|TWIST1|TEAD2|KLF4|HAND2|GPC6|PDPN|LIAS|ARHGEF19	-2.4
C4	19	GO:0030335	positive regulation of cell migration	-4.4	3	5	24155	544	265	18	6.8	1.5	388|623|1902|2152|2159|3480|3553|4920|5295|6615|7448|8660|9181|9373|10630|10769|29984|80310	RHOB|BDKRB1|LPAR1|F3|F10|IGF1R|IL1B|ROR2|PIK3R1|SNAI1|VTN|IRS2|ARHGEF2|PLAA|PDPN|PLK2|RHOD|PDGFD	-2.4
C4	19	GO:0005976	polysaccharide metabolic process	-4.4	6.3	6	24155	115	265	8	3	1.1	2548|3481|5507|8660|9653|56548|79660|84752	GAA|IGF2|PPP1R3C|IRS2|HS2ST1|CHST7|PPP1R3B|B3GNT9	-2.3
C4	19	GO:0097190	apoptotic signaling pathway	-4.4	2.9	4.9	24155	602	265	19	7.2	1.6	834|929|1051|1649|3553|3856|3875|5295|6498|6615|7703|7755|9181|10277|23017|28996|51616|55294|57761	CASP1|CD14|CEBPB|DDIT3|IL1B|KRT8|KRT18|PIK3R1|SKIL|SNAI1|PCGF2|ZNF205|ARHGEF2|UBE4B|FAIM2|HIPK2|TAF9B|FBXW7|TRIB3	-2.3
C4	19	GO:0008643	carbohydrate transport	-4.4	5.5	5.8	24155	149	265	9	3.4	1.1	718|3553|5295|6253|8660|23433|25999|57761|83667	C3|IL1B|PIK3R1|RTN2|IRS2|RHOQ|CLIP3|TRIB3|SESN2	-2.3
C4	19	GO:0043491	protein kinase B signaling	-4.3	4.1	5.3	24155	269	265	12	4.5	1.3	1649|2152|2159|3480|3481|3553|5295|8660|9314|9518|57761|83667	DDIT3|F3|F10|IGF1R|IGF2|IL1B|PIK3R1|IRS2|KLF4|GDF15|TRIB3|SESN2	-2.3
C4	19	GO:0006979	response to oxidative stress	-4.3	3.2	5	24155	454	265	16	6	1.5	100|221|388|2308|2936|4548|6770|7703|9314|11019|11179|55294|80310|83667|93100|135112	ADA|ALDH3B1|RHOB|FOXO1|GSR|MTR|STAR|PCGF2|KLF4|LIAS|ZNF277|FBXW7|PDGFD|SESN2|NAPRT|NCOA7	-2.3
C4	19	GO:0034637	cellular carbohydrate biosynthetic process	-4.3	7.3	6.2	24155	87	265	7	2.6	0.99	3481|5507|8660|9653|51477|79660|84752	IGF2|PPP1R3C|IRS2|HS2ST1|ISYNA1|PPP1R3B|B3GNT9	-2.2
C4	19	GO:0043408	regulation of MAPK cascade	-4.3	2.6	4.7	24155	774	265	22	8.3	1.7	1000|1902|2308|3480|3481|3553|4216|4920|5997|6091|9314|9464|9518|10912|11213|11214|23043|28996|55294|55885|57761|80310	CDH2|LPAR1|FOXO1|IGF1R|IGF2|IL1B|MAP3K4|ROR2|RGS2|ROBO1|KLF4|HAND2|GDF15|GADD45G|IRAK3|AKAP13|TNIK|HIPK2|FBXW7|LMO3|TRIB3|PDGFD	-2.2
C4	19	GO:1904018	positive regulation of vasculature development	-4.3	4.4	5.4	24155	230	265	11	4.2	1.2	388|718|2152|2627|3553|3696|7291|9314|10769|28996|80310	RHOB|C3|F3|GATA6|IL1B|ITGB8|TWIST1|KLF4|PLK2|HIPK2|PDGFD	-2.2
C4	19	GO:1990845	adaptive thermogenesis	-4.3	5.3	5.7	24155	154	265	9	3.4	1.1	216|1051|1376|1649|2180|3480|4237|10062|10912	ALDH1A1|CEBPB|CPT2|DDIT3|ACSL1|IGF1R|MFAP2|NR1H3|GADD45G	-2.2
C4	19	GO:0061061	muscle structure development	-4.2	2.7	4.7	24155	674	265	20	7.5	1.6	1000|1466|1649|1756|2535|2627|3481|3856|3880|3908|4211|5997|6604|7291|9149|9518|10277|11214|23363|64754	CDH2|CSRP2|DDIT3|DMD|FZD2|GATA6|IGF2|KRT8|KRT19|LAMA2|MEIS1|RGS2|SMARCD3|TWIST1|DYRK1B|GDF15|UBE4B|AKAP13|OBSL1|SMYD3	-2.2
C4	19	GO:0003012	muscle system process	-4.2	3.1	4.9	24155	465	265	16	6	1.5	100|481|781|1756|2308|2548|2627|3553|5144|5997|9314|9464|11214|23363|23704|29995	ADA|ATP1B1|CACNA2D1|DMD|FOXO1|GAA|GATA6|IL1B|PDE4D|RGS2|KLF4|HAND2|AKAP13|OBSL1|KCNE4|LMCD1	-2.2
C4	19	GO:0034762	regulation of transmembrane transport	-4.2	2.9	4.8	24155	568	265	18	6.8	1.5	481|623|718|781|1756|3306|3553|5144|5295|5997|6253|7291|8660|23433|23704|25999|57761|81831	ATP1B1|BDKRB1|C3|CACNA2D1|DMD|HSPA2|IL1B|PDE4D|PIK3R1|RGS2|RTN2|TWIST1|IRS2|RHOQ|KCNE4|CLIP3|TRIB3|NETO2	-2.2
C4	19	GO:0071216	cellular response to biotic stimulus	-4.2	4.2	5.3	24155	236	265	11	4.2	1.2	19|834|929|1051|1604|1649|3553|5144|6770|9373|10062	ABCA1|CASP1|CD14|CEBPB|CD55|DDIT3|IL1B|PDE4D|STAR|PLAA|NR1H3	-2.1
C4	19	GO:0003006	developmental process involved in reproduction	-4.2	2.7	4.7	24155	677	265	20	7.5	1.6	100|1028|1051|2627|3207|3306|3481|3553|3696|3856|3880|4188|4216|4327|4920|5087|6615|6770|7704|113026	ADA|CDKN1C|CEBPB|GATA6|HOXA11|HSPA2|IGF2|IL1B|ITGB8|KRT8|KRT19|MDFI|MAP3K4|MMP19|ROR2|PBX1|SNAI1|STAR|ZBTB16|PLCD3	-2.1
C4	19	GO:0030198	extracellular matrix organization	-4.2	3.4	5	24155	370	265	14	5.3	1.4	1287|1306|3696|3908|4237|4239|4327|4811|7448|10630|22795|63894|84168|285590	COL4A5|COL15A1|ITGB8|LAMA2|MFAP2|MFAP4|MMP19|NID1|VTN|PDPN|NID2|VIPAS39|ANTXR1|SH3PXD2B	-2.1
C4	19	GO:0051101	regulation of DNA binding	-4.2	5.9	5.7	24155	124	265	8	3	1.1	1649|4188|7291|9314|9464|28996|55294|58499	DDIT3|MDFI|TWIST1|KLF4|HAND2|HIPK2|FBXW7|ZNF462	-2.1
C4	19	GO:0048514	blood vessel morphogenesis	-4.1	2.7	4.7	24155	682	265	20	7.5	1.6	388|718|1000|1306|2152|2627|3553|3696|4211|4327|6091|7291|8463|9314|9464|10267|10769|28996|55294|113026	RHOB|C3|CDH2|COL15A1|F3|GATA6|IL1B|ITGB8|MEIS1|MMP19|ROBO1|TWIST1|TEAD2|KLF4|HAND2|RAMP1|PLK2|HIPK2|FBXW7|PLCD3	-2.1
C4	19	GO:1901655	cellular response to ketone	-4.1	6.9	6	24155	93	265	7	2.6	0.99	2308|5732|6770|9314|54331|64754|114907	FOXO1|PTGER2|STAR|KLF4|GNG2|SMYD3|FBXO32	-2.1
C4	19	GO:0031032	actomyosin structure organization	-4.1	4.6	5.3	24155	200	265	10	3.8	1.2	1466|1902|2036|3856|3880|3984|5295|11214|23363|285590	CSRP2|LPAR1|EPB41L1|KRT8|KRT19|LIMK1|PIK3R1|AKAP13|OBSL1|SH3PXD2B	-2.1
C4	21	GO:0005201	extracellular matrix structural constituent	-4.1	5	5.4	24155	163	265	9	3.4	1.1	1287|1306|3908|4237|4239|4811|7448|8425|22795	COL4A5|COL15A1|LAMA2|MFAP2|MFAP4|NID1|VTN|LTBP4|NID2	-2.1
C4	19	GO:0019432	triglyceride biosynthetic process	-4.1	11	6.8	24155	41	265	5	1.9	0.84	718|2180|2710|10062|55294	C3|ACSL1|GK|NR1H3|FBXW7	-2.1
C4	21	GO:0005158	insulin receptor binding	-4.1	17	7.7	24155	22	265	4	1.5	0.75	3480|3481|5295|8660	IGF1R|IGF2|PIK3R1|IRS2	-2
C4	19	GO:0034764	positive regulation of transmembrane transport	-4	4.5	5.2	24155	204	265	10	3.8	1.2	481|623|718|781|1756|3306|5295|8660|23433|25999	ATP1B1|BDKRB1|C3|CACNA2D1|DMD|HSPA2|PIK3R1|IRS2|RHOQ|CLIP3	-2
C4	19	GO:0045766	positive regulation of angiogenesis	-4	4.5	5.2	24155	204	265	10	3.8	1.2	388|718|2152|2627|3553|3696|7291|9314|10769|28996	RHOB|C3|F3|GATA6|IL1B|ITGB8|TWIST1|KLF4|PLK2|HIPK2	-2
C4	19	GO:0071222	cellular response to lipopolysaccharide	-4	4.4	5.2	24155	205	265	10	3.8	1.2	19|834|929|1051|1604|3553|5144|6770|9373|10062	ABCA1|CASP1|CD14|CEBPB|CD55|IL1B|PDE4D|STAR|PLAA|NR1H3	-2
C4	19	GO:0071902	positive regulation of protein serine/threonine kinase activity	-4	3.5	4.9	24155	336	265	13	4.9	1.3	894|1902|2180|3481|3553|4216|4920|6091|9518|10912|11214|23043|80310	CCND2|LPAR1|ACSL1|IGF2|IL1B|MAP3K4|ROR2|ROBO1|GDF15|GADD45G|AKAP13|TNIK|PDGFD	-2
C4	19	GO:0001525	angiogenesis	-4	2.8	4.6	24155	588	265	18	6.8	1.5	388|718|1306|2152|2627|3553|3696|4211|4327|6091|7291|9314|9464|10267|10769|28996|55294|113026	RHOB|C3|COL15A1|F3|GATA6|IL1B|ITGB8|MEIS1|MMP19|ROBO1|TWIST1|KLF4|HAND2|RAMP1|PLK2|HIPK2|FBXW7|PLCD3	-2
C4	19	GO:0006631	fatty acid metabolic process	-4	3.3	4.8	24155	385	265	14	5.3	1.4	718|1376|2180|3553|4048|5166|7291|8660|9373|10062|11019|55258|57761|83667	C3|CPT2|ACSL1|IL1B|LTA4H|PDK4|TWIST1|IRS2|PLAA|NR1H3|LIAS|THNSL2|TRIB3|SESN2	-2
C4	19	GO:0045596	negative regulation of cell differentiation	-4	2.5	4.5	24155	757	265	21	7.9	1.7	19|1649|1902|2308|3553|4211|5087|5295|5997|6498|6615|7025|7291|7704|9181|9464|10062|10769|55294|57761|359845	ABCA1|DDIT3|LPAR1|FOXO1|IL1B|MEIS1|PBX1|PIK3R1|RGS2|SKIL|SNAI1|NR2F1|TWIST1|ZBTB16|ARHGEF2|HAND2|NR1H3|PLK2|FBXW7|TRIB3|RFLNB	-2
C4	21	GO:0071936	coreceptor activity involved in Wnt signaling pathway	-4	30	9.3	24155	9	265	3	1.1	0.65	4920|5754|10082	ROR2|PTK7|GPC6	-2
C4	19	GO:0046463	acylglycerol biosynthetic process	-4	11	6.6	24155	43	265	5	1.9	0.84	718|2180|2710|10062|55294	C3|ACSL1|GK|NR1H3|FBXW7	-2
C4	19	GO:0046460	neutral lipid biosynthetic process	-4	11	6.6	24155	43	265	5	1.9	0.84	718|2180|2710|10062|55294	C3|ACSL1|GK|NR1H3|FBXW7	-2
C4	19	GO:0042692	muscle cell differentiation	-4	3.3	4.8	24155	387	265	14	5.3	1.4	1000|1466|1756|2627|3481|3856|3880|5997|6604|9149|9518|11214|23363|64754	CDH2|CSRP2|DMD|GATA6|IGF2|KRT8|KRT19|RGS2|SMARCD3|DYRK1B|GDF15|AKAP13|OBSL1|SMYD3	-2
C4	19	GO:0045598	regulation of fat cell differentiation	-4	5.5	5.5	24155	132	265	8	3	1.1	1051|1649|2308|6783|7704|55885|57761|285590	CEBPB|DDIT3|FOXO1|SULT1E1|ZBTB16|LMO3|TRIB3|SH3PXD2B	-2
C4	21	GO:0016782	transferase activity, transferring sulfur-containing groups	-4	7.9	6.1	24155	69	265	6	2.3	0.91	6783|6817|7263|9653|11019|56548	SULT1E1|SULT1A1|TST|HS2ST1|LIAS|CHST7	-2
C4	19	GO:1901653	cellular response to peptide	-4	3.3	4.8	24155	389	265	14	5.3	1.4	781|2308|3480|3481|3553|5166|5295|6770|8660|9181|9314|9518|23433|57761	CACNA2D1|FOXO1|IGF1R|IGF2|IL1B|PDK4|PIK3R1|STAR|IRS2|ARHGEF2|KLF4|GDF15|RHOQ|TRIB3	-2
C4	19	GO:0006006	glucose metabolic process	-4	4.4	5.1	24155	209	265	10	3.8	1.2	2308|2548|3481|5091|5166|5213|8660|10165|79660|83667	FOXO1|GAA|IGF2|PC|PDK4|PFKM|IRS2|SLC25A13|PPP1R3B|SESN2	-2
C4	19	GO:0010828	positive regulation of glucose transmembrane transport	-3.9	10	6.5	24155	44	265	5	1.9	0.84	718|5295|8660|23433|25999	C3|PIK3R1|IRS2|RHOQ|CLIP3	-2
C4	19	GO:0008610	lipid biosynthetic process	-3.9	2.6	4.5	24155	708	265	20	7.5	1.6	221|718|1593|2180|2710|3553|4048|5087|5166|5295|6615|6770|10062|11019|23761|51171|51477|55258|55294|57761	ALDH3B1|C3|CYP27A1|ACSL1|GK|IL1B|LTA4H|PBX1|PDK4|PIK3R1|SNAI1|STAR|NR1H3|LIAS|PISD|HSD17B14|ISYNA1|THNSL2|FBXW7|TRIB3	-2
C4	19	GO:0032787	monocarboxylic acid metabolic process	-3.9	2.7	4.5	24155	653	265	19	7.2	1.6	718|1376|1593|2180|3553|4048|4199|5091|5166|5213|6770|7291|8660|9373|10062|11019|55258|57761|83667	C3|CPT2|CYP27A1|ACSL1|IL1B|LTA4H|ME1|PC|PDK4|PFKM|STAR|TWIST1|IRS2|PLAA|NR1H3|LIAS|THNSL2|TRIB3|SESN2	-2
C4	19	GO:2000027	regulation of animal organ morphogenesis	-3.9	3.9	5	24155	254	265	11	4.2	1.2	2535|3207|4920|5711|5754|6091|7291|9464|10082|55294|128272	FZD2|HOXA11|ROR2|PSMD5|PTK7|ROBO1|TWIST1|HAND2|GPC6|FBXW7|ARHGEF19	-2
C4	19	GO:0071219	cellular response to molecule of bacterial origin	-3.9	4.3	5.1	24155	212	265	10	3.8	1.2	19|834|929|1051|1604|3553|5144|6770|9373|10062	ABCA1|CASP1|CD14|CEBPB|CD55|IL1B|PDE4D|STAR|PLAA|NR1H3	-1.9
C4	19	GO:0001783	B cell apoptotic process	-3.9	15	7.3	24155	24	265	4	1.5	0.75	100|8660|27242|96459	ADA|IRS2|TNFRSF21|FNIP1	-1.9
C4	19	GO:0045664	regulation of neuron differentiation	-3.9	2.6	4.5	24155	656	265	19	7.2	1.6	1000|1123|1523|1902|3984|4211|5087|5754|5997|6091|6498|7025|9181|9314|9373|10769|23043|23363|23613	CDH2|CHN1|CUX1|LPAR1|LIMK1|MEIS1|PBX1|PTK7|RGS2|ROBO1|SKIL|NR2F1|ARHGEF2|KLF4|PLAA|PLK2|TNIK|OBSL1|ZMYND8	-1.9
C4	19	GO:0022411	cellular component disassembly	-3.9	2.8	4.5	24155	551	265	17	6.4	1.5	718|2535|3306|3480|4327|6603|6604|9181|10630|11213|23107|23710|51263|55294|63894|92815|285590	C3|FZD2|HSPA2|IGF1R|MMP19|SMARCD2|SMARCD3|ARHGEF2|PDPN|IRAK3|MRPS27|GABARAPL1|MRPL30|FBXW7|VIPAS39|H2AW|SH3PXD2B	-1.9
C4	19	GO:0010975	regulation of neuron projection development	-3.9	2.9	4.6	24155	499	265	16	6	1.5	1000|1123|1523|1902|3984|5754|5997|6091|6498|7025|9314|9373|10769|23043|23363|23613	CDH2|CHN1|CUX1|LPAR1|LIMK1|PTK7|RGS2|ROBO1|SKIL|NR2F1|KLF4|PLAA|PLK2|TNIK|OBSL1|ZMYND8	-1.9
C4	19	GO:0033692	cellular polysaccharide biosynthetic process	-3.9	7.6	5.9	24155	72	265	6	2.3	0.91	3481|5507|8660|9653|79660|84752	IGF2|PPP1R3C|IRS2|HS2ST1|PPP1R3B|B3GNT9	-1.9
C4	19	GO:0010883	regulation of lipid storage	-3.8	9.9	6.4	24155	46	265	5	1.9	0.84	19|718|4232|10062|55294	ABCA1|C3|MEST|NR1H3|FBXW7	-1.9
C4	19	GO:0034599	cellular response to oxidative stress	-3.8	3.6	4.8	24155	304	265	12	4.5	1.3	221|388|2308|2936|4548|7703|9314|11179|55294|80310|83667|135112	ALDH3B1|RHOB|FOXO1|GSR|MTR|PCGF2|KLF4|ZNF277|FBXW7|PDGFD|SESN2|NCOA7	-1.9
C4	19	GO:0001817	regulation of cytokine production	-3.8	2.5	4.4	24155	720	265	20	7.5	1.6	718|834|929|1051|1649|2627|3553|3696|5144|5295|7291|7850|9181|9314|10642|10643|11213|22861|26007|27242	C3|CASP1|CD14|CEBPB|DDIT3|GATA6|IL1B|ITGB8|PDE4D|PIK3R1|TWIST1|IL1R2|ARHGEF2|KLF4|IGF2BP1|IGF2BP3|IRAK3|NLRP1|TKFC|TNFRSF21	-1.9
C4	19	GO:0010876	lipid localization	-3.8	3.2	4.7	24155	400	265	14	5.3	1.4	19|718|1376|2180|3553|4232|5360|6646|6770|8660|10062|51454|55294|114884	ABCA1|C3|CPT2|ACSL1|IL1B|MEST|PLTP|SOAT1|STAR|IRS2|NR1H3|GULP1|FBXW7|OSBPL10	-1.9
C4	19	GO:0043951	negative regulation of cAMP-mediated signaling	-3.8	15	7.2	24155	25	265	4	1.5	0.75	997|1902|5144|5997	CDC34|LPAR1|PDE4D|RGS2	-1.9
C4	19	GO:0003007	heart morphogenesis	-3.8	3.9	4.9	24155	260	265	11	4.2	1.2	2535|2548|2627|6091|6604|6615|7291|8463|9464|10277|23363	FZD2|GAA|GATA6|ROBO1|SMARCD3|SNAI1|TWIST1|TEAD2|HAND2|UBE4B|OBSL1	-1.9
C4	19	GO:0044264	cellular polysaccharide metabolic process	-3.8	6.1	5.5	24155	104	265	7	2.6	0.99	2548|3481|5507|8660|9653|79660|84752	GAA|IGF2|PPP1R3C|IRS2|HS2ST1|PPP1R3B|B3GNT9	-1.9
C4	19	GO:0032869	cellular response to insulin stimulus	-3.8	4.2	5	24155	218	265	10	3.8	1.2	2308|3480|3481|3553|5166|5295|6770|8660|23433|57761	FOXO1|IGF1R|IGF2|IL1B|PDK4|PIK3R1|STAR|IRS2|RHOQ|TRIB3	-1.9
C4	19	GO:0060706	cell differentiation involved in embryonic placenta development	-3.8	14	7	24155	26	265	4	1.5	0.75	3856|3880|4188|6615	KRT8|KRT19|MDFI|SNAI1	-1.8
C4	19	GO:0097435	supramolecular fiber organization	-3.7	2.6	4.4	24155	674	265	19	7.2	1.6	388|1466|1902|3856|3880|3984|4239|5295|9181|11214|23363|23433|25999|29984|54509|58480|63894|285590|359845	RHOB|CSRP2|LPAR1|KRT8|KRT19|LIMK1|MFAP4|PIK3R1|ARHGEF2|AKAP13|OBSL1|RHOQ|CLIP3|RHOD|RHOF|RHOU|VIPAS39|SH3PXD2B|RFLNB	-1.8
C4	21	GO:0019900	kinase binding	-3.7	2.5	4.3	24155	731	265	20	7.5	1.6	388|481|834|894|1000|1051|2627|4920|5213|5295|6615|8660|10040|11214|23433|29984|54509|57761|57763|58480	RHOB|ATP1B1|CASP1|CCND2|CDH2|CEBPB|GATA6|ROR2|PFKM|PIK3R1|SNAI1|IRS2|TOM1L1|AKAP13|RHOQ|RHOD|RHOF|TRIB3|ANKRA2|RHOU	-1.8
C4	19	GO:0062012	regulation of small molecule metabolic process	-3.7	3	4.5	24155	459	265	15	5.7	1.4	2308|3481|3553|4199|5166|5711|6615|6770|7291|8660|10062|57761|64788|79660|83667	FOXO1|IGF2|IL1B|ME1|PDK4|PSMD5|SNAI1|STAR|TWIST1|IRS2|NR1H3|TRIB3|LMF1|PPP1R3B|SESN2	-1.8
C4	19	GO:0008286	insulin receptor signaling pathway	-3.7	5.1	5.2	24155	143	265	8	3	1.1	2308|3480|3481|3553|5166|5295|8660|23433	FOXO1|IGF1R|IGF2|IL1B|PDK4|PIK3R1|IRS2|RHOQ	-1.8
C4	21	GO:0015485	cholesterol binding	-3.7	9.3	6.1	24155	49	265	5	1.9	0.84	19|6646|6770|10062|114884	ABCA1|SOAT1|STAR|NR1H3|OSBPL10	-1.8
C4	19	GO:0043123	positive regulation of I-kappaB kinase/NF-kappaB signaling	-3.7	4.5	5	24155	183	265	9	3.4	1.1	834|1902|3553|6398|7052|10769|11214|51135|142678	CASP1|LPAR1|IL1B|SECTM1|TGM2|PLK2|AKAP13|IRAK4|MIB2	-1.8
C4	19	GO:0042542	response to hydrogen peroxide	-3.7	5	5.1	24155	146	265	8	3	1.1	100|388|2308|6770|7703|9314|11179|80310	ADA|RHOB|FOXO1|STAR|PCGF2|KLF4|ZNF277|PDGFD	-1.8
C4	19	GO:0042326	negative regulation of phosphorylation	-3.6	2.9	4.4	24155	468	265	15	5.7	1.4	623|1028|1756|2308|3480|3553|5144|5997|7291|8660|9314|11213|55885|57761|64754	BDKRB1|CDKN1C|DMD|FOXO1|IGF1R|IL1B|PDE4D|RGS2|TWIST1|IRS2|KLF4|IRAK3|LMO3|TRIB3|SMYD3	-1.8
C4	19	GO:0071236	cellular response to antibiotic	-3.6	5	5.1	24155	147	265	8	3	1.1	388|2308|3709|6770|7703|9314|11179|80310	RHOB|FOXO1|ITPR2|STAR|PCGF2|KLF4|ZNF277|PDGFD	-1.8
C4	19	GO:0000271	polysaccharide biosynthetic process	-3.6	6.9	5.6	24155	79	265	6	2.3	0.91	3481|5507|8660|9653|79660|84752	IGF2|PPP1R3C|IRS2|HS2ST1|PPP1R3B|B3GNT9	-1.7
C4	19	GO:0032868	response to insulin	-3.6	3.7	4.7	24155	274	265	11	4.2	1.2	2308|3480|3481|3553|5166|5295|6770|8660|23433|57761|83667	FOXO1|IGF1R|IGF2|IL1B|PDK4|PIK3R1|STAR|IRS2|RHOQ|TRIB3|SESN2	-1.7
C4	19	GO:0035690	cellular response to drug	-3.6	3.2	4.5	24155	369	265	13	4.9	1.3	388|2308|3553|3709|4548|6770|7703|9181|9314|11179|64754|80310|114907	RHOB|FOXO1|IL1B|ITPR2|MTR|STAR|PCGF2|ARHGEF2|KLF4|ZNF277|SMYD3|PDGFD|FBXO32	-1.7
C4	19	GO:1901652	response to peptide	-3.6	2.8	4.3	24155	524	265	16	6	1.5	781|2308|3480|3481|3553|5166|5295|6770|8660|9181|9314|9518|22861|23433|57761|83667	CACNA2D1|FOXO1|IGF1R|IGF2|IL1B|PDK4|PIK3R1|STAR|IRS2|ARHGEF2|KLF4|GDF15|NLRP1|RHOQ|TRIB3|SESN2	-1.7
C4	19	GO:0019933	cAMP-mediated signaling	-3.6	4.4	4.9	24155	188	265	9	3.4	1.1	19|997|1902|5144|5732|5997|10267|11214|54331	ABCA1|CDC34|LPAR1|PDE4D|PTGER2|RGS2|RAMP1|AKAP13|GNG2	-1.7
C4	19	GO:0050769	positive regulation of neurogenesis	-3.6	2.9	4.4	24155	474	265	15	5.7	1.4	1523|1902|3553|3984|4124|5754|5997|6091|6498|6604|6770|9181|9373|23363|23613	CUX1|LPAR1|IL1B|LIMK1|MAN2A1|PTK7|RGS2|ROBO1|SKIL|SMARCD3|STAR|ARHGEF2|PLAA|OBSL1|ZMYND8	-1.7
C4	19	GO:2000677	regulation of transcription regulatory region DNA binding	-3.6	8.8	5.9	24155	52	265	5	1.9	0.84	1649|7291|9314|9464|55294	DDIT3|TWIST1|KLF4|HAND2|FBXW7	-1.7
C4	19	GO:0042368	vitamin D biosynthetic process	-3.6	23	8	24155	12	265	3	1.1	0.65	1593|3553|6615	CYP27A1|IL1B|SNAI1	-1.7
C4	19	GO:0030950	establishment or maintenance of actin cytoskeleton polarity	-3.6	23	8	24155	12	265	3	1.1	0.65	388|29984|54509	RHOB|RHOD|RHOF	-1.7
C4	19	GO:0000302	response to reactive oxygen species	-3.6	3.9	4.7	24155	233	265	10	3.8	1.2	100|388|2308|4548|6770|7703|9314|11179|80310|83667	ADA|RHOB|FOXO1|MTR|STAR|PCGF2|KLF4|ZNF277|PDGFD|SESN2	-1.7
C4	19	GO:0035025	positive regulation of Rho protein signal transduction	-3.6	13	6.6	24155	29	265	4	1.5	0.75	1902|6091|10161|11214	LPAR1|ROBO1|LPAR6|AKAP13	-1.7
C4	19	GO:0016999	antibiotic metabolic process	-3.6	4.8	5	24155	151	265	8	3	1.1	216|217|221|6770|6783|6817|7755|10007	ALDH1A1|ALDH2|ALDH3B1|STAR|SULT1E1|SULT1A1|ZNF205|GNPDA1	-1.7
C4	19	GO:0045214	sarcomere organization	-3.5	8.6	5.8	24155	53	265	5	1.9	0.84	1466|3856|3880|11214|23363	CSRP2|KRT8|KRT19|AKAP13|OBSL1	-1.7
C4	19	GO:0007507	heart development	-3.5	2.6	4.2	24155	588	265	17	6.4	1.5	2535|2548|2627|4211|5754|5997|6091|6604|6615|7291|8463|9464|10277|11214|23363|79659|285590	FZD2|GAA|GATA6|MEIS1|PTK7|RGS2|ROBO1|SMARCD3|SNAI1|TWIST1|TEAD2|HAND2|UBE4B|AKAP13|OBSL1|DYNC2H1|SH3PXD2B	-1.7
C4	19	GO:1901654	response to ketone	-3.5	4.3	4.8	24155	193	265	9	3.4	1.1	2308|2720|5732|6770|9314|10062|54331|64754|114907	FOXO1|GLB1|PTGER2|STAR|KLF4|NR1H3|GNG2|SMYD3|FBXO32	-1.7
C4	19	GO:0001933	negative regulation of protein phosphorylation	-3.5	3	4.3	24155	429	265	14	5.3	1.4	623|1028|1756|2308|3480|3553|5144|5997|7291|9314|11213|55885|57761|64754	BDKRB1|CDKN1C|DMD|FOXO1|IGF1R|IL1B|PDE4D|RGS2|TWIST1|KLF4|IRAK3|LMO3|TRIB3|SMYD3	-1.7
C4	19	GO:0071549	cellular response to dexamethasone stimulus	-3.5	12	6.4	24155	30	265	4	1.5	0.75	2308|6770|64754|114907	FOXO1|STAR|SMYD3|FBXO32	-1.7
C4	19	GO:0043392	negative regulation of DNA binding	-3.5	8.4	5.8	24155	54	265	5	1.9	0.84	1649|4188|9464|55294|58499	DDIT3|MDFI|HAND2|FBXW7|ZNF462	-1.7
C4	19	GO:0051402	neuron apoptotic process	-3.5	3.8	4.6	24155	239	265	10	3.8	1.2	16|997|1051|1649|6770|22861|23017|27242|28996|55294	AARS1|CDC34|CEBPB|DDIT3|STAR|NLRP1|FAIM2|TNFRSF21|HIPK2|FBXW7	-1.6
C4	19	GO:0097278	complement-dependent cytotoxicity	-3.5	21	7.6	24155	13	265	3	1.1	0.65	718|1604|5873	C3|CD55|RAB27A	-1.6
C4	19	GO:0048732	gland development	-3.5	2.9	4.3	24155	435	265	14	5.3	1.4	100|1028|1051|1628|2627|3481|4124|5087|6091|7052|7448|8660|9464|55294	ADA|CDKN1C|CEBPB|DBP|GATA6|IGF2|MAN2A1|PBX1|ROBO1|TGM2|VTN|IRS2|HAND2|FBXW7	-1.6
C4	21	GO:0043178	alcohol binding	-3.5	6.4	5.3	24155	85	265	6	2.3	0.91	19|3709|6646|6770|10062|114884	ABCA1|ITPR2|SOAT1|STAR|NR1H3|OSBPL10	-1.6
C4	19	GO:0071407	cellular response to organic cyclic compound	-3.5	2.7	4.2	24155	542	265	16	6	1.5	19|1051|2308|3553|3709|5144|6770|7025|8805|9314|10062|11214|54331|55885|64754|114907	ABCA1|CEBPB|FOXO1|IL1B|ITPR2|PDE4D|STAR|NR2F1|TRIM24|KLF4|NR1H3|AKAP13|GNG2|LMO3|SMYD3|FBXO32	-1.6
C4	19	GO:1905952	regulation of lipid localization	-3.5	4.6	4.8	24155	157	265	8	3	1.1	19|718|3553|4232|5360|8660|10062|55294	ABCA1|C3|IL1B|MEST|PLTP|IRS2|NR1H3|FBXW7	-1.6
C4	21	GO:0001227	DNA-binding transcription repressor activity, RNA polymerase II-specific	-3.4	3.8	4.6	24155	242	265	10	3.8	1.2	1051|2114|2308|4783|6498|6615|7025|7704|7755|57215	CEBPB|ETS2|FOXO1|NFIL3|SKIL|SNAI1|NR2F1|ZBTB16|ZNF205|THAP11	-1.6
C4	19	GO:0048562	embryonic organ morphogenesis	-3.4	3.5	4.5	24155	288	265	11	4.2	1.2	2535|3207|4188|4237|4920|5754|7291|7703|8463|9464|28996	FZD2|HOXA11|MDFI|MFAP2|ROR2|PTK7|TWIST1|PCGF2|TEAD2|HAND2|HIPK2	-1.6
C4	21	GO:0032934	sterol binding	-3.4	8.1	5.6	24155	56	265	5	1.9	0.84	19|6646|6770|10062|114884	ABCA1|SOAT1|STAR|NR1H3|OSBPL10	-1.6
C4	19	GO:0051896	regulation of protein kinase B signaling	-3.4	3.7	4.5	24155	244	265	10	3.8	1.2	1649|2152|2159|3480|3481|5295|8660|9314|9518|57761	DDIT3|F3|F10|IGF1R|IGF2|PIK3R1|IRS2|KLF4|GDF15|TRIB3	-1.6
C4	19	GO:0019932	second-messenger-mediated signaling	-3.4	2.9	4.2	24155	440	265	14	5.3	1.4	19|100|481|997|1756|1902|3709|5144|5732|5997|10267|11214|29995|54331	ABCA1|ADA|ATP1B1|CDC34|DMD|LPAR1|ITPR2|PDE4D|PTGER2|RGS2|RAMP1|AKAP13|LMCD1|GNG2	-1.6
C4	19	GO:0043410	positive regulation of MAPK cascade	-3.4	2.7	4.1	24155	548	265	16	6	1.5	1000|1902|3480|3481|3553|4216|4920|6091|9464|9518|10912|11214|23043|28996|55294|80310	CDH2|LPAR1|IGF1R|IGF2|IL1B|MAP3K4|ROR2|ROBO1|HAND2|GDF15|GADD45G|AKAP13|TNIK|HIPK2|FBXW7|PDGFD	-1.6
C4	19	GO:0032970	regulation of actin filament-based process	-3.4	3	4.3	24155	389	265	13	4.9	1.3	388|1902|3984|5144|5295|10630|11214|23433|29984|54509|58480|128272|285590	RHOB|LPAR1|LIMK1|PDE4D|PIK3R1|PDPN|AKAP13|RHOQ|RHOD|RHOF|RHOU|ARHGEF19|SH3PXD2B	-1.6
C4	19	GO:1900745	positive regulation of p38MAPK cascade	-3.4	11	6.2	24155	32	265	4	1.5	0.75	3553|4216|9464|10912	IL1B|MAP3K4|HAND2|GADD45G	-1.6
C4	19	GO:0008210	estrogen metabolic process	-3.4	11	6.2	24155	32	265	4	1.5	0.75	6770|6783|6817|51171	STAR|SULT1E1|SULT1A1|HSD17B14	-1.6
C4	19	GO:0061572	actin filament bundle organization	-3.4	4.6	4.8	24155	160	265	8	3	1.1	388|1902|3984|5295|29984|54509|285590|359845	RHOB|LPAR1|LIMK1|PIK3R1|RHOD|RHOF|SH3PXD2B|RFLNB	-1.6
C4	19	GO:0043500	muscle adaptation	-3.4	5.2	4.9	24155	122	265	7	2.6	0.99	2308|2627|3553|5997|9314|9464|29995	FOXO1|GATA6|IL1B|RGS2|KLF4|HAND2|LMCD1	-1.6
C4	19	GO:0017001	antibiotic catabolic process	-3.4	7.9	5.5	24155	58	265	5	1.9	0.84	217|221|6783|6817|10007	ALDH2|ALDH3B1|SULT1E1|SULT1A1|GNPDA1	-1.6
C4	19	GO:0071385	cellular response to glucocorticoid stimulus	-3.4	7.9	5.5	24155	58	265	5	1.9	0.84	2308|6770|11214|64754|114907	FOXO1|STAR|AKAP13|SMYD3|FBXO32	-1.6
C4	19	GO:0010720	positive regulation of cell development	-3.4	2.6	4.1	24155	553	265	16	6	1.5	1523|1902|3207|3553|3984|4124|5754|5997|6091|6498|6604|6770|9181|9373|23363|23613	CUX1|LPAR1|HOXA11|IL1B|LIMK1|MAN2A1|PTK7|RGS2|ROBO1|SKIL|SMARCD3|STAR|ARHGEF2|PLAA|OBSL1|ZMYND8	-1.6
C4	19	GO:0042180	cellular ketone metabolic process	-3.4	3.7	4.5	24155	248	265	10	3.8	1.2	3553|5166|5711|6770|7291|8660|10062|56997|57761|79934	IL1B|PDK4|PSMD5|STAR|TWIST1|IRS2|NR1H3|COQ8A|TRIB3|COQ8B	-1.6
C4	19	GO:0002446	neutrophil mediated immunity	-3.3	2.7	4.1	24155	500	265	15	5.7	1.4	221|718|929|1604|2548|2717|2720|4048|4758|5873|10043|25797|51135|54509|93100	ALDH3B1|C3|CD14|CD55|GAA|GLA|GLB1|LTA4H|NEU1|RAB27A|TOM1|QPCT|IRAK4|RHOF|NAPRT	-1.6
C4	19	GO:0030326	embryonic limb morphogenesis	-3.3	5.1	4.8	24155	125	265	7	2.6	0.99	3207|4920|5087|7291|7704|9464|79659	HOXA11|ROR2|PBX1|TWIST1|ZBTB16|HAND2|DYNC2H1	-1.5
C4	19	GO:0035113	embryonic appendage morphogenesis	-3.3	5.1	4.8	24155	125	265	7	2.6	0.99	3207|4920|5087|7291|7704|9464|79659	HOXA11|ROR2|PBX1|TWIST1|ZBTB16|HAND2|DYNC2H1	-1.5
C4	19	GO:0051604	protein maturation	-3.3	3	4.2	24155	399	265	13	4.9	1.3	718|834|1604|2152|3426|3553|7448|7850|9718|23761|51218|64788|79659	C3|CASP1|CD55|F3|CFI|IL1B|VTN|IL1R2|ECE2|PISD|GLRX5|LMF1|DYNC2H1	-1.5
C4	19	GO:0060795	cell fate commitment involved in formation of primary germ layer	-3.3	11	6	24155	34	265	4	1.5	0.75	2114|2627|3207|9314	ETS2|GATA6|HOXA11|KLF4	-1.5
C4	21	GO:0046982	protein heterodimerization activity	-3.3	2.7	4.1	24155	506	265	15	5.7	1.4	1051|1052|1649|3984|4211|5087|5295|7291|8334|8463|9464|10325|11213|51616|92815	CEBPB|CEBPD|DDIT3|LIMK1|MEIS1|PBX1|PIK3R1|TWIST1|H2AC6|TEAD2|HAND2|RRAGB|IRAK3|TAF9B|H2AW	-1.5
C4	19	GO:0031400	negative regulation of protein modification process	-3.3	2.5	4	24155	618	265	17	6.4	1.5	623|1028|1756|2308|3480|3553|3984|5144|5997|7291|9314|9373|11213|55885|57761|64754|135112	BDKRB1|CDKN1C|DMD|FOXO1|IGF1R|IL1B|LIMK1|PDE4D|RGS2|TWIST1|KLF4|PLAA|IRAK3|LMO3|TRIB3|SMYD3|NCOA7	-1.5
C4	21	GO:0004029	aldehyde dehydrogenase (NAD) activity	-3.3	18	7	24155	15	265	3	1.1	0.65	216|217|221	ALDH1A1|ALDH2|ALDH3B1	-1.5
C4	19	GO:0071384	cellular response to corticosteroid stimulus	-3.3	7.5	5.3	24155	61	265	5	1.9	0.84	2308|6770|11214|64754|114907	FOXO1|STAR|AKAP13|SMYD3|FBXO32	-1.5
C4	19	GO:0042733	embryonic digit morphogenesis	-3.3	7.5	5.3	24155	61	265	5	1.9	0.84	3207|4920|7291|7704|9464	HOXA11|ROR2|TWIST1|ZBTB16|HAND2	-1.5
C4	19	GO:0048645	animal organ formation	-3.3	7.5	5.3	24155	61	265	5	1.9	0.84	2627|3207|6091|6604|9464	GATA6|HOXA11|ROBO1|SMARCD3|HAND2	-1.5
C4	19	GO:1905114	cell surface receptor signaling pathway involved in cell-cell signaling	-3.2	2.5	3.9	24155	625	265	17	6.4	1.5	718|1000|1649|2308|2535|4188|4920|5711|5754|7091|9314|10082|23043|23613|54331|79960|128272	C3|CDH2|DDIT3|FOXO1|FZD2|MDFI|ROR2|PSMD5|PTK7|TLE4|KLF4|GPC6|TNIK|ZMYND8|GNG2|JADE1|ARHGEF19	-1.5
C4	19	GO:0090257	regulation of muscle system process	-3.2	3.5	4.3	24155	259	265	10	3.8	1.2	100|481|1756|2308|5144|5997|9314|9464|29995|114907	ADA|ATP1B1|DMD|FOXO1|PDE4D|RGS2|KLF4|HAND2|LMCD1|FBXO32	-1.5
C4	21	GO:0005496	steroid binding	-3.2	5.8	4.9	24155	95	265	6	2.3	0.91	19|6646|6770|6783|10062|114884	ABCA1|SOAT1|STAR|SULT1E1|NR1H3|OSBPL10	-1.4
C4	19	GO:0043406	positive regulation of MAP kinase activity	-3.2	3.5	4.3	24155	260	265	10	3.8	1.2	1902|3553|4216|4920|6091|9518|10912|11214|23043|80310	LPAR1|IL1B|MAP3K4|ROR2|ROBO1|GDF15|GADD45G|AKAP13|TNIK|PDGFD	-1.4
C4	19	GO:0055119	relaxation of cardiac muscle	-3.2	17	6.8	24155	16	265	3	1.1	0.65	481|5144|5997	ATP1B1|PDE4D|RGS2	-1.4
C4	19	GO:0010875	positive regulation of cholesterol efflux	-3.2	17	6.8	24155	16	265	3	1.1	0.65	19|5360|10062	ABCA1|PLTP|NR1H3	-1.4
C4	19	GO:0086103	G protein-coupled receptor signaling pathway involved in heart process	-3.2	17	6.8	24155	16	265	3	1.1	0.65	5144|5997|11214	PDE4D|RGS2|AKAP13	-1.4
C4	19	GO:0030952	establishment or maintenance of cytoskeleton polarity	-3.2	17	6.8	24155	16	265	3	1.1	0.65	388|29984|54509	RHOB|RHOD|RHOF	-1.4
C4	19	GO:0019935	cyclic-nucleotide-mediated signaling	-3.2	3.8	4.4	24155	216	265	9	3.4	1.1	19|997|1902|5144|5732|5997|10267|11214|54331	ABCA1|CDC34|LPAR1|PDE4D|PTGER2|RGS2|RAMP1|AKAP13|GNG2	-1.4
C4	19	GO:0019217	regulation of fatty acid metabolic process	-3.2	5.7	4.9	24155	96	265	6	2.3	0.91	3553|5166|7291|8660|10062|57761	IL1B|PDK4|TWIST1|IRS2|NR1H3|TRIB3	-1.4
C4	19	GO:0055002	striated muscle cell development	-3.2	4.2	4.5	24155	173	265	8	3	1.1	1466|1756|3856|3880|5997|11214|23363|64754	CSRP2|DMD|KRT8|KRT19|RGS2|AKAP13|OBSL1|SMYD3	-1.4
C4	19	GO:0045600	positive regulation of fat cell differentiation	-3.2	7.1	5.2	24155	64	265	5	1.9	0.84	1051|6783|7704|55885|285590	CEBPB|SULT1E1|ZBTB16|LMO3|SH3PXD2B	-1.4
C4	19	GO:0046579	positive regulation of Ras protein signal transduction	-3.2	7.1	5.2	24155	64	265	5	1.9	0.84	1902|6091|8660|10161|11214	LPAR1|ROBO1|IRS2|LPAR6|AKAP13	-1.4
C4	21	GO:0008047	enzyme activator activity	-3.2	2.6	3.9	24155	522	265	15	5.7	1.4	216|481|834|1123|3481|5997|9373|10040|10144|22861|23216|57569|125058|128272|285590	ALDH1A1|ATP1B1|CASP1|CHN1|IGF2|RGS2|PLAA|TOM1L1|FAM13A|NLRP1|TBC1D1|ARHGAP20|TBC1D16|ARHGEF19|SH3PXD2B	-1.4
C4	19	GO:0016055	Wnt signaling pathway	-3.2	2.6	3.9	24155	522	265	15	5.7	1.4	1000|1649|2308|2535|4188|4920|5711|5754|7091|9314|10082|23043|54331|79960|128272	CDH2|DDIT3|FOXO1|FZD2|MDFI|ROR2|PSMD5|PTK7|TLE4|KLF4|GPC6|TNIK|GNG2|JADE1|ARHGEF19	-1.4
C4	19	GO:0045923	positive regulation of fatty acid metabolic process	-3.2	9.9	5.7	24155	37	265	4	1.5	0.75	3553|7291|8660|10062	IL1B|TWIST1|IRS2|NR1H3	-1.4
C4	19	GO:0120162	positive regulation of cold-induced thermogenesis	-3.2	5.6	4.8	24155	97	265	6	2.3	0.91	1051|1376|2180|3480|4237|10912	CEBPB|CPT2|ACSL1|IGF1R|MFAP2|GADD45G	-1.4
C4	19	GO:0198738	cell-cell signaling by wnt	-3.1	2.6	3.9	24155	524	265	15	5.7	1.4	1000|1649|2308|2535|4188|4920|5711|5754|7091|9314|10082|23043|54331|79960|128272	CDH2|DDIT3|FOXO1|FZD2|MDFI|ROR2|PSMD5|PTK7|TLE4|KLF4|GPC6|TNIK|GNG2|JADE1|ARHGEF19	-1.4
C4	19	GO:0009952	anterior/posterior pattern specification	-3.1	3.7	4.3	24155	219	265	9	3.4	1.1	1649|2114|3207|4920|5087|5090|7703|7704|28996	DDIT3|ETS2|HOXA11|ROR2|PBX1|PBX3|PCGF2|ZBTB16|HIPK2	-1.4
C4	19	GO:0007498	mesoderm development	-3.1	4.7	4.6	24155	135	265	7	2.6	0.99	2114|3207|4232|6398|6615|8463|9314	ETS2|HOXA11|MEST|SECTM1|SNAI1|TEAD2|KLF4	-1.4
C4	19	GO:0006766	vitamin metabolic process	-3.1	4.7	4.6	24155	135	265	7	2.6	0.99	1593|3553|4548|5091|5360|6615|29968	CYP27A1|IL1B|MTR|PC|PLTP|SNAI1|PSAT1	-1.4
C4	19	GO:0001889	liver development	-3.1	4.7	4.6	24155	135	265	7	2.6	0.99	100|1051|1628|2627|4124|7448|55294	ADA|CEBPB|DBP|GATA6|MAN2A1|VTN|FBXW7	-1.4
C4	19	GO:0006091	generation of precursor metabolites and energy	-3.1	2.6	3.9	24155	526	265	15	5.7	1.4	216|217|1355|2548|2936|3481|4199|5213|5507|8660|10007|10165|51218|79660|84273	ALDH1A1|ALDH2|COX15|GAA|GSR|IGF2|ME1|PFKM|PPP1R3C|IRS2|GNPDA1|SLC25A13|GLRX5|PPP1R3B|NOA1	-1.4
C4	19	GO:0045786	negative regulation of cell cycle	-3.1	2.4	3.8	24155	642	265	17	6.4	1.5	388|1028|1649|2627|5711|6196|6498|7703|8563|9314|10040|10325|10769|51147|55294|64061|79960	RHOB|CDKN1C|DDIT3|GATA6|PSMD5|RPS6KA2|SKIL|PCGF2|THOC5|KLF4|TOM1L1|RRAGB|PLK2|ING4|FBXW7|TSPYL2|JADE1	-1.4
C4	19	GO:0070301	cellular response to hydrogen peroxide	-3.1	5.5	4.8	24155	99	265	6	2.3	0.91	388|2308|7703|9314|11179|80310	RHOB|FOXO1|PCGF2|KLF4|ZNF277|PDGFD	-1.4
C4	19	GO:0060048	cardiac muscle contraction	-3.1	4.7	4.5	24155	137	265	7	2.6	0.99	481|781|1756|2548|5144|5997|23704	ATP1B1|CACNA2D1|DMD|GAA|PDE4D|RGS2|KCNE4	-1.4
C4	19	GO:0045936	negative regulation of phosphate metabolic process	-3.1	2.5	3.8	24155	586	265	16	6	1.5	623|1028|1756|2308|3480|3553|5144|5997|7291|8660|9314|11213|55885|57761|64754|83987	BDKRB1|CDKN1C|DMD|FOXO1|IGF1R|IL1B|PDE4D|RGS2|TWIST1|IRS2|KLF4|IRAK3|LMO3|TRIB3|SMYD3|CCDC8	-1.4
C4	19	GO:0007249	I-kappaB kinase/NF-kappaB signaling	-3.1	3.4	4.1	24155	269	265	10	3.8	1.2	834|929|1902|3553|6398|7052|10769|11214|51135|142678	CASP1|CD14|LPAR1|IL1B|SECTM1|TGM2|PLK2|AKAP13|IRAK4|MIB2	-1.4
C4	19	GO:0010563	negative regulation of phosphorus metabolic process	-3.1	2.5	3.8	24155	587	265	16	6	1.5	623|1028|1756|2308|3480|3553|5144|5997|7291|8660|9314|11213|55885|57761|64754|83987	BDKRB1|CDKN1C|DMD|FOXO1|IGF1R|IL1B|PDE4D|RGS2|TWIST1|IRS2|KLF4|IRAK3|LMO3|TRIB3|SMYD3|CCDC8	-1.4
C4	19	GO:0061008	hepaticobiliary system development	-3.1	4.6	4.5	24155	138	265	7	2.6	0.99	100|1051|1628|2627|4124|7448|55294	ADA|CEBPB|DBP|GATA6|MAN2A1|VTN|FBXW7	-1.4
C4	19	GO:0007204	positive regulation of cytosolic calcium ion concentration	-3.1	3.1	4.1	24155	319	265	11	4.2	1.2	623|781|1604|1649|1756|1902|3709|5144|5732|7052|10161	BDKRB1|CACNA2D1|CD55|DDIT3|DMD|LPAR1|ITPR2|PDE4D|PTGER2|TGM2|LPAR6	-1.4
C4	19	GO:0045860	positive regulation of protein kinase activity	-3.1	2.6	3.8	24155	534	265	15	5.7	1.4	894|1902|2180|3481|3553|4216|4920|6091|9518|10040|10912|11214|23043|55294|80310	CCND2|LPAR1|ACSL1|IGF2|IL1B|MAP3K4|ROR2|ROBO1|GDF15|TOM1L1|GADD45G|AKAP13|TNIK|FBXW7|PDGFD	-1.3
C4	19	GO:0051493	regulation of cytoskeleton organization	-3.1	2.6	3.8	24155	534	265	15	5.7	1.4	388|1902|3984|5295|9181|10769|11214|23433|25999|29984|54509|58480|80321|128272|285590	RHOB|LPAR1|LIMK1|PIK3R1|ARHGEF2|PLK2|AKAP13|RHOQ|CLIP3|RHOD|RHOF|RHOU|CEP70|ARHGEF19|SH3PXD2B	-1.3
C4	19	GO:0006790	sulfur compound metabolic process	-3	2.9	4	24155	372	265	12	4.5	1.3	642|2180|2720|2936|4548|5091|5166|6783|6817|7263|11019|56548	BLMH|ACSL1|GLB1|GSR|MTR|PC|PDK4|SULT1E1|SULT1A1|TST|LIAS|CHST7	-1.3
C4	19	GO:0010565	regulation of cellular ketone metabolic process	-3	4	4.3	24155	181	265	8	3	1.1	3553|5166|5711|6770|7291|8660|10062|57761	IL1B|PDK4|PSMD5|STAR|TWIST1|IRS2|NR1H3|TRIB3	-1.3
C4	19	GO:0046323	glucose import	-3	6.7	5	24155	68	265	5	1.9	0.84	5295|6253|8660|23433|83667	PIK3R1|RTN2|IRS2|RHOQ|SESN2	-1.3
C4	19	GO:0051347	positive regulation of transferase activity	-3	2.4	3.8	24155	651	265	17	6.4	1.5	894|1902|2180|3481|3553|4216|4920|6091|9314|9518|10040|10912|11214|23043|55294|57761|80310	CCND2|LPAR1|ACSL1|IGF2|IL1B|MAP3K4|ROR2|ROBO1|KLF4|GDF15|TOM1L1|GADD45G|AKAP13|TNIK|FBXW7|TRIB3|PDGFD	-1.3
C4	19	GO:0051345	positive regulation of hydrolase activity	-3	2.2	3.7	24155	771	265	19	7.2	1.6	216|481|834|1123|1902|2152|3306|5997|6091|9373|10062|10144|22861|23216|57569|64788|84168|125058|128272	ALDH1A1|ATP1B1|CASP1|CHN1|LPAR1|F3|HSPA2|RGS2|ROBO1|PLAA|NR1H3|FAM13A|NLRP1|TBC1D1|ARHGAP20|LMF1|ANTXR1|TBC1D16|ARHGEF19	-1.3
C4	19	GO:0051098	regulation of binding	-3	2.9	4	24155	374	265	12	4.5	1.3	1649|4188|6604|7291|7448|9314|9464|10769|28996|55294|57761|58499	DDIT3|MDFI|SMARCD3|TWIST1|VTN|KLF4|HAND2|PLK2|HIPK2|FBXW7|TRIB3|ZNF462	-1.3
C4	19	GO:0071375	cellular response to peptide hormone stimulus	-3	3.1	4	24155	323	265	11	4.2	1.2	2308|3480|3481|3553|5166|5295|6770|8660|9518|23433|57761	FOXO1|IGF1R|IGF2|IL1B|PDK4|PIK3R1|STAR|IRS2|GDF15|RHOQ|TRIB3	-1.3
C4	19	GO:0010878	cholesterol storage	-3	15	6.3	24155	18	265	3	1.1	0.65	19|6646|10062	ABCA1|SOAT1|NR1H3	-1.3
C4	19	GO:0002902	regulation of B cell apoptotic process	-3	15	6.3	24155	18	265	3	1.1	0.65	100|8660|96459	ADA|IRS2|FNIP1	-1.3
C4	19	GO:0071548	response to dexamethasone	-3	9.1	5.4	24155	40	265	4	1.5	0.75	2308|6770|64754|114907	FOXO1|STAR|SMYD3|FBXO32	-1.3
C4	19	GO:0090207	regulation of triglyceride metabolic process	-3	9.1	5.4	24155	40	265	4	1.5	0.75	718|10062|55294|64788	C3|NR1H3|FBXW7|LMF1	-1.3
C4	19	GO:0035023	regulation of Rho protein signal transduction	-3	4.5	4.4	24155	141	265	7	2.6	0.99	19|1902|6091|9181|10161|11214|128272	ABCA1|LPAR1|ROBO1|ARHGEF2|LPAR6|AKAP13|ARHGEF19	-1.3
C4	19	GO:0070227	lymphocyte apoptotic process	-3	6.6	4.9	24155	69	265	5	1.9	0.84	100|1831|8660|27242|96459	ADA|TSC22D3|IRS2|TNFRSF21|FNIP1	-1.3
C4	19	GO:0061448	connective tissue development	-3	3.3	4.1	24155	275	265	10	3.8	1.2	3207|3696|4920|6615|7704|9149|9464|80310|285590|359845	HOXA11|ITGB8|ROR2|SNAI1|ZBTB16|DYRK1B|HAND2|PDGFD|SH3PXD2B|RFLNB	-1.3
C4	19	GO:0042737	drug catabolic process	-3	4.5	4.4	24155	142	265	7	2.6	0.99	100|217|221|6783|6817|10007|23475	ADA|ALDH2|ALDH3B1|SULT1E1|SULT1A1|GNPDA1|QPRT	-1.3
C4	19	GO:0051962	positive regulation of nervous system development	-3	2.5	3.8	24155	541	265	15	5.7	1.4	1523|1902|3553|3984|4124|5754|5997|6091|6498|6604|6770|9181|9373|23363|23613	CUX1|LPAR1|IL1B|LIMK1|MAN2A1|PTK7|RGS2|ROBO1|SKIL|SMARCD3|STAR|ARHGEF2|PLAA|OBSL1|ZMYND8	-1.3
C4	19	GO:0051188	cofactor biosynthetic process	-3	3.1	4	24155	326	265	11	4.2	1.2	1355|2180|5166|5213|7755|11019|23475|29968|56997|79934|93100	COX15|ACSL1|PDK4|PFKM|ZNF205|LIAS|QPRT|PSAT1|COQ8A|COQ8B|NAPRT	-1.3
C4	19	GO:0043312	neutrophil degranulation	-3	2.6	3.8	24155	486	265	14	5.3	1.4	221|718|929|1604|2548|2717|2720|4048|4758|5873|10043|25797|54509|93100	ALDH3B1|C3|CD14|CD55|GAA|GLA|GLB1|LTA4H|NEU1|RAB27A|TOM1|QPCT|RHOF|NAPRT	-1.3
C4	19	GO:0046677	response to antibiotic	-3	3.1	4	24155	328	265	11	4.2	1.2	100|388|929|2308|3709|5997|6770|7703|9314|11179|80310	ADA|RHOB|CD14|FOXO1|ITPR2|RGS2|STAR|PCGF2|KLF4|ZNF277|PDGFD	-1.3
C4	19	GO:0006641	triglyceride metabolic process	-3	5.2	4.6	24155	105	265	6	2.3	0.91	718|2180|2710|10062|55294|64788	C3|ACSL1|GK|NR1H3|FBXW7|LMF1	-1.3
C4	19	GO:0055001	muscle cell development	-3	3.9	4.2	24155	186	265	8	3	1.1	1466|1756|3856|3880|5997|11214|23363|64754	CSRP2|DMD|KRT8|KRT19|RGS2|AKAP13|OBSL1|SMYD3	-1.3
C4	19	GO:0002283	neutrophil activation involved in immune response	-3	2.6	3.8	24155	489	265	14	5.3	1.4	221|718|929|1604|2548|2717|2720|4048|4758|5873|10043|25797|54509|93100	ALDH3B1|C3|CD14|CD55|GAA|GLA|GLB1|LTA4H|NEU1|RAB27A|TOM1|QPCT|RHOF|NAPRT	-1.3
C4	19	GO:0007169	transmembrane receptor protein tyrosine kinase signaling pathway	-3	2.3	3.7	24155	722	265	18	6.8	1.5	924|1123|1287|2152|2308|3480|3481|3553|4920|5166|5295|6091|7448|8660|9518|23433|55294|80310	CD7|CHN1|COL4A5|F3|FOXO1|IGF1R|IGF2|IL1B|ROR2|PDK4|PIK3R1|ROBO1|VTN|IRS2|GDF15|RHOQ|FBXW7|PDGFD	-1.3
C4	19	GO:0051057	positive regulation of small GTPase mediated signal transduction	-3	6.4	4.8	24155	71	265	5	1.9	0.84	1902|6091|8660|10161|11214	LPAR1|ROBO1|IRS2|LPAR6|AKAP13	-1.3
C4	33	CORUM:6643	SAGA complex, GCN5-linked	-3	14	6.2	24155	19	265	3	1.1	0.65	100|51616|112869	ADA|TAF9B|SGF29	-1.3
C4	19	GO:0006337	nucleosome disassembly	-3	14	6.2	24155	19	265	3	1.1	0.65	6603|6604|92815	SMARCD2|SMARCD3|H2AW	-1.3
C4	19	GO:0016485	protein processing	-3	3	3.9	24155	330	265	11	4.2	1.2	718|834|1604|2152|3426|3553|7448|7850|9718|23761|79659	C3|CASP1|CD55|F3|CFI|IL1B|VTN|IL1R2|ECE2|PISD|DYNC2H1	-1.3
C4	19	GO:0003300	cardiac muscle hypertrophy	-2.9	5.2	4.5	24155	106	265	6	2.3	0.91	2308|2627|5997|9464|11214|29995	FOXO1|GATA6|RGS2|HAND2|AKAP13|LMCD1	-1.3
C4	19	GO:0010976	positive regulation of neuron projection development	-2.9	3.2	4	24155	281	265	10	3.8	1.2	1523|1902|3984|5754|5997|6091|6498|9373|23363|23613	CUX1|LPAR1|LIMK1|PTK7|RGS2|ROBO1|SKIL|PLAA|OBSL1|ZMYND8	-1.3
C4	19	GO:0008202	steroid metabolic process	-2.9	3	3.9	24155	331	265	11	4.2	1.2	19|1593|3553|5087|6615|6646|6770|6783|6817|51171|64788	ABCA1|CYP27A1|IL1B|PBX1|SNAI1|SOAT1|STAR|SULT1E1|SULT1A1|HSD17B14|LMF1	-1.3
C4	19	GO:0007423	sensory organ development	-2.9	2.5	3.7	24155	548	265	15	5.7	1.4	1028|1052|2535|4124|4211|4237|4920|5754|6498|6604|7291|9314|9464|28996|285590	CDKN1C|CEBPD|FZD2|MAN2A1|MEIS1|MFAP2|ROR2|PTK7|SKIL|SMARCD3|TWIST1|KLF4|HAND2|HIPK2|SH3PXD2B	-1.3
C4	19	GO:0031346	positive regulation of cell projection organization	-2.9	2.9	3.9	24155	383	265	12	4.5	1.3	1523|1902|3984|5754|5997|6091|6498|9373|23363|23433|23613|54874	CUX1|LPAR1|LIMK1|PTK7|RGS2|ROBO1|SKIL|PLAA|OBSL1|RHOQ|ZMYND8|FNBP1L	-1.3
C4	19	GO:0097305	response to alcohol	-2.9	3.5	4.1	24155	234	265	9	3.4	1.1	19|929|2720|3709|5732|5997|6770|9314|54331	ABCA1|CD14|GLB1|ITPR2|PTGER2|RGS2|STAR|KLF4|GNG2	-1.3
C4	19	GO:0030330	DNA damage response, signal transduction by p53 class mediator	-2.9	5.1	4.5	24155	107	265	6	2.3	0.91	6615|7291|10769|28996|51147|83667	SNAI1|TWIST1|PLK2|HIPK2|ING4|SESN2	-1.3
C4	19	GO:0043502	regulation of muscle adaptation	-2.9	5.1	4.5	24155	107	265	6	2.3	0.91	2308|5997|9314|9464|29995|114907	FOXO1|RGS2|KLF4|HAND2|LMCD1|FBXO32	-1.3
C4	19	GO:0010564	regulation of cell cycle process	-2.9	2.2	3.6	24155	789	265	19	7.2	1.6	894|1028|2627|3306|3481|3553|5087|5711|6604|7703|9314|10040|10769|23363|55294|58490|79960|80321|83987	CCND2|CDKN1C|GATA6|HSPA2|IGF2|IL1B|PBX1|PSMD5|SMARCD3|PCGF2|KLF4|TOM1L1|PLK2|OBSL1|FBXW7|RPRD1B|JADE1|CEP70|CCDC8	-1.3
C4	19	GO:0016042	lipid catabolic process	-2.9	3	3.9	24155	334	265	11	4.2	1.2	1376|1593|2717|3553|4758|6783|7291|8660|51171|83667|113026	CPT2|CYP27A1|GLA|IL1B|NEU1|SULT1E1|TWIST1|IRS2|HSD17B14|SESN2|PLCD3	-1.3
C4	19	GO:0060071	Wnt signaling pathway, planar cell polarity pathway	-2.9	5.1	4.5	24155	108	265	6	2.3	0.91	2535|4920|5711|5754|10082|128272	FZD2|ROR2|PSMD5|PTK7|GPC6|ARHGEF19	-1.3
C4	19	GO:0006775	fat-soluble vitamin metabolic process	-2.9	8.5	5.2	24155	43	265	4	1.5	0.75	1593|3553|5360|6615	CYP27A1|IL1B|PLTP|SNAI1	-1.2
C4	19	GO:0030239	myofibril assembly	-2.9	6.2	4.7	24155	73	265	5	1.9	0.84	1466|3856|3880|11214|23363	CSRP2|KRT8|KRT19|AKAP13|OBSL1	-1.2
C4	19	GO:0032984	protein-containing complex disassembly	-2.9	3	3.9	24155	335	265	11	4.2	1.2	2535|3480|6603|6604|9181|11213|23107|23710|51263|63894|92815	FZD2|IGF1R|SMARCD2|SMARCD3|ARHGEF2|IRAK3|MRPS27|GABARAPL1|MRPL30|VIPAS39|H2AW	-1.2
C4	19	GO:0035108	limb morphogenesis	-2.9	4.3	4.3	24155	148	265	7	2.6	0.99	3207|4920|5087|7291|7704|9464|79659	HOXA11|ROR2|PBX1|TWIST1|ZBTB16|HAND2|DYNC2H1	-1.2
C4	19	GO:0035107	appendage morphogenesis	-2.9	4.3	4.3	24155	148	265	7	2.6	0.99	3207|4920|5087|7291|7704|9464|79659	HOXA11|ROR2|PBX1|TWIST1|ZBTB16|HAND2|DYNC2H1	-1.2
C4	19	GO:0002444	myeloid leukocyte mediated immunity	-2.9	2.5	3.7	24155	554	265	15	5.7	1.4	221|718|929|1604|2548|2717|2720|4048|4758|5873|10043|25797|51135|54509|93100	ALDH3B1|C3|CD14|CD55|GAA|GLA|GLB1|LTA4H|NEU1|RAB27A|TOM1|QPCT|IRAK4|RHOF|NAPRT	-1.2
C4	19	GO:0043122	regulation of I-kappaB kinase/NF-kappaB signaling	-2.9	3.5	4	24155	237	265	9	3.4	1.1	834|1902|3553|6398|7052|10769|11214|51135|142678	CASP1|LPAR1|IL1B|SECTM1|TGM2|PLK2|AKAP13|IRAK4|MIB2	-1.2
C4	19	GO:0014897	striated muscle hypertrophy	-2.9	5	4.4	24155	109	265	6	2.3	0.91	2308|2627|5997|9464|11214|29995	FOXO1|GATA6|RGS2|HAND2|AKAP13|LMCD1	-1.2
C4	19	GO:0042119	neutrophil activation	-2.9	2.6	3.7	24155	499	265	14	5.3	1.4	221|718|929|1604|2548|2717|2720|4048|4758|5873|10043|25797|54509|93100	ALDH3B1|C3|CD14|CD55|GAA|GLA|GLB1|LTA4H|NEU1|RAB27A|TOM1|QPCT|RHOF|NAPRT	-1.2
C4	19	GO:0031667	response to nutrient levels	-2.9	2.6	3.7	24155	499	265	14	5.3	1.4	19|100|1649|2180|2308|3553|5166|6770|8805|9518|10325|23710|83667|96459	ABCA1|ADA|DDIT3|ACSL1|FOXO1|IL1B|PDK4|STAR|TRIM24|GDF15|RRAGB|GABARAPL1|SESN2|FNIP1	-1.2
C4	21	GO:0003714	transcription corepressor activity	-2.9	3.4	4	24155	238	265	9	3.4	1.1	1649|4783|7091|23613|28996|29995|51616|57326|57761	DDIT3|NFIL3|TLE4|ZMYND8|HIPK2|LMCD1|TAF9B|PBXIP1|TRIB3	-1.2
C4	19	GO:0005977	glycogen metabolic process	-2.9	6.2	4.7	24155	74	265	5	1.9	0.84	2548|3481|5507|8660|79660	GAA|IGF2|PPP1R3C|IRS2|PPP1R3B	-1.2
C4	21	GO:0015026	coreceptor activity	-2.9	8.3	5.1	24155	44	265	4	1.5	0.75	4920|5754|10082|10267	ROR2|PTK7|GPC6|RAMP1	-1.2
C4	19	GO:0090175	regulation of establishment of planar polarity	-2.9	5	4.4	24155	110	265	6	2.3	0.91	2535|4920|5711|5754|10082|128272	FZD2|ROR2|PSMD5|PTK7|GPC6|ARHGEF19	-1.2
C4	19	GO:0035567	non-canonical Wnt signaling pathway	-2.9	4.3	4.2	24155	150	265	7	2.6	0.99	2535|4920|5711|5754|10082|54331|128272	FZD2|ROR2|PSMD5|PTK7|GPC6|GNG2|ARHGEF19	-1.2
C4	19	GO:0008360	regulation of cell shape	-2.9	4.3	4.2	24155	150	265	7	2.6	0.99	388|1902|10630|23433|29984|54509|58480	RHOB|LPAR1|PDPN|RHOQ|RHOD|RHOF|RHOU	-1.2
C4	19	GO:0051403	stress-activated MAPK cascade	-2.9	3.2	3.9	24155	288	265	10	3.8	1.2	2308|3480|3553|4216|4920|9464|10912|23043|28996|51135	FOXO1|IGF1R|IL1B|MAP3K4|ROR2|HAND2|GADD45G|TNIK|HIPK2|IRAK4	-1.2
C4	19	GO:0019221	cytokine-mediated signaling pathway	-2.9	2.2	3.5	24155	798	265	19	7.2	1.6	834|1052|2152|2180|2308|3553|3856|3875|5295|5711|6091|7291|7850|8660|10062|11213|25999|51135|58480	CASP1|CEBPD|F3|ACSL1|FOXO1|IL1B|KRT8|KRT18|PIK3R1|PSMD5|ROBO1|TWIST1|IL1R2|IRS2|NR1H3|IRAK3|CLIP3|IRAK4|RHOU	-1.2
C4	19	GO:0032872	regulation of stress-activated MAPK cascade	-2.9	3.4	4	24155	240	265	9	3.4	1.1	2308|3480|3553|4216|4920|9464|10912|23043|28996	FOXO1|IGF1R|IL1B|MAP3K4|ROR2|HAND2|GADD45G|TNIK|HIPK2	-1.2
C4	19	GO:0097193	intrinsic apoptotic signaling pathway	-2.9	3.2	3.9	24155	289	265	10	3.8	1.2	1051|1649|5295|6498|6615|9181|28996|51616|55294|57761	CEBPB|DDIT3|PIK3R1|SKIL|SNAI1|ARHGEF2|HIPK2|TAF9B|FBXW7|TRIB3	-1.2
C4	19	GO:0044042	glucan metabolic process	-2.8	6.1	4.6	24155	75	265	5	1.9	0.84	2548|3481|5507|8660|79660	GAA|IGF2|PPP1R3C|IRS2|PPP1R3B	-1.2
C4	19	GO:0006073	cellular glucan metabolic process	-2.8	6.1	4.6	24155	75	265	5	1.9	0.84	2548|3481|5507|8660|79660	GAA|IGF2|PPP1R3C|IRS2|PPP1R3B	-1.2
C4	19	GO:0014896	muscle hypertrophy	-2.8	4.9	4.4	24155	111	265	6	2.3	0.91	2308|2627|5997|9464|11214|29995	FOXO1|GATA6|RGS2|HAND2|AKAP13|LMCD1	-1.2
C4	19	GO:0036230	granulocyte activation	-2.8	2.5	3.7	24155	504	265	14	5.3	1.4	221|718|929|1604|2548|2717|2720|4048|4758|5873|10043|25797|54509|93100	ALDH3B1|C3|CD14|CD55|GAA|GLA|GLB1|LTA4H|NEU1|RAB27A|TOM1|QPCT|RHOF|NAPRT	-1.2
C4	19	GO:0003015	heart process	-2.8	3.1	3.9	24155	290	265	10	3.8	1.2	100|481|781|1756|2548|3709|5144|5997|11214|23704	ADA|ATP1B1|CACNA2D1|DMD|GAA|ITPR2|PDE4D|RGS2|AKAP13|KCNE4	-1.2
C4	19	GO:0070302	regulation of stress-activated protein kinase signaling cascade	-2.8	3.4	3.9	24155	242	265	9	3.4	1.1	2308|3480|3553|4216|4920|9464|10912|23043|28996	FOXO1|IGF1R|IL1B|MAP3K4|ROR2|HAND2|GADD45G|TNIK|HIPK2	-1.2
C4	19	GO:0044275	cellular carbohydrate catabolic process	-2.8	8.1	5	24155	45	265	4	1.5	0.75	2548|2710|26007|79660	GAA|GK|TKFC|PPP1R3B	-1.2
C4	19	GO:0015918	sterol transport	-2.8	4.9	4.3	24155	112	265	6	2.3	0.91	19|5360|6646|6770|10062|114884	ABCA1|PLTP|SOAT1|STAR|NR1H3|OSBPL10	-1.2
C4	19	GO:0032986	protein-DNA complex disassembly	-2.8	13	5.8	24155	21	265	3	1.1	0.65	6603|6604|92815	SMARCD2|SMARCD3|H2AW	-1.2
C4	19	GO:0046716	muscle cell cellular homeostasis	-2.8	13	5.8	24155	21	265	3	1.1	0.65	1756|2548|5213	DMD|GAA|PFKM	-1.2
C4	19	GO:0031498	chromatin disassembly	-2.8	13	5.8	24155	21	265	3	1.1	0.65	6603|6604|92815	SMARCD2|SMARCD3|H2AW	-1.2
C4	19	GO:0062013	positive regulation of small molecule metabolic process	-2.8	4.2	4.1	24155	153	265	7	2.6	0.99	2308|3481|3553|6770|7291|8660|10062	FOXO1|IGF2|IL1B|STAR|TWIST1|IRS2|NR1H3	-1.2
C4	19	GO:0032956	regulation of actin cytoskeleton organization	-2.8	2.9	3.8	24155	344	265	11	4.2	1.2	388|1902|3984|5295|11214|23433|29984|54509|58480|128272|285590	RHOB|LPAR1|LIMK1|PIK3R1|AKAP13|RHOQ|RHOD|RHOF|RHOU|ARHGEF19|SH3PXD2B	-1.2
C4	21	GO:0008289	lipid binding	-2.8	2.2	3.5	24155	745	265	18	6.8	1.5	19|929|1604|1902|2152|2159|3306|3709|5360|6646|6770|6783|9372|10062|25999|54874|114884|285590	ABCA1|CD14|CD55|LPAR1|F3|F10|HSPA2|ITPR2|PLTP|SOAT1|STAR|SULT1E1|ZFYVE9|NR1H3|CLIP3|FNBP1L|OSBPL10|SH3PXD2B	-1.2
C4	19	GO:0046890	regulation of lipid biosynthetic process	-2.8	3.7	4	24155	198	265	8	3	1.1	718|3553|5166|6615|6770|10062|55294|57761	C3|IL1B|PDK4|SNAI1|STAR|NR1H3|FBXW7|TRIB3	-1.2
C4	19	GO:0005978	glycogen biosynthetic process	-2.8	7.9	5	24155	46	265	4	1.5	0.75	3481|5507|8660|79660	IGF2|PPP1R3C|IRS2|PPP1R3B	-1.2
C4	21	GO:0008307	structural constituent of muscle	-2.8	7.9	5	24155	46	265	4	1.5	0.75	1466|1756|3880|23363	CSRP2|DMD|KRT19|OBSL1	-1.2
C4	19	GO:0009250	glucan biosynthetic process	-2.8	7.9	5	24155	46	265	4	1.5	0.75	3481|5507|8660|79660	IGF2|PPP1R3C|IRS2|PPP1R3B	-1.2
C4	19	GO:0016052	carbohydrate catabolic process	-2.8	3.7	4	24155	199	265	8	3	1.1	216|2548|2710|2720|4758|5213|26007|79660	ALDH1A1|GAA|GK|GLB1|NEU1|PFKM|TKFC|PPP1R3B	-1.2
C4	19	GO:0018205	peptidyl-lysine modification	-2.8	2.7	3.7	24155	400	265	12	4.5	1.3	3007|3553|7052|7291|7703|51147|51218|51616|63894|64754|79960|112869	H1-3|IL1B|TGM2|TWIST1|PCGF2|ING4|GLRX5|TAF9B|VIPAS39|SMYD3|JADE1|SGF29	-1.2
C4	21	GO:0060589	nucleoside-triphosphatase regulator activity	-2.8	2.9	3.7	24155	347	265	11	4.2	1.2	216|481|1123|5997|10144|23216|57569|83667|96459|125058|128272	ALDH1A1|ATP1B1|CHN1|RGS2|FAM13A|TBC1D1|ARHGAP20|SESN2|FNIP1|TBC1D16|ARHGEF19	-1.2
C4	19	GO:0070997	neuron death	-2.8	2.9	3.7	24155	348	265	11	4.2	1.2	16|997|1051|1649|6770|22861|23017|27242|28996|55294|135112	AARS1|CDC34|CEBPB|DDIT3|STAR|NLRP1|FAIM2|TNFRSF21|HIPK2|FBXW7|NCOA7	-1.2
C4	19	GO:0097237	cellular response to toxic substance	-2.8	3.3	3.9	24155	247	265	9	3.4	1.1	388|2308|2936|3709|7703|9314|11179|80310|83667	RHOB|FOXO1|GSR|ITPR2|PCGF2|KLF4|ZNF277|PDGFD|SESN2	-1.2
C4	19	GO:0051017	actin filament bundle assembly	-2.8	4.1	4.1	24155	156	265	7	2.6	0.99	388|1902|3984|5295|29984|54509|285590	RHOB|LPAR1|LIMK1|PIK3R1|RHOD|RHOF|SH3PXD2B	-1.2
C4	19	GO:0010866	regulation of triglyceride biosynthetic process	-2.8	12	5.6	24155	22	265	3	1.1	0.65	718|10062|55294	C3|NR1H3|FBXW7	-1.2
C4	19	GO:0042359	vitamin D metabolic process	-2.8	12	5.6	24155	22	265	3	1.1	0.65	1593|3553|6615	CYP27A1|IL1B|SNAI1	-1.2
C4	19	GO:0007015	actin filament organization	-2.8	2.7	3.7	24155	402	265	12	4.5	1.3	388|1902|3984|5295|9181|23363|23433|29984|54509|58480|285590|359845	RHOB|LPAR1|LIMK1|PIK3R1|ARHGEF2|OBSL1|RHOQ|RHOD|RHOF|RHOU|SH3PXD2B|RFLNB	-1.2
C4	19	GO:1903522	regulation of blood circulation	-2.8	3.1	3.8	24155	298	265	10	3.8	1.2	100|481|781|1756|2548|3709|5144|5732|5997|23704	ADA|ATP1B1|CACNA2D1|DMD|GAA|ITPR2|PDE4D|PTGER2|RGS2|KCNE4	-1.1
C4	19	GO:0033674	positive regulation of kinase activity	-2.7	2.4	3.5	24155	575	265	15	5.7	1.4	894|1902|2180|3481|3553|4216|4920|6091|9518|10040|10912|11214|23043|55294|80310	CCND2|LPAR1|ACSL1|IGF2|IL1B|MAP3K4|ROR2|ROBO1|GDF15|TOM1L1|GADD45G|AKAP13|TNIK|FBXW7|PDGFD	-1.1
C4	19	GO:0043543	protein acylation	-2.7	3.3	3.8	24155	250	265	9	3.4	1.1	2308|3553|7291|7703|25999|51147|51616|79960|112869	FOXO1|IL1B|TWIST1|PCGF2|CLIP3|ING4|TAF9B|JADE1|SGF29	-1.1
C4	19	GO:0010906	regulation of glucose metabolic process	-2.7	4.7	4.2	24155	117	265	6	2.3	0.91	2308|3481|5166|8660|79660|83667	FOXO1|IGF2|PDK4|IRS2|PPP1R3B|SESN2	-1.1
C4	19	GO:0003151	outflow tract morphogenesis	-2.7	5.7	4.4	24155	80	265	5	1.9	0.84	2535|2627|6091|7291|9464	FZD2|GATA6|ROBO1|TWIST1|HAND2	-1.1
C4	19	GO:0016573	histone acetylation	-2.7	4	4	24155	159	265	7	2.6	0.99	3553|7291|7703|51147|51616|79960|112869	IL1B|TWIST1|PCGF2|ING4|TAF9B|JADE1|SGF29	-1.1
C4	19	GO:0002683	negative regulation of immune system process	-2.7	2.6	3.6	24155	463	265	13	4.9	1.3	100|929|1051|1604|1831|4211|5295|7704|10062|11213|26007|27242|55294	ADA|CD14|CEBPB|CD55|TSC22D3|MEIS1|PIK3R1|ZBTB16|NR1H3|IRAK3|TKFC|TNFRSF21|FBXW7	-1.1
C4	19	GO:0008016	regulation of heart contraction	-2.7	3.3	3.8	24155	252	265	9	3.4	1.1	100|481|781|1756|2548|3709|5144|5997|23704	ADA|ATP1B1|CACNA2D1|DMD|GAA|ITPR2|PDE4D|RGS2|KCNE4	-1.1
C4	19	GO:0097150	neuronal stem cell population maintenance	-2.7	12	5.5	24155	23	265	3	1.1	0.65	1000|2308|10642	CDH2|FOXO1|IGF2BP1	-1.1
C4	19	GO:0032376	positive regulation of cholesterol transport	-2.7	12	5.5	24155	23	265	3	1.1	0.65	19|5360|10062	ABCA1|PLTP|NR1H3	-1.1
C4	19	GO:0032373	positive regulation of sterol transport	-2.7	12	5.5	24155	23	265	3	1.1	0.65	19|5360|10062	ABCA1|PLTP|NR1H3	-1.1
C4	19	GO:0060761	negative regulation of response to cytokine stimulus	-2.7	5.6	4.4	24155	81	265	5	1.9	0.84	6091|7850|9314|10062|11213	ROBO1|IL1R2|KLF4|NR1H3|IRAK3	-1.1
C4	19	GO:0006473	protein acetylation	-2.7	3.6	3.9	24155	205	265	8	3	1.1	2308|3553|7291|7703|51147|51616|79960|112869	FOXO1|IL1B|TWIST1|PCGF2|ING4|TAF9B|JADE1|SGF29	-1.1
C4	19	GO:1900744	regulation of p38MAPK cascade	-2.7	7.4	4.8	24155	49	265	4	1.5	0.75	3553|4216|9464|10912	IL1B|MAP3K4|HAND2|GADD45G	-1.1
C4	19	GO:0009617	response to bacterium	-2.7	2.2	3.4	24155	702	265	17	6.4	1.5	19|623|718|834|929|1051|1604|2289|3553|5144|5732|6770|9373|10062|11019|11213|22861	ABCA1|BDKRB1|C3|CASP1|CD14|CEBPB|CD55|FKBP5|IL1B|PDE4D|PTGER2|STAR|PLAA|NR1H3|LIAS|IRAK3|NLRP1	-1.1
C4	19	GO:1905954	positive regulation of lipid localization	-2.7	5.6	4.4	24155	82	265	5	1.9	0.84	19|718|3553|5360|10062	ABCA1|C3|IL1B|PLTP|NR1H3	-1.1
C4	19	GO:0009636	response to toxic substance	-2.7	2.4	3.5	24155	525	265	14	5.3	1.4	100|388|642|929|2308|2936|3709|5997|6770|7703|9314|11179|80310|83667	ADA|RHOB|BLMH|CD14|FOXO1|GSR|ITPR2|RGS2|STAR|PCGF2|KLF4|ZNF277|PDGFD|SESN2	-1.1
C4	19	GO:0051480	regulation of cytosolic calcium ion concentration	-2.7	2.8	3.6	24155	358	265	11	4.2	1.2	623|781|1604|1649|1756|1902|3709|5144|5732|7052|10161	BDKRB1|CACNA2D1|CD55|DDIT3|DMD|LPAR1|ITPR2|PDE4D|PTGER2|TGM2|LPAR6	-1.1
C4	19	GO:0010718	positive regulation of epithelial to mesenchymal transition	-2.7	7.3	4.7	24155	50	265	4	1.5	0.75	3553|6615|7291|10630	IL1B|SNAI1|TWIST1|PDPN	-1.1
C4	19	GO:0060976	coronary vasculature development	-2.7	7.3	4.7	24155	50	265	4	1.5	0.75	2627|5754|9464|79659	GATA6|PTK7|HAND2|DYNC2H1	-1.1
C4	19	GO:0001704	formation of primary germ layer	-2.7	4.5	4.1	24155	121	265	6	2.3	0.91	2114|2627|3207|6615|7448|9314	ETS2|GATA6|HOXA11|SNAI1|VTN|KLF4	-1.1
C4	19	GO:0050996	positive regulation of lipid catabolic process	-2.7	11	5.4	24155	24	265	3	1.1	0.65	3553|7291|8660	IL1B|TWIST1|IRS2	-1.1
C4	19	GO:0055074	calcium ion homeostasis	-2.6	2.5	3.5	24155	472	265	13	4.9	1.3	481|623|781|1604|1649|1756|1902|3709|5144|5732|7052|8805|10161	ATP1B1|BDKRB1|CACNA2D1|CD55|DDIT3|DMD|LPAR1|ITPR2|PDE4D|PTGER2|TGM2|TRIM24|LPAR6	-1.1
C4	19	GO:0018393	internal peptidyl-lysine acetylation	-2.6	3.9	3.9	24155	164	265	7	2.6	0.99	3553|7291|7703|51147|51616|79960|112869	IL1B|TWIST1|PCGF2|ING4|TAF9B|JADE1|SGF29	-1.1
C4	21	GO:0005198	structural molecule activity	-2.6	2.1	3.3	24155	772	265	18	6.8	1.5	1287|1306|1466|1756|2036|3875|3880|3908|4237|4239|4811|6192|7448|8425|11214|22795|23363|51263	COL4A5|COL15A1|CSRP2|DMD|EPB41L1|KRT18|KRT19|LAMA2|MFAP2|MFAP4|NID1|RPS4Y1|VTN|LTBP4|AKAP13|NID2|OBSL1|MRPL30	-1.1
C4	19	GO:0043523	regulation of neuron apoptotic process	-2.6	3.5	3.8	24155	210	265	8	3	1.1	16|997|1051|1649|6770|23017|28996|55294	AARS1|CDC34|CEBPB|DDIT3|STAR|FAIM2|HIPK2|FBXW7	-1.1
C4	19	GO:0009991	response to extracellular stimulus	-2.6	2.4	3.4	24155	531	265	14	5.3	1.4	19|100|1649|2180|2308|3553|5166|6770|8805|9518|10325|23710|83667|96459	ABCA1|ADA|DDIT3|ACSL1|FOXO1|IL1B|PDK4|STAR|TRIM24|GDF15|RRAGB|GABARAPL1|SESN2|FNIP1	-1.1
C4	19	GO:0043949	regulation of cAMP-mediated signaling	-2.6	7.1	4.6	24155	51	265	4	1.5	0.75	997|1902|5144|5997	CDC34|LPAR1|PDE4D|RGS2	-1.1
C4	19	GO:0006633	fatty acid biosynthetic process	-2.6	3.9	3.9	24155	165	265	7	2.6	0.99	3553|4048|5166|10062|11019|55258|57761	IL1B|LTA4H|PDK4|NR1H3|LIAS|THNSL2|TRIB3	-1.1
C4	19	GO:0045862	positive regulation of proteolysis	-2.6	2.8	3.6	24155	364	265	11	4.2	1.2	718|834|2152|3553|6091|10769|22861|55294|57761|84168|152503	C3|CASP1|F3|IL1B|ROBO1|PLK2|NLRP1|FBXW7|TRIB3|ANTXR1|SH3D19	-1
C4	19	GO:0034308	primary alcohol metabolic process	-2.6	5.4	4.2	24155	85	265	5	1.9	0.84	216|217|221|6783|6817	ALDH1A1|ALDH2|ALDH3B1|SULT1E1|SULT1A1	-1
C4	19	GO:0006869	lipid transport	-2.6	2.7	3.5	24155	365	265	11	4.2	1.2	19|1376|2180|3553|5360|6646|6770|8660|10062|51454|114884	ABCA1|CPT2|ACSL1|IL1B|PLTP|SOAT1|STAR|IRS2|NR1H3|GULP1|OSBPL10	-1
C4	19	GO:0007164	establishment of tissue polarity	-2.6	4.4	4	24155	124	265	6	2.3	0.91	2535|4920|5711|5754|10082|128272	FZD2|ROR2|PSMD5|PTK7|GPC6|ARHGEF19	-1
C4	19	GO:0001736	establishment of planar polarity	-2.6	4.4	4	24155	124	265	6	2.3	0.91	2535|4920|5711|5754|10082|128272	FZD2|ROR2|PSMD5|PTK7|GPC6|ARHGEF19	-1
C4	19	GO:0014066	regulation of phosphatidylinositol 3-kinase signaling	-2.6	4.4	4	24155	124	265	6	2.3	0.91	3480|5295|7291|8660|9314|80310	IGF1R|PIK3R1|TWIST1|IRS2|KLF4|PDGFD	-1
C4	19	GO:2000679	positive regulation of transcription regulatory region DNA binding	-2.6	11	5.2	24155	25	265	3	1.1	0.65	7291|9314|9464	TWIST1|KLF4|HAND2	-1
C4	19	GO:0071378	cellular response to growth hormone stimulus	-2.6	11	5.2	24155	25	265	3	1.1	0.65	5295|6770|9518	PIK3R1|STAR|GDF15	-1
C4	19	GO:0021680	cerebellar Purkinje cell layer development	-2.6	11	5.2	24155	25	265	3	1.1	0.65	16|23017|79934	AARS1|FAIM2|COQ8B	-1
C4	19	GO:0150063	visual system development	-2.6	2.7	3.5	24155	366	265	11	4.2	1.2	718|1028|4124|4211|4237|6498|6604|7291|9314|28996|285590	C3|CDKN1C|MAN2A1|MEIS1|MFAP2|SKIL|SMARCD3|TWIST1|KLF4|HIPK2|SH3PXD2B	-1
C4	19	GO:0030178	negative regulation of Wnt signaling pathway	-2.6	3.4	3.7	24155	213	265	8	3	1.1	1000|1649|2308|4188|4920|5711|7091|79960	CDH2|DDIT3|FOXO1|MDFI|ROR2|PSMD5|TLE4|JADE1	-1
C4	19	GO:1990778	protein localization to cell periphery	-2.6	2.9	3.6	24155	313	265	10	3.8	1.2	481|1000|3875|5295|10082|10267|23043|23433|25999|54585	ATP1B1|CDH2|KRT18|PIK3R1|GPC6|RAMP1|TNIK|RHOQ|CLIP3|LZTFL1	-1
C4	21	GO:0008146	sulfotransferase activity	-2.6	7	4.6	24155	52	265	4	1.5	0.75	6783|6817|9653|56548	SULT1E1|SULT1A1|HS2ST1|CHST7	-1
C4	19	GO:0043299	leukocyte degranulation	-2.6	2.4	3.4	24155	536	265	14	5.3	1.4	221|718|929|1604|2548|2717|2720|4048|4758|5873|10043|25797|54509|93100	ALDH3B1|C3|CD14|CD55|GAA|GLA|GLB1|LTA4H|NEU1|RAB27A|TOM1|QPCT|RHOF|NAPRT	-1
C4	19	GO:0034614	cellular response to reactive oxygen species	-2.6	3.8	3.8	24155	168	265	7	2.6	0.99	388|2308|4548|7703|9314|11179|80310	RHOB|FOXO1|MTR|PCGF2|KLF4|ZNF277|PDGFD	-1
C4	19	GO:1901342	regulation of vasculature development	-2.6	2.6	3.5	24155	424	265	12	4.5	1.3	388|718|2152|2627|3553|3696|7291|9314|10769|28996|55294|80310	RHOB|C3|F3|GATA6|IL1B|ITGB8|TWIST1|KLF4|PLK2|HIPK2|FBXW7|PDGFD	-1
C4	19	GO:0007254	JNK cascade	-2.6	3.4	3.7	24155	215	265	8	3	1.1	3480|3553|4216|4920|10912|23043|28996|51135	IGF1R|IL1B|MAP3K4|ROR2|GADD45G|TNIK|HIPK2|IRAK4	-1
C4	19	GO:0006475	internal protein amino acid acetylation	-2.6	3.8	3.8	24155	169	265	7	2.6	0.99	3553|7291|7703|51147|51616|79960|112869	IL1B|TWIST1|PCGF2|ING4|TAF9B|JADE1|SGF29	-1
C4	19	GO:0070228	regulation of lymphocyte apoptotic process	-2.6	6.9	4.5	24155	53	265	4	1.5	0.75	100|1831|8660|96459	ADA|TSC22D3|IRS2|FNIP1	-1
C4	19	GO:0006112	energy reserve metabolic process	-2.6	5.2	4.2	24155	87	265	5	1.9	0.84	2548|3481|5507|8660|79660	GAA|IGF2|PPP1R3C|IRS2|PPP1R3B	-1
C4	19	GO:0031098	stress-activated protein kinase signaling cascade	-2.6	2.9	3.5	24155	317	265	10	3.8	1.2	2308|3480|3553|4216|4920|9464|10912|23043|28996|51135	FOXO1|IGF1R|IL1B|MAP3K4|ROR2|HAND2|GADD45G|TNIK|HIPK2|IRAK4	-1
C4	19	GO:0045666	positive regulation of neuron differentiation	-2.6	2.7	3.5	24155	371	265	11	4.2	1.2	1523|1902|3984|5754|5997|6091|6498|9181|9373|23363|23613	CUX1|LPAR1|LIMK1|PTK7|RGS2|ROBO1|SKIL|ARHGEF2|PLAA|OBSL1|ZMYND8	-1
C4	19	GO:0048880	sensory system development	-2.6	2.7	3.5	24155	371	265	11	4.2	1.2	718|1028|4124|4211|4237|6498|6604|7291|9314|28996|285590	C3|CDKN1C|MAN2A1|MEIS1|MFAP2|SKIL|SMARCD3|TWIST1|KLF4|HIPK2|SH3PXD2B	-1
C4	19	GO:0060914	heart formation	-2.6	11	5.1	24155	26	265	3	1.1	0.65	6091|6604|9464	ROBO1|SMARCD3|HAND2	-1
C4	19	GO:0060348	bone development	-2.5	3.4	3.7	24155	217	265	8	3	1.1	3207|4211|7291|11214|54808|55294|285590|359845	HOXA11|MEIS1|TWIST1|AKAP13|DYM|FBXW7|SH3PXD2B|RFLNB	-1
C4	19	GO:0003205	cardiac chamber development	-2.5	3.7	3.8	24155	171	265	7	2.6	0.99	2535|2627|5754|6091|6604|9464|10277	FZD2|GATA6|PTK7|ROBO1|SMARCD3|HAND2|UBE4B	-0.99
C4	19	GO:0038066	p38MAPK cascade	-2.5	6.8	4.5	24155	54	265	4	1.5	0.75	3553|4216|9464|10912	IL1B|MAP3K4|HAND2|GADD45G	-0.99
C4	19	GO:0051186	cofactor metabolic process	-2.5	2.3	3.3	24155	604	265	15	5.7	1.4	1355|2180|2936|4199|4548|5091|5166|5213|7755|11019|23475|29968|56997|79934|93100	COX15|ACSL1|GSR|ME1|MTR|PC|PDK4|PFKM|ZNF205|LIAS|QPRT|PSAT1|COQ8A|COQ8B|NAPRT	-0.99
C4	21	GO:0003713	transcription coactivator activity	-2.5	2.8	3.5	24155	320	265	10	3.8	1.2	6603|6604|7025|8805|9149|10062|28996|51147|79960|135112	SMARCD2|SMARCD3|NR2F1|TRIM24|DYRK1B|NR1H3|HIPK2|ING4|JADE1|NCOA7	-0.98
C4	19	GO:0032874	positive regulation of stress-activated MAPK cascade	-2.5	3.7	3.8	24155	172	265	7	2.6	0.99	3553|4216|4920|9464|10912|23043|28996	IL1B|MAP3K4|ROR2|HAND2|GADD45G|TNIK|HIPK2	-0.98
C4	19	GO:0018394	peptidyl-lysine acetylation	-2.5	3.7	3.8	24155	172	265	7	2.6	0.99	3553|7291|7703|51147|51616|79960|112869	IL1B|TWIST1|PCGF2|ING4|TAF9B|JADE1|SGF29	-0.98
C4	19	GO:1901019	regulation of calcium ion transmembrane transporter activity	-2.5	5.1	4.1	24155	89	265	5	1.9	0.84	481|781|1756|3306|5144	ATP1B1|CACNA2D1|DMD|HSPA2|PDE4D	-0.98
C4	19	GO:0097306	cellular response to alcohol	-2.5	5.1	4.1	24155	89	265	5	1.9	0.84	19|3709|5732|9314|54331	ABCA1|ITPR2|PTGER2|KLF4|GNG2	-0.98
C4	19	GO:0002275	myeloid cell activation involved in immune response	-2.5	2.3	3.3	24155	546	265	14	5.3	1.4	221|718|929|1604|2548|2717|2720|4048|4758|5873|10043|25797|54509|93100	ALDH3B1|C3|CD14|CD55|GAA|GLA|GLB1|LTA4H|NEU1|RAB27A|TOM1|QPCT|RHOF|NAPRT	-0.98
C4	19	GO:0003206	cardiac chamber morphogenesis	-2.5	4.2	3.9	24155	129	265	6	2.3	0.91	2535|2627|6091|6604|9464|10277	FZD2|GATA6|ROBO1|SMARCD3|HAND2|UBE4B	-0.97
C4	19	GO:0006639	acylglycerol metabolic process	-2.5	4.2	3.9	24155	129	265	6	2.3	0.91	718|2180|2710|10062|55294|64788	C3|ACSL1|GK|NR1H3|FBXW7|LMF1	-0.97
C4	19	GO:0070304	positive regulation of stress-activated protein kinase signaling cascade	-2.5	3.7	3.7	24155	173	265	7	2.6	0.99	3553|4216|4920|9464|10912|23043|28996	IL1B|MAP3K4|ROR2|HAND2|GADD45G|TNIK|HIPK2	-0.97
C4	19	GO:0060562	epithelial tube morphogenesis	-2.5	2.8	3.5	24155	322	265	10	3.8	1.2	388|2535|3207|3237|5087|5754|7291|8463|9464|11019	RHOB|FZD2|HOXA11|HOXD11|PBX1|PTK7|TWIST1|TEAD2|HAND2|LIAS	-0.97
C4	19	GO:0045165	cell fate commitment	-2.5	3	3.5	24155	270	265	9	3.4	1.1	1051|2114|2627|3207|4920|9181|9314|10630|285590	CEBPB|ETS2|GATA6|HOXA11|ROR2|ARHGEF2|KLF4|PDPN|SH3PXD2B	-0.97
C4	19	GO:0042304	regulation of fatty acid biosynthetic process	-2.5	6.6	4.4	24155	55	265	4	1.5	0.75	3553|5166|10062|57761	IL1B|PDK4|NR1H3|TRIB3	-0.97
C4	19	GO:0010971	positive regulation of G2/M transition of mitotic cell cycle	-2.5	10	5	24155	27	265	3	1.1	0.65	3306|5087|6604	HSPA2|PBX1|SMARCD3	-0.97
C4	19	GO:0006706	steroid catabolic process	-2.5	10	5	24155	27	265	3	1.1	0.65	1593|6783|51171	CYP27A1|SULT1E1|HSD17B14	-0.97
C4	19	GO:0001843	neural tube closure	-2.5	5.1	4.1	24155	90	265	5	1.9	0.84	2535|5754|7291|8463|11019	FZD2|PTK7|TWIST1|TEAD2|LIAS	-0.97
C4	19	GO:0009953	dorsal/ventral pattern formation	-2.5	5.1	4.1	24155	90	265	5	1.9	0.84	1649|3207|3237|4188|79659	DDIT3|HOXA11|HOXD11|MDFI|DYNC2H1	-0.97
C4	19	GO:0003231	cardiac ventricle development	-2.5	4.2	3.9	24155	130	265	6	2.3	0.91	2535|5754|6091|6604|9464|10277	FZD2|PTK7|ROBO1|SMARCD3|HAND2|UBE4B	-0.97
C4	19	GO:0006638	neutral lipid metabolic process	-2.5	4.2	3.9	24155	130	265	6	2.3	0.91	718|2180|2710|10062|55294|64788	C3|ACSL1|GK|NR1H3|FBXW7|LMF1	-0.97
C4	19	GO:1901617	organic hydroxy compound biosynthetic process	-2.5	3	3.5	24155	271	265	9	3.4	1.1	1593|3553|5360|6615|6770|9464|29968|51477|113026	CYP27A1|IL1B|PLTP|SNAI1|STAR|HAND2|PSAT1|ISYNA1|PLCD3	-0.97
C4	19	GO:0006941	striated muscle contraction	-2.5	3.7	3.7	24155	174	265	7	2.6	0.99	481|781|1756|2548|5144|5997|23704	ATP1B1|CACNA2D1|DMD|GAA|PDE4D|RGS2|KCNE4	-0.97
C4	19	GO:0007188	adenylate cyclase-modulating G protein-coupled receptor signaling pathway	-2.5	3.3	3.6	24155	222	265	8	3	1.1	19|1902|5144|5732|5997|10267|11214|54331	ABCA1|LPAR1|PDE4D|PTGER2|RGS2|RAMP1|AKAP13|GNG2	-0.96
C4	19	GO:0060606	tube closure	-2.5	5	4	24155	91	265	5	1.9	0.84	2535|5754|7291|8463|11019	FZD2|PTK7|TWIST1|TEAD2|LIAS	-0.95
C4	19	GO:0051897	positive regulation of protein kinase B signaling	-2.5	3.6	3.7	24155	176	265	7	2.6	0.99	2152|2159|3480|3481|5295|8660|9518	F3|F10|IGF1R|IGF2|PIK3R1|IRS2|GDF15	-0.94
C4	21	GO:0001883	purine nucleoside binding	-2.5	2.6	3.4	24155	381	265	11	4.2	1.2	100|388|5873|7052|10325|23433|29984|54509|54974|58480|84273	ADA|RHOB|RAB27A|TGM2|RRAGB|RHOQ|RHOD|RHOF|THG1L|RHOU|NOA1	-0.94
C4	19	GO:0043434	response to peptide hormone	-2.5	2.5	3.3	24155	438	265	12	4.5	1.3	2308|3480|3481|3553|5166|5295|6770|8660|9518|23433|57761|83667	FOXO1|IGF1R|IGF2|IL1B|PDK4|PIK3R1|STAR|IRS2|GDF15|RHOQ|TRIB3|SESN2	-0.93
C4	19	GO:0003180	aortic valve morphogenesis	-2.5	9.8	4.9	24155	28	265	3	1.1	0.65	6091|6615|7291	ROBO1|SNAI1|TWIST1	-0.93
C4	19	GO:0042770	signal transduction in response to DNA damage	-2.5	4.1	3.8	24155	133	265	6	2.3	0.91	6615|7291|10769|28996|51147|83667	SNAI1|TWIST1|PLK2|HIPK2|ING4|SESN2	-0.93
C4	19	GO:1903428	positive regulation of reactive oxygen species biosynthetic process	-2.5	6.4	4.3	24155	57	265	4	1.5	0.75	3553|5873|7755|9314	IL1B|RAB27A|ZNF205|KLF4	-0.93
C4	19	GO:0019320	hexose catabolic process	-2.5	6.4	4.3	24155	57	265	4	1.5	0.75	216|2720|5213|26007	ALDH1A1|GLB1|PFKM|TKFC	-0.93
C4	19	GO:0033344	cholesterol efflux	-2.5	6.4	4.3	24155	57	265	4	1.5	0.75	19|5360|6646|10062	ABCA1|PLTP|SOAT1|NR1H3	-0.93
C4	19	GO:0046395	carboxylic acid catabolic process	-2.4	3	3.5	24155	276	265	9	3.4	1.1	642|1376|7263|7291|8660|10007|23475|55258|83667	BLMH|CPT2|TST|TWIST1|IRS2|GNPDA1|QPRT|THNSL2|SESN2	-0.93
C4	19	GO:0016054	organic acid catabolic process	-2.4	3	3.5	24155	276	265	9	3.4	1.1	642|1376|7263|7291|8660|10007|23475|55258|83667	BLMH|CPT2|TST|TWIST1|IRS2|GNPDA1|QPRT|THNSL2|SESN2	-0.93
C4	19	GO:0090090	negative regulation of canonical Wnt signaling pathway	-2.4	3.6	3.6	24155	178	265	7	2.6	0.99	1000|1649|2308|4920|5711|7091|79960	CDH2|DDIT3|FOXO1|ROR2|PSMD5|TLE4|JADE1	-0.93
C4	19	GO:0045765	regulation of angiogenesis	-2.4	2.6	3.4	24155	384	265	11	4.2	1.2	388|718|2152|2627|3553|3696|7291|9314|10769|28996|55294	RHOB|C3|F3|GATA6|IL1B|ITGB8|TWIST1|KLF4|PLK2|HIPK2|FBXW7	-0.92
C4	21	GO:0004674	protein serine/threonine kinase activity	-2.4	2.5	3.3	24155	441	265	12	4.5	1.3	1195|3984|4216|6196|8425|9149|10769|11213|11214|23043|28996|51135	CLK1|LIMK1|MAP3K4|RPS6KA2|LTBP4|DYRK1B|PLK2|IRAK3|AKAP13|TNIK|HIPK2|IRAK4	-0.92
C4	19	GO:0048736	appendage development	-2.4	3.6	3.6	24155	179	265	7	2.6	0.99	3207|4920|5087|7291|7704|9464|79659	HOXA11|ROR2|PBX1|TWIST1|ZBTB16|HAND2|DYNC2H1	-0.92
C4	19	GO:0060173	limb development	-2.4	3.6	3.6	24155	179	265	7	2.6	0.99	3207|4920|5087|7291|7704|9464|79659	HOXA11|ROR2|PBX1|TWIST1|ZBTB16|HAND2|DYNC2H1	-0.92
C4	19	GO:0051099	positive regulation of binding	-2.4	3.6	3.6	24155	179	265	7	2.6	0.99	7291|7448|9314|9464|10769|28996|57761	TWIST1|VTN|KLF4|HAND2|PLK2|HIPK2|TRIB3	-0.92
C4	19	GO:0060485	mesenchyme development	-2.4	2.9	3.4	24155	279	265	9	3.4	1.1	3553|5754|6091|6615|7291|8463|9464|10630|359845	IL1B|PTK7|ROBO1|SNAI1|TWIST1|TEAD2|HAND2|PDPN|RFLNB	-0.9
C4	19	GO:0010962	regulation of glucan biosynthetic process	-2.4	9.4	4.8	24155	29	265	3	1.1	0.65	3481|8660|79660	IGF2|IRS2|PPP1R3B	-0.9
C4	19	GO:0005979	regulation of glycogen biosynthetic process	-2.4	9.4	4.8	24155	29	265	3	1.1	0.65	3481|8660|79660	IGF2|IRS2|PPP1R3B	-0.9
C4	19	GO:0070229	negative regulation of lymphocyte apoptotic process	-2.4	9.4	4.8	24155	29	265	3	1.1	0.65	100|1831|8660	ADA|TSC22D3|IRS2	-0.9
C4	19	GO:0060047	heart contraction	-2.4	2.9	3.4	24155	280	265	9	3.4	1.1	100|481|781|1756|2548|3709|5144|5997|23704	ADA|ATP1B1|CACNA2D1|DMD|GAA|ITPR2|PDE4D|RGS2|KCNE4	-0.9
C4	19	GO:0110020	regulation of actomyosin structure organization	-2.4	4.8	3.9	24155	95	265	5	1.9	0.84	1902|3984|5295|11214|285590	LPAR1|LIMK1|PIK3R1|AKAP13|SH3PXD2B	-0.89
C4	21	GO:0001882	nucleoside binding	-2.4	2.6	3.3	24155	389	265	11	4.2	1.2	100|388|5873|7052|10325|23433|29984|54509|54974|58480|84273	ADA|RHOB|RAB27A|TGM2|RRAGB|RHOQ|RHOD|RHOF|THG1L|RHOU|NOA1	-0.89
C4	19	GO:0043388	positive regulation of DNA binding	-2.4	6.2	4.2	24155	59	265	4	1.5	0.75	7291|9314|9464|28996	TWIST1|KLF4|HAND2|HIPK2	-0.89
C4	21	GO:0097110	scaffold protein binding	-2.4	6.2	4.2	24155	59	265	4	1.5	0.75	3709|3856|3875|5144	ITPR2|KRT8|KRT18|PDE4D	-0.89
C4	19	GO:0060070	canonical Wnt signaling pathway	-2.4	2.7	3.3	24155	335	265	10	3.8	1.2	1000|1649|2308|2535|4920|5711|5754|7091|9314|79960	CDH2|DDIT3|FOXO1|FZD2|ROR2|PSMD5|PTK7|TLE4|KLF4|JADE1	-0.88
C4	19	GO:0042445	hormone metabolic process	-2.4	3.1	3.5	24155	232	265	8	3	1.1	216|1593|3553|6770|6783|6817|9718|51171	ALDH1A1|CYP27A1|IL1B|STAR|SULT1E1|SULT1A1|ECE2|HSD17B14	-0.87
C4	19	GO:0030048	actin filament-based movement	-2.4	4	3.7	24155	138	265	6	2.3	0.91	781|1756|5144|10630|23704|54874	CACNA2D1|DMD|PDE4D|PDPN|KCNE4|FNBP1L	-0.87
C4	19	GO:0051491	positive regulation of filopodium assembly	-2.4	9.1	4.7	24155	30	265	3	1.1	0.65	23433|23613|54874	RHOQ|ZMYND8|FNBP1L	-0.87
C4	21	GO:0043548	phosphatidylinositol 3-kinase binding	-2.4	9.1	4.7	24155	30	265	3	1.1	0.65	3480|5295|8660	IGF1R|PIK3R1|IRS2	-0.87
C4	19	GO:1902751	positive regulation of cell cycle G2/M phase transition	-2.4	9.1	4.7	24155	30	265	3	1.1	0.65	3306|5087|6604	HSPA2|PBX1|SMARCD3	-0.87
C4	19	GO:0046320	regulation of fatty acid oxidation	-2.4	9.1	4.7	24155	30	265	3	1.1	0.65	5166|7291|8660	PDK4|TWIST1|IRS2	-0.87
C4	19	GO:0007596	blood coagulation	-2.4	2.7	3.3	24155	337	265	10	3.8	1.2	2152|2159|2627|3709|5295|5873|7448|10630|51317|54331	F3|F10|GATA6|ITPR2|PIK3R1|RAB27A|VTN|PDPN|PHF21A|GNG2	-0.87
C4	19	GO:0046324	regulation of glucose import	-2.4	6.1	4.1	24155	60	265	4	1.5	0.75	5295|6253|8660|23433	PIK3R1|RTN2|IRS2|RHOQ	-0.87
C4	19	GO:0072593	reactive oxygen species metabolic process	-2.4	2.9	3.4	24155	284	265	9	3.4	1.1	2308|2717|3553|5166|5873|7755|9314|83667|285590	FOXO1|GLA|IL1B|PDK4|RAB27A|ZNF205|KLF4|SESN2|SH3PXD2B	-0.87
C4	19	GO:0043409	negative regulation of MAPK cascade	-2.4	3.5	3.5	24155	184	265	7	2.6	0.99	2308|3480|3553|5997|9314|11213|55885	FOXO1|IGF1R|IL1B|RGS2|KLF4|IRAK3|LMO3	-0.87
C4	19	GO:0043255	regulation of carbohydrate biosynthetic process	-2.4	4.7	3.8	24155	97	265	5	1.9	0.84	2308|3481|8660|79660|83667	FOXO1|IGF2|IRS2|PPP1R3B|SESN2	-0.87
C4	21	GO:0004553	hydrolase activity, hydrolyzing O-glycosyl compounds	-2.4	4.7	3.8	24155	97	265	5	1.9	0.84	2548|2717|2720|4124|4758	GAA|GLA|GLB1|MAN2A1|NEU1	-0.87
C4	19	GO:0014020	primary neural tube formation	-2.4	4.7	3.8	24155	97	265	5	1.9	0.84	2535|5754|7291|8463|11019	FZD2|PTK7|TWIST1|TEAD2|LIAS	-0.87
C4	19	GO:0051348	negative regulation of transferase activity	-2.3	2.9	3.3	24155	286	265	9	3.4	1.1	1028|3480|3553|3984|5997|8660|11213|57761|64754	CDKN1C|IGF1R|IL1B|LIMK1|RGS2|IRS2|IRAK3|TRIB3|SMYD3	-0.85
C4	19	GO:0032370	positive regulation of lipid transport	-2.3	6	4.1	24155	61	265	4	1.5	0.75	19|3553|5360|10062	ABCA1|IL1B|PLTP|NR1H3	-0.85
C4	19	GO:0007189	adenylate cyclase-activating G protein-coupled receptor signaling pathway	-2.3	3.9	3.6	24155	140	265	6	2.3	0.91	19|5144|5732|10267|11214|54331	ABCA1|PDE4D|PTGER2|RAMP1|AKAP13|GNG2	-0.85
C4	19	GO:0046330	positive regulation of JNK cascade	-2.3	3.9	3.6	24155	140	265	6	2.3	0.91	3553|4216|4920|10912|23043|28996	IL1B|MAP3K4|ROR2|GADD45G|TNIK|HIPK2	-0.85
C4	19	GO:0097553	calcium ion transmembrane import into cytosol	-2.3	3.9	3.6	24155	140	265	6	2.3	0.91	623|781|1649|1756|3709|5144	BDKRB1|CACNA2D1|DDIT3|DMD|ITPR2|PDE4D	-0.85
C4	19	GO:0046328	regulation of JNK cascade	-2.3	3.4	3.5	24155	186	265	7	2.6	0.99	3480|3553|4216|4920|10912|23043|28996	IGF1R|IL1B|MAP3K4|ROR2|GADD45G|TNIK|HIPK2	-0.85
C4	19	GO:0046777	protein autophosphorylation	-2.3	3.1	3.4	24155	235	265	8	3	1.1	1195|3480|8805|9149|10040|11213|23043|80310	CLK1|IGF1R|TRIM24|DYRK1B|TOM1L1|IRAK3|TNIK|PDGFD	-0.85
C4	19	GO:0051482	positive regulation of cytosolic calcium ion concentration involved in phospholipase C-activating G	-2.3	8.8	4.6	24155	31	265	3	1.1	0.65	1902|7052|10161	LPAR1|TGM2|LPAR6	-0.84
C4	19	GO:0086011	membrane repolarization during action potential	-2.3	8.8	4.6	24155	31	265	3	1.1	0.65	481|781|23704	ATP1B1|CACNA2D1|KCNE4	-0.84
C4	19	GO:0090075	relaxation of muscle	-2.3	8.8	4.6	24155	31	265	3	1.1	0.65	481|5144|5997	ATP1B1|PDE4D|RGS2	-0.84
C4	19	GO:0072507	divalent inorganic cation homeostasis	-2.3	2.3	3.2	24155	514	265	13	4.9	1.3	481|623|781|1604|1649|1756|1902|3709|5144|5732|7052|8805|10161	ATP1B1|BDKRB1|CACNA2D1|CD55|DDIT3|DMD|LPAR1|ITPR2|PDE4D|PTGER2|TGM2|TRIM24|LPAR6	-0.84
C4	19	GO:1905475	regulation of protein localization to membrane	-2.3	3.4	3.5	24155	187	265	7	2.6	0.99	1000|5295|10082|23433|23613|25999|54585	CDH2|PIK3R1|GPC6|RHOQ|ZMYND8|CLIP3|LZTFL1	-0.84
C4	19	GO:0007599	hemostasis	-2.3	2.7	3.3	24155	342	265	10	3.8	1.2	2152|2159|2627|3709|5295|5873|7448|10630|51317|54331	F3|F10|GATA6|ITPR2|PIK3R1|RAB27A|VTN|PDPN|PHF21A|GNG2	-0.84
C4	19	GO:1904062	regulation of cation transmembrane transport	-2.3	2.7	3.3	24155	342	265	10	3.8	1.2	481|623|781|1756|3306|5144|5997|7291|23704|81831	ATP1B1|BDKRB1|CACNA2D1|DMD|HSPA2|PDE4D|RGS2|TWIST1|KCNE4|NETO2	-0.84
C4	19	GO:0060191	regulation of lipase activity	-2.3	4.6	3.8	24155	99	265	5	1.9	0.84	1902|5997|9373|10062|64788	LPAR1|RGS2|PLAA|NR1H3|LMF1	-0.84
C4	19	GO:0019395	fatty acid oxidation	-2.3	4.6	3.8	24155	99	265	5	1.9	0.84	1376|5166|7291|8660|83667	CPT2|PDK4|TWIST1|IRS2|SESN2	-0.84
C4	19	GO:0050701	interleukin-1 secretion	-2.3	5.9	4.1	24155	62	265	4	1.5	0.75	19|834|7850|22861	ABCA1|CASP1|IL1R2|NLRP1	-0.84
C4	19	GO:0007585	respiratory gaseous exchange	-2.3	5.9	4.1	24155	62	265	4	1.5	0.75	1355|2548|4124|5090	COX15|GAA|MAN2A1|PBX3	-0.84
C4	19	GO:0050817	coagulation	-2.3	2.7	3.3	24155	343	265	10	3.8	1.2	2152|2159|2627|3709|5295|5873|7448|10630|51317|54331	F3|F10|GATA6|ITPR2|PIK3R1|RAB27A|VTN|PDPN|PHF21A|GNG2	-0.84
C4	19	GO:0001503	ossification	-2.3	2.5	3.2	24155	399	265	11	4.2	1.2	1051|1052|3481|4920|5087|6615|7291|7704|9464|285590|359845	CEBPB|CEBPD|IGF2|ROR2|PBX1|SNAI1|TWIST1|ZBTB16|HAND2|SH3PXD2B|RFLNB	-0.84
C4	19	GO:0010675	regulation of cellular carbohydrate metabolic process	-2.3	3.9	3.6	24155	142	265	6	2.3	0.91	2308|3481|5166|8660|79660|83667	FOXO1|IGF2|PDK4|IRS2|PPP1R3B|SESN2	-0.83
C4	19	GO:0010721	negative regulation of cell development	-2.3	2.6	3.2	24155	344	265	10	3.8	1.2	1902|3553|4211|5087|5997|7025|9181|10769|55294|359845	LPAR1|IL1B|MEIS1|PBX1|RGS2|NR2F1|ARHGEF2|PLK2|FBXW7|RFLNB	-0.83
C4	19	GO:0072330	monocarboxylic acid biosynthetic process	-2.3	2.6	3.2	24155	344	265	10	3.8	1.2	1593|3553|4048|5166|5213|6770|10062|11019|55258|57761	CYP27A1|IL1B|LTA4H|PDK4|PFKM|STAR|NR1H3|LIAS|THNSL2|TRIB3	-0.83
C4	21	GO:0060090	molecular adaptor activity	-2.3	3.1	3.4	24155	238	265	8	3	1.1	1123|1355|1523|5295|11214|23363|55294|80176	CHN1|COX15|CUX1|PIK3R1|AKAP13|OBSL1|FBXW7|SPSB1	-0.83
C4	19	GO:0070498	interleukin-1-mediated signaling pathway	-2.3	4.6	3.8	24155	100	265	5	1.9	0.84	3553|5711|7850|11213|51135	IL1B|PSMD5|IL1R2|IRAK3|IRAK4	-0.83
C4	19	GO:0030301	cholesterol transport	-2.3	4.6	3.8	24155	100	265	5	1.9	0.84	19|5360|6646|6770|10062	ABCA1|PLTP|SOAT1|STAR|NR1H3	-0.83
C4	19	GO:0006874	cellular calcium ion homeostasis	-2.3	2.4	3.2	24155	459	265	12	4.5	1.3	481|623|781|1604|1649|1756|1902|3709|5144|5732|7052|10161	ATP1B1|BDKRB1|CACNA2D1|CD55|DDIT3|DMD|LPAR1|ITPR2|PDE4D|PTGER2|TGM2|LPAR6	-0.83
C4	19	GO:0001738	morphogenesis of a polarized epithelium	-2.3	3.8	3.6	24155	143	265	6	2.3	0.91	2535|4920|5711|5754|10082|128272	FZD2|ROR2|PSMD5|PTK7|GPC6|ARHGEF19	-0.82
C4	19	GO:0046578	regulation of Ras protein signal transduction	-2.3	3.1	3.4	24155	239	265	8	3	1.1	19|1902|6091|8660|9181|10161|11214|128272	ABCA1|LPAR1|ROBO1|IRS2|ARHGEF2|LPAR6|AKAP13|ARHGEF19	-0.82
C4	19	GO:0043966	histone H3 acetylation	-2.3	5.8	4	24155	63	265	4	1.5	0.75	51147|51616|79960|112869	ING4|TAF9B|JADE1|SGF29	-0.82
C4	19	GO:0003176	aortic valve development	-2.3	8.5	4.5	24155	32	265	3	1.1	0.65	6091|6615|7291	ROBO1|SNAI1|TWIST1	-0.82
C4	19	GO:0060759	regulation of response to cytokine stimulus	-2.3	3.4	3.4	24155	190	265	7	2.6	0.99	834|6091|7850|9314|10062|11213|25999	CASP1|ROBO1|IL1R2|KLF4|NR1H3|IRAK3|CLIP3	-0.82
C4	19	GO:1903426	regulation of reactive oxygen species biosynthetic process	-2.3	4.5	3.7	24155	101	265	5	1.9	0.84	2717|3553|5873|7755|9314	GLA|IL1B|RAB27A|ZNF205|KLF4	-0.82
C4	19	GO:0002027	regulation of heart rate	-2.3	4.5	3.7	24155	101	265	5	1.9	0.84	100|781|1756|5144|23704	ADA|CACNA2D1|DMD|PDE4D|KCNE4	-0.82
C4	19	GO:0034440	lipid oxidation	-2.3	4.5	3.7	24155	101	265	5	1.9	0.84	1376|5166|7291|8660|83667	CPT2|PDK4|TWIST1|IRS2|SESN2	-0.82
C4	19	GO:0045785	positive regulation of cell adhesion	-2.3	2.5	3.2	24155	403	265	11	4.2	1.2	100|1604|3481|3553|4811|5295|7052|7448|7704|10630|29984	ADA|CD55|IGF2|IL1B|NID1|PIK3R1|TGM2|VTN|ZBTB16|PDPN|RHOD	-0.82
C4	19	GO:0042594	response to starvation	-2.3	3.3	3.4	24155	191	265	7	2.6	0.99	1649|2308|5166|10325|23710|83667|96459	DDIT3|FOXO1|PDK4|RRAGB|GABARAPL1|SESN2|FNIP1	-0.81
C4	19	GO:0050663	cytokine secretion	-2.3	3	3.3	24155	241	265	8	3	1.1	19|834|929|3553|7291|7850|22861|27242	ABCA1|CASP1|CD14|IL1B|TWIST1|IL1R2|NLRP1|TNFRSF21	-0.81
C4	19	GO:0046394	carboxylic acid biosynthetic process	-2.3	2.4	3.1	24155	464	265	12	4.5	1.3	1593|3553|4048|4548|5166|5213|6770|10062|11019|29968|55258|57761	CYP27A1|IL1B|LTA4H|MTR|PDK4|PFKM|STAR|NR1H3|LIAS|PSAT1|THNSL2|TRIB3	-0.8
C4	19	GO:0001819	positive regulation of cytokine production	-2.3	2.4	3.1	24155	464	265	12	4.5	1.3	718|834|929|1051|1649|3553|5144|5295|7291|9181|22861|26007	C3|CASP1|CD14|CEBPB|DDIT3|IL1B|PDE4D|PIK3R1|TWIST1|ARHGEF2|NLRP1|TKFC	-0.8
C4	19	GO:0009117	nucleotide metabolic process	-2.3	2.1	3	24155	710	265	16	6	1.5	100|481|1355|2180|4199|4354|5144|5166|5213|5634|6783|6817|10165|23433|23475|93100	ADA|ATP1B1|COX15|ACSL1|ME1|MPP1|PDE4D|PDK4|PFKM|PRPS2|SULT1E1|SULT1A1|SLC25A13|RHOQ|QPRT|NAPRT	-0.8
C4	19	GO:0016053	organic acid biosynthetic process	-2.3	2.4	3.1	24155	465	265	12	4.5	1.3	1593|3553|4048|4548|5166|5213|6770|10062|11019|29968|55258|57761	CYP27A1|IL1B|LTA4H|MTR|PDK4|PFKM|STAR|NR1H3|LIAS|PSAT1|THNSL2|TRIB3	-0.79
C4	19	GO:0051384	response to glucocorticoid	-2.3	3.7	3.5	24155	146	265	6	2.3	0.91	2308|2720|6770|11214|64754|114907	FOXO1|GLB1|STAR|AKAP13|SMYD3|FBXO32	-0.79
C4	19	GO:0036003	positive regulation of transcription from RNA polymerase II promoter in response to stress	-2.3	8.3	4.4	24155	33	265	3	1.1	0.65	1051|1649|83667	CEBPB|DDIT3|SESN2	-0.79
C4	19	GO:1901797	negative regulation of signal transduction by p53 class mediator	-2.3	8.3	4.4	24155	33	265	3	1.1	0.65	6615|7291|51616	SNAI1|TWIST1|TAF9B	-0.79
C4	19	GO:0010092	specification of animal organ identity	-2.3	8.3	4.4	24155	33	265	3	1.1	0.65	3207|6091|6604	HOXA11|ROBO1|SMARCD3	-0.79
C4	19	GO:1901137	carbohydrate derivative biosynthetic process	-2.3	2	3	24155	776	265	17	6.4	1.5	100|2180|2710|3553|4124|5166|5213|5634|6646|9653|10007|10082|10165|10267|56548|64788|84752	ADA|ACSL1|GK|IL1B|MAN2A1|PDK4|PFKM|PRPS2|SOAT1|HS2ST1|GNPDA1|GPC6|SLC25A13|RAMP1|CHST7|LMF1|B3GNT9	-0.79
C4	19	GO:0071887	leukocyte apoptotic process	-2.2	4.4	3.6	24155	104	265	5	1.9	0.84	100|1831|8660|27242|96459	ADA|TSC22D3|IRS2|TNFRSF21|FNIP1	-0.78
C4	19	GO:0008630	intrinsic apoptotic signaling pathway in response to DNA damage	-2.2	4.4	3.6	24155	104	265	5	1.9	0.84	5295|6498|6615|28996|51616	PIK3R1|SKIL|SNAI1|HIPK2|TAF9B	-0.78
C4	21	GO:0019901	protein kinase binding	-2.2	2.1	3	24155	652	265	15	5.7	1.4	388|481|894|1000|2627|4920|5295|8660|10040|23433|29984|54509|57761|57763|58480	RHOB|ATP1B1|CCND2|CDH2|GATA6|ROR2|PIK3R1|IRS2|TOM1L1|RHOQ|RHOD|RHOF|TRIB3|ANKRA2|RHOU	-0.78
C4	19	GO:1901136	carbohydrate derivative catabolic process	-2.2	3.3	3.4	24155	195	265	7	2.6	0.99	100|2717|2720|4758|5144|10007|10082	ADA|GLA|GLB1|NEU1|PDE4D|GNPDA1|GPC6	-0.78
C4	19	GO:0002274	myeloid leukocyte activation	-2.2	2.1	3	24155	653	265	15	5.7	1.4	221|718|929|1604|2548|2717|2720|4048|4758|5873|10043|10062|25797|54509|93100	ALDH3B1|C3|CD14|CD55|GAA|GLA|GLB1|LTA4H|NEU1|RAB27A|TOM1|NR1H3|QPCT|RHOF|NAPRT	-0.77
C4	19	GO:0014065	phosphatidylinositol 3-kinase signaling	-2.2	3.7	3.5	24155	148	265	6	2.3	0.91	3480|5295|7291|8660|9314|80310	IGF1R|PIK3R1|TWIST1|IRS2|KLF4|PDGFD	-0.77
C4	19	GO:0035148	tube formation	-2.2	3.7	3.5	24155	148	265	6	2.3	0.91	2535|5754|7052|7291|8463|11019	FZD2|PTK7|TGM2|TWIST1|TEAD2|LIAS	-0.77
C4	19	GO:0006753	nucleoside phosphate metabolic process	-2.2	2	3	24155	717	265	16	6	1.5	100|481|1355|2180|4199|4354|5144|5166|5213|5634|6783|6817|10165|23433|23475|93100	ADA|ATP1B1|COX15|ACSL1|ME1|MPP1|PDE4D|PDK4|PFKM|PRPS2|SULT1E1|SULT1A1|SLC25A13|RHOQ|QPRT|NAPRT	-0.77
C4	19	GO:0006687	glycosphingolipid metabolic process	-2.2	5.5	3.9	24155	66	265	4	1.5	0.75	2717|2720|3696|4758	GLA|GLB1|ITGB8|NEU1	-0.77
C4	21	GO:0035064	methylated histone binding	-2.2	5.5	3.9	24155	66	265	4	1.5	0.75	8805|23613|51147|112869	TRIM24|ZMYND8|ING4|SGF29	-0.77
C4	21	GO:0140034	methylation-dependent protein binding	-2.2	5.5	3.9	24155	66	265	4	1.5	0.75	8805|23613|51147|112869	TRIM24|ZMYND8|ING4|SGF29	-0.77
C4	19	GO:0001841	neural tube formation	-2.2	4.3	3.6	24155	105	265	5	1.9	0.84	2535|5754|7291|8463|11019	FZD2|PTK7|TWIST1|TEAD2|LIAS	-0.77
C4	19	GO:0071875	adrenergic receptor signaling pathway	-2.2	8	4.3	24155	34	265	3	1.1	0.65	5144|5997|11214	PDE4D|RGS2|AKAP13	-0.77
C4	19	GO:0071868	cellular response to monoamine stimulus	-2.2	8	4.3	24155	34	265	3	1.1	0.65	5144|6770|54331	PDE4D|STAR|GNG2	-0.77
C4	19	GO:0071870	cellular response to catecholamine stimulus	-2.2	8	4.3	24155	34	265	3	1.1	0.65	5144|6770|54331	PDE4D|STAR|GNG2	-0.77
C4	19	GO:0048048	embryonic eye morphogenesis	-2.2	8	4.3	24155	34	265	3	1.1	0.65	4237|7291|28996	MFAP2|TWIST1|HIPK2	-0.77
C4	19	GO:0031128	developmental induction	-2.2	8	4.3	24155	34	265	3	1.1	0.65	3207|6091|28996	HOXA11|ROBO1|HIPK2	-0.77
C4	19	GO:0050773	regulation of dendrite development	-2.2	3.7	3.4	24155	149	265	6	2.3	0.91	1523|1902|10769|23043|23363|23613	CUX1|LPAR1|PLK2|TNIK|OBSL1|ZMYND8	-0.77
C4	19	GO:0009267	cellular response to starvation	-2.2	3.7	3.4	24155	149	265	6	2.3	0.91	2308|5166|10325|23710|83667|96459	FOXO1|PDK4|RRAGB|GABARAPL1|SESN2|FNIP1	-0.77
C4	19	GO:0010769	regulation of cell morphogenesis involved in differentiation	-2.2	2.7	3.2	24155	301	265	9	3.4	1.1	1000|1123|1523|3984|6091|6498|10630|23043|23363	CDH2|CHN1|CUX1|LIMK1|ROBO1|SKIL|PDPN|TNIK|OBSL1	-0.76
C4	19	GO:0046365	monosaccharide catabolic process	-2.2	5.4	3.8	24155	67	265	4	1.5	0.75	216|2720|5213|26007	ALDH1A1|GLB1|PFKM|TKFC	-0.76
C4	21	GO:0005518	collagen binding	-2.2	5.4	3.8	24155	67	265	4	1.5	0.75	4811|7448|22795|84168	NID1|VTN|NID2|ANTXR1	-0.76
C4	19	GO:0045926	negative regulation of growth	-2.2	2.9	3.2	24155	249	265	8	3	1.1	623|4211|5997|9518|51147|64061|79960|83667	BDKRB1|MEIS1|RGS2|GDF15|ING4|TSPYL2|JADE1|SESN2	-0.75
C4	19	GO:1903169	regulation of calcium ion transmembrane transport	-2.2	3.6	3.4	24155	151	265	6	2.3	0.91	481|623|781|1756|3306|5144	ATP1B1|BDKRB1|CACNA2D1|DMD|HSPA2|PDE4D	-0.75
C4	19	GO:0055088	lipid homeostasis	-2.2	3.6	3.4	24155	151	265	6	2.3	0.91	19|6646|8660|10062|55294|83667	ABCA1|SOAT1|IRS2|NR1H3|FBXW7|SESN2	-0.75
C4	19	GO:0072376	protein activation cascade	-2.2	3.2	3.3	24155	199	265	7	2.6	0.99	718|1604|2152|2159|3426|3553|7448	C3|CD55|F3|F10|CFI|IL1B|VTN	-0.75
C4	19	GO:0071383	cellular response to steroid hormone stimulus	-2.2	2.9	3.2	24155	250	265	8	3	1.1	2308|6770|7025|10062|11214|55885|64754|114907	FOXO1|STAR|NR2F1|NR1H3|AKAP13|LMO3|SMYD3|FBXO32	-0.75
C4	19	GO:0070873	regulation of glycogen metabolic process	-2.2	7.8	4.2	24155	35	265	3	1.1	0.65	3481|8660|79660	IGF2|IRS2|PPP1R3B	-0.75
C4	21	GO:0016620	oxidoreductase activity, acting on the aldehyde or oxo group of donors, NAD or NADP as acceptor	-2.2	7.8	4.2	24155	35	265	3	1.1	0.65	216|217|221	ALDH1A1|ALDH2|ALDH3B1	-0.75
C4	19	GO:0007346	regulation of mitotic cell cycle	-2.2	2.1	2.9	24155	661	265	15	5.7	1.4	894|1028|3306|3481|3553|5087|5711|6604|9314|10040|10769|23363|79960|80321|83987	CCND2|CDKN1C|HSPA2|IGF2|IL1B|PBX1|PSMD5|SMARCD3|KLF4|TOM1L1|PLK2|OBSL1|JADE1|CEP70|CCDC8	-0.75
C4	19	GO:1903037	regulation of leukocyte cell-cell adhesion	-2.2	2.7	3.1	24155	304	265	9	3.4	1.1	100|1051|1604|3481|3553|5295|7704|9314|27242	ADA|CEBPB|CD55|IGF2|IL1B|PIK3R1|ZBTB16|KLF4|TNFRSF21	-0.74
C4	19	GO:0071230	cellular response to amino acid stimulus	-2.2	5.4	3.8	24155	68	265	4	1.5	0.75	1051|10325|80310|83667	CEBPB|RRAGB|PDGFD|SESN2	-0.74
C4	19	GO:0002253	activation of immune response	-2.2	2	2.9	24155	727	265	16	6	1.5	100|718|929|1604|3426|3553|3984|5144|5295|5711|7448|10062|11213|26007|27242|51135	ADA|C3|CD14|CD55|CFI|IL1B|LIMK1|PDE4D|PIK3R1|PSMD5|VTN|NR1H3|IRAK3|TKFC|TNFRSF21|IRAK4	-0.74
C4	19	GO:0071560	cellular response to transforming growth factor beta stimulus	-2.2	2.9	3.2	24155	252	265	8	3	1.1	1028|6498|6770|8425|9372|9518|28996|80310	CDKN1C|SKIL|STAR|LTBP4|ZFYVE9|GDF15|HIPK2|PDGFD	-0.73
C4	19	GO:0043687	post-translational protein modification	-2.2	2.5	3.1	24155	362	265	10	3.8	1.2	718|1000|5711|7704|23363|55294|63894|80176|83987|114907	C3|CDH2|PSMD5|ZBTB16|OBSL1|FBXW7|VIPAS39|SPSB1|CCDC8|FBXO32	-0.73
C4	19	GO:0001654	eye development	-2.2	2.5	3.1	24155	362	265	10	3.8	1.2	1028|4124|4211|4237|6498|6604|7291|9314|28996|285590	CDKN1C|MAN2A1|MEIS1|MFAP2|SKIL|SMARCD3|TWIST1|KLF4|HIPK2|SH3PXD2B	-0.73
C4	19	GO:0071300	cellular response to retinoic acid	-2.2	5.3	3.8	24155	69	265	4	1.5	0.75	19|5754|8463|9314	ABCA1|PTK7|TEAD2|KLF4	-0.72
C4	21	GO:0030695	GTPase regulator activity	-2.2	2.7	3.1	24155	307	265	9	3.4	1.1	216|1123|5997|10144|23216|57569|83667|125058|128272	ALDH1A1|CHN1|RGS2|FAM13A|TBC1D1|ARHGAP20|SESN2|TBC1D16|ARHGEF19	-0.72
C4	19	GO:0030031	cell projection assembly	-2.1	2.1	2.9	24155	603	265	14	5.3	1.4	1902|22832|23043|23216|23433|23613|28981|29984|51626|54874|58480|79659|80321|125058	LPAR1|CEP162|TNIK|TBC1D1|RHOQ|ZMYND8|IFT81|RHOD|DYNC2LI1|FNBP1L|RHOU|DYNC2H1|CEP70|TBC1D16	-0.72
C4	19	GO:0090077	foam cell differentiation	-2.1	7.6	4.2	24155	36	265	3	1.1	0.65	19|6646|10062	ABCA1|SOAT1|NR1H3	-0.72
C4	19	GO:0002755	MyD88-dependent toll-like receptor signaling pathway	-2.1	7.6	4.2	24155	36	265	3	1.1	0.65	929|11213|51135	CD14|IRAK3|IRAK4	-0.72
C4	19	GO:0010742	macrophage derived foam cell differentiation	-2.1	7.6	4.2	24155	36	265	3	1.1	0.65	19|6646|10062	ABCA1|SOAT1|NR1H3	-0.72
C4	19	GO:0045807	positive regulation of endocytosis	-2.1	3.6	3.3	24155	154	265	6	2.3	0.91	718|929|3553|5873|7448|25999	C3|CD14|IL1B|RAB27A|VTN|CLIP3	-0.72
C4	19	GO:0030278	regulation of ossification	-2.1	3.1	3.2	24155	203	265	7	2.6	0.99	1051|1052|5087|7291|7704|9464|359845	CEBPB|CEBPD|PBX1|TWIST1|ZBTB16|HAND2|RFLNB	-0.71
C4	19	GO:0000209	protein polyubiquitination	-2.1	2.6	3.1	24155	310	265	9	3.4	1.1	642|997|5711|9373|10277|55294|80176|114907|142678	BLMH|CDC34|PSMD5|PLAA|UBE4B|FBXW7|SPSB1|FBXO32|MIB2	-0.7
C4	19	GO:0090596	sensory organ morphogenesis	-2.1	2.8	3.1	24155	256	265	8	3	1.1	2535|4124|4211|4237|4920|5754|7291|28996	FZD2|MAN2A1|MEIS1|MFAP2|ROR2|PTK7|TWIST1|HIPK2	-0.7
C4	21	GO:0003682	chromatin binding	-2.1	2.2	2.9	24155	546	265	13	4.9	1.3	1051|2308|2627|3007|4211|6498|6603|6604|7091|7703|8805|9314|51317	CEBPB|FOXO1|GATA6|H1-3|MEIS1|SKIL|SMARCD2|SMARCD3|TLE4|PCGF2|TRIM24|KLF4|PHF21A	-0.69
C4	19	GO:0048871	multicellular organismal homeostasis	-2.1	2.3	2.9	24155	485	265	12	4.5	1.3	216|1051|1376|1649|2180|2308|3480|3553|4237|5166|10062|10912	ALDH1A1|CEBPB|CPT2|DDIT3|ACSL1|FOXO1|IGF1R|IL1B|MFAP2|PDK4|NR1H3|GADD45G	-0.69
C4	19	GO:0032885	regulation of polysaccharide biosynthetic process	-2.1	7.4	4.1	24155	37	265	3	1.1	0.65	3481|8660|79660	IGF2|IRS2|PPP1R3B	-0.69
C4	19	GO:1905314	semi-lunar valve development	-2.1	7.4	4.1	24155	37	265	3	1.1	0.65	6091|6615|7291	ROBO1|SNAI1|TWIST1	-0.69
C4	19	GO:1903432	regulation of TORC1 signaling	-2.1	7.4	4.1	24155	37	265	3	1.1	0.65	10325|83667|96459	RRAGB|SESN2|FNIP1	-0.69
C4	19	GO:0003156	regulation of animal organ formation	-2.1	7.4	4.1	24155	37	265	3	1.1	0.65	3207|6091|9464	HOXA11|ROBO1|HAND2	-0.69
C4	19	GO:0007187	G protein-coupled receptor signaling pathway, coupled to cyclic nucleotide second messenger	-2.1	2.8	3.1	24155	257	265	8	3	1.1	19|1902|5144|5732|5997|10267|11214|54331	ABCA1|LPAR1|PDE4D|PTGER2|RGS2|RAMP1|AKAP13|GNG2	-0.69
C4	19	GO:0033673	negative regulation of kinase activity	-2.1	2.8	3.1	24155	257	265	8	3	1.1	1028|3480|3553|5997|8660|11213|57761|64754	CDKN1C|IGF1R|IL1B|RGS2|IRS2|IRAK3|TRIB3|SMYD3	-0.69
C4	19	GO:1904427	positive regulation of calcium ion transmembrane transport	-2.1	5.1	3.7	24155	71	265	4	1.5	0.75	481|623|781|3306	ATP1B1|BDKRB1|CACNA2D1|HSPA2	-0.69
C4	19	GO:0070848	response to growth factor	-2.1	2	2.8	24155	739	265	16	6	1.5	997|1028|2627|3553|4920|6091|6498|6770|7291|7448|8425|9314|9372|9518|28996|80310	CDC34|CDKN1C|GATA6|IL1B|ROR2|ROBO1|SKIL|STAR|TWIST1|VTN|LTBP4|KLF4|ZFYVE9|GDF15|HIPK2|PDGFD	-0.69
C4	19	GO:0071559	response to transforming growth factor beta	-2.1	2.8	3.1	24155	258	265	8	3	1.1	1028|6498|6770|8425|9372|9518|28996|80310	CDKN1C|SKIL|STAR|LTBP4|ZFYVE9|GDF15|HIPK2|PDGFD	-0.69
C4	19	GO:1901214	regulation of neuron death	-2.1	2.6	3	24155	313	265	9	3.4	1.1	16|997|1051|1649|6770|23017|28996|55294|135112	AARS1|CDC34|CEBPB|DDIT3|STAR|FAIM2|HIPK2|FBXW7|NCOA7	-0.68
C4	19	GO:0006909	phagocytosis	-2.1	2.5	3	24155	370	265	10	3.8	1.2	19|718|929|3553|3984|5295|5873|7052|10062|51454	ABCA1|C3|CD14|IL1B|LIMK1|PIK3R1|RAB27A|TGM2|NR1H3|GULP1	-0.68
C4	21	GO:0019207	kinase regulator activity	-2.1	3.1	3.2	24155	207	265	7	2.6	0.99	894|1028|3481|5295|9314|10040|57761	CCND2|CDKN1C|IGF2|PIK3R1|KLF4|TOM1L1|TRIB3	-0.68
C4	19	GO:0060402	calcium ion transport into cytosol	-2.1	3.5	3.3	24155	158	265	6	2.3	0.91	623|781|1649|1756|3709|5144	BDKRB1|CACNA2D1|DDIT3|DMD|ITPR2|PDE4D	-0.68
C4	19	GO:0050727	regulation of inflammatory response	-2.1	2.2	2.9	24155	489	265	12	4.5	1.3	100|718|1051|1604|3426|3553|7052|7448|7850|9314|10062|22861	ADA|C3|CEBPB|CD55|CFI|IL1B|TGM2|VTN|IL1R2|KLF4|NR1H3|NLRP1	-0.68
C4	19	GO:0060193	positive regulation of lipase activity	-2.1	5.1	3.6	24155	72	265	4	1.5	0.75	1902|9373|10062|64788	LPAR1|PLAA|NR1H3|LMF1	-0.68
C4	19	GO:0006635	fatty acid beta-oxidation	-2.1	5.1	3.6	24155	72	265	4	1.5	0.75	1376|7291|8660|83667	CPT2|TWIST1|IRS2|SESN2	-0.68
C4	19	GO:0050670	regulation of lymphocyte proliferation	-2.1	3.1	3.2	24155	208	265	7	2.6	0.99	100|1051|1604|3481|3553|8660|27242	ADA|CEBPB|CD55|IGF2|IL1B|IRS2|TNFRSF21	-0.67
C4	19	GO:0007223	Wnt signaling pathway, calcium modulating pathway	-2.1	7.2	4	24155	38	265	3	1.1	0.65	2535|4920|54331	FZD2|ROR2|GNG2	-0.67
C4	19	GO:0071867	response to monoamine	-2.1	7.2	4	24155	38	265	3	1.1	0.65	5144|6770|54331	PDE4D|STAR|GNG2	-0.67
C4	19	GO:0071869	response to catecholamine	-2.1	7.2	4	24155	38	265	3	1.1	0.65	5144|6770|54331	PDE4D|STAR|GNG2	-0.67
C4	19	GO:0003203	endocardial cushion morphogenesis	-2.1	7.2	4	24155	38	265	3	1.1	0.65	6091|6615|7291	ROBO1|SNAI1|TWIST1	-0.67
C4	19	GO:1901021	positive regulation of calcium ion transmembrane transporter activity	-2.1	7.2	4	24155	38	265	3	1.1	0.65	481|781|3306	ATP1B1|CACNA2D1|HSPA2	-0.67
C4	19	GO:0046326	positive regulation of glucose import	-2.1	7.2	4	24155	38	265	3	1.1	0.65	5295|8660|23433	PIK3R1|IRS2|RHOQ	-0.67
C4	19	GO:0060416	response to growth hormone	-2.1	7.2	4	24155	38	265	3	1.1	0.65	5295|6770|9518	PIK3R1|STAR|GDF15	-0.67
C4	19	GO:0009108	coenzyme biosynthetic process	-2.1	2.8	3.1	24155	261	265	8	3	1.1	2180|5166|5213|11019|23475|56997|79934|93100	ACSL1|PDK4|PFKM|LIAS|QPRT|COQ8A|COQ8B|NAPRT	-0.67
C4	19	GO:0032944	regulation of mononuclear cell proliferation	-2.1	3.1	3.1	24155	209	265	7	2.6	0.99	100|1051|1604|3481|3553|8660|27242	ADA|CEBPB|CD55|IGF2|IL1B|IRS2|TNFRSF21	-0.67
C4	19	GO:0051216	cartilage development	-2.1	3.1	3.1	24155	209	265	7	2.6	0.99	3207|3696|4920|6615|7704|9464|359845	HOXA11|ITGB8|ROR2|SNAI1|ZBTB16|HAND2|RFLNB	-0.67
C4	21	GO:0009055	electron transfer activity	-2.1	4	3.4	24155	114	265	5	1.9	0.84	217|1355|2936|4199|51218	ALDH2|COX15|GSR|ME1|GLRX5	-0.67
C4	19	GO:0042035	regulation of cytokine biosynthetic process	-2.1	4	3.4	24155	114	265	5	1.9	0.84	1051|3553|9314|10642|10643	CEBPB|IL1B|KLF4|IGF2BP1|IGF2BP3	-0.67
C4	19	GO:0043627	response to estrogen	-2.1	5	3.6	24155	73	265	4	1.5	0.75	2627|3880|6770|8805	GATA6|KRT19|STAR|TRIM24	-0.67
C4	19	GO:1903524	positive regulation of blood circulation	-2.1	5	3.6	24155	73	265	4	1.5	0.75	100|5144|5732|5997	ADA|PDE4D|PTGER2|RGS2	-0.67
C4	19	GO:0051090	regulation of DNA-binding transcription factor activity	-2.1	2.3	2.9	24155	432	265	11	4.2	1.2	1649|2535|3553|4188|7291|9181|9314|9464|11213|28996|51135	DDIT3|FZD2|IL1B|MDFI|TWIST1|ARHGEF2|KLF4|HAND2|IRAK3|HIPK2|IRAK4	-0.67
C4	19	GO:0072659	protein localization to plasma membrane	-2.1	2.8	3.1	24155	262	265	8	3	1.1	481|1000|3875|5295|10267|23043|23433|25999	ATP1B1|CDH2|KRT18|PIK3R1|RAMP1|TNIK|RHOQ|CLIP3	-0.66
C4	19	GO:0040008	regulation of growth	-2.1	2	2.8	24155	682	265	15	5.7	1.4	623|2627|3481|3984|4211|5997|8425|9373|9518|51147|51616|64061|79960|83667|285590	BDKRB1|GATA6|IGF2|LIMK1|MEIS1|RGS2|LTBP4|PLAA|GDF15|ING4|TAF9B|TSPYL2|JADE1|SESN2|SH3PXD2B	-0.66
C4	19	GO:0072503	cellular divalent inorganic cation homeostasis	-2.1	2.2	2.9	24155	494	265	12	4.5	1.3	481|623|781|1604|1649|1756|1902|3709|5144|5732|7052|10161	ATP1B1|BDKRB1|CACNA2D1|CD55|DDIT3|DMD|LPAR1|ITPR2|PDE4D|PTGER2|TGM2|LPAR6	-0.66
C4	21	GO:0005525	GTP binding	-2.1	2.4	2.9	24155	375	265	10	3.8	1.2	388|5873|7052|10325|23433|29984|54509|54974|58480|84273	RHOB|RAB27A|TGM2|RRAGB|RHOQ|RHOD|RHOF|THG1L|RHOU|NOA1	-0.65
C4	19	GO:0006023	aminoglycan biosynthetic process	-2.1	4	3.4	24155	115	265	5	1.9	0.84	3553|9653|10082|56548|84752	IL1B|HS2ST1|GPC6|CHST7|B3GNT9	-0.65
C4	19	GO:0010927	cellular component assembly involved in morphogenesis	-2.1	4	3.4	24155	115	265	5	1.9	0.84	1466|3856|3880|11214|23363	CSRP2|KRT8|KRT19|AKAP13|OBSL1	-0.65
C4	19	GO:1904375	regulation of protein localization to cell periphery	-2.1	4	3.4	24155	115	265	5	1.9	0.84	5295|10082|23433|25999|54585	PIK3R1|GPC6|RHOQ|CLIP3|LZTFL1	-0.65
C4	19	GO:1902229	regulation of intrinsic apoptotic signaling pathway in response to DNA damage	-2	7	4	24155	39	265	3	1.1	0.65	6498|6615|51616	SKIL|SNAI1|TAF9B	-0.65
C4	19	GO:0010874	regulation of cholesterol efflux	-2	7	4	24155	39	265	3	1.1	0.65	19|5360|10062	ABCA1|PLTP|NR1H3	-0.65
C4	19	GO:0050707	regulation of cytokine secretion	-2	3	3.1	24155	211	265	7	2.6	0.99	834|929|3553|7291|7850|22861|27242	CASP1|CD14|IL1B|TWIST1|IL1R2|NLRP1|TNFRSF21	-0.65
C4	19	GO:0086001	cardiac muscle cell action potential	-2	4.9	3.6	24155	74	265	4	1.5	0.75	481|781|1756|23704	ATP1B1|CACNA2D1|DMD|KCNE4	-0.65
C4	19	GO:1900006	positive regulation of dendrite development	-2	4.9	3.6	24155	74	265	4	1.5	0.75	1523|1902|23363|23613	CUX1|LPAR1|OBSL1|ZMYND8	-0.65
C4	19	GO:0032677	regulation of interleukin-8 production	-2	4.9	3.6	24155	74	265	4	1.5	0.75	929|1649|3553|9314	CD14|DDIT3|IL1B|KLF4	-0.65
C4	19	GO:0031960	response to corticosteroid	-2	3.4	3.2	24155	162	265	6	2.3	0.91	2308|2720|6770|11214|64754|114907	FOXO1|GLB1|STAR|AKAP13|SMYD3|FBXO32	-0.65
C4	19	GO:0007163	establishment or maintenance of cell polarity	-2	3	3.1	24155	212	265	7	2.6	0.99	388|5754|9181|23433|29984|54509|58480	RHOB|PTK7|ARHGEF2|RHOQ|RHOD|RHOF|RHOU	-0.64
C4	19	GO:0070252	actin-mediated cell contraction	-2	3.9	3.3	24155	116	265	5	1.9	0.84	781|1756|5144|10630|23704	CACNA2D1|DMD|PDE4D|PDPN|KCNE4	-0.64
C4	19	GO:0032612	interleukin-1 production	-2	3.9	3.3	24155	116	265	5	1.9	0.84	19|834|3553|7850|22861	ABCA1|CASP1|IL1B|IL1R2|NLRP1	-0.64
C4	19	GO:0030449	regulation of complement activation	-2	3.9	3.3	24155	116	265	5	1.9	0.84	718|1604|3426|3553|7448	C3|CD55|CFI|IL1B|VTN	-0.64
C4	21	GO:0032550	purine ribonucleoside binding	-2	2.4	2.9	24155	378	265	10	3.8	1.2	388|5873|7052|10325|23433|29984|54509|54974|58480|84273	RHOB|RAB27A|TGM2|RRAGB|RHOQ|RHOD|RHOF|THG1L|RHOU|NOA1	-0.64
C4	19	GO:0045931	positive regulation of mitotic cell cycle	-2	3.4	3.2	24155	163	265	6	2.3	0.91	894|3306|3481|3553|5087|6604	CCND2|HSPA2|IGF2|IL1B|PBX1|SMARCD3	-0.64
C4	19	GO:0001960	negative regulation of cytokine-mediated signaling pathway	-2	4.9	3.5	24155	75	265	4	1.5	0.75	6091|7850|10062|11213	ROBO1|IL1R2|NR1H3|IRAK3	-0.64
C4	19	GO:0010611	regulation of cardiac muscle hypertrophy	-2	4.9	3.5	24155	75	265	4	1.5	0.75	2308|5997|9464|29995	FOXO1|RGS2|HAND2|LMCD1	-0.64
C4	19	GO:2000257	regulation of protein activation cascade	-2	3.9	3.3	24155	117	265	5	1.9	0.84	718|1604|3426|3553|7448	C3|CD55|CFI|IL1B|VTN	-0.63
C4	19	GO:0045823	positive regulation of heart contraction	-2	6.8	3.9	24155	40	265	3	1.1	0.65	100|5144|5997	ADA|PDE4D|RGS2	-0.63
C4	19	GO:0035735	intraciliary transport involved in cilium assembly	-2	6.8	3.9	24155	40	265	3	1.1	0.65	28981|51626|79659	IFT81|DYNC2LI1|DYNC2H1	-0.63
C4	19	GO:0022898	regulation of transmembrane transporter activity	-2	2.7	3	24155	268	265	8	3	1.1	481|781|1756|3306|5144|7291|23704|81831	ATP1B1|CACNA2D1|DMD|HSPA2|PDE4D|TWIST1|KCNE4|NETO2	-0.62
C4	19	GO:0072331	signal transduction by p53 class mediator	-2	2.7	3	24155	268	265	8	3	1.1	6615|7291|8805|10769|28996|51147|51616|83667	SNAI1|TWIST1|TRIM24|PLK2|HIPK2|ING4|TAF9B|SESN2	-0.62
C4	21	GO:0003924	GTPase activity	-2	2.5	2.9	24155	324	265	9	3.4	1.1	388|5873|5997|10325|23433|29984|54331|54509|58480	RHOB|RAB27A|RGS2|RRAGB|RHOQ|RHOD|GNG2|RHOF|RHOU	-0.62
C4	19	GO:2001242	regulation of intrinsic apoptotic signaling pathway	-2	3.3	3.1	24155	165	265	6	2.3	0.91	1649|6498|6615|9181|51616|55294	DDIT3|SKIL|SNAI1|ARHGEF2|TAF9B|FBXW7	-0.62
C4	21	GO:0032549	ribonucleoside binding	-2	2.4	2.9	24155	382	265	10	3.8	1.2	388|5873|7052|10325|23433|29984|54509|54974|58480|84273	RHOB|RAB27A|TGM2|RRAGB|RHOQ|RHOD|RHOF|THG1L|RHOU|NOA1	-0.62
C4	19	GO:0030155	regulation of cell adhesion	-2	2	2.7	24155	693	265	15	5.7	1.4	100|1051|1604|3481|3553|3908|4811|5295|7052|7448|7704|9314|10630|27242|29984	ADA|CEBPB|CD55|IGF2|IL1B|LAMA2|NID1|PIK3R1|TGM2|VTN|ZBTB16|KLF4|PDPN|TNFRSF21|RHOD	-0.62
C4	19	GO:0051056	regulation of small GTPase mediated signal transduction	-11	15	13	24155	339	57	12	21	5.4	1123|1902|8660|9181|10144|10161|23433|29984|54509|57569|58480|128272	CHN1|LPAR1|IRS2|ARHGEF2|FAM13A|LPAR6|RHOQ|RHOD|RHOF|ARHGAP20|RHOU|ARHGEF19	-7
C4	19	GO:0007264	small GTPase mediated signal transduction	-8.1	8.9	9.3	24155	572	57	12	21	5.4	1123|1902|8660|9181|10144|10161|23433|29984|54509|57569|58480|128272	CHN1|LPAR1|IRS2|ARHGEF2|FAM13A|LPAR6|RHOQ|RHOD|RHOF|ARHGAP20|RHOU|ARHGEF19	-4.8
C4	19	GO:0007266	Rho protein signal transduction	-7.6	17	11	24155	204	57	8	14	4.6	1902|9181|10161|23433|29984|54509|58480|128272	LPAR1|ARHGEF2|LPAR6|RHOQ|RHOD|RHOF|RHOU|ARHGEF19	-4.4
C4	19	GO:0006067	ethanol metabolic process	-6.8	81	18	24155	21	57	4	7	3.4	216|217|6783|6817	ALDH1A1|ALDH2|SULT1E1|SULT1A1	-3.9
C4	19	GO:0030029	actin filament-based process	-6.8	6.7	7.8	24155	760	57	12	21	5.4	1756|1902|3856|3880|5295|9181|23363|23433|29984|54509|58480|128272	DMD|LPAR1|KRT8|KRT19|PIK3R1|ARHGEF2|OBSL1|RHOQ|RHOD|RHOF|RHOU|ARHGEF19	-3.9
C4	21	GO:0005158	insulin receptor binding	-6.7	77	17	24155	22	57	4	7	3.4	3480|3481|5295|8660	IGF1R|IGF2|PIK3R1|IRS2	-3.9
C4	19	GO:0030036	actin cytoskeleton organization	-6.4	7	7.6	24155	667	57	11	19	5.2	1902|3856|3880|5295|9181|23363|23433|29984|54509|58480|128272	LPAR1|KRT8|KRT19|PIK3R1|ARHGEF2|OBSL1|RHOQ|RHOD|RHOF|RHOU|ARHGEF19	-3.7
C4	19	GO:0034764	positive regulation of transmembrane transport	-6.3	15	9.4	24155	204	57	7	12	4.3	623|718|1756|3306|5295|8660|23433	BDKRB1|C3|DMD|HSPA2|PIK3R1|IRS2|RHOQ	-3.6
C4	19	GO:0007265	Ras protein signal transduction	-6	8.5	7.8	24155	449	57	9	16	4.8	1902|8660|9181|10161|23433|29984|54509|58480|128272	LPAR1|IRS2|ARHGEF2|LPAR6|RHOQ|RHOD|RHOF|RHOU|ARHGEF19	-3.3
C4	19	GO:0022604	regulation of cell morphogenesis	-5.7	7.9	7.4	24155	484	57	9	16	4.8	1123|1523|1902|7750|23363|23433|29984|54509|58480	CHN1|CUX1|LPAR1|ZMYM2|OBSL1|RHOQ|RHOD|RHOF|RHOU	-3.1
C4	19	GO:0006068	ethanol catabolic process	-5.6	110	18	24155	12	57	3	5.3	3	217|6783|6817	ALDH2|SULT1E1|SULT1A1	-3.1
C4	21	GO:0030674	protein binding, bridging	-5.5	15	8.9	24155	171	57	6	11	4.1	1123|1523|5295|23363|55294|80176	CHN1|CUX1|PIK3R1|OBSL1|FBXW7|SPSB1	-3
C4	19	GO:0010828	positive regulation of glucose transmembrane transport	-5.5	39	12	24155	44	57	4	7	3.4	718|5295|8660|23433	C3|PIK3R1|IRS2|RHOQ	-3
C4	19	GO:0097435	supramolecular fiber organization	-5.5	6.3	6.8	24155	674	57	10	18	5	1902|3856|3880|5295|9181|23363|23433|29984|54509|58480	LPAR1|KRT8|KRT19|PIK3R1|ARHGEF2|OBSL1|RHOQ|RHOD|RHOF|RHOU	-3
C4	19	GO:0007015	actin filament organization	-5.4	8.4	7.3	24155	402	57	8	14	4.6	1902|5295|9181|23363|23433|29984|54509|58480	LPAR1|PIK3R1|ARHGEF2|OBSL1|RHOQ|RHOD|RHOF|RHOU	-2.9
C4	19	GO:0034310	primary alcohol catabolic process	-5.3	85	16	24155	15	57	3	5.3	3	217|6783|6817	ALDH2|SULT1E1|SULT1A1	-2.9
C4	21	GO:0008146	sulfotransferase activity	-5.2	33	11	24155	52	57	4	7	3.4	6783|6817|9653|56548	SULT1E1|SULT1A1|HS2ST1|CHST7	-2.8
C4	19	GO:0007204	positive regulation of cytosolic calcium ion concentration	-5	9.3	7.3	24155	319	57	7	12	4.3	623|1604|1649|1756|1902|7052|10161	BDKRB1|CD55|DDIT3|DMD|LPAR1|TGM2|LPAR6	-2.7
C4	19	GO:0055074	calcium ion homeostasis	-4.8	7.2	6.6	24155	472	57	8	14	4.6	623|1604|1649|1756|1902|7052|8805|10161	BDKRB1|CD55|DDIT3|DMD|LPAR1|TGM2|TRIM24|LPAR6	-2.6
C4	19	GO:0032956	regulation of actin cytoskeleton organization	-4.8	8.6	6.9	24155	344	57	7	12	4.3	1902|5295|23433|29984|54509|58480|128272	LPAR1|PIK3R1|RHOQ|RHOD|RHOF|RHOU|ARHGEF19	-2.6
C4	21	GO:0060090	molecular adaptor activity	-4.7	11	7.3	24155	238	57	6	11	4.1	1123|1523|5295|23363|55294|80176	CHN1|CUX1|PIK3R1|OBSL1|FBXW7|SPSB1	-2.5
C4	19	GO:0051480	regulation of cytosolic calcium ion concentration	-4.7	8.3	6.8	24155	358	57	7	12	4.3	623|1604|1649|1756|1902|7052|10161	BDKRB1|CD55|DDIT3|DMD|LPAR1|TGM2|LPAR6	-2.5
C4	21	GO:0016782	transferase activity, transferring sulfur-containing groups	-4.7	25	9.5	24155	69	57	4	7	3.4	6783|6817|9653|56548	SULT1E1|SULT1A1|HS2ST1|CHST7	-2.5
C4	19	GO:0008286	insulin receptor signaling pathway	-4.7	15	8.1	24155	143	57	5	8.8	3.7	3480|3481|5295|8660|23433	IGF1R|IGF2|PIK3R1|IRS2|RHOQ	-2.5
C4	19	GO:0072507	divalent inorganic cation homeostasis	-4.6	6.6	6.2	24155	514	57	8	14	4.6	623|1604|1649|1756|1902|7052|8805|10161	BDKRB1|CD55|DDIT3|DMD|LPAR1|TGM2|TRIM24|LPAR6	-2.4
C4	19	GO:0008360	regulation of cell shape	-4.6	14	7.8	24155	150	57	5	8.8	3.7	1902|23433|29984|54509|58480	LPAR1|RHOQ|RHOD|RHOF|RHOU	-2.4
C4	19	GO:0051493	regulation of cytoskeleton organization	-4.5	6.3	6.1	24155	534	57	8	14	4.6	1902|5295|9181|23433|29984|54509|58480|128272	LPAR1|PIK3R1|ARHGEF2|RHOQ|RHOD|RHOF|RHOU|ARHGEF19	-2.4
C4	19	GO:0010827	regulation of glucose transmembrane transport	-4.5	22	8.9	24155	78	57	4	7	3.4	718|5295|8660|23433	C3|PIK3R1|IRS2|RHOQ	-2.4
C4	19	GO:0032970	regulation of actin filament-based process	-4.5	7.6	6.4	24155	389	57	7	12	4.3	1902|5295|23433|29984|54509|58480|128272	LPAR1|PIK3R1|RHOQ|RHOD|RHOF|RHOU|ARHGEF19	-2.4
C4	21	GO:0043548	phosphatidylinositol 3-kinase binding	-4.3	42	11	24155	30	57	3	5.3	3	3480|5295|8660	IGF1R|PIK3R1|IRS2	-2.2
C4	19	GO:0034308	primary alcohol metabolic process	-4.3	20	8.5	24155	85	57	4	7	3.4	216|217|6783|6817	ALDH1A1|ALDH2|SULT1E1|SULT1A1	-2.2
C4	19	GO:0051482	positive regulation of cytosolic calcium ion concentration involved in phospholipase C-activating G	-4.3	41	11	24155	31	57	3	5.3	3	1902|7052|10161	LPAR1|TGM2|LPAR6	-2.2
C4	19	GO:0001892	embryonic placenta development	-4.3	19	8.3	24155	88	57	4	7	3.4	1051|3481|3856|3880	CEBPB|IGF2|KRT8|KRT19	-2.2
C4	19	GO:0071417	cellular response to organonitrogen compound	-4.2	5.8	5.7	24155	589	57	8	14	4.6	1051|3480|3481|5295|8660|9181|23433|54331	CEBPB|IGF1R|IGF2|PIK3R1|IRS2|ARHGEF2|RHOQ|GNG2	-2.1
C4	19	GO:0040017	positive regulation of locomotion	-4.1	5.7	5.6	24155	598	57	8	14	4.6	623|1902|3480|5091|5295|8660|9181|29984	BDKRB1|LPAR1|IGF1R|PC|PIK3R1|IRS2|ARHGEF2|RHOD	-2.1
C4	19	GO:0044282	small molecule catabolic process	-4.1	6.6	5.8	24155	448	57	7	12	4.3	216|217|5213|6783|6817|8660|55258	ALDH1A1|ALDH2|PFKM|SULT1E1|SULT1A1|IRS2|THNSL2	-2.1
C4	19	GO:0046326	positive regulation of glucose import	-4	33	9.7	24155	38	57	3	5.3	3	5295|8660|23433	PIK3R1|IRS2|RHOQ	-2
C4	19	GO:0006874	cellular calcium ion homeostasis	-4	6.5	5.7	24155	459	57	7	12	4.3	623|1604|1649|1756|1902|7052|10161	BDKRB1|CD55|DDIT3|DMD|LPAR1|TGM2|LPAR6	-2
C4	19	GO:0005975	carbohydrate metabolic process	-4	5.4	5.4	24155	626	57	8	14	4.6	216|217|3481|5091|5213|8660|9653|56548	ALDH1A1|ALDH2|IGF2|PC|PFKM|IRS2|HS2ST1|CHST7	-2
C4	19	GO:0031032	actomyosin structure organization	-4	11	6.6	24155	200	57	5	8.8	3.7	1902|3856|3880|5295|23363	LPAR1|KRT8|KRT19|PIK3R1|OBSL1	-2
C4	19	GO:1904659	glucose transmembrane transport	-3.9	16	7.4	24155	109	57	4	7	3.4	718|5295|8660|23433	C3|PIK3R1|IRS2|RHOQ	-1.9
C4	19	GO:0043523	regulation of neuron apoptotic process	-3.9	10	6.4	24155	210	57	5	8.8	3.7	16|997|1051|1649|55294	AARS1|CDC34|CEBPB|DDIT3|FBXW7	-1.9
C4	19	GO:1901699	cellular response to nitrogen compound	-3.9	5.2	5.3	24155	652	57	8	14	4.6	1051|3480|3481|5295|8660|9181|23433|54331	CEBPB|IGF1R|IGF2|PIK3R1|IRS2|ARHGEF2|RHOQ|GNG2	-1.9
C4	19	GO:0055065	metal ion homeostasis	-3.8	5.2	5.3	24155	654	57	8	14	4.6	623|1604|1649|1756|1902|7052|8805|10161	BDKRB1|CD55|DDIT3|DMD|LPAR1|TGM2|TRIM24|LPAR6	-1.9
C4	19	GO:0008645	hexose transmembrane transport	-3.8	15	7.3	24155	112	57	4	7	3.4	718|5295|8660|23433	C3|PIK3R1|IRS2|RHOQ	-1.9
C4	19	GO:0007163	establishment or maintenance of cell polarity	-3.8	10	6.4	24155	212	57	5	8.8	3.7	9181|23433|29984|54509|58480	ARHGEF2|RHOQ|RHOD|RHOF|RHOU	-1.9
C4	19	GO:0015749	monosaccharide transmembrane transport	-3.8	15	7.2	24155	114	57	4	7	3.4	718|5295|8660|23433	C3|PIK3R1|IRS2|RHOQ	-1.9
C4	19	GO:0072503	cellular divalent inorganic cation homeostasis	-3.8	6	5.5	24155	494	57	7	12	4.3	623|1604|1649|1756|1902|7052|10161	BDKRB1|CD55|DDIT3|DMD|LPAR1|TGM2|LPAR6	-1.9
C4	19	GO:0005976	polysaccharide metabolic process	-3.8	15	7.2	24155	115	57	4	7	3.4	3481|8660|9653|56548	IGF2|IRS2|HS2ST1|CHST7	-1.9
C4	19	GO:0032869	cellular response to insulin stimulus	-3.8	9.7	6.3	24155	218	57	5	8.8	3.7	3480|3481|5295|8660|23433	IGF1R|IGF2|PIK3R1|IRS2|RHOQ	-1.9
C4	19	GO:0034219	carbohydrate transmembrane transport	-3.8	15	7.1	24155	116	57	4	7	3.4	718|5295|8660|23433	C3|PIK3R1|IRS2|RHOQ	-1.9
C4	21	GO:0008307	structural constituent of muscle	-3.8	28	8.8	24155	46	57	3	5.3	3	1756|3880|23363	DMD|KRT19|OBSL1	-1.8
C4	19	GO:0043687	post-translational protein modification	-3.7	7	5.6	24155	362	57	6	11	4.1	718|23363|55294|80176|83987|114907	C3|OBSL1|FBXW7|SPSB1|CCDC8|FBXO32	-1.8
C4	21	GO:0005525	GTP binding	-3.6	6.8	5.5	24155	375	57	6	11	4.1	7052|23433|29984|54509|54974|58480	TGM2|RHOQ|RHOD|RHOF|THG1L|RHOU	-1.7
C4	19	GO:0046578	regulation of Ras protein signal transduction	-3.6	8.9	5.9	24155	239	57	5	8.8	3.7	1902|8660|9181|10161|128272	LPAR1|IRS2|ARHGEF2|LPAR6|ARHGEF19	-1.7
C4	19	GO:0051402	neuron apoptotic process	-3.6	8.9	5.9	24155	239	57	5	8.8	3.7	16|997|1051|1649|55294	AARS1|CDC34|CEBPB|DDIT3|FBXW7	-1.7
C4	21	GO:0032550	purine ribonucleoside binding	-3.6	6.7	5.5	24155	378	57	6	11	4.1	7052|23433|29984|54509|54974|58480	TGM2|RHOQ|RHOD|RHOF|THG1L|RHOU	-1.7
C4	19	GO:0045214	sarcomere organization	-3.6	24	8.1	24155	53	57	3	5.3	3	3856|3880|23363	KRT8|KRT19|OBSL1	-1.7
C4	21	GO:0001883	purine nucleoside binding	-3.6	6.7	5.4	24155	381	57	6	11	4.1	7052|23433|29984|54509|54974|58480	TGM2|RHOQ|RHOD|RHOF|THG1L|RHOU	-1.7
C4	19	GO:0051896	regulation of protein kinase B signaling	-3.6	8.7	5.9	24155	244	57	5	8.8	3.7	1649|3480|3481|5295|8660	DDIT3|IGF1R|IGF2|PIK3R1|IRS2	-1.7
C4	21	GO:0032549	ribonucleoside binding	-3.6	6.7	5.4	24155	382	57	6	11	4.1	7052|23433|29984|54509|54974|58480	TGM2|RHOQ|RHOD|RHOF|THG1L|RHOU	-1.7
C4	19	GO:0030335	positive regulation of cell migration	-3.5	5.5	5.1	24155	544	57	7	12	4.3	623|1902|3480|5295|8660|9181|29984	BDKRB1|LPAR1|IGF1R|PIK3R1|IRS2|ARHGEF2|RHOD	-1.7
C4	19	GO:0046164	alcohol catabolic process	-3.5	24	8.1	24155	54	57	3	5.3	3	217|6783|6817	ALDH2|SULT1E1|SULT1A1	-1.7
C4	19	GO:0055080	cation homeostasis	-3.5	4.6	4.9	24155	731	57	8	14	4.6	623|1604|1649|1756|1902|7052|8805|10161	BDKRB1|CD55|DDIT3|DMD|LPAR1|TGM2|TRIM24|LPAR6	-1.7
C4	21	GO:0019900	kinase binding	-3.5	4.6	4.9	24155	731	57	8	14	4.6	1051|5213|5295|8660|23433|29984|54509|58480	CEBPB|PFKM|PIK3R1|IRS2|RHOQ|RHOD|RHOF|RHOU	-1.7
C4	19	GO:0019318	hexose metabolic process	-3.5	8.5	5.8	24155	249	57	5	8.8	3.7	216|3481|5091|5213|8660	ALDH1A1|IGF2|PC|PFKM|IRS2	-1.7
C4	19	GO:1901653	cellular response to peptide	-3.5	6.5	5.4	24155	389	57	6	11	4.1	3480|3481|5295|8660|9181|23433	IGF1R|IGF2|PIK3R1|IRS2|ARHGEF2|RHOQ	-1.7
C4	21	GO:0001882	nucleoside binding	-3.5	6.5	5.4	24155	389	57	6	11	4.1	7052|23433|29984|54509|54974|58480	TGM2|RHOQ|RHOD|RHOF|THG1L|RHOU	-1.7
C4	21	GO:0032561	guanyl ribonucleotide binding	-3.5	6.4	5.3	24155	395	57	6	11	4.1	7052|23433|29984|54509|54974|58480	TGM2|RHOQ|RHOD|RHOF|THG1L|RHOU	-1.6
C4	21	GO:0019001	guanyl nucleotide binding	-3.5	6.4	5.3	24155	395	57	6	11	4.1	7052|23433|29984|54509|54974|58480	TGM2|RHOQ|RHOD|RHOF|THG1L|RHOU	-1.6
C4	19	GO:0043525	positive regulation of neuron apoptotic process	-3.5	22	7.8	24155	57	57	3	5.3	3	997|1649|55294	CDC34|DDIT3|FBXW7	-1.6
C4	19	GO:0098771	inorganic ion homeostasis	-3.5	4.6	4.8	24155	742	57	8	14	4.6	623|1604|1649|1756|1902|7052|8805|10161	BDKRB1|CD55|DDIT3|DMD|LPAR1|TGM2|TRIM24|LPAR6	-1.6
C4	19	GO:0035023	regulation of Rho protein signal transduction	-3.5	12	6.4	24155	141	57	4	7	3.4	1902|9181|10161|128272	LPAR1|ARHGEF2|LPAR6|ARHGEF19	-1.6
C4	19	GO:0017001	antibiotic catabolic process	-3.5	22	7.8	24155	58	57	3	5.3	3	217|6783|6817	ALDH2|SULT1E1|SULT1A1	-1.6
C4	19	GO:0106106	cold-induced thermogenesis	-3.4	12	6.3	24155	143	57	4	7	3.4	216|1051|1649|3480	ALDH1A1|CEBPB|DDIT3|IGF1R	-1.6
C4	19	GO:0120161	regulation of cold-induced thermogenesis	-3.4	12	6.3	24155	143	57	4	7	3.4	216|1051|1649|3480	ALDH1A1|CEBPB|DDIT3|IGF1R	-1.6
C4	19	GO:0034762	regulation of transmembrane transport	-3.4	5.2	5	24155	568	57	7	12	4.3	623|718|1756|3306|5295|8660|23433	BDKRB1|C3|DMD|HSPA2|PIK3R1|IRS2|RHOQ	-1.6
C4	19	GO:2000147	positive regulation of cell motility	-3.4	5.2	5	24155	568	57	7	12	4.3	623|1902|3480|5295|8660|9181|29984	BDKRB1|LPAR1|IGF1R|PIK3R1|IRS2|ARHGEF2|RHOD	-1.6
C4	19	GO:0046324	regulation of glucose import	-3.4	21	7.6	24155	60	57	3	5.3	3	5295|8660|23433	PIK3R1|IRS2|RHOQ	-1.6
C4	21	GO:0045182	translation regulator activity	-3.4	21	7.5	24155	61	57	3	5.3	3	16|10642|10643	AARS1|IGF2BP1|IGF2BP3	-1.6
C4	19	GO:0006875	cellular metal ion homeostasis	-3.4	5.1	4.9	24155	580	57	7	12	4.3	623|1604|1649|1756|1902|7052|10161	BDKRB1|CD55|DDIT3|DMD|LPAR1|TGM2|LPAR6	-1.6
C4	19	GO:0008643	carbohydrate transport	-3.4	11	6.2	24155	149	57	4	7	3.4	718|5295|8660|23433	C3|PIK3R1|IRS2|RHOQ	-1.6
C4	19	GO:0043491	protein kinase B signaling	-3.4	7.9	5.5	24155	269	57	5	8.8	3.7	1649|3480|3481|5295|8660	DDIT3|IGF1R|IGF2|PIK3R1|IRS2	-1.6
C4	19	GO:0051272	positive regulation of cellular component movement	-3.4	5.1	4.8	24155	585	57	7	12	4.3	623|1902|3480|5295|8660|9181|29984	BDKRB1|LPAR1|IGF1R|PIK3R1|IRS2|ARHGEF2|RHOD	-1.6
C4	19	GO:0016999	antibiotic metabolic process	-3.3	11	6.1	24155	151	57	4	7	3.4	216|217|6783|6817	ALDH1A1|ALDH2|SULT1E1|SULT1A1	-1.6
C4	19	GO:0032868	response to insulin	-3.3	7.7	5.5	24155	274	57	5	8.8	3.7	3480|3481|5295|8660|23433	IGF1R|IGF2|PIK3R1|IRS2|RHOQ	-1.5
C4	19	GO:0046579	positive regulation of Ras protein signal transduction	-3.3	20	7.3	24155	64	57	3	5.3	3	1902|8660|10161	LPAR1|IRS2|LPAR6	-1.5
C4	19	GO:0045670	regulation of osteoclast differentiation	-3.3	20	7.3	24155	64	57	3	5.3	3	1051|5295|55294	CEBPB|PIK3R1|FBXW7	-1.5
C4	19	GO:0001890	placenta development	-3.3	11	6.1	24155	153	57	4	7	3.4	1051|3481|3856|3880	CEBPB|IGF2|KRT8|KRT19	-1.5
C4	19	GO:1990845	adaptive thermogenesis	-3.3	11	6.1	24155	154	57	4	7	3.4	216|1051|1649|3480	ALDH1A1|CEBPB|DDIT3|IGF1R	-1.5
C4	21	GO:0005096	GTPase activator activity	-3.3	7.7	5.4	24155	276	57	5	8.8	3.7	216|1123|10144|57569|128272	ALDH1A1|CHN1|FAM13A|ARHGAP20|ARHGEF19	-1.5
C4	19	GO:0051017	actin filament bundle assembly	-3.3	11	6	24155	156	57	4	7	3.4	1902|5295|29984|54509	LPAR1|PIK3R1|RHOD|RHOF	-1.5
C4	19	GO:0001816	cytokine production	-3.3	4.3	4.6	24155	792	57	8	14	4.6	718|1051|1604|1649|5295|9181|10642|10643	C3|CEBPB|CD55|DDIT3|PIK3R1|ARHGEF2|IGF2BP1|IGF2BP3	-1.5
C4	19	GO:0061572	actin filament bundle organization	-3.3	11	5.9	24155	160	57	4	7	3.4	1902|5295|29984|54509	LPAR1|PIK3R1|RHOD|RHOF	-1.5
C4	19	GO:0046323	glucose import	-3.3	19	7.1	24155	68	57	3	5.3	3	5295|8660|23433	PIK3R1|IRS2|RHOQ	-1.5
C4	19	GO:0097193	intrinsic apoptotic signaling pathway	-3.2	7.3	5.3	24155	289	57	5	8.8	3.7	1051|1649|5295|9181|55294	CEBPB|DDIT3|PIK3R1|ARHGEF2|FBXW7	-1.5
C4	19	GO:0005996	monosaccharide metabolic process	-3.2	7.3	5.2	24155	292	57	5	8.8	3.7	216|3481|5091|5213|8660	ALDH1A1|IGF2|PC|PFKM|IRS2	-1.4
C4	19	GO:0051057	positive regulation of small GTPase mediated signal transduction	-3.2	18	6.9	24155	71	57	3	5.3	3	1902|8660|10161	LPAR1|IRS2|LPAR6	-1.4
C4	19	GO:0051146	striated muscle cell differentiation	-3.2	7.2	5.2	24155	295	57	5	8.8	3.7	1756|3481|3856|3880|23363	DMD|IGF2|KRT8|KRT19|OBSL1	-1.4
C4	19	GO:0033692	cellular polysaccharide biosynthetic process	-3.2	18	6.9	24155	72	57	3	5.3	3	3481|8660|9653	IGF2|IRS2|HS2ST1	-1.4
C4	19	GO:0030239	myofibril assembly	-3.2	17	6.8	24155	73	57	3	5.3	3	3856|3880|23363	KRT8|KRT19|OBSL1	-1.4
C4	19	GO:1901616	organic hydroxy compound catabolic process	-3.1	17	6.8	24155	74	57	3	5.3	3	217|6783|6817	ALDH2|SULT1E1|SULT1A1	-1.4
C4	19	GO:1900006	positive regulation of dendrite development	-3.1	17	6.8	24155	74	57	3	5.3	3	1523|1902|23363	CUX1|LPAR1|OBSL1	-1.4
C4	19	GO:0001659	temperature homeostasis	-3.1	9.8	5.6	24155	173	57	4	7	3.4	216|1051|1649|3480	ALDH1A1|CEBPB|DDIT3|IGF1R	-1.4
C4	19	GO:0055002	striated muscle cell development	-3.1	9.8	5.6	24155	173	57	4	7	3.4	1756|3856|3880|23363	DMD|KRT8|KRT19|OBSL1	-1.4
C4	21	GO:0030695	GTPase regulator activity	-3.1	6.9	5.1	24155	307	57	5	8.8	3.7	216|1123|10144|57569|128272	ALDH1A1|CHN1|FAM13A|ARHGAP20|ARHGEF19	-1.4
C4	19	GO:0051897	positive regulation of protein kinase B signaling	-3.1	9.6	5.6	24155	176	57	4	7	3.4	3480|3481|5295|8660	IGF1R|IGF2|PIK3R1|IRS2	-1.4
C4	19	GO:0000209	protein polyubiquitination	-3.1	6.8	5	24155	310	57	5	8.8	3.7	997|55294|80176|114907|142678	CDC34|FBXW7|SPSB1|FBXO32|MIB2	-1.4
C4	19	GO:0030003	cellular cation homeostasis	-3.1	4.5	4.5	24155	653	57	7	12	4.3	623|1604|1649|1756|1902|7052|10161	BDKRB1|CD55|DDIT3|DMD|LPAR1|TGM2|LPAR6	-1.4
C4	19	GO:1901214	regulation of neuron death	-3.1	6.8	5	24155	313	57	5	8.8	3.7	16|997|1051|1649|55294	AARS1|CDC34|CEBPB|DDIT3|FBXW7	-1.4
C4	19	GO:0000271	polysaccharide biosynthetic process	-3.1	16	6.5	24155	79	57	3	5.3	3	3481|8660|9653	IGF2|IRS2|HS2ST1	-1.4
C4	19	GO:0006873	cellular ion homeostasis	-3	4.5	4.4	24155	666	57	7	12	4.3	623|1604|1649|1756|1902|7052|10161	BDKRB1|CD55|DDIT3|DMD|LPAR1|TGM2|LPAR6	-1.3
C4	19	GO:0055001	muscle cell development	-3	9.1	5.4	24155	186	57	4	7	3.4	1756|3856|3880|23363	DMD|KRT8|KRT19|OBSL1	-1.3
C4	19	GO:0071375	cellular response to peptide hormone stimulus	-3	6.6	4.9	24155	323	57	5	8.8	3.7	3480|3481|5295|8660|23433	IGF1R|IGF2|PIK3R1|IRS2|RHOQ	-1.3
C4	19	GO:0043065	positive regulation of apoptotic process	-3	4.4	4.4	24155	672	57	7	12	4.3	997|1649|1902|7052|9181|55294|128272	CDC34|DDIT3|LPAR1|TGM2|ARHGEF2|FBXW7|ARHGEF19	-1.3
C4	21	GO:0003924	GTPase activity	-3	6.5	4.9	24155	324	57	5	8.8	3.7	23433|29984|54331|54509|58480	RHOQ|RHOD|GNG2|RHOF|RHOU	-1.3
C4	19	GO:0043068	positive regulation of programmed cell death	-3	4.4	4.3	24155	680	57	7	12	4.3	997|1649|1902|7052|9181|55294|128272	CDC34|DDIT3|LPAR1|TGM2|ARHGEF2|FBXW7|ARHGEF19	-1.3
C4	19	GO:0051235	maintenance of location	-3	6.4	4.8	24155	330	57	5	8.8	3.7	623|718|1649|1756|55294	BDKRB1|C3|DDIT3|DMD|FBXW7	-1.3
C4	19	GO:0034637	cellular carbohydrate biosynthetic process	-2.9	15	6.2	24155	87	57	3	5.3	3	3481|8660|9653	IGF2|IRS2|HS2ST1	-1.3
C4	19	GO:0014068	positive regulation of phosphatidylinositol 3-kinase signaling	-2.9	15	6.2	24155	87	57	3	5.3	3	3480|5295|8660	IGF1R|PIK3R1|IRS2	-1.3
C4	21	GO:0046982	protein heterodimerization activity	-2.9	5	4.5	24155	506	57	6	11	4.1	1051|1052|1649|5295|8334|92815	CEBPB|CEBPD|DDIT3|PIK3R1|H2AC6|H2AW	-1.3
C4	19	GO:0032870	cellular response to hormone stimulus	-2.9	4.2	4.2	24155	703	57	7	12	4.3	3480|3481|5295|8660|23433|54331|114907	IGF1R|IGF2|PIK3R1|IRS2|RHOQ|GNG2|FBXO32	-1.2
C4	21	GO:0060589	nucleoside-triphosphatase regulator activity	-2.9	6.1	4.7	24155	347	57	5	8.8	3.7	216|1123|10144|57569|128272	ALDH1A1|CHN1|FAM13A|ARHGAP20|ARHGEF19	-1.2
C4	19	GO:0070997	neuron death	-2.9	6.1	4.7	24155	348	57	5	8.8	3.7	16|997|1051|1649|55294	AARS1|CDC34|CEBPB|DDIT3|FBXW7	-1.2
C4	21	GO:0008047	enzyme activator activity	-2.9	4.9	4.3	24155	522	57	6	11	4.1	216|1123|3481|10144|57569|128272	ALDH1A1|CHN1|IGF2|FAM13A|ARHGAP20|ARHGEF19	-1.2
C4	19	GO:1901216	positive regulation of neuron death	-2.8	14	5.9	24155	94	57	3	5.3	3	997|1649|55294	CDC34|DDIT3|FBXW7	-1.2
C4	19	GO:1901652	response to peptide	-2.8	4.9	4.3	24155	524	57	6	11	4.1	3480|3481|5295|8660|9181|23433	IGF1R|IGF2|PIK3R1|IRS2|ARHGEF2|RHOQ	-1.2
C4	19	GO:0001817	regulation of cytokine production	-2.8	4.1	4.1	24155	720	57	7	12	4.3	718|1051|1649|5295|9181|10642|10643	C3|CEBPB|DDIT3|PIK3R1|ARHGEF2|IGF2BP1|IGF2BP3	-1.2
C4	19	GO:0050670	regulation of lymphocyte proliferation	-2.8	8.1	5	24155	208	57	4	7	3.4	1051|1604|3481|8660	CEBPB|CD55|IGF2|IRS2	-1.2
C4	19	GO:0007169	transmembrane receptor protein tyrosine kinase signaling pathway	-2.8	4.1	4.1	24155	722	57	7	12	4.3	1123|3480|3481|5295|8660|23433|55294	CHN1|IGF1R|IGF2|PIK3R1|IRS2|RHOQ|FBXW7	-1.2
C4	19	GO:0032944	regulation of mononuclear cell proliferation	-2.8	8.1	5	24155	209	57	4	7	3.4	1051|1604|3481|8660	CEBPB|CD55|IGF2|IRS2	-1.2
C4	19	GO:0006006	glucose metabolic process	-2.8	8.1	5	24155	209	57	4	7	3.4	3481|5091|5213|8660	IGF2|PC|PFKM|IRS2	-1.2
C4	19	GO:0030316	osteoclast differentiation	-2.8	13	5.8	24155	97	57	3	5.3	3	1051|5295|55294	CEBPB|PIK3R1|FBXW7	-1.2
C4	19	GO:0010942	positive regulation of cell death	-2.8	4.1	4.1	24155	730	57	7	12	4.3	997|1649|1902|7052|9181|55294|128272	CDC34|DDIT3|LPAR1|TGM2|ARHGEF2|FBXW7|ARHGEF19	-1.2
C4	19	GO:0016051	carbohydrate biosynthetic process	-2.8	7.9	4.9	24155	215	57	4	7	3.4	3481|5091|8660|9653	IGF2|PC|IRS2|HS2ST1	-1.2
C4	19	GO:0007200	phospholipase C-activating G protein-coupled receptor signaling pathway	-2.8	13	5.7	24155	100	57	3	5.3	3	1902|7052|10161	LPAR1|TGM2|LPAR6	-1.2
C4	19	GO:0021549	cerebellum development	-2.7	12	5.6	24155	102	57	3	5.3	3	16|1902|79934	AARS1|LPAR1|COQ8B	-1.1
C4	21	GO:0042562	hormone binding	-2.7	12	5.6	24155	102	57	3	5.3	3	216|3480|5295	ALDH1A1|IGF1R|PIK3R1	-1.1
C4	19	GO:0022411	cellular component disassembly	-2.7	4.6	4.2	24155	551	57	6	11	4.1	718|3306|3480|9181|55294|92815	C3|HSPA2|IGF1R|ARHGEF2|FBXW7|H2AW	-1.1
C4	19	GO:0070663	regulation of leukocyte proliferation	-2.7	7.6	4.8	24155	222	57	4	7	3.4	1051|1604|3481|8660	CEBPB|CD55|IGF2|IRS2	-1.1
C4	19	GO:0001701	in utero embryonic development	-2.7	5.7	4.4	24155	375	57	5	8.8	3.7	1051|3481|3856|3880|10161	CEBPB|IGF2|KRT8|KRT19|LPAR6	-1.1
C4	19	GO:0044264	cellular polysaccharide metabolic process	-2.7	12	5.6	24155	104	57	3	5.3	3	3481|8660|9653	IGF2|IRS2|HS2ST1	-1.1
C4	19	GO:0045444	fat cell differentiation	-2.7	7.6	4.8	24155	224	57	4	7	3.4	1051|1052|1649|6783	CEBPB|CEBPD|DDIT3|SULT1E1	-1.1
C4	19	GO:0051345	positive regulation of hydrolase activity	-2.7	3.8	3.9	24155	771	57	7	12	4.3	216|1123|1902|3306|10144|57569|128272	ALDH1A1|CHN1|LPAR1|HSPA2|FAM13A|ARHGAP20|ARHGEF19	-1.1
C4	19	GO:0042692	muscle cell differentiation	-2.7	5.5	4.3	24155	387	57	5	8.8	3.7	1756|3481|3856|3880|23363	DMD|IGF2|KRT8|KRT19|OBSL1	-1.1
C4	19	GO:0022037	metencephalon development	-2.6	11	5.4	24155	111	57	3	5.3	3	16|1902|79934	AARS1|LPAR1|COQ8B	-1.1
C4	19	GO:0042035	regulation of cytokine biosynthetic process	-2.6	11	5.3	24155	114	57	3	5.3	3	1051|10642|10643	CEBPB|IGF2BP1|IGF2BP3	-1
C4	19	GO:0010927	cellular component assembly involved in morphogenesis	-2.6	11	5.3	24155	115	57	3	5.3	3	3856|3880|23363	KRT8|KRT19|OBSL1	-1
C4	19	GO:0045785	positive regulation of cell adhesion	-2.6	5.3	4.2	24155	403	57	5	8.8	3.7	1604|3481|5295|7052|29984	CD55|IGF2|PIK3R1|TGM2|RHOD	-1
C4	19	GO:0043547	positive regulation of GTPase activity	-2.6	5.2	4.2	24155	405	57	5	8.8	3.7	216|1123|10144|57569|128272	ALDH1A1|CHN1|FAM13A|ARHGAP20|ARHGEF19	-1
C4	19	GO:0002761	regulation of myeloid leukocyte differentiation	-2.6	11	5.2	24155	117	57	3	5.3	3	1051|5295|55294	CEBPB|PIK3R1|FBXW7	-1
C4	19	GO:0097190	apoptotic signaling pathway	-2.5	4.2	3.9	24155	602	57	6	11	4.1	1051|1649|3856|5295|9181|55294	CEBPB|DDIT3|KRT8|PIK3R1|ARHGEF2|FBXW7	-0.99
C4	19	GO:0030031	cell projection assembly	-2.5	4.2	3.9	24155	603	57	6	11	4.1	1902|23433|29984|51626|58480|79659	LPAR1|RHOQ|RHOD|DYNC2LI1|RHOU|DYNC2H1	-0.99
C4	19	GO:0045017	glycerolipid biosynthetic process	-2.5	6.8	4.5	24155	251	57	4	7	3.4	718|5295|23761|55294	C3|PIK3R1|PISD|FBXW7	-0.99
C4	19	GO:0022612	gland morphogenesis	-2.5	11	5.1	24155	121	57	3	5.3	3	1051|7052|55294	CEBPB|TGM2|FBXW7	-0.98
C4	19	GO:0071396	cellular response to lipid	-2.5	4.2	3.9	24155	610	57	6	11	4.1	1051|1604|1902|8805|54331|114907	CEBPB|CD55|LPAR1|TRIM24|GNG2|FBXO32	-0.97
C4	19	GO:0042089	cytokine biosynthetic process	-2.5	10	5	24155	123	57	3	5.3	3	1051|10642|10643	CEBPB|IGF2BP1|IGF2BP3	-0.97
C4	19	GO:0014066	regulation of phosphatidylinositol 3-kinase signaling	-2.5	10	5	24155	124	57	3	5.3	3	3480|5295|8660	IGF1R|PIK3R1|IRS2	-0.97
C4	19	GO:0051209	release of sequestered calcium ion into cytosol	-2.5	10	5	24155	124	57	3	5.3	3	623|1649|1756	BDKRB1|DDIT3|DMD	-0.97
C4	19	GO:0042107	cytokine metabolic process	-2.5	10	5	24155	124	57	3	5.3	3	1051|10642|10643	CEBPB|IGF2BP1|IGF2BP3	-0.97
C4	19	GO:0051283	negative regulation of sequestering of calcium ion	-2.5	10	5	24155	126	57	3	5.3	3	623|1649|1756	BDKRB1|DDIT3|DMD	-0.95
C4	19	GO:0009855	determination of bilateral symmetry	-2.5	9.9	4.9	24155	128	57	3	5.3	3	1649|51626|79659	DDIT3|DYNC2LI1|DYNC2H1	-0.94
C4	19	GO:0051282	regulation of sequestering of calcium ion	-2.5	9.9	4.9	24155	128	57	3	5.3	3	623|1649|1756	BDKRB1|DDIT3|DMD	-0.94
C4	19	GO:0009799	specification of symmetry	-2.5	9.9	4.9	24155	129	57	3	5.3	3	1649|51626|79659	DDIT3|DYNC2LI1|DYNC2H1	-0.93
C4	19	GO:0034754	cellular hormone metabolic process	-2.5	9.9	4.9	24155	129	57	3	5.3	3	216|6783|6817	ALDH1A1|SULT1E1|SULT1A1	-0.93
C4	19	GO:0048732	gland development	-2.4	4.9	4	24155	435	57	5	8.8	3.7	1051|3481|7052|8660|55294	CEBPB|IGF2|TGM2|IRS2|FBXW7	-0.93
C4	19	GO:0050671	positive regulation of lymphocyte proliferation	-2.4	9.8	4.9	24155	130	57	3	5.3	3	1604|3481|8660	CD55|IGF2|IRS2	-0.93
C4	19	GO:0032946	positive regulation of mononuclear cell proliferation	-2.4	9.7	4.9	24155	131	57	3	5.3	3	1604|3481|8660	CD55|IGF2|IRS2	-0.92
C4	19	GO:0051208	sequestering of calcium ion	-2.4	9.7	4.9	24155	131	57	3	5.3	3	623|1649|1756	BDKRB1|DDIT3|DMD	-0.92
C4	19	GO:0043434	response to peptide hormone	-2.4	4.8	3.9	24155	438	57	5	8.8	3.7	3480|3481|5295|8660|23433	IGF1R|IGF2|PIK3R1|IRS2|RHOQ	-0.92
C4	19	GO:0045598	regulation of fat cell differentiation	-2.4	9.6	4.8	24155	132	57	3	5.3	3	1051|1649|6783	CEBPB|DDIT3|SULT1E1	-0.91
C4	19	GO:0046651	lymphocyte proliferation	-2.4	6.2	4.2	24155	274	57	4	7	3.4	1051|1604|3481|8660	CEBPB|CD55|IGF2|IRS2	-0.89
C4	19	GO:0043270	positive regulation of ion transport	-2.4	6.2	4.2	24155	275	57	4	7	3.4	623|1051|1756|3306	BDKRB1|CEBPB|DMD|HSPA2	-0.89
C4	19	GO:0032943	mononuclear cell proliferation	-2.4	6.1	4.2	24155	276	57	4	7	3.4	1051|1604|3481|8660	CEBPB|CD55|IGF2|IRS2	-0.88
C4	19	GO:0072655	establishment of protein localization to mitochondrion	-2.4	9.3	4.7	24155	137	57	3	5.3	3	1649|55294|58480	DDIT3|FBXW7|RHOU	-0.88
C4	21	GO:0019901	protein kinase binding	-2.4	3.9	3.7	24155	652	57	6	11	4.1	5295|8660|23433|29984|54509|58480	PIK3R1|IRS2|RHOQ|RHOD|RHOF|RHOU	-0.87
C4	19	GO:0070665	positive regulation of leukocyte proliferation	-2.4	9.1	4.7	24155	139	57	3	5.3	3	1604|3481|8660	CD55|IGF2|IRS2	-0.87
C4	19	GO:0097553	calcium ion transmembrane import into cytosol	-2.4	9.1	4.7	24155	140	57	3	5.3	3	623|1649|1756	BDKRB1|DDIT3|DMD	-0.86
C4	19	GO:0034620	cellular response to unfolded protein	-2.4	9.1	4.7	24155	140	57	3	5.3	3	1649|3306|5295	DDIT3|HSPA2|PIK3R1	-0.86
C4	19	GO:0070585	protein localization to mitochondrion	-2.3	9	4.6	24155	141	57	3	5.3	3	1649|55294|58480	DDIT3|FBXW7|RHOU	-0.85
C4	19	GO:0042737	drug catabolic process	-2.3	9	4.6	24155	142	57	3	5.3	3	217|6783|6817	ALDH2|SULT1E1|SULT1A1	-0.85
C4	19	GO:0001819	positive regulation of cytokine production	-2.3	4.6	3.8	24155	464	57	5	8.8	3.7	718|1051|1649|5295|9181	C3|CEBPB|DDIT3|PIK3R1|ARHGEF2	-0.84
C4	19	GO:1904064	positive regulation of cation transmembrane transport	-2.3	8.8	4.6	24155	144	57	3	5.3	3	623|1756|3306	BDKRB1|DMD|HSPA2	-0.84
C4	19	GO:0061061	muscle structure development	-2.3	3.8	3.6	24155	674	57	6	11	4.1	1649|1756|3481|3856|3880|23363	DDIT3|DMD|IGF2|KRT8|KRT19|OBSL1	-0.83
C4	19	GO:0014065	phosphatidylinositol 3-kinase signaling	-2.3	8.6	4.5	24155	148	57	3	5.3	3	3480|5295|8660	IGF1R|PIK3R1|IRS2	-0.82
C4	21	GO:0050662	coenzyme binding	-2.3	5.7	4	24155	295	57	4	7	3.4	216|217|5091|55258	ALDH1A1|ALDH2|PC|THNSL2	-0.82
C4	19	GO:0050773	regulation of dendrite development	-2.3	8.5	4.5	24155	149	57	3	5.3	3	1523|1902|23363	CUX1|LPAR1|OBSL1	-0.81
C4	19	GO:0043087	regulation of GTPase activity	-2.3	4.4	3.7	24155	479	57	5	8.8	3.7	216|1123|10144|57569|128272	ALDH1A1|CHN1|FAM13A|ARHGAP20|ARHGEF19	-0.8
C4	19	GO:1903169	regulation of calcium ion transmembrane transport	-2.3	8.4	4.4	24155	151	57	3	5.3	3	623|1756|3306	BDKRB1|DMD|HSPA2	-0.8
C4	19	GO:0070661	leukocyte proliferation	-2.3	5.7	3.9	24155	300	57	4	7	3.4	1051|1604|3481|8660	CEBPB|CD55|IGF2|IRS2	-0.8
C4	19	GO:0030902	hindbrain development	-2.3	8.4	4.4	24155	152	57	3	5.3	3	16|1902|79934	AARS1|LPAR1|COQ8B	-0.79
C4	19	GO:0090316	positive regulation of intracellular protein transport	-2.2	8.3	4.4	24155	153	57	3	5.3	3	5295|55294|58480	PIK3R1|FBXW7|RHOU	-0.79
C4	19	GO:0001678	cellular glucose homeostasis	-2.2	8.3	4.4	24155	153	57	3	5.3	3	3480|5295|8660	IGF1R|PIK3R1|IRS2	-0.79
C4	19	GO:0050729	positive regulation of inflammatory response	-2.2	8.3	4.4	24155	153	57	3	5.3	3	718|1051|7052	C3|CEBPB|TGM2	-0.79
C4	19	GO:0051249	regulation of lymphocyte activation	-2.2	4.4	3.6	24155	485	57	5	8.8	3.7	1051|1604|3481|5295|8660	CEBPB|CD55|IGF2|PIK3R1|IRS2	-0.79
C4	19	GO:0030155	regulation of cell adhesion	-2.2	3.7	3.5	24155	693	57	6	11	4.1	1051|1604|3481|5295|7052|29984	CEBPB|CD55|IGF2|PIK3R1|TGM2|RHOD	-0.79
C4	19	GO:1903037	regulation of leukocyte cell-cell adhesion	-2.2	5.6	3.9	24155	304	57	4	7	3.4	1051|1604|3481|5295	CEBPB|CD55|IGF2|PIK3R1	-0.78
C4	19	GO:0120035	regulation of plasma membrane bounded cell projection organization	-2.2	3.6	3.4	24155	698	57	6	11	4.1	1123|1523|1902|23363|23433|51626	CHN1|CUX1|LPAR1|OBSL1|RHOQ|DYNC2LI1	-0.77
C4	19	GO:0042129	regulation of T cell proliferation	-2.2	8.1	4.4	24155	156	57	3	5.3	3	1051|1604|3481	CEBPB|CD55|IGF2	-0.77
C4	19	GO:0034767	positive regulation of ion transmembrane transport	-2.2	8.1	4.4	24155	156	57	3	5.3	3	623|1756|3306	BDKRB1|DMD|HSPA2	-0.77
C4	19	GO:1905952	regulation of lipid localization	-2.2	8.1	4.3	24155	157	57	3	5.3	3	718|8660|55294	C3|IRS2|FBXW7	-0.77
C4	19	GO:0060402	calcium ion transport into cytosol	-2.2	8	4.3	24155	158	57	3	5.3	3	623|1649|1756	BDKRB1|DDIT3|DMD	-0.76
C4	21	GO:0019904	protein domain specific binding	-2.2	3.6	3.4	24155	708	57	6	11	4.1	1649|1902|3306|7052|8660|23433	DDIT3|LPAR1|HSPA2|TGM2|IRS2|RHOQ	-0.76
C4	19	GO:0031344	regulation of cell projection organization	-2.2	3.6	3.4	24155	708	57	6	11	4.1	1123|1523|1902|23363|23433|51626	CHN1|CUX1|LPAR1|OBSL1|RHOQ|DYNC2LI1	-0.76
C4	19	GO:0050863	regulation of T cell activation	-2.2	5.4	3.8	24155	314	57	4	7	3.4	1051|1604|3481|5295	CEBPB|CD55|IGF2|PIK3R1	-0.75
C4	19	GO:0070588	calcium ion transmembrane transport	-2.2	5.4	3.8	24155	315	57	4	7	3.4	623|1649|1756|3306	BDKRB1|DDIT3|DMD|HSPA2	-0.75
C4	19	GO:0035967	cellular response to topologically incorrect protein	-2.2	7.9	4.3	24155	161	57	3	5.3	3	1649|3306|5295	DDIT3|HSPA2|PIK3R1	-0.75
C4	19	GO:2001242	regulation of intrinsic apoptotic signaling pathway	-2.2	7.7	4.2	24155	165	57	3	5.3	3	1649|9181|55294	DDIT3|ARHGEF2|FBXW7	-0.73
C4	19	GO:0032103	positive regulation of response to external stimulus	-2.1	5.2	3.7	24155	323	57	4	7	3.4	718|1051|1902|7052	C3|CEBPB|LPAR1|TGM2	-0.72
C4	19	GO:0007088	regulation of mitotic nuclear division	-2.1	7.7	4.2	24155	166	57	3	5.3	3	3481|23363|83987	IGF2|OBSL1|CCDC8	-0.72
C4	19	GO:0007420	brain development	-2.1	3.5	3.3	24155	734	57	6	11	4.1	16|1902|8660|10642|79659|79934	AARS1|LPAR1|IRS2|IGF2BP1|DYNC2H1|COQ8B	-0.7
C4	19	GO:0016485	protein processing	-2.1	5.1	3.7	24155	330	57	4	7	3.4	718|1604|23761|79659	C3|CD55|PISD|DYNC2H1	-0.69
C4	19	GO:0060401	cytosolic calcium ion transport	-2.1	7.4	4.1	24155	171	57	3	5.3	3	623|1649|1756	BDKRB1|DDIT3|DMD	-0.69
C4	19	GO:0051262	protein tetramerization	-2.1	7.4	4.1	24155	172	57	3	5.3	3	3480|5213|54974	IGF1R|PFKM|THG1L	-0.69
C4	19	GO:0006091	generation of precursor metabolites and energy	-2.1	4	3.4	24155	526	57	5	8.8	3.7	216|217|3481|5213|8660	ALDH1A1|ALDH2|IGF2|PFKM|IRS2	-0.68
C4	19	GO:0051251	positive regulation of lymphocyte activation	-2.1	5.1	3.6	24155	334	57	4	7	3.4	1604|3481|5295|8660	CD55|IGF2|PIK3R1|IRS2	-0.68
C4	19	GO:0007159	leukocyte cell-cell adhesion	-2.1	5	3.6	24155	337	57	4	7	3.4	1051|1604|3481|5295	CEBPB|CD55|IGF2|PIK3R1	-0.67
C4	19	GO:0006986	response to unfolded protein	-2.1	7.2	4	24155	176	57	3	5.3	3	1649|3306|5295	DDIT3|HSPA2|PIK3R1	-0.67
C4	19	GO:0048015	phosphatidylinositol-mediated signaling	-2	7	4	24155	181	57	3	5.3	3	3480|5295|8660	IGF1R|PIK3R1|IRS2	-0.65
C4	19	GO:0043123	positive regulation of I-kappaB kinase/NF-kappaB signaling	-2	6.9	3.9	24155	183	57	3	5.3	3	1902|7052|142678	LPAR1|TGM2|MIB2	-0.64
C4	19	GO:0048017	inositol lipid-mediated signaling	-2	6.9	3.9	24155	184	57	3	5.3	3	3480|5295|8660	IGF1R|PIK3R1|IRS2	-0.64
C4	19	GO:0042098	T cell proliferation	-2	6.8	3.9	24155	186	57	3	5.3	3	1051|1604|3481	CEBPB|CD55|IGF2	-0.62
C4	19	GO:0060322	head development	-2	3.3	3.1	24155	777	57	6	11	4.1	16|1902|8660|10642|79659|79934	AARS1|LPAR1|IRS2|IGF2BP1|DYNC2H1|COQ8B	-0.62
C4	19	GO:0019933	cAMP-mediated signaling	-2	6.8	3.9	24155	188	57	3	5.3	3	997|1902|54331	CDC34|LPAR1|GNG2	-0.62
C4	21	GO:0050662	coenzyme binding	-5.4	33	11	24155	295	10	4	40	15	216|217|5091|55258	ALDH1A1|ALDH2|PC|THNSL2	-2.9
C4	19	GO:0044282	small molecule catabolic process	-4.6	22	8.9	24155	448	10	4	40	15	216|217|5213|55258	ALDH1A1|ALDH2|PFKM|THNSL2	-2.5
C4	21	GO:0048037	cofactor binding	-4.4	19	8.3	24155	510	10	4	40	15	216|217|5091|55258	ALDH1A1|ALDH2|PC|THNSL2	-2.3
C4	21	GO:0031406	carboxylic acid binding	-4.2	35	10	24155	205	10	3	30	14	16|5091|55258	AARS1|PC|THNSL2	-2.1
C4	21	GO:0043177	organic acid binding	-4.1	33	9.8	24155	217	10	3	30	14	16|5091|55258	AARS1|PC|THNSL2	-2.1
C4	19	GO:0005975	carbohydrate metabolic process	-4.1	15	7.4	24155	626	10	4	40	15	216|217|5091|5213	ALDH1A1|ALDH2|PC|PFKM	-2.1
C4	19	GO:0019318	hexose metabolic process	-3.9	29	9.1	24155	249	10	3	30	14	216|5091|5213	ALDH1A1|PC|PFKM	-2
C4	19	GO:0005996	monosaccharide metabolic process	-3.7	25	8.3	24155	292	10	3	30	14	216|5091|5213	ALDH1A1|PC|PFKM	-1.8
C4	19	GO:0006091	generation of precursor metabolites and energy	-3	14	6	24155	526	10	3	30	14	216|217|5213	ALDH1A1|ALDH2|PFKM	-1.3
C4	19	GO:0032787	monocarboxylic acid metabolic process	-2.7	11	5.3	24155	653	10	3	30	14	5091|5213|55258	PC|PFKM|THNSL2	-1.1
C4	19	GO:0051056	regulation of small GTPase mediated signal transduction	-17	71	25	24155	339	9	9	100	10	1123|9181|10144|23433|29984|54509|57569|58480|128272	CHN1|ARHGEF2|FAM13A|RHOQ|RHOD|RHOF|ARHGAP20|RHOU|ARHGEF19	-12
C4	19	GO:0007264	small GTPase mediated signal transduction	-15	42	19	24155	572	9	9	100	10	1123|9181|10144|23433|29984|54509|57569|58480|128272	CHN1|ARHGEF2|FAM13A|RHOQ|RHOD|RHOF|ARHGAP20|RHOU|ARHGEF19	-11
C4	19	GO:0007266	Rho protein signal transduction	-11	79	22	24155	204	9	6	67	16	9181|23433|29984|54509|58480|128272	ARHGEF2|RHOQ|RHOD|RHOF|RHOU|ARHGEF19	-6.9
C4	19	GO:0007265	Ras protein signal transduction	-8.5	36	14	24155	449	9	6	67	16	9181|23433|29984|54509|58480|128272	ARHGEF2|RHOQ|RHOD|RHOF|RHOU|ARHGEF19	-5.1
C4	19	GO:0007163	establishment or maintenance of cell polarity	-8.2	63	18	24155	212	9	5	56	17	9181|23433|29984|54509|58480	ARHGEF2|RHOQ|RHOD|RHOF|RHOU	-4.9
C4	19	GO:0051493	regulation of cytoskeleton organization	-8	30	13	24155	534	9	6	67	16	9181|23433|29984|54509|58480|128272	ARHGEF2|RHOQ|RHOD|RHOF|RHOU|ARHGEF19	-4.8
C4	19	GO:0030036	actin cytoskeleton organization	-7.5	24	12	24155	667	9	6	67	16	9181|23433|29984|54509|58480|128272	ARHGEF2|RHOQ|RHOD|RHOF|RHOU|ARHGEF19	-4.4
C4	19	GO:0032956	regulation of actin cytoskeleton organization	-7.2	39	14	24155	344	9	5	56	17	23433|29984|54509|58480|128272	RHOQ|RHOD|RHOF|RHOU|ARHGEF19	-4.1
C4	19	GO:0030029	actin filament-based process	-7.1	21	11	24155	760	9	6	67	16	9181|23433|29984|54509|58480|128272	ARHGEF2|RHOQ|RHOD|RHOF|RHOU|ARHGEF19	-4.1
C4	19	GO:0032970	regulation of actin filament-based process	-6.9	34	13	24155	389	9	5	56	17	23433|29984|54509|58480|128272	RHOQ|RHOD|RHOF|RHOU|ARHGEF19	-3.9
C4	19	GO:0007015	actin filament organization	-6.8	33	13	24155	402	9	5	56	17	9181|23433|29984|54509|58480	ARHGEF2|RHOQ|RHOD|RHOF|RHOU	-3.9
C4	19	GO:0008360	regulation of cell shape	-6.8	72	17	24155	150	9	4	44	17	23433|29984|54509|58480	RHOQ|RHOD|RHOF|RHOU	-3.9
C4	19	GO:0022604	regulation of cell morphogenesis	-6.4	28	11	24155	484	9	5	56	17	1123|23433|29984|54509|58480	CHN1|RHOQ|RHOD|RHOF|RHOU	-3.7
C4	19	GO:0097435	supramolecular fiber organization	-5.7	20	9.6	24155	674	9	5	56	17	9181|23433|29984|54509|58480	ARHGEF2|RHOQ|RHOD|RHOF|RHOU	-3.1
C4	21	GO:0005096	GTPase activator activity	-5.7	39	12	24155	276	9	4	44	17	1123|10144|57569|128272	CHN1|FAM13A|ARHGAP20|ARHGEF19	-3.1
C4	21	GO:0030695	GTPase regulator activity	-5.5	35	12	24155	307	9	4	44	17	1123|10144|57569|128272	CHN1|FAM13A|ARHGAP20|ARHGEF19	-3
C4	21	GO:0003924	GTPase activity	-5.4	33	11	24155	324	9	4	44	17	23433|29984|54509|58480	RHOQ|RHOD|RHOF|RHOU	-3
C4	21	GO:0060589	nucleoside-triphosphatase regulator activity	-5.3	31	11	24155	347	9	4	44	17	1123|10144|57569|128272	CHN1|FAM13A|ARHGAP20|ARHGEF19	-2.9
C4	21	GO:0005525	GTP binding	-5.2	29	10	24155	375	9	4	44	17	23433|29984|54509|58480	RHOQ|RHOD|RHOF|RHOU	-2.8
C4	21	GO:0032550	purine ribonucleoside binding	-5.2	28	10	24155	378	9	4	44	17	23433|29984|54509|58480	RHOQ|RHOD|RHOF|RHOU	-2.8
C4	21	GO:0001883	purine nucleoside binding	-5.1	28	10	24155	381	9	4	44	17	23433|29984|54509|58480	RHOQ|RHOD|RHOF|RHOU	-2.8
C4	21	GO:0032549	ribonucleoside binding	-5.1	28	10	24155	382	9	4	44	17	23433|29984|54509|58480	RHOQ|RHOD|RHOF|RHOU	-2.8
C4	21	GO:0001882	nucleoside binding	-5.1	28	10	24155	389	9	4	44	17	23433|29984|54509|58480	RHOQ|RHOD|RHOF|RHOU	-2.8
C4	21	GO:0019001	guanyl nucleotide binding	-5.1	27	10	24155	395	9	4	44	17	23433|29984|54509|58480	RHOQ|RHOD|RHOF|RHOU	-2.8
C4	21	GO:0032561	guanyl ribonucleotide binding	-5.1	27	10	24155	395	9	4	44	17	23433|29984|54509|58480	RHOQ|RHOD|RHOF|RHOU	-2.8
C4	19	GO:0043547	positive regulation of GTPase activity	-5	27	10	24155	405	9	4	44	17	1123|10144|57569|128272	CHN1|FAM13A|ARHGAP20|ARHGEF19	-2.7
C4	19	GO:0043087	regulation of GTPase activity	-4.8	22	9.1	24155	479	9	4	44	17	1123|10144|57569|128272	CHN1|FAM13A|ARHGAP20|ARHGEF19	-2.5
C4	21	GO:0008047	enzyme activator activity	-4.6	21	8.7	24155	522	9	4	44	17	1123|10144|57569|128272	CHN1|FAM13A|ARHGAP20|ARHGEF19	-2.4
C4	21	GO:0019901	protein kinase binding	-4.2	16	7.7	24155	652	9	4	44	17	23433|29984|54509|58480	RHOQ|RHOD|RHOF|RHOU	-2.2
C4	21	GO:0019900	kinase binding	-4	15	7.3	24155	731	9	4	44	17	23433|29984|54509|58480	RHOQ|RHOD|RHOF|RHOU	-2
C4	19	GO:0051345	positive regulation of hydrolase activity	-3.9	14	7	24155	771	9	4	44	17	1123|10144|57569|128272	CHN1|FAM13A|ARHGAP20|ARHGEF19	-2
C4	19	GO:0030031	cell projection assembly	-2.9	13	5.9	24155	603	9	3	33	16	23433|29984|58480	RHOQ|RHOD|RHOU	-1.3
C4	19	GO:0055074	calcium ion homeostasis	-4.8	23	9.2	24155	472	9	4	44	17	623|1902|8805|10161	BDKRB1|LPAR1|TRIM24|LPAR6	-2.6
C4	19	GO:0072507	divalent inorganic cation homeostasis	-4.6	21	8.8	24155	514	9	4	44	17	623|1902|8805|10161	BDKRB1|LPAR1|TRIM24|LPAR6	-2.5
C4	19	GO:0034764	positive regulation of transmembrane transport	-4.3	39	11	24155	204	9	3	33	16	623|718|5295	BDKRB1|C3|PIK3R1	-2.2
C4	19	GO:0055065	metal ion homeostasis	-4.2	16	7.7	24155	654	9	4	44	17	623|1902|8805|10161	BDKRB1|LPAR1|TRIM24|LPAR6	-2.2
C4	19	GO:0055080	cation homeostasis	-4	15	7.3	24155	731	9	4	44	17	623|1902|8805|10161	BDKRB1|LPAR1|TRIM24|LPAR6	-2
C4	19	GO:0098771	inorganic ion homeostasis	-4	14	7.2	24155	742	9	4	44	17	623|1902|8805|10161	BDKRB1|LPAR1|TRIM24|LPAR6	-2
C4	19	GO:0007204	positive regulation of cytosolic calcium ion concentration	-3.7	25	8.4	24155	319	9	3	33	16	623|1902|10161	BDKRB1|LPAR1|LPAR6	-1.8
C4	19	GO:0051480	regulation of cytosolic calcium ion concentration	-3.6	22	7.9	24155	358	9	3	33	16	623|1902|10161	BDKRB1|LPAR1|LPAR6	-1.7
C4	19	GO:0006874	cellular calcium ion homeostasis	-3.3	18	6.9	24155	459	9	3	33	16	623|1902|10161	BDKRB1|LPAR1|LPAR6	-1.5
C4	19	GO:0022604	regulation of cell morphogenesis	-3.2	17	6.7	24155	484	9	3	33	16	1523|1902|7750	CUX1|LPAR1|ZMYM2	-1.5
C4	19	GO:0072503	cellular divalent inorganic cation homeostasis	-3.2	16	6.6	24155	494	9	3	33	16	623|1902|10161	BDKRB1|LPAR1|LPAR6	-1.4
C4	19	GO:0030335	positive regulation of cell migration	-3.1	15	6.3	24155	544	9	3	33	16	623|1902|5295	BDKRB1|LPAR1|PIK3R1	-1.4
C4	19	GO:0034762	regulation of transmembrane transport	-3	14	6.1	24155	568	9	3	33	16	623|718|5295	BDKRB1|C3|PIK3R1	-1.3
C4	19	GO:2000147	positive regulation of cell motility	-3	14	6.1	24155	568	9	3	33	16	623|1902|5295	BDKRB1|LPAR1|PIK3R1	-1.3
C4	19	GO:0006875	cellular metal ion homeostasis	-3	14	6.1	24155	580	9	3	33	16	623|1902|10161	BDKRB1|LPAR1|LPAR6	-1.3
C4	19	GO:0051272	positive regulation of cellular component movement	-3	14	6	24155	585	9	3	33	16	623|1902|5295	BDKRB1|LPAR1|PIK3R1	-1.3
C4	19	GO:0040017	positive regulation of locomotion	-2.9	13	6	24155	598	9	3	33	16	623|1902|5295	BDKRB1|LPAR1|PIK3R1	-1.3
C4	19	GO:0071396	cellular response to lipid	-2.9	13	5.9	24155	610	9	3	33	16	1902|8805|54331	LPAR1|TRIM24|GNG2	-1.3
C4	19	GO:0030003	cellular cation homeostasis	-2.8	12	5.7	24155	653	9	3	33	16	623|1902|10161	BDKRB1|LPAR1|LPAR6	-1.2
C4	19	GO:0006873	cellular ion homeostasis	-2.8	12	5.6	24155	666	9	3	33	16	623|1902|10161	BDKRB1|LPAR1|LPAR6	-1.2
C4	19	GO:0000209	protein polyubiquitination	-9.5	78	20	24155	310	5	5	100	18	997|55294|80176|114907|142678	CDC34|FBXW7|SPSB1|FBXO32|MIB2	-6
C4	19	GO:0043687	post-translational protein modification	-4.5	40	11	24155	362	5	3	60	22	55294|80176|114907	FBXW7|SPSB1|FBXO32	-2.4
C4	19	GO:0043161	proteasome-mediated ubiquitin-dependent protein catabolic process	-4.3	35	10	24155	420	5	3	60	22	997|55294|80176	CDC34|FBXW7|SPSB1	-2.2
C4	19	GO:0010498	proteasomal protein catabolic process	-4.1	30	9.3	24155	477	5	3	60	22	997|55294|80176	CDC34|FBXW7|SPSB1	-2.1
C4	19	GO:0006511	ubiquitin-dependent protein catabolic process	-3.8	23	8.1	24155	623	5	3	60	22	997|55294|80176	CDC34|FBXW7|SPSB1	-1.9
C4	19	GO:0019941	modification-dependent protein catabolic process	-3.8	23	8.1	24155	629	5	3	60	22	997|55294|80176	CDC34|FBXW7|SPSB1	-1.9
C4	19	GO:0043632	modification-dependent macromolecule catabolic process	-3.7	23	8	24155	640	5	3	60	22	997|55294|80176	CDC34|FBXW7|SPSB1	-1.8
C4	19	GO:0051603	proteolysis involved in cellular protein catabolic process	-3.6	20	7.5	24155	718	5	3	60	22	997|55294|80176	CDC34|FBXW7|SPSB1	-1.7
C4	19	GO:0044257	cellular protein catabolic process	-3.5	19	7.2	24155	773	5	3	60	22	997|55294|80176	CDC34|FBXW7|SPSB1	-1.7
C4	21	GO:0008146	sulfotransferase activity	-11	460	43	24155	52	4	4	100	22	6783|6817|9653|56548	SULT1E1|SULT1A1|HS2ST1|CHST7	-7
C4	21	GO:0016782	transferase activity, transferring sulfur-containing groups	-10	350	37	24155	69	4	4	100	22	6783|6817|9653|56548	SULT1E1|SULT1A1|HS2ST1|CHST7	-6.6
C4	19	GO:0006790	sulfur compound metabolic process	-4.8	49	12	24155	372	4	3	75	22	6783|6817|56548	SULT1E1|SULT1A1|CHST7	-2.6
C4	19	GO:0055002	striated muscle cell development	-5.8	100	18	24155	173	4	3	75	22	1756|3856|3880	DMD|KRT8|KRT19	-3.2
C4	19	GO:0055001	muscle cell development	-5.7	97	17	24155	186	4	3	75	22	1756|3856|3880	DMD|KRT8|KRT19	-3.1
C4	19	GO:0051146	striated muscle cell differentiation	-5.1	61	13	24155	295	4	3	75	22	1756|3856|3880	DMD|KRT8|KRT19	-2.8
C4	19	GO:0042692	muscle cell differentiation	-4.8	47	12	24155	387	4	3	75	22	1756|3856|3880	DMD|KRT8|KRT19	-2.6
C4	19	GO:0061061	muscle structure development	-4.1	27	8.8	24155	674	4	3	75	22	1756|3856|3880	DMD|KRT8|KRT19	-2.1
C4	19	GO:0030029	actin filament-based process	-3.9	24	8.2	24155	760	4	3	75	22	1756|3856|3880	DMD|KRT8|KRT19	-2
C4	19	GO:0045444	fat cell differentiation	-6.1	110	18	24155	224	3	3	100	27	1051|1052|1649	CEBPB|CEBPD|DDIT3	-3.4
C4	21	GO:0001228	DNA-binding transcription activator activity, RNA polymerase II-specific	-5.2	55	13	24155	439	3	3	100	27	1051|1052|1649	CEBPB|CEBPD|DDIT3	-2.9
C4	21	GO:0046982	protein heterodimerization activity	-5	48	12	24155	506	3	3	100	27	1051|1052|1649	CEBPB|CEBPD|DDIT3	-2.7
C4	21	GO:0000978	RNA polymerase II proximal promoter sequence-specific DNA binding	-4.9	44	11	24155	544	3	3	100	27	1051|1052|1649	CEBPB|CEBPD|DDIT3	-2.7
C4	21	GO:0000987	proximal promoter sequence-specific DNA binding	-4.9	43	11	24155	560	3	3	100	27	1051|1052|1649	CEBPB|CEBPD|DDIT3	-2.6
C4	21	GO:0000977	RNA polymerase II regulatory region sequence-specific DNA binding	-4.5	31	9.4	24155	788	3	3	100	27	1051|1052|1649	CEBPB|CEBPD|DDIT3	-2.4
C4	21	GO:0001012	RNA polymerase II regulatory region DNA binding	-4.5	30	9.4	24155	794	3	3	100	27	1051|1052|1649	CEBPB|CEBPD|DDIT3	-2.4
C4	21	GO:0005158	insulin receptor binding	-9.2	1100	57	24155	22	3	3	100	27	3480|3481|8660	IGF1R|IGF2|IRS2	-5.7
C4	19	GO:0008286	insulin receptor signaling pathway	-6.7	170	22	24155	143	3	3	100	27	3480|3481|8660	IGF1R|IGF2|IRS2	-3.9
C4	19	GO:0051897	positive regulation of protein kinase B signaling	-6.4	140	20	24155	176	3	3	100	27	3480|3481|8660	IGF1R|IGF2|IRS2	-3.7
C4	19	GO:0032869	cellular response to insulin stimulus	-6.1	110	18	24155	218	3	3	100	27	3480|3481|8660	IGF1R|IGF2|IRS2	-3.4
C4	19	GO:0051896	regulation of protein kinase B signaling	-6	99	17	24155	244	3	3	100	27	3480|3481|8660	IGF1R|IGF2|IRS2	-3.3
C4	19	GO:0043491	protein kinase B signaling	-5.9	90	16	24155	269	3	3	100	27	3480|3481|8660	IGF1R|IGF2|IRS2	-3.2
C4	19	GO:0032868	response to insulin	-5.8	88	16	24155	274	3	3	100	27	3480|3481|8660	IGF1R|IGF2|IRS2	-3.2
C4	19	GO:0071375	cellular response to peptide hormone stimulus	-5.6	75	15	24155	323	3	3	100	27	3480|3481|8660	IGF1R|IGF2|IRS2	-3.1
C4	19	GO:1901653	cellular response to peptide	-5.4	62	14	24155	389	3	3	100	27	3480|3481|8660	IGF1R|IGF2|IRS2	-2.9
C4	19	GO:0043434	response to peptide hormone	-5.2	55	13	24155	438	3	3	100	27	3480|3481|8660	IGF1R|IGF2|IRS2	-2.9
C4	19	GO:1901652	response to peptide	-5	46	12	24155	524	3	3	100	27	3480|3481|8660	IGF1R|IGF2|IRS2	-2.7
C4	19	GO:0071417	cellular response to organonitrogen compound	-4.8	41	11	24155	589	3	3	100	27	3480|3481|8660	IGF1R|IGF2|IRS2	-2.6
C4	19	GO:1901699	cellular response to nitrogen compound	-4.7	37	10	24155	652	3	3	100	27	3480|3481|8660	IGF1R|IGF2|IRS2	-2.5
C4	19	GO:0032870	cellular response to hormone stimulus	-4.6	34	10	24155	703	3	3	100	27	3480|3481|8660	IGF1R|IGF2|IRS2	-2.4
C4	19	GO:0007169	transmembrane receptor protein tyrosine kinase signaling pathway	-4.6	33	9.9	24155	722	3	3	100	27	3480|3481|8660	IGF1R|IGF2|IRS2	-2.4
C5	19	GO:0030326	embryonic limb morphogenesis	-6.6	16	10	24155	125	83	7	8.4	3.1	2737|3207|5087|6926|7020|7291|22943	GLI3|HOXA11|PBX1|TBX3|TFAP2A|TWIST1|DKK1	-4.3
C5	19	GO:0035113	embryonic appendage morphogenesis	-6.6	16	10	24155	125	83	7	8.4	3.1	2737|3207|5087|6926|7020|7291|22943	GLI3|HOXA11|PBX1|TBX3|TFAP2A|TWIST1|DKK1	-4.3
C5	19	GO:0045596	negative regulation of cell differentiation	-6.6	5.4	7.2	24155	757	83	14	17	4.1	627|2737|3949|4211|4320|5087|5764|6926|7291|7538|10062|22943|29116|117581	BDNF|GLI3|LDLR|MEIS1|MMP11|PBX1|PTN|TBX3|TWIST1|ZFP36|NR1H3|DKK1|MYLIP|TWIST2	-4.3
C5	19	GO:0019432	triglyceride biosynthetic process	-6.5	35	13	24155	41	83	5	6	2.6	2710|3949|6720|10062|23175	GK|LDLR|SREBF1|NR1H3|LPIN1	-4.3
C5	19	GO:0002009	morphogenesis of an epithelium	-6.5	6.5	7.5	24155	540	83	12	14	3.9	367|2737|3207|4300|4524|5087|6654|6926|7020|7291|9314|22943	AR|GLI3|HOXA11|MLLT3|MTHFR|PBX1|SOS1|TBX3|TFAP2A|TWIST1|KLF4|DKK1	-4.3
C5	19	GO:0110110	positive regulation of animal organ morphogenesis	-6.4	22	11	24155	81	83	6	7.2	2.8	367|3207|5764|7020|7291|22943	AR|HOXA11|PTN|TFAP2A|TWIST1|DKK1	-4.2
C5	19	GO:0046463	acylglycerol biosynthetic process	-6.4	34	13	24155	43	83	5	6	2.6	2710|3949|6720|10062|23175	GK|LDLR|SREBF1|NR1H3|LPIN1	-4.2
C5	19	GO:0046460	neutral lipid biosynthetic process	-6.4	34	13	24155	43	83	5	6	2.6	2710|3949|6720|10062|23175	GK|LDLR|SREBF1|NR1H3|LPIN1	-4.2
C5	19	GO:0019221	cytokine-mediated signaling pathway	-6.3	5.1	6.9	24155	798	83	14	17	4.1	834|2323|3304|3434|3437|4312|6654|6773|7291|7706|8660|8835|10062|83666	CASP1|FLT3LG|HSPA1B|IFIT1|IFIT3|MMP1|SOS1|STAT2|TWIST1|TRIM25|IRS2|SOCS2|NR1H3|PARP9	-4.1
C5	19	GO:0035107	appendage morphogenesis	-6.1	14	9.1	24155	148	83	7	8.4	3.1	2737|3207|5087|6926|7020|7291|22943	GLI3|HOXA11|PBX1|TBX3|TFAP2A|TWIST1|DKK1	-4
C5	19	GO:0035108	limb morphogenesis	-6.1	14	9.1	24155	148	83	7	8.4	3.1	2737|3207|5087|6926|7020|7291|22943	GLI3|HOXA11|PBX1|TBX3|TFAP2A|TWIST1|DKK1	-4
C5	21	GO:0000978	RNA polymerase II proximal promoter sequence-specific DNA binding	-5.6	5.9	6.8	24155	544	83	11	13	3.7	367|2737|4211|5087|6720|6773|6926|7020|7291|9314|10062	AR|GLI3|MEIS1|PBX1|SREBF1|STAT2|TBX3|TFAP2A|TWIST1|KLF4|NR1H3	-3.6
C5	21	GO:0001228	DNA-binding transcription activator activity, RNA polymerase II-specific	-5.6	6.6	7	24155	439	83	10	12	3.6	367|2737|4211|5087|6720|6773|6926|7020|9314|64207	AR|GLI3|MEIS1|PBX1|SREBF1|STAT2|TBX3|TFAP2A|KLF4|IRF2BPL	-3.6
C5	19	GO:0048736	appendage development	-5.5	11	8.2	24155	179	83	7	8.4	3.1	2737|3207|5087|6926|7020|7291|22943	GLI3|HOXA11|PBX1|TBX3|TFAP2A|TWIST1|DKK1	-3.6
C5	19	GO:0060173	limb development	-5.5	11	8.2	24155	179	83	7	8.4	3.1	2737|3207|5087|6926|7020|7291|22943	GLI3|HOXA11|PBX1|TBX3|TFAP2A|TWIST1|DKK1	-3.6
C5	19	GO:0048729	tissue morphogenesis	-5.5	5.2	6.5	24155	674	83	12	14	3.9	367|2737|3207|4300|4524|5087|6654|6926|7020|7291|9314|22943	AR|GLI3|HOXA11|MLLT3|MTHFR|PBX1|SOS1|TBX3|TFAP2A|TWIST1|KLF4|DKK1	-3.5
C5	19	GO:0048251	elastic fiber assembly	-5.5	97	17	24155	9	83	3	3.6	2	4239|7148|10516	MFAP4|TNXB|FBLN5	-3.5
C5	21	GO:0000987	proximal promoter sequence-specific DNA binding	-5.5	5.7	6.6	24155	560	83	11	13	3.7	367|2737|4211|5087|6720|6773|6926|7020|7291|9314|10062	AR|GLI3|MEIS1|PBX1|SREBF1|STAT2|TBX3|TFAP2A|TWIST1|KLF4|NR1H3	-3.5
C5	19	GO:0010092	specification of animal organ identity	-5.3	35	12	24155	33	83	4	4.8	2.4	367|2737|3207|22943	AR|GLI3|HOXA11|DKK1	-3.4
C5	19	GO:0035115	embryonic forelimb morphogenesis	-5.3	35	12	24155	33	83	4	4.8	2.4	3207|6926|7020|7291	HOXA11|TBX3|TFAP2A|TWIST1	-3.4
C5	19	GO:0048598	embryonic morphogenesis	-5.3	5.5	6.4	24155	586	83	11	13	3.7	367|2737|3207|4524|5087|6654|6926|7020|7291|9314|22943	AR|GLI3|HOXA11|MTHFR|PBX1|SOS1|TBX3|TFAP2A|TWIST1|KLF4|DKK1	-3.4
C5	19	GO:0030278	regulation of ossification	-5.2	10	7.6	24155	203	83	7	8.4	3.1	2737|5087|5764|7020|7291|22943|117581	GLI3|PBX1|PTN|TFAP2A|TWIST1|DKK1|TWIST2	-3.3
C5	19	GO:0031400	negative regulation of protein modification process	-5.1	5.2	6.2	24155	618	83	11	13	3.7	624|3304|3480|5348|5764|7291|9314|22943|55022|135228|151636	BDKRB2|HSPA1B|IGF1R|FXYD1|PTN|TWIST1|KLF4|DKK1|PID1|CD109|DTX3L	-3.2
C5	19	GO:0120161	regulation of cold-induced thermogenesis	-5	12	7.9	24155	143	83	6	7.2	2.8	216|3480|4857|6319|10062|23175	ALDH1A1|IGF1R|NOVA1|SCD|NR1H3|LPIN1	-3.1
C5	19	GO:0106106	cold-induced thermogenesis	-5	12	7.9	24155	143	83	6	7.2	2.8	216|3480|4857|6319|10062|23175	ALDH1A1|IGF1R|NOVA1|SCD|NR1H3|LPIN1	-3.1
C5	19	GO:0008286	insulin receptor signaling pathway	-5	12	7.9	24155	143	83	6	7.2	2.8	3480|6654|6720|8660|8835|55022	IGF1R|SOS1|SREBF1|IRS2|SOCS2|PID1	-3.1
C5	19	GO:0032869	cellular response to insulin stimulus	-5	9.3	7.3	24155	218	83	7	8.4	3.1	3480|6654|6720|8660|8835|23175|55022	IGF1R|SOS1|SREBF1|IRS2|SOCS2|LPIN1|PID1	-3.1
C5	19	GO:0061029	eyelid development in camera-type eye	-5	67	14	24155	13	83	3	3.6	2	6654|7020|7291	SOS1|TFAP2A|TWIST1	-3.1
C5	19	GO:0019216	regulation of lipid metabolic process	-4.9	6.4	6.5	24155	410	83	9	11	3.4	3949|5525|6319|6720|7291|8660|8835|9314|10062	LDLR|PPP2R5A|SCD|SREBF1|TWIST1|IRS2|SOCS2|KLF4|NR1H3	-3.1
C5	19	GO:0035136	forelimb morphogenesis	-4.9	28	10	24155	41	83	4	4.8	2.4	3207|6926|7020|7291	HOXA11|TBX3|TFAP2A|TWIST1	-3.1
C5	19	GO:1901652	response to peptide	-4.9	5.6	6.2	24155	524	83	10	12	3.6	1759|3480|6654|6720|6773|8660|8835|9314|23175|55022	DNM1|IGF1R|SOS1|SREBF1|STAT2|IRS2|SOCS2|KLF4|LPIN1|PID1	-3.1
C5	19	GO:0043010	camera-type eye development	-4.9	7.4	6.7	24155	314	83	8	9.6	3.2	2737|4081|4211|5764|6654|7020|7291|9314	GLI3|MAB21L1|MEIS1|PTN|SOS1|TFAP2A|TWIST1|KLF4	-3.1
C5	19	GO:0010867	positive regulation of triglyceride biosynthetic process	-4.9	62	13	24155	14	83	3	3.6	2	3949|6720|10062	LDLR|SREBF1|NR1H3	-3
C5	19	GO:0060021	roof of mouth development	-4.9	16	8.5	24155	89	83	5	6	2.6	2737|6654|6926|7020|7291	GLI3|SOS1|TBX3|TFAP2A|TWIST1	-3
C5	19	GO:1990845	adaptive thermogenesis	-4.8	11	7.6	24155	154	83	6	7.2	2.8	216|3480|4857|6319|10062|23175	ALDH1A1|IGF1R|NOVA1|SCD|NR1H3|LPIN1	-3
C5	21	GO:0000977	RNA polymerase II regulatory region sequence-specific DNA binding	-4.8	4.4	5.8	24155	788	83	12	14	3.9	367|2737|4211|5087|6720|6773|6926|7020|7291|9314|10062|64207	AR|GLI3|MEIS1|PBX1|SREBF1|STAT2|TBX3|TFAP2A|TWIST1|KLF4|NR1H3|IRF2BPL	-3
C5	21	GO:0001012	RNA polymerase II regulatory region DNA binding	-4.8	4.4	5.7	24155	794	83	12	14	3.9	367|2737|4211|5087|6720|6773|6926|7020|7291|9314|10062|64207	AR|GLI3|MEIS1|PBX1|SREBF1|STAT2|TBX3|TFAP2A|TWIST1|KLF4|NR1H3|IRF2BPL	-3
C5	19	GO:0009615	response to virus	-4.8	7.1	6.5	24155	327	83	8	9.6	3.2	1130|3434|3437|3965|6773|7706|83666|151636	LYST|IFIT1|IFIT3|LGALS9|STAT2|TRIM25|PARP9|DTX3L	-3
C5	19	GO:0051607	defense response to virus	-4.7	8.5	6.9	24155	239	83	7	8.4	3.1	1130|3434|3437|6773|7706|83666|151636	LYST|IFIT1|IFIT3|STAT2|TRIM25|PARP9|DTX3L	-2.9
C5	21	GO:0098531	transcription factor activity, direct ligand regulated sequence-specific DNA binding	-4.7	25	9.6	24155	47	83	4	4.8	2.4	190|367|6720|10062	NR0B1|AR|SREBF1|NR1H3	-2.9
C5	21	GO:0004879	nuclear receptor activity	-4.7	25	9.6	24155	47	83	4	4.8	2.4	190|367|6720|10062	NR0B1|AR|SREBF1|NR1H3	-2.9
C5	19	GO:0001708	cell fate specification	-4.6	15	8	24155	99	83	5	6	2.6	367|2737|3207|6926|22943	AR|GLI3|HOXA11|TBX3|DKK1	-2.9
C5	19	GO:0001101	response to acid chemical	-4.6	6.8	6.3	24155	344	83	8	9.6	3.2	3949|4524|5764|6319|6720|9314|22943|55022	LDLR|MTHFR|PTN|SCD|SREBF1|KLF4|DKK1|PID1	-2.8
C5	19	GO:2000027	regulation of animal organ morphogenesis	-4.6	8	6.6	24155	254	83	7	8.4	3.1	367|3207|4300|5764|7020|7291|22943	AR|HOXA11|MLLT3|PTN|TFAP2A|TWIST1|DKK1	-2.8
C5	19	GO:0032870	cellular response to hormone stimulus	-4.5	4.6	5.6	24155	703	83	11	13	3.7	190|367|3480|6654|6720|7538|8660|8835|10062|23175|55022	NR0B1|AR|IGF1R|SOS1|SREBF1|ZFP36|IRS2|SOCS2|NR1H3|LPIN1|PID1	-2.8
C5	19	GO:0001659	temperature homeostasis	-4.5	10	7	24155	173	83	6	7.2	2.8	216|3480|4857|6319|10062|23175	ALDH1A1|IGF1R|NOVA1|SCD|NR1H3|LPIN1	-2.8
C5	21	GO:0019904	protein domain specific binding	-4.5	4.5	5.6	24155	708	83	11	13	3.7	190|367|834|1759|3304|3306|6654|7291|8660|25925|117178	NR0B1|AR|CASP1|DNM1|HSPA1B|HSPA2|SOS1|TWIST1|IRS2|ZNF521|SSX2IP	-2.8
C5	19	GO:0006641	triglyceride metabolic process	-4.5	14	7.8	24155	105	83	5	6	2.6	2710|3949|6720|10062|23175	GK|LDLR|SREBF1|NR1H3|LPIN1	-2.8
C5	19	GO:0045936	negative regulation of phosphate metabolic process	-4.5	5	5.7	24155	586	83	10	12	3.6	624|3480|5525|5764|7291|8660|9314|22943|55022|135228	BDKRB2|IGF1R|PPP2R5A|PTN|TWIST1|IRS2|KLF4|DKK1|PID1|CD109	-2.7
C5	19	GO:0010563	negative regulation of phosphorus metabolic process	-4.5	5	5.7	24155	587	83	10	12	3.6	624|3480|5525|5764|7291|8660|9314|22943|55022|135228	BDKRB2|IGF1R|PPP2R5A|PTN|TWIST1|IRS2|KLF4|DKK1|PID1|CD109	-2.7
C5	19	GO:0042326	negative regulation of phosphorylation	-4.5	5.6	5.9	24155	468	83	9	11	3.4	624|3480|5525|7291|8660|9314|22943|55022|135228	BDKRB2|IGF1R|PPP2R5A|TWIST1|IRS2|KLF4|DKK1|PID1|CD109	-2.7
C5	19	GO:0001654	eye development	-4.5	6.4	6.1	24155	362	83	8	9.6	3.2	2737|4081|4211|5764|6654|7020|7291|9314	GLI3|MAB21L1|MEIS1|PTN|SOS1|TFAP2A|TWIST1|KLF4	-2.7
C5	19	GO:0001710	mesodermal cell fate commitment	-4.4	46	12	24155	19	83	3	3.6	2	3207|9314|22943	HOXA11|KLF4|DKK1	-2.7
C5	19	GO:0150063	visual system development	-4.4	6.4	6.1	24155	366	83	8	9.6	3.2	2737|4081|4211|5764|6654|7020|7291|9314	GLI3|MAB21L1|MEIS1|PTN|SOS1|TFAP2A|TWIST1|KLF4	-2.7
C5	19	GO:0045165	cell fate commitment	-4.4	7.5	6.4	24155	270	83	7	8.4	3.1	367|2737|3207|6926|9314|22943|25925	AR|GLI3|HOXA11|TBX3|KLF4|DKK1|ZNF521	-2.7
C5	19	GO:0030198	extracellular matrix organization	-4.4	6.3	6	24155	370	83	8	9.6	3.2	1803|2199|4239|4312|4320|7148|10516|54507	DPP4|FBLN2|MFAP4|MMP1|MMP11|TNXB|FBLN5|ADAMTSL4	-2.7
C5	19	GO:0048880	sensory system development	-4.4	6.3	6	24155	371	83	8	9.6	3.2	2737|4081|4211|5764|6654|7020|7291|9314	GLI3|MAB21L1|MEIS1|PTN|SOS1|TFAP2A|TWIST1|KLF4	-2.7
C5	19	GO:0048593	camera-type eye morphogenesis	-4.4	13	7.5	24155	112	83	5	6	2.6	2737|4211|5764|7020|7291	GLI3|MEIS1|PTN|TFAP2A|TWIST1	-2.7
C5	19	GO:0032868	response to insulin	-4.4	7.4	6.3	24155	274	83	7	8.4	3.1	3480|6654|6720|8660|8835|23175|55022	IGF1R|SOS1|SREBF1|IRS2|SOCS2|LPIN1|PID1	-2.6
C5	19	GO:0071396	cellular response to lipid	-4.3	4.8	5.5	24155	610	83	10	12	3.6	190|367|834|3949|5764|6720|7538|9314|10062|55022	NR0B1|AR|CASP1|LDLR|PTN|SREBF1|ZFP36|KLF4|NR1H3|PID1	-2.6
C5	19	GO:0090208	positive regulation of triglyceride metabolic process	-4.3	42	11	24155	21	83	3	3.6	2	3949|6720|10062	LDLR|SREBF1|NR1H3	-2.6
C5	19	GO:0080135	regulation of cellular response to stress	-4.3	4.3	5.3	24155	749	83	11	13	3.7	624|3304|3480|3965|5764|7291|9314|10516|22943|83666|151636	BDKRB2|HSPA1B|IGF1R|LGALS9|PTN|TWIST1|KLF4|FBLN5|DKK1|PARP9|DTX3L	-2.6
C5	19	GO:0006631	fatty acid metabolic process	-4.3	6	5.9	24155	385	83	8	9.6	3.2	6319|6720|7291|8660|9415|10062|23175|401494	SCD|SREBF1|TWIST1|IRS2|FADS2|NR1H3|LPIN1|HACD4	-2.6
C5	19	GO:0010866	regulation of triglyceride biosynthetic process	-4.2	40	11	24155	22	83	3	3.6	2	3949|6720|10062	LDLR|SREBF1|NR1H3	-2.6
C5	19	GO:0001759	organ induction	-4.2	40	11	24155	22	83	3	3.6	2	367|3207|22943	AR|HOXA11|DKK1	-2.6
C5	19	GO:1901653	cellular response to peptide	-4.2	6	5.8	24155	389	83	8	9.6	3.2	3480|6654|6720|8660|8835|9314|23175|55022	IGF1R|SOS1|SREBF1|IRS2|SOCS2|KLF4|LPIN1|PID1	-2.6
C5	19	GO:0042733	embryonic digit morphogenesis	-4.2	19	8.3	24155	61	83	4	4.8	2.4	2737|3207|6926|7291	GLI3|HOXA11|TBX3|TWIST1	-2.6
C5	19	GO:0048645	animal organ formation	-4.2	19	8.3	24155	61	83	4	4.8	2.4	367|2737|3207|22943	AR|GLI3|HOXA11|DKK1	-2.6
C5	19	GO:0008285	negative regulation of cell proliferation	-4.2	4.2	5.3	24155	762	83	11	13	3.7	367|2737|3304|3437|3965|4211|5764|7020|8334|9314|135228	AR|GLI3|HSPA1B|IFIT3|LGALS9|MEIS1|PTN|TFAP2A|H2AC6|KLF4|CD109	-2.6
C5	19	GO:0046718	viral entry into host cell	-4.2	12	7.1	24155	122	83	5	6	2.6	1803|3304|3949|3965|7706	DPP4|HSPA1B|LDLR|LGALS9|TRIM25	-2.5
C5	19	GO:0014066	regulation of phosphatidylinositol 3-kinase signaling	-4.2	12	7	24155	124	83	5	6	2.6	3480|7291|8660|9314|55615	IGF1R|TWIST1|IRS2|KLF4|PRR5	-2.5
C5	19	GO:0050768	negative regulation of neurogenesis	-4.1	6.9	6	24155	295	83	7	8.4	3.1	2737|3949|4211|5087|5764|22943|29116	GLI3|LDLR|MEIS1|PBX1|PTN|DKK1|MYLIP	-2.5
C5	19	GO:0001501	skeletal system development	-4.1	5.1	5.5	24155	518	83	9	11	3.4	2737|3207|3209|4211|5087|5549|6926|7020|7291	GLI3|HOXA11|HOXA13|MEIS1|PBX1|PRELP|TBX3|TFAP2A|TWIST1	-2.5
C5	19	GO:0048706	embryonic skeletal system development	-4.1	12	7	24155	126	83	5	6	2.6	2737|3207|5087|7020|7291	GLI3|HOXA11|PBX1|TFAP2A|TWIST1	-2.5
C5	19	GO:1903827	regulation of cellular protein localization	-4.1	5	5.4	24155	524	83	9	11	3.4	367|627|2737|5525|5764|6720|55022|83666|151636	AR|BDNF|GLI3|PPP2R5A|PTN|SREBF1|PID1|PARP9|DTX3L	-2.5
C5	19	GO:0006639	acylglycerol metabolic process	-4.1	11	6.9	24155	129	83	5	6	2.6	2710|3949|6720|10062|23175	GK|LDLR|SREBF1|NR1H3|LPIN1	-2.4
C5	19	GO:0006638	neutral lipid metabolic process	-4.1	11	6.8	24155	130	83	5	6	2.6	2710|3949|6720|10062|23175	GK|LDLR|SREBF1|NR1H3|LPIN1	-2.4
C5	19	GO:0051701	interaction with host	-4.1	8.3	6.3	24155	210	83	6	7.2	2.8	1803|3304|3434|3949|3965|7706	DPP4|HSPA1B|IFIT1|LDLR|LGALS9|TRIM25	-2.4
C5	19	GO:0030260	entry into host cell	-4	11	6.7	24155	135	83	5	6	2.6	1803|3304|3949|3965|7706	DPP4|HSPA1B|LDLR|LGALS9|TRIM25	-2.3
C5	19	GO:0051828	entry into other organism involved in symbiotic interaction	-4	11	6.7	24155	135	83	5	6	2.6	1803|3304|3949|3965|7706	DPP4|HSPA1B|LDLR|LGALS9|TRIM25	-2.3
C5	19	GO:0044409	entry into host	-4	11	6.7	24155	135	83	5	6	2.6	1803|3304|3949|3965|7706	DPP4|HSPA1B|LDLR|LGALS9|TRIM25	-2.3
C5	19	GO:0051806	entry into cell of other organism involved in symbiotic interaction	-4	11	6.7	24155	135	83	5	6	2.6	1803|3304|3949|3965|7706	DPP4|HSPA1B|LDLR|LGALS9|TRIM25	-2.3
C5	19	GO:0051961	negative regulation of nervous system development	-4	6.5	5.7	24155	315	83	7	8.4	3.1	2737|3949|4211|5087|5764|22943|29116	GLI3|LDLR|MEIS1|PBX1|PTN|DKK1|MYLIP	-2.3
C5	19	GO:0043062	extracellular structure organization	-4	5.5	5.5	24155	425	83	8	9.6	3.2	1803|2199|4239|4312|4320|7148|10516|54507	DPP4|FBLN2|MFAP4|MMP1|MMP11|TNXB|FBLN5|ADAMTSL4	-2.3
C5	19	GO:0009952	anterior/posterior pattern specification	-4	8	6.1	24155	219	83	6	7.2	2.8	2737|3207|4300|5087|6926|22943	GLI3|HOXA11|MLLT3|PBX1|TBX3|DKK1	-2.3
C5	19	GO:0022411	cellular component disassembly	-3.9	4.8	5.2	24155	551	83	9	11	3.4	1803|3306|3480|4312|4320|6720|22943|23175|92815	DPP4|HSPA2|IGF1R|MMP1|MMP11|SREBF1|DKK1|LPIN1|H2AW	-2.3
C5	19	GO:0085029	extracellular matrix assembly	-3.9	31	9.4	24155	28	83	3	3.6	2	4239|7148|10516	MFAP4|TNXB|FBLN5	-2.3
C5	19	GO:0060562	epithelial tube morphogenesis	-3.9	6.3	5.7	24155	322	83	7	8.4	3.1	367|2737|3207|4524|5087|6926|7291	AR|GLI3|HOXA11|MTHFR|PBX1|TBX3|TWIST1	-2.3
C5	19	GO:0071375	cellular response to peptide hormone stimulus	-3.9	6.3	5.6	24155	323	83	7	8.4	3.1	3480|6654|6720|8660|8835|23175|55022	IGF1R|SOS1|SREBF1|IRS2|SOCS2|LPIN1|PID1	-2.3
C5	19	GO:0048732	gland development	-3.9	5.4	5.4	24155	435	83	8	9.6	3.2	190|367|2737|5087|5764|6926|8660|8835	NR0B1|AR|GLI3|PBX1|PTN|TBX3|IRS2|SOCS2	-2.3
C5	19	GO:0043434	response to peptide hormone	-3.9	5.3	5.4	24155	438	83	8	9.6	3.2	3480|6654|6720|6773|8660|8835|23175|55022	IGF1R|SOS1|SREBF1|STAT2|IRS2|SOCS2|LPIN1|PID1	-2.3
C5	19	GO:0030879	mammary gland development	-3.9	10	6.5	24155	143	83	5	6	2.6	367|2737|6926|8660|8835	AR|GLI3|TBX3|IRS2|SOCS2	-2.3
C5	19	GO:0048332	mesoderm morphogenesis	-3.8	15	7.3	24155	77	83	4	4.8	2.4	3207|6926|9314|22943	HOXA11|TBX3|KLF4|DKK1	-2.2
C5	19	GO:0045834	positive regulation of lipid metabolic process	-3.8	10	6.4	24155	146	83	5	6	2.6	3949|6720|7291|8660|10062	LDLR|SREBF1|TWIST1|IRS2|NR1H3	-2.2
C5	19	GO:0008610	lipid biosynthetic process	-3.8	4.1	4.9	24155	708	83	10	12	3.6	190|2710|3949|5087|6319|6720|9415|10062|23175|401494	NR0B1|GK|LDLR|PBX1|SCD|SREBF1|FADS2|NR1H3|LPIN1|HACD4	-2.2
C5	19	GO:0014065	phosphatidylinositol 3-kinase signaling	-3.8	9.8	6.3	24155	148	83	5	6	2.6	3480|7291|8660|9314|55615	IGF1R|TWIST1|IRS2|KLF4|PRR5	-2.2
C5	19	GO:0009954	proximal/distal pattern formation	-3.8	28	8.9	24155	31	83	3	3.6	2	2737|3207|5087	GLI3|HOXA11|PBX1	-2.2
C5	19	GO:0048592	eye morphogenesis	-3.8	9.8	6.3	24155	149	83	5	6	2.6	2737|4211|5764|7020|7291	GLI3|MEIS1|PTN|TFAP2A|TWIST1	-2.2
C5	19	GO:0048754	branching morphogenesis of an epithelial tube	-3.8	9.7	6.3	24155	150	83	5	6	2.6	367|2737|3207|5087|6926	AR|GLI3|HOXA11|PBX1|TBX3	-2.2
C5	19	GO:0007169	transmembrane receptor protein tyrosine kinase signaling pathway	-3.7	4	4.9	24155	722	83	10	12	3.6	367|624|627|1759|3480|6654|6720|8660|8835|55022	AR|BDKRB2|BDNF|DNM1|IGF1R|SOS1|SREBF1|IRS2|SOCS2|PID1	-2.2
C5	19	GO:0010721	negative regulation of cell development	-3.7	5.9	5.4	24155	344	83	7	8.4	3.1	2737|3949|4211|5087|5764|22943|29116	GLI3|LDLR|MEIS1|PBX1|PTN|DKK1|MYLIP	-2.2
C5	19	GO:0062013	positive regulation of small molecule metabolic process	-3.7	9.5	6.2	24155	153	83	5	6	2.6	6720|7291|8660|10062|55022	SREBF1|TWIST1|IRS2|NR1H3|PID1	-2.1
C5	21	GO:0008013	beta-catenin binding	-3.7	14	7	24155	83	83	4	4.8	2.4	367|2737|9314|9351	AR|GLI3|KLF4|SLC9A3R2	-2.1
C5	19	GO:0003002	regionalization	-3.7	5.8	5.3	24155	351	83	7	8.4	3.1	367|2737|3207|4300|5087|6926|22943	AR|GLI3|HOXA11|MLLT3|PBX1|TBX3|DKK1	-2.1
C5	19	GO:0031128	developmental induction	-3.7	26	8.5	24155	34	83	3	3.6	2	367|3207|22943	AR|HOXA11|DKK1	-2.1
C5	19	GO:0060795	cell fate commitment involved in formation of primary germ layer	-3.7	26	8.5	24155	34	83	3	3.6	2	3207|9314|22943	HOXA11|KLF4|DKK1	-2.1
C5	19	GO:0070542	response to fatty acid	-3.7	14	6.8	24155	86	83	4	4.8	2.4	3949|6319|6720|55022	LDLR|SCD|SREBF1|PID1	-2.1
C5	19	GO:0051129	negative regulation of cellular component organization	-3.6	3.9	4.7	24155	745	83	10	12	3.6	367|1803|3304|3306|3949|5764|7291|10062|22943|29116	AR|DPP4|HSPA1B|HSPA2|LDLR|PTN|TWIST1|NR1H3|DKK1|MYLIP	-2.1
C5	19	GO:1903706	regulation of hemopoiesis	-3.6	4.9	5	24155	477	83	8	9.6	3.2	2323|2737|3304|3965|4211|5764|6654|7538	FLT3LG|GLI3|HSPA1B|LGALS9|MEIS1|PTN|SOS1|ZFP36	-2.1
C5	19	GO:0048333	mesodermal cell differentiation	-3.6	25	8.3	24155	35	83	3	3.6	2	3207|9314|22943	HOXA11|KLF4|DKK1	-2.1
C5	21	GO:0005201	extracellular matrix structural constituent	-3.6	8.9	6	24155	163	83	5	6	2.6	2199|4239|5549|7148|10516	FBLN2|MFAP4|PRELP|TNXB|FBLN5	-2
C5	19	GO:0045923	positive regulation of fatty acid metabolic process	-3.6	24	8.1	24155	37	83	3	3.6	2	7291|8660|10062	TWIST1|IRS2|NR1H3	-2
C5	19	GO:0003156	regulation of animal organ formation	-3.6	24	8.1	24155	37	83	3	3.6	2	367|3207|22943	AR|HOXA11|DKK1	-2
C5	19	GO:0048704	embryonic skeletal system morphogenesis	-3.5	13	6.5	24155	93	83	4	4.8	2.4	2737|3207|7020|7291	GLI3|HOXA11|TFAP2A|TWIST1	-2
C5	19	GO:0051098	regulation of binding	-3.5	5.4	5.1	24155	374	83	7	8.4	3.1	627|3434|7291|9314|22943|83666|151636	BDNF|IFIT1|TWIST1|KLF4|DKK1|PARP9|DTX3L	-2
C5	19	GO:0043009	chordate embryonic development	-3.5	4.2	4.7	24155	629	83	9	11	3.4	367|2737|3207|4524|5087|6926|7020|7291|22943	AR|GLI3|HOXA11|MTHFR|PBX1|TBX3|TFAP2A|TWIST1|DKK1	-2
C5	19	GO:0019217	regulation of fatty acid metabolic process	-3.5	12	6.4	24155	96	83	4	4.8	2.4	6720|7291|8660|10062	SREBF1|TWIST1|IRS2|NR1H3	-1.9
C5	19	GO:0090207	regulation of triglyceride metabolic process	-3.5	22	7.7	24155	40	83	3	3.6	2	3949|6720|10062	LDLR|SREBF1|NR1H3	-1.9
C5	19	GO:0009792	embryo development ending in birth or egg hatching	-3.4	4.1	4.6	24155	646	83	9	11	3.4	367|2737|3207|4524|5087|6926|7020|7291|22943	AR|GLI3|HOXA11|MTHFR|PBX1|TBX3|TFAP2A|TWIST1|DKK1	-1.9
C5	19	GO:0051099	positive regulation of binding	-3.4	8.1	5.6	24155	179	83	5	6	2.6	627|7291|9314|83666|151636	BDNF|TWIST1|KLF4|PARP9|DTX3L	-1.9
C5	19	GO:0071346	cellular response to interferon-gamma	-3.4	8.1	5.6	24155	180	83	5	6	2.6	834|3965|7706|10062|83666	CASP1|LGALS9|TRIM25|NR1H3|PARP9	-1.9
C5	19	GO:1901699	cellular response to nitrogen compound	-3.4	4	4.6	24155	652	83	9	11	3.4	3434|3480|6654|6720|8660|8835|9314|23175|55022	IFIT1|IGF1R|SOS1|SREBF1|IRS2|SOCS2|KLF4|LPIN1|PID1	-1.9
C5	19	GO:0048015	phosphatidylinositol-mediated signaling	-3.4	8	5.6	24155	181	83	5	6	2.6	3480|7291|8660|9314|55615	IGF1R|TWIST1|IRS2|KLF4|PRR5	-1.9
C5	19	GO:0030522	intracellular receptor signaling pathway	-3.4	6.2	5.2	24155	280	83	6	7.2	2.8	190|367|3304|6720|7291|10062	NR0B1|AR|HSPA1B|SREBF1|TWIST1|NR1H3	-1.9
C5	19	GO:0061138	morphogenesis of a branching epithelium	-3.4	8	5.6	24155	182	83	5	6	2.6	367|2737|3207|5087|6926	AR|GLI3|HOXA11|PBX1|TBX3	-1.9
C5	19	GO:0045664	regulation of neuron differentiation	-3.4	4	4.6	24155	656	83	9	11	3.4	627|2737|4211|5087|5764|8835|9314|22943|29116	BDNF|GLI3|MEIS1|PBX1|PTN|SOCS2|KLF4|DKK1|MYLIP	-1.9
C5	19	GO:0048017	inositol lipid-mediated signaling	-3.4	7.9	5.5	24155	184	83	5	6	2.6	3480|7291|8660|9314|55615	IGF1R|TWIST1|IRS2|KLF4|PRR5	-1.9
C5	19	GO:0001503	ossification	-3.3	5.1	4.9	24155	399	83	7	8.4	3.1	2737|5087|5764|7020|7291|22943|117581	GLI3|PBX1|PTN|TFAP2A|TWIST1|DKK1|TWIST2	-1.8
C5	19	GO:0032570	response to progesterone	-3.3	19	7.3	24155	45	83	3	3.6	2	5764|6720|10062	PTN|SREBF1|NR1H3	-1.8
C5	19	GO:0060759	regulation of response to cytokine stimulus	-3.3	7.7	5.4	24155	190	83	5	6	2.6	834|3304|9314|10062|83666	CASP1|HSPA1B|KLF4|NR1H3|PARP9	-1.8
C5	19	GO:0003006	developmental process involved in reproduction	-3.3	3.9	4.4	24155	677	83	9	11	3.4	190|367|2737|3207|3306|5087|5764|6926|64207	NR0B1|AR|GLI3|HOXA11|HSPA2|PBX1|PTN|TBX3|IRF2BPL	-1.8
C5	19	GO:0060443	mammary gland morphogenesis	-3.3	19	7.2	24155	46	83	3	3.6	2	367|2737|6926	AR|GLI3|TBX3	-1.8
C5	19	GO:1901654	response to ketone	-3.3	7.5	5.4	24155	193	83	5	6	2.6	367|5764|6720|9314|10062	AR|PTN|SREBF1|KLF4|NR1H3	-1.8
C5	19	GO:0043112	receptor metabolic process	-3.3	7.5	5.3	24155	194	83	5	6	2.6	1759|10062|22943|29116|151636	DNM1|NR1H3|DKK1|MYLIP|DTX3L	-1.8
C5	19	GO:0120163	negative regulation of cold-induced thermogenesis	-3.2	19	7.1	24155	47	83	3	3.6	2	216|4857|10062	ALDH1A1|NOVA1|NR1H3	-1.8
C5	19	GO:0001763	morphogenesis of a branching structure	-3.2	7.4	5.3	24155	196	83	5	6	2.6	367|2737|3207|5087|6926	AR|GLI3|HOXA11|PBX1|TBX3	-1.8
C5	19	GO:0007423	sensory organ development	-3.2	4.2	4.5	24155	548	83	8	9.6	3.2	2737|4081|4211|5764|6654|7020|7291|9314	GLI3|MAB21L1|MEIS1|PTN|SOS1|TFAP2A|TWIST1|KLF4	-1.8
C5	19	GO:0034341	response to interferon-gamma	-3.2	7.3	5.3	24155	199	83	5	6	2.6	834|3965|7706|10062|83666	CASP1|LGALS9|TRIM25|NR1H3|PARP9	-1.7
C5	19	GO:0009896	positive regulation of catabolic process	-3.2	4.8	4.6	24155	424	83	7	8.4	3.1	3304|3949|7291|7538|8660|29116|151636	HSPA1B|LDLR|TWIST1|ZFP36|IRS2|MYLIP|DTX3L	-1.7
C5	19	GO:0060349	bone morphogenesis	-3.2	10	5.8	24155	114	83	4	4.8	2.4	2737|3207|7020|7291	GLI3|HOXA11|TFAP2A|TWIST1	-1.7
C5	19	GO:0032963	collagen metabolic process	-3.2	10	5.8	24155	115	83	4	4.8	2.4	4239|4312|4320|7148	MFAP4|MMP1|MMP11|TNXB	-1.7
C5	19	GO:0001961	positive regulation of cytokine-mediated signaling pathway	-3.2	17	6.8	24155	50	83	3	3.6	2	834|3304|83666	CASP1|HSPA1B|PARP9	-1.7
C5	19	GO:0048568	embryonic organ development	-3.2	4.7	4.6	24155	429	83	7	8.4	3.1	2323|2737|3207|5087|6926|7020|7291	FLT3LG|GLI3|HOXA11|PBX1|TBX3|TFAP2A|TWIST1	-1.7
C5	19	GO:0001933	negative regulation of protein phosphorylation	-3.2	4.7	4.6	24155	429	83	7	8.4	3.1	624|3480|7291|9314|22943|55022|135228	BDKRB2|IGF1R|TWIST1|KLF4|DKK1|PID1|CD109	-1.7
C5	19	GO:0051090	regulation of DNA-binding transcription factor activity	-3.1	4.7	4.6	24155	432	83	7	8.4	3.1	190|367|3304|3965|7291|7706|9314	NR0B1|AR|HSPA1B|LGALS9|TWIST1|TRIM25|KLF4	-1.7
C5	19	GO:0051153	regulation of striated muscle cell differentiation	-3.1	9.8	5.6	24155	119	83	4	4.8	2.4	627|1760|2323|22943	BDNF|DMPK|FLT3LG|DKK1	-1.7
C5	19	GO:0002694	regulation of leukocyte activation	-3.1	4.1	4.4	24155	574	83	8	9.6	3.2	1803|2323|2737|3949|3965|6654|8660|10062	DPP4|FLT3LG|GLI3|LDLR|LGALS9|SOS1|IRS2|NR1H3	-1.7
C5	19	GO:0022612	gland morphogenesis	-3.1	9.6	5.6	24155	121	83	4	4.8	2.4	367|2737|5764|6926	AR|GLI3|PTN|TBX3	-1.7
C5	19	GO:0050994	regulation of lipid catabolic process	-3.1	16	6.6	24155	54	83	3	3.6	2	3949|7291|8660	LDLR|TWIST1|IRS2	-1.6
C5	19	GO:0007389	pattern specification process	-3.1	4.6	4.5	24155	446	83	7	8.4	3.1	367|2737|3207|4300|5087|6926|22943	AR|GLI3|HOXA11|MLLT3|PBX1|TBX3|DKK1	-1.6
C5	19	GO:0060348	bone development	-3	6.7	5	24155	217	83	5	6	2.6	2737|3207|4211|7020|7291	GLI3|HOXA11|MEIS1|TFAP2A|TWIST1	-1.6
C5	19	GO:0071417	cellular response to organonitrogen compound	-3	4	4.3	24155	589	83	8	9.6	3.2	3480|6654|6720|8660|8835|9314|23175|55022	IGF1R|SOS1|SREBF1|IRS2|SOCS2|KLF4|LPIN1|PID1	-1.6
C5	21	GO:0003707	steroid hormone receptor activity	-3	16	6.4	24155	56	83	3	3.6	2	190|367|10062	NR0B1|AR|NR1H3	-1.6
C5	19	GO:0019058	viral life cycle	-3	5.3	4.6	24155	329	83	6	7.2	2.8	1803|3304|3434|3949|3965|7706	DPP4|HSPA1B|IFIT1|LDLR|LGALS9|TRIM25	-1.6
C5	21	GO:0002020	protease binding	-3	9.1	5.4	24155	128	83	4	4.8	2.4	624|1803|3949|54507	BDKRB2|DPP4|LDLR|ADAMTSL4	-1.6
C5	19	GO:0071398	cellular response to fatty acid	-3	15	6.4	24155	57	83	3	3.6	2	3949|6720|55022	LDLR|SREBF1|PID1	-1.6
C5	19	GO:0060760	positive regulation of response to cytokine stimulus	-3	15	6.4	24155	57	83	3	3.6	2	834|3304|83666	CASP1|HSPA1B|PARP9	-1.6
C5	19	GO:0062012	regulation of small molecule metabolic process	-3	4.4	4.4	24155	459	83	7	8.4	3.1	3949|6319|6720|7291|8660|10062|55022	LDLR|SCD|SREBF1|TWIST1|IRS2|NR1H3|PID1	-1.6
C5	19	GO:0034763	negative regulation of transmembrane transport	-3	9	5.4	24155	129	83	4	4.8	2.4	2669|7291|8660|55022	GEM|TWIST1|IRS2|PID1	-1.6
C5	19	GO:0045444	fat cell differentiation	-3	6.5	4.9	24155	224	83	5	6	2.6	4320|6720|7538|9314|55022	MMP11|SREBF1|ZFP36|KLF4|PID1	-1.6
C5	19	GO:0045665	negative regulation of neuron differentiation	-3	6.5	4.8	24155	225	83	5	6	2.6	2737|4211|5087|22943|29116	GLI3|MEIS1|PBX1|DKK1|MYLIP	-1.6
C5	19	GO:0001658	branching involved in ureteric bud morphogenesis	-3	15	6.2	24155	59	83	3	3.6	2	2737|3207|5087	GLI3|HOXA11|PBX1	-1.6
C5	19	GO:0045843	negative regulation of striated muscle tissue development	-3	15	6.2	24155	59	83	3	3.6	2	4211|7291|22943	MEIS1|TWIST1|DKK1	-1.6
C5	21	GO:0051287	NAD binding	-3	15	6.2	24155	59	83	3	3.6	2	216|316|83666	ALDH1A1|AOX1|PARP9	-1.6
C5	21	GO:0005178	integrin binding	-3	8.8	5.3	24155	132	83	4	4.8	2.4	5764|7148|9294|10516	PTN|TNXB|S1PR2|FBLN5	-1.6
C5	19	GO:0048635	negative regulation of muscle organ development	-2.9	15	6.2	24155	60	83	3	3.6	2	4211|7291|22943	MEIS1|TWIST1|DKK1	-1.5
C5	19	GO:0007498	mesoderm development	-2.9	8.6	5.2	24155	135	83	4	4.8	2.4	3207|6926|9314|22943	HOXA11|TBX3|KLF4|DKK1	-1.5
C5	19	GO:0044057	regulation of system process	-2.9	3.8	4.1	24155	614	83	8	9.6	3.2	624|1760|5348|6720|9294|9314|10062|10659	BDKRB2|DMPK|FXYD1|SREBF1|S1PR2|KLF4|NR1H3|CELF2	-1.5
C5	19	GO:0050708	regulation of protein secretion	-2.9	4.3	4.3	24155	474	83	7	8.4	3.1	834|1803|3965|6720|7291|8660|10062	CASP1|DPP4|LGALS9|SREBF1|TWIST1|IRS2|NR1H3	-1.5
C5	19	GO:0050865	regulation of cell activation	-2.9	3.8	4.1	24155	617	83	8	9.6	3.2	1803|2323|2737|3949|3965|6654|8660|10062	DPP4|FLT3LG|GLI3|LDLR|LGALS9|SOS1|IRS2|NR1H3	-1.5
C5	19	GO:1901862	negative regulation of muscle tissue development	-2.9	14	6.1	24155	62	83	3	3.6	2	4211|7291|22943	MEIS1|TWIST1|DKK1	-1.5
C5	19	GO:0090181	regulation of cholesterol metabolic process	-2.9	14	6	24155	63	83	3	3.6	2	3949|6319|6720	LDLR|SCD|SREBF1	-1.5
C5	19	GO:0043550	regulation of lipid kinase activity	-2.9	14	5.9	24155	64	83	3	3.6	2	5525|8835|9314	PPP2R5A|SOCS2|KLF4	-1.5
C5	19	GO:0010830	regulation of myotube differentiation	-2.9	14	5.9	24155	64	83	3	3.6	2	627|1760|2323	BDNF|DMPK|FLT3LG	-1.5
C5	19	GO:0060135	maternal process involved in female pregnancy	-2.9	14	5.9	24155	64	83	3	3.6	2	367|3965|5764	AR|LGALS9|PTN	-1.5
C5	19	GO:0048871	multicellular organismal homeostasis	-2.9	4.2	4.2	24155	485	83	7	8.4	3.1	216|2323|3480|4857|6319|10062|23175	ALDH1A1|FLT3LG|IGF1R|NOVA1|SCD|NR1H3|LPIN1	-1.5
C5	19	GO:0030855	epithelial cell differentiation	-2.8	3.4	3.9	24155	781	83	9	11	3.4	190|367|5764|6926|7538|9294|9314|54507|135228	NR0B1|AR|PTN|TBX3|ZFP36|S1PR2|KLF4|ADAMTSL4|CD109	-1.5
C5	19	GO:0060675	ureteric bud morphogenesis	-2.8	13	5.9	24155	65	83	3	3.6	2	2737|3207|5087	GLI3|HOXA11|PBX1	-1.5
C5	19	GO:1904888	cranial skeletal system development	-2.8	13	5.8	24155	66	83	3	3.6	2	2737|7020|7291	GLI3|TFAP2A|TWIST1	-1.5
C5	19	GO:0072171	mesonephric tubule morphogenesis	-2.8	13	5.8	24155	66	83	3	3.6	2	2737|3207|5087	GLI3|HOXA11|PBX1	-1.5
C5	19	GO:0031331	positive regulation of cellular catabolic process	-2.8	4.8	4.3	24155	362	83	6	7.2	2.8	3304|3949|7291|7538|8660|151636	HSPA1B|LDLR|TWIST1|ZFP36|IRS2|DTX3L	-1.4
C5	19	GO:0048872	homeostasis of number of cells	-2.8	5.9	4.5	24155	247	83	5	6	2.6	2323|3304|3965|6654|7538	FLT3LG|HSPA1B|LGALS9|SOS1|ZFP36	-1.4
C5	19	GO:0002791	regulation of peptide secretion	-2.8	4.1	4.1	24155	502	83	7	8.4	3.1	834|1803|3965|6720|7291|8660|10062	CASP1|DPP4|LGALS9|SREBF1|TWIST1|IRS2|NR1H3	-1.4
C5	19	GO:0070227	lymphocyte apoptotic process	-2.8	13	5.7	24155	69	83	3	3.6	2	2737|3965|8660	GLI3|LGALS9|IRS2	-1.4
C5	19	GO:0045017	glycerolipid biosynthetic process	-2.8	5.8	4.5	24155	251	83	5	6	2.6	2710|3949|6720|10062|23175	GK|LDLR|SREBF1|NR1H3|LPIN1	-1.4
C5	21	GO:0046982	protein heterodimerization activity	-2.7	4	4	24155	506	83	7	8.4	3.1	624|4211|5087|6654|7291|8334|92815	BDKRB2|MEIS1|PBX1|SOS1|TWIST1|H2AC6|H2AW	-1.4
C5	19	GO:0016331	morphogenesis of embryonic epithelium	-2.7	7.8	4.9	24155	150	83	4	4.8	2.4	367|4524|7020|7291	AR|MTHFR|TFAP2A|TWIST1	-1.4
C5	19	GO:0051092	positive regulation of NF-kappaB transcription factor activity	-2.7	7.8	4.9	24155	150	83	4	4.8	2.4	367|3304|3965|7706	AR|HSPA1B|LGALS9|TRIM25	-1.4
C5	19	GO:0072091	regulation of stem cell proliferation	-2.7	12	5.6	24155	70	83	3	3.6	2	2737|5764|6926	GLI3|PTN|TBX3	-1.4
C5	19	GO:0032787	monocarboxylic acid metabolic process	-2.7	3.6	3.9	24155	653	83	8	9.6	3.2	6319|6720|7291|8660|9415|10062|23175|401494	SCD|SREBF1|TWIST1|IRS2|FADS2|NR1H3|LPIN1|HACD4	-1.4
C5	19	GO:0055088	lipid homeostasis	-2.7	7.7	4.9	24155	151	83	4	4.8	2.4	3949|8660|10062|29116	LDLR|IRS2|NR1H3|MYLIP	-1.4
C5	19	GO:0090596	sensory organ morphogenesis	-2.7	5.7	4.4	24155	256	83	5	6	2.6	2737|4211|5764|7020|7291	GLI3|MEIS1|PTN|TFAP2A|TWIST1	-1.4
C5	19	GO:0050688	regulation of defense response to virus	-2.7	12	5.5	24155	73	83	3	3.6	2	3434|83666|151636	IFIT1|PARP9|DTX3L	-1.4
C5	19	GO:0043627	response to estrogen	-2.7	12	5.5	24155	73	83	3	3.6	2	2737|7706|10865	GLI3|TRIM25|ARID5A	-1.4
C5	19	GO:0030856	regulation of epithelial cell differentiation	-2.7	7.4	4.7	24155	157	83	4	4.8	2.4	6926|7538|9294|135228	TBX3|ZFP36|S1PR2|CD109	-1.3
C5	19	GO:0019827	stem cell population maintenance	-2.7	7.4	4.7	24155	157	83	4	4.8	2.4	5087|5764|6926|9314	PBX1|PTN|TBX3|KLF4	-1.3
C5	19	GO:0048545	response to steroid hormone	-2.7	4.5	4.1	24155	385	83	6	7.2	2.8	190|367|5764|6720|7538|10062	NR0B1|AR|PTN|SREBF1|ZFP36|NR1H3	-1.3
C5	19	GO:0072078	nephron tubule morphogenesis	-2.7	12	5.5	24155	74	83	3	3.6	2	2737|3207|5087	GLI3|HOXA11|PBX1	-1.3
C5	19	GO:0032677	regulation of interleukin-8 production	-2.7	12	5.5	24155	74	83	3	3.6	2	3304|3965|9314	HSPA1B|LGALS9|KLF4	-1.3
C5	19	GO:1900182	positive regulation of protein localization to nucleus	-2.7	12	5.5	24155	74	83	3	3.6	2	2737|83666|151636	GLI3|PARP9|DTX3L	-1.3
C5	19	GO:0001707	mesoderm formation	-2.7	12	5.4	24155	75	83	3	3.6	2	3207|9314|22943	HOXA11|KLF4|DKK1	-1.3
C5	19	GO:0048589	developmental growth	-2.7	3.5	3.8	24155	674	83	8	9.6	3.2	367|627|2737|3207|4211|5764|6654|8835	AR|BDNF|GLI3|HOXA11|MEIS1|PTN|SOS1|SOCS2	-1.3
C5	19	GO:0098727	maintenance of cell number	-2.7	7.3	4.7	24155	159	83	4	4.8	2.4	5087|5764|6926|9314	PBX1|PTN|TBX3|KLF4	-1.3
C5	19	GO:0051051	negative regulation of transport	-2.6	3.9	3.9	24155	527	83	7	8.4	3.1	2669|3965|6720|7291|8660|10062|55022	GEM|LGALS9|SREBF1|TWIST1|IRS2|NR1H3|PID1	-1.3
C5	19	GO:0046661	male sex differentiation	-2.6	7.3	4.7	24155	160	83	4	4.8	2.4	190|367|3207|6926	NR0B1|AR|HOXA11|TBX3	-1.3
C5	19	GO:0030500	regulation of bone mineralization	-2.6	11	5.4	24155	76	83	3	3.6	2	5764|7020|7291	PTN|TFAP2A|TWIST1	-1.3
C5	21	GO:0001618	virus receptor activity	-2.6	11	5.4	24155	76	83	3	3.6	2	1803|3304|3949	DPP4|HSPA1B|LDLR	-1.3
C5	19	GO:0072088	nephron epithelium morphogenesis	-2.6	11	5.4	24155	76	83	3	3.6	2	2737|3207|5087	GLI3|HOXA11|PBX1	-1.3
C5	21	GO:0104005	hijacked molecular function	-2.6	11	5.4	24155	76	83	3	3.6	2	1803|3304|3949	DPP4|HSPA1B|LDLR	-1.3
C5	19	GO:2000779	regulation of double-strand break repair	-2.6	11	5.3	24155	77	83	3	3.6	2	7291|83666|151636	TWIST1|PARP9|DTX3L	-1.3
C5	19	GO:0007548	sex differentiation	-2.6	5.4	4.3	24155	270	83	5	6	2.6	190|367|3207|5087|6926	NR0B1|AR|HOXA11|PBX1|TBX3	-1.3
C5	19	GO:0061333	renal tubule morphogenesis	-2.6	11	5.3	24155	78	83	3	3.6	2	2737|3207|5087	GLI3|HOXA11|PBX1	-1.3
C5	19	GO:0072028	nephron morphogenesis	-2.6	11	5.3	24155	78	83	3	3.6	2	2737|3207|5087	GLI3|HOXA11|PBX1	-1.3
C5	19	GO:0006633	fatty acid biosynthetic process	-2.6	7.1	4.6	24155	165	83	4	4.8	2.4	6319|9415|10062|401494	SCD|FADS2|NR1H3|HACD4	-1.3
C5	19	GO:0021675	nerve development	-2.6	11	5.3	24155	79	83	3	3.6	2	627|2737|7020	BDNF|GLI3|TFAP2A	-1.3
C5	19	GO:0008015	blood circulation	-2.6	3.8	3.8	24155	541	83	7	8.4	3.1	367|624|1760|4524|5348|6720|10659	AR|BDKRB2|DMPK|MTHFR|FXYD1|SREBF1|CELF2	-1.3
C5	19	GO:0071407	cellular response to organic cyclic compound	-2.6	3.8	3.8	24155	542	83	7	8.4	3.1	190|367|3434|5764|7538|9314|10062	NR0B1|AR|IFIT1|PTN|ZFP36|KLF4|NR1H3	-1.3
C5	21	GO:0003682	chromatin binding	-2.6	3.7	3.8	24155	546	83	7	8.4	3.1	367|2737|4211|4300|6720|7020|9314	AR|GLI3|MEIS1|MLLT3|SREBF1|TFAP2A|KLF4	-1.3
C5	19	GO:0045619	regulation of lymphocyte differentiation	-2.6	6.9	4.5	24155	169	83	4	4.8	2.4	2323|2737|3965|6654	FLT3LG|GLI3|LGALS9|SOS1	-1.3
C5	19	GO:0043900	regulation of multi-organism process	-2.6	4.3	3.9	24155	407	83	6	7.2	2.8	3434|3965|7538|7706|83666|151636	IFIT1|LGALS9|ZFP36|TRIM25|PARP9|DTX3L	-1.2
C5	19	GO:0051223	regulation of protein transport	-2.6	3.3	3.7	24155	701	83	8	9.6	3.2	834|1803|2737|3965|6720|7291|8660|10062	CASP1|DPP4|GLI3|LGALS9|SREBF1|TWIST1|IRS2|NR1H3	-1.2
C5	21	GO:0019888	protein phosphatase regulator activity	-2.5	11	5.1	24155	82	83	3	3.6	2	1760|5525|5764	DMPK|PPP2R5A|PTN	-1.2
C5	19	GO:0022617	extracellular matrix disassembly	-2.5	11	5.1	24155	82	83	3	3.6	2	1803|4312|4320	DPP4|MMP1|MMP11	-1.2
C5	19	GO:0030279	negative regulation of ossification	-2.5	11	5.1	24155	82	83	3	3.6	2	7291|22943|117581	TWIST1|DKK1|TWIST2	-1.2
C5	19	GO:0032642	regulation of chemokine production	-2.5	11	5.1	24155	82	83	3	3.6	2	3965|7291|9314	LGALS9|TWIST1|KLF4	-1.2
C5	19	GO:0032637	interleukin-8 production	-2.5	11	5.1	24155	82	83	3	3.6	2	3304|3965|9314	HSPA1B|LGALS9|KLF4	-1.2
C5	19	GO:0003013	circulatory system process	-2.5	3.7	3.8	24155	551	83	7	8.4	3.1	367|624|1760|4524|5348|6720|10659	AR|BDKRB2|DMPK|MTHFR|FXYD1|SREBF1|CELF2	-1.2
C5	19	GO:0010720	positive regulation of cell development	-2.5	3.7	3.7	24155	553	83	7	8.4	3.1	627|2737|3207|5764|8835|9294|22943	BDNF|GLI3|HOXA11|PTN|SOCS2|S1PR2|DKK1	-1.2
C5	19	GO:0034644	cellular response to UV	-2.5	11	5.1	24155	83	83	3	3.6	2	4239|5764|92815	MFAP4|PTN|H2AW	-1.2
C5	19	GO:0071363	cellular response to growth factor stimulus	-2.5	3.3	3.6	24155	709	83	8	9.6	3.2	627|5764|6654|7291|7538|9314|22943|135228	BDNF|PTN|SOS1|TWIST1|ZFP36|KLF4|DKK1|CD109	-1.2
C5	19	GO:0046486	glycerolipid metabolic process	-2.5	4.2	3.9	24155	414	83	6	7.2	2.8	2710|3949|6720|8835|10062|23175	GK|LDLR|SREBF1|SOCS2|NR1H3|LPIN1	-1.2
C5	19	GO:0046889	positive regulation of lipid biosynthetic process	-2.5	10	5.1	24155	84	83	3	3.6	2	3949|6720|10062	LDLR|SREBF1|NR1H3	-1.2
C5	19	GO:0051348	negative regulation of transferase activity	-2.5	5.1	4.1	24155	286	83	5	6	2.6	3480|5525|7538|8660|151636	IGF1R|PPP2R5A|ZFP36|IRS2|DTX3L	-1.2
C5	19	GO:0002695	negative regulation of leukocyte activation	-2.5	6.7	4.4	24155	175	83	4	4.8	2.4	2737|3949|3965|10062	GLI3|LDLR|LGALS9|NR1H3	-1.2
C5	19	GO:0048562	embryonic organ morphogenesis	-2.5	5.1	4.1	24155	288	83	5	6	2.6	2737|3207|6926|7020|7291	GLI3|HOXA11|TBX3|TFAP2A|TWIST1	-1.2
C5	19	GO:0001942	hair follicle development	-2.5	10	5	24155	86	83	3	3.6	2	6654|22943|135228	SOS1|DKK1|CD109	-1.2
C5	19	GO:0001959	regulation of cytokine-mediated signaling pathway	-2.5	6.6	4.4	24155	177	83	4	4.8	2.4	834|3304|10062|83666	CASP1|HSPA1B|NR1H3|PARP9	-1.2
C5	19	GO:0014068	positive regulation of phosphatidylinositol 3-kinase signaling	-2.5	10	5	24155	87	83	3	3.6	2	3480|8660|55615	IGF1R|IRS2|PRR5	-1.2
C5	19	GO:0098773	skin epidermis development	-2.5	9.9	4.9	24155	88	83	3	3.6	2	6654|22943|135228	SOS1|DKK1|CD109	-1.2
C5	19	GO:1903725	regulation of phospholipid metabolic process	-2.5	9.9	4.9	24155	88	83	3	3.6	2	3949|8835|9314	LDLR|SOCS2|KLF4	-1.2
C5	19	GO:0022405	hair cycle process	-2.5	9.9	4.9	24155	88	83	3	3.6	2	6654|22943|135228	SOS1|DKK1|CD109	-1.2
C5	19	GO:0022404	molting cycle process	-2.5	9.9	4.9	24155	88	83	3	3.6	2	6654|22943|135228	SOS1|DKK1|CD109	-1.2
C5	19	GO:0098542	defense response to other organism	-2.5	3.6	3.6	24155	571	83	7	8.4	3.1	1130|3434|3437|6773|7706|83666|151636	LYST|IFIT1|IFIT3|STAT2|TRIM25|PARP9|DTX3L	-1.2
C5	19	GO:0051146	striated muscle cell differentiation	-2.5	4.9	4	24155	295	83	5	6	2.6	627|1760|2323|6926|22943	BDNF|DMPK|FLT3LG|TBX3|DKK1	-1.2
C5	19	GO:0010565	regulation of cellular ketone metabolic process	-2.5	6.4	4.3	24155	181	83	4	4.8	2.4	6720|7291|8660|10062	SREBF1|TWIST1|IRS2|NR1H3	-1.2
C5	19	GO:0032602	chemokine production	-2.4	9.8	4.9	24155	89	83	3	3.6	2	3965|7291|9314	LGALS9|TWIST1|KLF4	-1.2
C5	21	GO:0019900	kinase binding	-2.4	3.2	3.5	24155	731	83	8	9.6	3.2	834|1759|2323|5525|5764|6720|7538|8660	CASP1|DNM1|FLT3LG|PPP2R5A|PTN|SREBF1|ZFP36|IRS2	-1.2
C5	19	GO:0090087	regulation of peptide transport	-2.4	3.2	3.5	24155	731	83	8	9.6	3.2	834|1803|2737|3965|6720|7291|8660|10062	CASP1|DPP4|GLI3|LGALS9|SREBF1|TWIST1|IRS2|NR1H3	-1.2
C5	19	GO:0001818	negative regulation of cytokine production	-2.4	4.9	4	24155	298	83	5	6	2.6	3965|7291|7538|7706|9314	LGALS9|TWIST1|ZFP36|TRIM25|KLF4	-1.2
C5	19	GO:1903522	regulation of blood circulation	-2.4	4.9	4	24155	298	83	5	6	2.6	624|1760|5348|6720|10659	BDKRB2|DMPK|FXYD1|SREBF1|CELF2	-1.2
C5	19	GO:0051147	regulation of muscle cell differentiation	-2.4	6.4	4.3	24155	183	83	4	4.8	2.4	627|1760|2323|22943	BDNF|DMPK|FLT3LG|DKK1	-1.2
C5	19	GO:0045778	positive regulation of ossification	-2.4	9.7	4.9	24155	90	83	3	3.6	2	2737|5764|7020	GLI3|PTN|TFAP2A	-1.2
C5	19	GO:0048608	reproductive structure development	-2.4	4	3.7	24155	432	83	6	7.2	2.8	190|367|2737|3207|5764|6926	NR0B1|AR|GLI3|HOXA11|PTN|TBX3	-1.2
C5	19	GO:0060333	interferon-gamma-mediated signaling pathway	-2.4	9.6	4.8	24155	91	83	3	3.6	2	7706|10062|83666	TRIM25|NR1H3|PARP9	-1.2
C5	19	GO:0061458	reproductive system development	-2.4	4	3.7	24155	435	83	6	7.2	2.8	190|367|2737|3207|5764|6926	NR0B1|AR|GLI3|HOXA11|PTN|TBX3	-1.2
C5	19	GO:0070848	response to growth factor	-2.4	3.2	3.5	24155	739	83	8	9.6	3.2	627|5764|6654|7291|7538|9314|22943|135228	BDNF|PTN|SOS1|TWIST1|ZFP36|KLF4|DKK1|CD109	-1.2
C5	19	GO:1905475	regulation of protein localization to membrane	-2.4	6.2	4.2	24155	187	83	4	4.8	2.4	367|5525|5764|55022	AR|PPP2R5A|PTN|PID1	-1.1
C5	19	GO:1903708	positive regulation of hemopoiesis	-2.4	6.2	4.2	24155	188	83	4	4.8	2.4	2323|2737|3304|3965	FLT3LG|GLI3|HSPA1B|LGALS9	-1.1
C5	19	GO:0033273	response to vitamin	-2.4	9.4	4.8	24155	93	83	3	3.6	2	4524|5764|7706	MTHFR|PTN|TRIM25	-1.1
C5	19	GO:0072080	nephron tubule development	-2.4	9.4	4.8	24155	93	83	3	3.6	2	2737|3207|5087	GLI3|HOXA11|PBX1	-1.1
C5	19	GO:0007507	heart development	-2.4	3.5	3.6	24155	588	83	7	8.4	3.1	2737|4211|5764|6654|6926|7291|22943	GLI3|MEIS1|PTN|SOS1|TBX3|TWIST1|DKK1	-1.1
C5	19	GO:0070201	regulation of establishment of protein localization	-2.4	3.1	3.4	24155	748	83	8	9.6	3.2	834|1803|2737|3965|6720|7291|8660|10062	CASP1|DPP4|GLI3|LGALS9|SREBF1|TWIST1|IRS2|NR1H3	-1.1
C5	19	GO:0045621	positive regulation of lymphocyte differentiation	-2.4	9.3	4.7	24155	94	83	3	3.6	2	2323|2737|3965	FLT3LG|GLI3|LGALS9	-1.1
C5	19	GO:0070167	regulation of biomineral tissue development	-2.4	9.3	4.7	24155	94	83	3	3.6	2	5764|7020|7291	PTN|TFAP2A|TWIST1	-1.1
C5	19	GO:0009306	protein secretion	-2.4	3.4	3.5	24155	593	83	7	8.4	3.1	834|1803|3965|6720|7291|8660|10062	CASP1|DPP4|LGALS9|SREBF1|TWIST1|IRS2|NR1H3	-1.1
C5	19	GO:0060993	kidney morphogenesis	-2.4	9.2	4.7	24155	95	83	3	3.6	2	2737|3207|5087	GLI3|HOXA11|PBX1	-1.1
C5	19	GO:0061326	renal tubule development	-2.4	9.2	4.7	24155	95	83	3	3.6	2	2737|3207|5087	GLI3|HOXA11|PBX1	-1.1
C5	19	GO:0060337	type I interferon signaling pathway	-2.4	9.2	4.7	24155	95	83	3	3.6	2	3434|3437|6773	IFIT1|IFIT3|STAT2	-1.1
C5	19	GO:1903076	regulation of protein localization to plasma membrane	-2.4	9.2	4.7	24155	95	83	3	3.6	2	367|5525|55022	AR|PPP2R5A|PID1	-1.1
C5	19	GO:0071357	cellular response to type I interferon	-2.4	9.2	4.7	24155	95	83	3	3.6	2	3434|3437|6773	IFIT1|IFIT3|STAT2	-1.1
C5	19	GO:0044272	sulfur compound biosynthetic process	-2.4	6.1	4.1	24155	192	83	4	4.8	2.4	2949|4524|5549|6319	GSTM5|MTHFR|PRELP|SCD	-1.1
C5	19	GO:0007610	behavior	-2.4	3.4	3.5	24155	596	83	7	8.4	3.1	627|1803|3949|4211|4857|5764|22943	BDNF|DPP4|LDLR|MEIS1|NOVA1|PTN|DKK1	-1.1
C5	19	GO:0042632	cholesterol homeostasis	-2.4	9.1	4.7	24155	96	83	3	3.6	2	3949|10062|29116	LDLR|NR1H3|MYLIP	-1.1
C5	21	GO:0019208	phosphatase regulator activity	-2.4	9.1	4.7	24155	96	83	3	3.6	2	1760|5525|5764	DMPK|PPP2R5A|PTN	-1.1
C5	19	GO:0001657	ureteric bud development	-2.3	9	4.6	24155	97	83	3	3.6	2	2737|3207|5087	GLI3|HOXA11|PBX1	-1.1
C5	19	GO:0055092	sterol homeostasis	-2.3	9	4.6	24155	97	83	3	3.6	2	3949|10062|29116	LDLR|NR1H3|MYLIP	-1.1
C5	19	GO:0120162	positive regulation of cold-induced thermogenesis	-2.3	9	4.6	24155	97	83	3	3.6	2	3480|6319|23175	IGF1R|SCD|LPIN1	-1.1
C5	19	GO:2000377	regulation of reactive oxygen species metabolic process	-2.3	6	4.1	24155	195	83	4	4.8	2.4	7020|9314|10516|55022	TFAP2A|KLF4|FBLN5|PID1	-1.1
C5	19	GO:0001568	blood vessel development	-2.3	3.1	3.4	24155	762	83	8	9.6	3.2	2737|3949|4211|5764|6654|6926|7291|9314	GLI3|LDLR|MEIS1|PTN|SOS1|TBX3|TWIST1|KLF4	-1.1
C5	19	GO:0006694	steroid biosynthetic process	-2.3	5.9	4.1	24155	196	83	4	4.8	2.4	190|5087|6319|6720	NR0B1|PBX1|SCD|SREBF1	-1.1
C5	19	GO:0072164	mesonephric tubule development	-2.3	8.9	4.6	24155	98	83	3	3.6	2	2737|3207|5087	GLI3|HOXA11|PBX1	-1.1
C5	19	GO:0072163	mesonephric epithelium development	-2.3	8.9	4.6	24155	98	83	3	3.6	2	2737|3207|5087	GLI3|HOXA11|PBX1	-1.1
C5	19	GO:0034340	response to type I interferon	-2.3	8.8	4.6	24155	99	83	3	3.6	2	3434|3437|6773	IFIT1|IFIT3|STAT2	-1.1
C5	19	GO:0048525	negative regulation of viral process	-2.3	8.8	4.6	24155	99	83	3	3.6	2	3434|7538|7706	IFIT1|ZFP36|TRIM25	-1.1
C5	19	GO:0031099	regeneration	-2.3	5.9	4	24155	198	83	4	4.8	2.4	2737|5764|9314|23175	GLI3|PTN|KLF4|LPIN1	-1.1
C5	19	GO:0046890	regulation of lipid biosynthetic process	-2.3	5.9	4	24155	198	83	4	4.8	2.4	3949|6319|6720|10062	LDLR|SCD|SREBF1|NR1H3	-1.1
C5	19	GO:0050866	negative regulation of cell activation	-2.3	5.8	4	24155	199	83	4	4.8	2.4	2737|3949|3965|10062	GLI3|LDLR|LGALS9|NR1H3	-1.1
C5	19	GO:0035282	segmentation	-2.3	8.7	4.5	24155	100	83	3	3.6	2	4300|6926|22943	MLLT3|TBX3|DKK1	-1.1
C5	19	GO:0007568	aging	-2.3	4.5	3.7	24155	321	83	5	6	2.6	5549|6720|6926|7291|22943	PRELP|SREBF1|TBX3|TWIST1|DKK1	-1.1
C5	19	GO:0002683	negative regulation of immune system process	-2.3	3.8	3.5	24155	463	83	6	7.2	2.8	2737|3949|3965|4211|7538|10062	GLI3|LDLR|LGALS9|MEIS1|ZFP36|NR1H3	-1.1
C5	21	GO:0042562	hormone binding	-2.3	8.6	4.5	24155	102	83	3	3.6	2	216|367|3480	ALDH1A1|AR|IGF1R	-1.1
C5	19	GO:0001823	mesonephros development	-2.3	8.6	4.5	24155	102	83	3	3.6	2	2737|3207|5087	GLI3|HOXA11|PBX1	-1.1
C5	19	GO:0071887	leukocyte apoptotic process	-2.3	8.4	4.4	24155	104	83	3	3.6	2	2737|3965|8660	GLI3|LGALS9|IRS2	-1
C5	19	GO:0034766	negative regulation of ion transmembrane transport	-2.3	8.4	4.4	24155	104	83	3	3.6	2	2669|7291|8660	GEM|TWIST1|IRS2	-1
C5	19	GO:0008202	steroid metabolic process	-2.2	4.4	3.7	24155	331	83	5	6	2.6	190|3949|5087|6319|6720	NR0B1|LDLR|PBX1|SCD|SREBF1	-1
C5	19	GO:0001655	urogenital system development	-2.2	4.4	3.7	24155	331	83	5	6	2.6	367|2737|3207|5087|7020	AR|GLI3|HOXA11|PBX1|TFAP2A	-1
C5	19	GO:0002790	peptide secretion	-2.2	3.3	3.4	24155	626	83	7	8.4	3.1	834|1803|3965|6720|7291|8660|10062	CASP1|DPP4|LGALS9|SREBF1|TWIST1|IRS2|NR1H3	-1
C5	19	GO:0050792	regulation of viral process	-2.2	5.6	3.9	24155	208	83	4	4.8	2.4	3434|3965|7538|7706	IFIT1|LGALS9|ZFP36|TRIM25	-1
C5	19	GO:0050670	regulation of lymphocyte proliferation	-2.2	5.6	3.9	24155	208	83	4	4.8	2.4	2323|3965|6654|8660	FLT3LG|LGALS9|SOS1|IRS2	-1
C5	19	GO:0071214	cellular response to abiotic stimulus	-2.2	4.4	3.6	24155	333	83	5	6	2.6	624|834|4239|5764|92815	BDKRB2|CASP1|MFAP4|PTN|H2AW	-1
C5	19	GO:0104004	cellular response to environmental stimulus	-2.2	4.4	3.6	24155	333	83	5	6	2.6	624|834|4239|5764|92815	BDKRB2|CASP1|MFAP4|PTN|H2AW	-1
C5	19	GO:0071229	cellular response to acid chemical	-2.2	5.6	3.9	24155	209	83	4	4.8	2.4	3949|6720|9314|55022	LDLR|SREBF1|KLF4|PID1	-1
C5	19	GO:0032944	regulation of mononuclear cell proliferation	-2.2	5.6	3.9	24155	209	83	4	4.8	2.4	2323|3965|6654|8660	FLT3LG|LGALS9|SOS1|IRS2	-1
C5	19	GO:0001944	vasculature development	-2.2	2.9	3.3	24155	793	83	8	9.6	3.2	2737|3949|4211|5764|6654|6926|7291|9314	GLI3|LDLR|MEIS1|PTN|SOS1|TBX3|TWIST1|KLF4	-1
C5	19	GO:0051251	positive regulation of lymphocyte activation	-2.2	4.4	3.6	24155	334	83	5	6	2.6	1803|2323|2737|3965|8660	DPP4|FLT3LG|GLI3|LGALS9|IRS2	-1
C5	19	GO:0032526	response to retinoic acid	-2.2	8.1	4.3	24155	108	83	3	3.6	2	6720|9314|22943	SREBF1|KLF4|DKK1	-1
C5	19	GO:0009062	fatty acid catabolic process	-2.2	8.1	4.3	24155	108	83	3	3.6	2	7291|8660|23175	TWIST1|IRS2|LPIN1	-1
C5	19	GO:0021761	limbic system development	-2.2	8	4.3	24155	109	83	3	3.6	2	190|2737|6926	NR0B1|GLI3|TBX3	-0.99
C5	19	GO:0072009	nephron epithelium development	-2.2	8	4.3	24155	109	83	3	3.6	2	2737|3207|5087	GLI3|HOXA11|PBX1	-0.99
C5	19	GO:0051249	regulation of lymphocyte activation	-2.2	3.6	3.4	24155	485	83	6	7.2	2.8	1803|2323|2737|3965|6654|8660	DPP4|FLT3LG|GLI3|LGALS9|SOS1|IRS2	-0.98
C5	21	GO:0042826	histone deacetylase binding	-2.2	7.9	4.3	24155	111	83	3	3.6	2	2737|3304|9314	GLI3|HSPA1B|KLF4	-0.98
C5	19	GO:0006935	chemotaxis	-2.2	3.2	3.3	24155	645	83	7	8.4	3.1	627|1130|2737|3965|5764|6654|8660	BDNF|LYST|GLI3|LGALS9|PTN|SOS1|IRS2	-0.97
C5	19	GO:0043393	regulation of protein binding	-2.2	5.3	3.8	24155	218	83	4	4.8	2.4	627|3434|22943|151636	BDNF|IFIT1|DKK1|DTX3L	-0.97
C5	19	GO:0044242	cellular lipid catabolic process	-2.2	5.3	3.8	24155	218	83	4	4.8	2.4	3949|7291|8660|23175	LDLR|TWIST1|IRS2|LPIN1	-0.97
C5	19	GO:0042303	molting cycle	-2.2	7.8	4.2	24155	112	83	3	3.6	2	6654|22943|135228	SOS1|DKK1|CD109	-0.97
C5	19	GO:0042633	hair cycle	-2.2	7.8	4.2	24155	112	83	3	3.6	2	6654|22943|135228	SOS1|DKK1|CD109	-0.97
C5	19	GO:0042330	taxis	-2.2	3.1	3.3	24155	647	83	7	8.4	3.1	627|1130|2737|3965|5764|6654|8660	BDNF|LYST|GLI3|LGALS9|PTN|SOS1|IRS2	-0.97
C5	19	GO:0030282	bone mineralization	-2.1	7.7	4.2	24155	114	83	3	3.6	2	5764|7020|7291	PTN|TFAP2A|TWIST1	-0.95
C5	19	GO:0014902	myotube differentiation	-2.1	7.7	4.2	24155	114	83	3	3.6	2	627|1760|2323	BDNF|DMPK|FLT3LG	-0.95
C5	19	GO:0070663	regulation of leukocyte proliferation	-2.1	5.2	3.7	24155	222	83	4	4.8	2.4	2323|3965|6654|8660	FLT3LG|LGALS9|SOS1|IRS2	-0.95
C5	19	GO:0043903	regulation of symbiosis, encompassing mutualism through parasitism	-2.1	5.2	3.7	24155	222	83	4	4.8	2.4	3434|3965|7538|7706	IFIT1|LGALS9|ZFP36|TRIM25	-0.95
C5	19	GO:1904375	regulation of protein localization to cell periphery	-2.1	7.6	4.2	24155	115	83	3	3.6	2	367|5525|55022	AR|PPP2R5A|PID1	-0.94
C5	19	GO:0031667	response to nutrient levels	-2.1	3.5	3.3	24155	499	83	6	7.2	2.8	3949|4524|5764|6720|7538|7706	LDLR|MTHFR|PTN|SREBF1|ZFP36|TRIM25	-0.94
C5	19	GO:0007569	cell aging	-2.1	7.5	4.1	24155	116	83	3	3.6	2	5549|6926|7291	PRELP|TBX3|TWIST1	-0.94
C5	19	GO:1900180	regulation of protein localization to nucleus	-2.1	7.5	4.1	24155	116	83	3	3.6	2	2737|83666|151636	GLI3|PARP9|DTX3L	-0.94
C5	21	GO:0050839	cell adhesion molecule binding	-2.1	3.5	3.3	24155	500	83	6	7.2	2.8	5764|7148|7706|9294|9351|10516	PTN|TNXB|TRIM25|S1PR2|SLC9A3R2|FBLN5	-0.94
C5	19	GO:0050900	leukocyte migration	-2.1	3.5	3.3	24155	501	83	6	7.2	2.8	1130|3965|4312|5764|6654|9672	LYST|LGALS9|MMP1|PTN|SOS1|SDC3	-0.93
C5	21	GO:0008134	transcription factor binding	-2.1	3.1	3.2	24155	661	83	7	8.4	3.1	190|367|6926|7291|9314|10062|10865	NR0B1|AR|TBX3|TWIST1|KLF4|NR1H3|ARID5A	-0.93
C5	19	GO:0043666	regulation of phosphoprotein phosphatase activity	-2.1	7.5	4.1	24155	117	83	3	3.6	2	1760|5525|5764	DMPK|PPP2R5A|PTN	-0.93
C5	19	GO:0007613	memory	-2.1	7.5	4.1	24155	117	83	3	3.6	2	627|3949|5764	BDNF|LDLR|PTN	-0.93
C5	19	GO:0050803	regulation of synapse structure or activity	-2.1	5.1	3.7	24155	227	83	4	4.8	2.4	627|1759|5764|22943	BDNF|DNM1|PTN|DKK1	-0.92
C5	21	GO:0031072	heat shock protein binding	-2.1	7.3	4.1	24155	119	83	3	3.6	2	3304|3306|7538	HSPA1B|HSPA2|ZFP36	-0.91
C5	19	GO:2001234	negative regulation of apoptotic signaling pathway	-2.1	5.1	3.6	24155	230	83	4	4.8	2.4	367|624|627|3304	AR|BDKRB2|BDNF|HSPA1B	-0.91
C5	19	GO:0072089	stem cell proliferation	-2.1	7.3	4	24155	120	83	3	3.6	2	2737|5764|6926	GLI3|PTN|TBX3	-0.9
C5	19	GO:0006066	alcohol metabolic process	-2.1	4	3.4	24155	364	83	5	6	2.6	216|2710|3949|6319|6720	ALDH1A1|GK|LDLR|SCD|SREBF1	-0.9
C5	19	GO:0001704	formation of primary germ layer	-2.1	7.2	4	24155	121	83	3	3.6	2	3207|9314|22943	HOXA11|KLF4|DKK1	-0.9
C5	19	GO:0061061	muscle structure development	-2.1	3	3.1	24155	674	83	7	8.4	3.1	627|1760|2323|4211|6926|7291|22943	BDNF|DMPK|FLT3LG|MEIS1|TBX3|TWIST1|DKK1	-0.89
C5	19	GO:0006869	lipid transport	-2.1	4	3.4	24155	365	83	5	6	2.6	624|3949|8660|10062|80830	BDKRB2|LDLR|IRS2|NR1H3|APOL6	-0.89
C5	19	GO:0061564	axon development	-2.1	3.4	3.2	24155	514	83	6	7.2	2.8	627|2737|5764|6654|8660|9314	BDNF|GLI3|PTN|SOS1|IRS2|KLF4	-0.89
C5	19	GO:0006282	regulation of DNA repair	-2.1	7.2	4	24155	122	83	3	3.6	2	7291|83666|151636	TWIST1|PARP9|DTX3L	-0.89
C5	19	GO:0019218	regulation of steroid metabolic process	-2	7	4	24155	124	83	3	3.6	2	3949|6319|6720	LDLR|SCD|SREBF1	-0.87
C5	19	GO:0031348	negative regulation of defense response	-2	4.9	3.5	24155	239	83	4	4.8	2.4	3949|3965|9314|10062	LDLR|LGALS9|KLF4|NR1H3	-0.86
C5	19	GO:0048705	skeletal system morphogenesis	-2	4.9	3.5	24155	239	83	4	4.8	2.4	2737|3207|7020|7291	GLI3|HOXA11|TFAP2A|TWIST1	-0.86
C5	19	GO:0045667	regulation of osteoblast differentiation	-2	6.9	3.9	24155	126	83	3	3.6	2	2737|7291|117581	GLI3|TWIST1|TWIST2	-0.86
C5	19	GO:0009991	response to extracellular stimulus	-2	3.3	3.1	24155	531	83	6	7.2	2.8	3949|4524|5764|6720|7538|7706	LDLR|MTHFR|PTN|SREBF1|ZFP36|TRIM25	-0.84

## Sheet: C6
Cluster	CategoryID	GO	Description	LogP	Enrichment	Z-score	#TotalGeneInLibrary	#GeneInGO	#GeneInHitList	#GeneInGOAndHitList	%InGO	STDV %InGO	GeneID	Hits	Log(q-value)
C6	19	GO:0030595	leukocyte chemotaxis	-8.5	29	14	24155	225	26	7	27	8.7	1588|1910|2919|2920|2921|6372|9420	CYP19A1|EDNRB|CXCL1|CXCL2|CXCL3|CXCL6|CYP7B1	-5.6
C6	21	GO:0001664	G protein-coupled receptor binding	-7.8	23	12	24155	280	26	7	27	8.7	624|718|1910|2919|2920|2921|6372	BDKRB2|C3|EDNRB|CXCL1|CXCL2|CXCL3|CXCL6	-5.2
C6	19	GO:0060326	cell chemotaxis	-7.6	21	12	24155	305	26	7	27	8.7	1588|1910|2919|2920|2921|6372|9420	CYP19A1|EDNRB|CXCL1|CXCL2|CXCL3|CXCL6|CYP7B1	-5.1
C6	19	GO:0050900	leukocyte migration	-7.4	15	10	24155	501	26	8	31	9.1	1588|1910|2919|2920|2921|6372|6654|9420	CYP19A1|EDNRB|CXCL1|CXCL2|CXCL3|CXCL6|SOS1|CYP7B1	-4.9
C6	19	GO:0032496	response to lipopolysaccharide	-7.4	20	11	24155	330	26	7	27	8.7	1910|2326|2919|2920|2921|5737|6372	EDNRB|FMO1|CXCL1|CXCL2|CXCL3|PTGFR|CXCL6	-4.8
C6	19	GO:0002237	response to molecule of bacterial origin	-7.2	19	11	24155	343	26	7	27	8.7	1910|2326|2919|2920|2921|5737|6372	EDNRB|FMO1|CXCL1|CXCL2|CXCL3|PTGFR|CXCL6	-4.8
C6	21	GO:0004497	monooxygenase activity	-7.2	46	15	24155	100	26	5	19	7.7	1588|1593|2326|2327|9420	CYP19A1|CYP27A1|FMO1|FMO2|CYP7B1	-4.7
C6	19	GO:0097529	myeloid leukocyte migration	-7.1	26	12	24155	212	26	6	23	8.3	1588|1910|2919|2920|2921|6372	CYP19A1|EDNRB|CXCL1|CXCL2|CXCL3|CXCL6	-4.6
C6	19	GO:0071396	cellular response to lipid	-6.8	12	9.2	24155	610	26	8	31	9.1	1910|2919|2920|2921|5737|6372|7421|9420	EDNRB|CXCL1|CXCL2|CXCL3|PTGFR|CXCL6|VDR|CYP7B1	-4.5
C6	21	GO:0008009	chemokine activity	-6.7	76	17	24155	49	26	4	15	7.1	2919|2920|2921|6372	CXCL1|CXCL2|CXCL3|CXCL6	-4.4
C6	19	GO:0006935	chemotaxis	-6.6	12	8.9	24155	645	26	8	31	9.1	1588|1910|2919|2920|2921|6372|6654|9420	CYP19A1|EDNRB|CXCL1|CXCL2|CXCL3|CXCL6|SOS1|CYP7B1	-4.3
C6	19	GO:0042330	taxis	-6.6	11	8.9	24155	647	26	8	31	9.1	1588|1910|2919|2920|2921|6372|6654|9420	CYP19A1|EDNRB|CXCL1|CXCL2|CXCL3|CXCL6|SOS1|CYP7B1	-4.3
C6	21	GO:0020037	heme binding	-6.5	34	13	24155	135	26	5	19	7.7	1588|1593|2982|2983|9420	CYP19A1|CYP27A1|GUCY1A1|GUCY1B1|CYP7B1	-4.3
C6	21	GO:0046906	tetrapyrrole binding	-6.4	32	12	24155	145	26	5	19	7.7	1588|1593|2982|2983|9420	CYP19A1|CYP27A1|GUCY1A1|GUCY1B1|CYP7B1	-4.2
C6	19	GO:0009617	response to bacterium	-6.3	11	8.5	24155	702	26	8	31	9.1	718|1910|2326|2919|2920|2921|5737|6372	C3|EDNRB|FMO1|CXCL1|CXCL2|CXCL3|PTGFR|CXCL6	-4.1
C6	21	GO:0016705	oxidoreductase activity, acting on paired donors, with incorporation or reduction of molecular oxyge	-6.2	29	12	24155	160	26	5	19	7.7	1588|1593|2326|2327|9420	CYP19A1|CYP27A1|FMO1|FMO2|CYP7B1	-4
C6	21	GO:0042379	chemokine receptor binding	-6.1	56	15	24155	66	26	4	15	7.1	2919|2920|2921|6372	CXCL1|CXCL2|CXCL3|CXCL6	-4
C6	21	GO:0048037	cofactor binding	-6.1	13	8.8	24155	510	26	7	27	8.7	1588|1593|2326|2327|2982|2983|9420	CYP19A1|CYP27A1|FMO1|FMO2|GUCY1A1|GUCY1B1|CYP7B1	-4
C6	19	GO:0061844	antimicrobial humoral immune response mediated by antimicrobial peptide	-6	51	14	24155	73	26	4	15	7.1	2919|2920|2921|6372	CXCL1|CXCL2|CXCL3|CXCL6	-3.9
C6	19	GO:0006959	humoral immune response	-5.7	16	9.1	24155	358	26	6	23	8.3	718|1675|2919|2920|2921|6372	C3|CFD|CXCL1|CXCL2|CXCL3|CXCL6	-3.7
C6	19	GO:0070098	chemokine-mediated signaling pathway	-5.6	42	13	24155	88	26	4	15	7.1	2919|2920|2921|6372	CXCL1|CXCL2|CXCL3|CXCL6	-3.6
C6	19	GO:0071222	cellular response to lipopolysaccharide	-5.6	23	10	24155	205	26	5	19	7.7	1910|2919|2920|2921|6372	EDNRB|CXCL1|CXCL2|CXCL3|CXCL6	-3.6
C6	19	GO:0071219	cellular response to molecule of bacterial origin	-5.6	22	10	24155	212	26	5	19	7.7	1910|2919|2920|2921|6372	EDNRB|CXCL1|CXCL2|CXCL3|CXCL6	-3.6
C6	19	GO:1990869	cellular response to chemokine	-5.5	38	12	24155	97	26	4	15	7.1	2919|2920|2921|6372	CXCL1|CXCL2|CXCL3|CXCL6	-3.5
C6	19	GO:1990868	response to chemokine	-5.5	38	12	24155	97	26	4	15	7.1	2919|2920|2921|6372	CXCL1|CXCL2|CXCL3|CXCL6	-3.5
C6	19	GO:0030593	neutrophil chemotaxis	-5.3	36	12	24155	104	26	4	15	7.1	2919|2920|2921|6372	CXCL1|CXCL2|CXCL3|CXCL6	-3.4
C6	19	GO:0071216	cellular response to biotic stimulus	-5.3	20	9.5	24155	236	26	5	19	7.7	1910|2919|2920|2921|6372	EDNRB|CXCL1|CXCL2|CXCL3|CXCL6	-3.4
C6	19	GO:0042311	vasodilation	-5.3	87	16	24155	32	26	3	12	6.3	624|1910|2982	BDKRB2|EDNRB|GUCY1A1	-3.4
C6	19	GO:1990266	neutrophil migration	-5.1	31	11	24155	119	26	4	15	7.1	2919|2920|2921|6372	CXCL1|CXCL2|CXCL3|CXCL6	-3.2
C6	19	GO:0071621	granulocyte chemotaxis	-5.1	30	11	24155	123	26	4	15	7.1	2919|2920|2921|6372	CXCL1|CXCL2|CXCL3|CXCL6	-3.2
C6	19	GO:0019730	antimicrobial humoral response	-5.1	30	11	24155	123	26	4	15	7.1	2919|2920|2921|6372	CXCL1|CXCL2|CXCL3|CXCL6	-3.2
C6	21	GO:0008395	steroid hydroxylase activity	-5	73	15	24155	38	26	3	12	6.3	1588|1593|9420	CYP19A1|CYP27A1|CYP7B1	-3.2
C6	21	GO:0016709	oxidoreductase activity, acting on paired donors, with incorporation or reduction of molecular oxyge	-5	71	14	24155	39	26	3	12	6.3	1593|2326|2327	CYP27A1|FMO1|FMO2	-3.1
C6	19	GO:0097530	granulocyte migration	-4.8	26	9.9	24155	142	26	4	15	7.1	2919|2920|2921|6372	CXCL1|CXCL2|CXCL3|CXCL6	-3
C6	19	GO:0097755	positive regulation of blood vessel diameter	-4.5	47	12	24155	59	26	3	12	6.3	624|1910|2982	BDKRB2|EDNRB|GUCY1A1	-2.7
C6	19	GO:0006694	steroid biosynthetic process	-4.3	19	8.3	24155	196	26	4	15	7.1	1588|1593|7421|9420	CYP19A1|CYP27A1|VDR|CYP7B1	-2.6
C6	21	GO:0005125	cytokine activity	-4.1	17	7.8	24155	220	26	4	15	7.1	2919|2920|2921|6372	CXCL1|CXCL2|CXCL3|CXCL6	-2.4
C6	19	GO:0042446	hormone biosynthetic process	-4	32	9.6	24155	86	26	3	12	6.3	1588|1593|7421	CYP19A1|CYP27A1|VDR	-2.3
C6	19	GO:1901617	organic hydroxy compound biosynthetic process	-3.7	14	6.9	24155	271	26	4	15	7.1	1588|1593|7421|9420	CYP19A1|CYP27A1|VDR|CYP7B1	-2.1
C6	19	GO:0006939	smooth muscle contraction	-3.7	25	8.4	24155	110	26	3	12	6.3	624|1910|2982	BDKRB2|EDNRB|GUCY1A1	-2.1
C6	21	GO:0005126	cytokine receptor binding	-3.6	13	6.7	24155	286	26	4	15	7.1	2919|2920|2921|6372	CXCL1|CXCL2|CXCL3|CXCL6	-2.1
C6	19	GO:0008015	blood circulation	-3.6	8.6	5.9	24155	541	26	5	19	7.7	624|1910|2982|2983|10659	BDKRB2|EDNRB|GUCY1A1|GUCY1B1|CELF2	-2.1
C6	19	GO:0003013	circulatory system process	-3.6	8.4	5.8	24155	551	26	5	19	7.7	624|1910|2982|2983|10659	BDKRB2|EDNRB|GUCY1A1|GUCY1B1|CELF2	-2
C6	19	GO:0008202	steroid metabolic process	-3.4	11	6.1	24155	331	26	4	15	7.1	1588|1593|7421|9420	CYP19A1|CYP27A1|VDR|CYP7B1	-1.9
C6	19	GO:0050880	regulation of blood vessel size	-3.3	19	7.3	24155	143	26	3	12	6.3	624|1910|2982	BDKRB2|EDNRB|GUCY1A1	-1.8
C6	19	GO:0097746	regulation of blood vessel diameter	-3.3	19	7.3	24155	143	26	3	12	6.3	624|1910|2982	BDKRB2|EDNRB|GUCY1A1	-1.8
C6	19	GO:0035296	regulation of tube diameter	-3.3	19	7.3	24155	143	26	3	12	6.3	624|1910|2982	BDKRB2|EDNRB|GUCY1A1	-1.8
C6	19	GO:0035150	regulation of tube size	-3.3	19	7.3	24155	144	26	3	12	6.3	624|1910|2982	BDKRB2|EDNRB|GUCY1A1	-1.8
C6	21	GO:0005506	iron ion binding	-3.2	18	7	24155	152	26	3	12	6.3	1588|1593|9420	CYP19A1|CYP27A1|CYP7B1	-1.8
C6	19	GO:0016125	sterol metabolic process	-3.1	17	6.7	24155	166	26	3	12	6.3	1588|1593|9420	CYP19A1|CYP27A1|CYP7B1	-1.7
C6	19	GO:0003018	vascular process in circulatory system	-3.1	16	6.5	24155	173	26	3	12	6.3	624|1910|2982	BDKRB2|EDNRB|GUCY1A1	-1.6
C6	19	GO:0008610	lipid biosynthetic process	-3.1	6.6	4.9	24155	708	26	5	19	7.7	718|1588|1593|7421|9420	C3|CYP19A1|CYP27A1|VDR|CYP7B1	-1.6
C6	21	GO:0016491	oxidoreductase activity	-3	6.2	4.7	24155	752	26	5	19	7.7	1588|1593|2326|2327|9420	CYP19A1|CYP27A1|FMO1|FMO2|CYP7B1	-1.6
C6	19	GO:0019932	second-messenger-mediated signaling	-2.9	8.4	5.2	24155	440	26	4	15	7.1	1910|2982|2983|5737	EDNRB|GUCY1A1|GUCY1B1|PTGFR	-1.5
C6	19	GO:0006874	cellular calcium ion homeostasis	-2.9	8.1	5	24155	459	26	4	15	7.1	624|1910|5737|7421	BDKRB2|EDNRB|PTGFR|VDR	-1.5
C6	19	GO:0019221	cytokine-mediated signaling pathway	-2.8	5.8	4.5	24155	798	26	5	19	7.7	2919|2920|2921|6372|6654	CXCL1|CXCL2|CXCL3|CXCL6|SOS1	-1.5
C6	19	GO:0055074	calcium ion homeostasis	-2.8	7.9	5	24155	472	26	4	15	7.1	624|1910|5737|7421	BDKRB2|EDNRB|PTGFR|VDR	-1.5
C6	19	GO:0019935	cyclic-nucleotide-mediated signaling	-2.8	13	5.8	24155	216	26	3	12	6.3	1910|2983|5737	EDNRB|GUCY1B1|PTGFR	-1.4
C6	21	GO:0048018	receptor ligand activity	-2.8	7.7	4.9	24155	482	26	4	15	7.1	2919|2920|2921|6372	CXCL1|CXCL2|CXCL3|CXCL6	-1.4
C6	19	GO:0072503	cellular divalent inorganic cation homeostasis	-2.7	7.5	4.8	24155	494	26	4	15	7.1	624|1910|5737|7421	BDKRB2|EDNRB|PTGFR|VDR	-1.4
C6	19	GO:0042119	neutrophil activation	-2.7	7.4	4.8	24155	499	26	4	15	7.1	718|1675|2919|6372	C3|CFD|CXCL1|CXCL6	-1.4
C6	19	GO:0002446	neutrophil mediated immunity	-2.7	7.4	4.8	24155	500	26	4	15	7.1	718|1675|2919|6372	C3|CFD|CXCL1|CXCL6	-1.4
C6	19	GO:0042445	hormone metabolic process	-2.7	12	5.5	24155	232	26	3	12	6.3	1588|1593|7421	CYP19A1|CYP27A1|VDR	-1.4
C6	19	GO:0036230	granulocyte activation	-2.7	7.4	4.7	24155	504	26	4	15	7.1	718|1675|2919|6372	C3|CFD|CXCL1|CXCL6	-1.4
C6	19	GO:0072507	divalent inorganic cation homeostasis	-2.7	7.2	4.7	24155	514	26	4	15	7.1	624|1910|5737|7421	BDKRB2|EDNRB|PTGFR|VDR	-1.3
C6	21	GO:0030545	receptor regulator activity	-2.6	7	4.6	24155	530	26	4	15	7.1	2919|2920|2921|6372	CXCL1|CXCL2|CXCL3|CXCL6	-1.3
C6	19	GO:1901615	organic hydroxy compound metabolic process	-2.6	6.9	4.6	24155	535	26	4	15	7.1	1588|1593|7421|9420	CYP19A1|CYP27A1|VDR|CYP7B1	-1.3
C6	19	GO:0002444	myeloid leukocyte mediated immunity	-2.6	6.7	4.5	24155	554	26	4	15	7.1	718|1675|2919|6372	C3|CFD|CXCL1|CXCL6	-1.3
C6	19	GO:0006875	cellular metal ion homeostasis	-2.5	6.4	4.3	24155	580	26	4	15	7.1	624|1910|5737|7421	BDKRB2|EDNRB|PTGFR|VDR	-1.2
C6	19	GO:0044057	regulation of system process	-2.4	6.1	4.2	24155	614	26	4	15	7.1	624|1910|2982|10659	BDKRB2|EDNRB|GUCY1A1|CELF2	-1.1
C6	19	GO:0007204	positive regulation of cytosolic calcium ion concentration	-2.3	8.7	4.6	24155	319	26	3	12	6.3	624|1910|5737	BDKRB2|EDNRB|PTGFR	-1.1
C6	19	GO:0002274	myeloid leukocyte activation	-2.3	5.7	4	24155	653	26	4	15	7.1	718|1675|2919|6372	C3|CFD|CXCL1|CXCL6	-1.1
C6	19	GO:0030003	cellular cation homeostasis	-2.3	5.7	4	24155	653	26	4	15	7.1	624|1910|5737|7421	BDKRB2|EDNRB|PTGFR|VDR	-1.1
C6	19	GO:0055065	metal ion homeostasis	-2.3	5.7	4	24155	654	26	4	15	7.1	624|1910|5737|7421	BDKRB2|EDNRB|PTGFR|VDR	-1.1
C6	19	GO:0001655	urogenital system development	-2.3	8.4	4.5	24155	331	26	3	12	6.3	1588|2018|9420	CYP19A1|EMX2|CYP7B1	-1.1
C6	19	GO:0006873	cellular ion homeostasis	-2.3	5.6	3.9	24155	666	26	4	15	7.1	624|1910|5737|7421	BDKRB2|EDNRB|PTGFR|VDR	-1.1
C6	19	GO:0032870	cellular response to hormone stimulus	-2.2	5.3	3.8	24155	703	26	4	15	7.1	5737|6654|7421|9420	PTGFR|SOS1|VDR|CYP7B1	-0.99
C6	19	GO:0051480	regulation of cytosolic calcium ion concentration	-2.2	7.8	4.2	24155	358	26	3	12	6.3	624|1910|5737	BDKRB2|EDNRB|PTGFR	-0.98
C6	19	GO:0009117	nucleotide metabolic process	-2.2	5.2	3.8	24155	710	26	4	15	7.1	2326|2327|2982|2983	FMO1|FMO2|GUCY1A1|GUCY1B1	-0.98
C6	19	GO:0006936	muscle contraction	-2.2	7.7	4.2	24155	360	26	3	12	6.3	624|1910|2982	BDKRB2|EDNRB|GUCY1A1	-0.98
C6	19	GO:0006066	alcohol metabolic process	-2.2	7.7	4.2	24155	364	26	3	12	6.3	1593|7421|9420	CYP27A1|VDR|CYP7B1	-0.97
C6	19	GO:0006753	nucleoside phosphate metabolic process	-2.2	5.2	3.7	24155	717	26	4	15	7.1	2326|2327|2982|2983	FMO1|FMO2|GUCY1A1|GUCY1B1	-0.97
C6	19	GO:0055080	cation homeostasis	-2.1	5.1	3.7	24155	731	26	4	15	7.1	624|1910|5737|7421	BDKRB2|EDNRB|PTGFR|VDR	-0.94
C6	19	GO:0098771	inorganic ion homeostasis	-2.1	5	3.6	24155	742	26	4	15	7.1	624|1910|5737|7421	BDKRB2|EDNRB|PTGFR|VDR	-0.93
C6	19	GO:0050678	regulation of epithelial cell proliferation	-2.1	7.2	4	24155	388	26	3	12	6.3	1910|7421|9420	EDNRB|VDR|CYP7B1	-0.91
C6	19	GO:0010876	lipid localization	-2.1	7	4	24155	400	26	3	12	6.3	624|718|1588	BDKRB2|C3|CYP19A1	-0.88
C6	21	GO:0001664	G protein-coupled receptor binding	-12	86	23	24155	280	6	6	100	15	624|718|2919|2920|2921|6372	BDKRB2|C3|CXCL1|CXCL2|CXCL3|CXCL6	-7.9
C6	21	GO:0008009	chemokine activity	-9.7	330	36	24155	49	6	4	67	19	2919|2920|2921|6372	CXCL1|CXCL2|CXCL3|CXCL6	-6.2
C6	21	GO:0042379	chemokine receptor binding	-9.1	240	31	24155	66	6	4	67	19	2919|2920|2921|6372	CXCL1|CXCL2|CXCL3|CXCL6	-5.9
C6	19	GO:0061844	antimicrobial humoral immune response mediated by antimicrobial peptide	-8.9	220	30	24155	73	6	4	67	19	2919|2920|2921|6372	CXCL1|CXCL2|CXCL3|CXCL6	-5.8
C6	19	GO:0070098	chemokine-mediated signaling pathway	-8.6	180	27	24155	88	6	4	67	19	2919|2920|2921|6372	CXCL1|CXCL2|CXCL3|CXCL6	-5.6
C6	19	GO:1990869	cellular response to chemokine	-8.4	170	26	24155	97	6	4	67	19	2919|2920|2921|6372	CXCL1|CXCL2|CXCL3|CXCL6	-5.6
C6	19	GO:1990868	response to chemokine	-8.4	170	26	24155	97	6	4	67	19	2919|2920|2921|6372	CXCL1|CXCL2|CXCL3|CXCL6	-5.6
C6	19	GO:0006959	humoral immune response	-8.4	56	17	24155	358	6	5	83	15	718|2919|2920|2921|6372	C3|CXCL1|CXCL2|CXCL3|CXCL6	-5.6
C6	19	GO:0030593	neutrophil chemotaxis	-8.3	150	25	24155	104	6	4	67	19	2919|2920|2921|6372	CXCL1|CXCL2|CXCL3|CXCL6	-5.5
C6	19	GO:1990266	neutrophil migration	-8.1	140	23	24155	119	6	4	67	19	2919|2920|2921|6372	CXCL1|CXCL2|CXCL3|CXCL6	-5.4
C6	19	GO:0071621	granulocyte chemotaxis	-8	130	23	24155	123	6	4	67	19	2919|2920|2921|6372	CXCL1|CXCL2|CXCL3|CXCL6	-5.4
C6	19	GO:0019730	antimicrobial humoral response	-8	130	23	24155	123	6	4	67	19	2919|2920|2921|6372	CXCL1|CXCL2|CXCL3|CXCL6	-5.4
C6	19	GO:0097530	granulocyte migration	-7.8	110	21	24155	142	6	4	67	19	2919|2920|2921|6372	CXCL1|CXCL2|CXCL3|CXCL6	-5.2
C6	19	GO:0071222	cellular response to lipopolysaccharide	-7.1	79	18	24155	205	6	4	67	19	2919|2920|2921|6372	CXCL1|CXCL2|CXCL3|CXCL6	-4.7
C6	19	GO:0071219	cellular response to molecule of bacterial origin	-7.1	76	17	24155	212	6	4	67	19	2919|2920|2921|6372	CXCL1|CXCL2|CXCL3|CXCL6	-4.6
C6	19	GO:0097529	myeloid leukocyte migration	-7.1	76	17	24155	212	6	4	67	19	2919|2920|2921|6372	CXCL1|CXCL2|CXCL3|CXCL6	-4.6
C6	21	GO:0005125	cytokine activity	-7	73	17	24155	220	6	4	67	19	2919|2920|2921|6372	CXCL1|CXCL2|CXCL3|CXCL6	-4.6
C6	19	GO:0030595	leukocyte chemotaxis	-7	72	17	24155	225	6	4	67	19	2919|2920|2921|6372	CXCL1|CXCL2|CXCL3|CXCL6	-4.6
C6	19	GO:0009617	response to bacterium	-6.9	29	12	24155	702	6	5	83	15	718|2919|2920|2921|6372	C3|CXCL1|CXCL2|CXCL3|CXCL6	-4.6
C6	19	GO:0071216	cellular response to biotic stimulus	-6.9	68	16	24155	236	6	4	67	19	2919|2920|2921|6372	CXCL1|CXCL2|CXCL3|CXCL6	-4.5
C6	21	GO:0005126	cytokine receptor binding	-6.5	56	15	24155	286	6	4	67	19	2919|2920|2921|6372	CXCL1|CXCL2|CXCL3|CXCL6	-4.3
C6	19	GO:0060326	cell chemotaxis	-6.4	53	14	24155	305	6	4	67	19	2919|2920|2921|6372	CXCL1|CXCL2|CXCL3|CXCL6	-4.2
C6	19	GO:0032496	response to lipopolysaccharide	-6.3	49	14	24155	330	6	4	67	19	2919|2920|2921|6372	CXCL1|CXCL2|CXCL3|CXCL6	-4.1
C6	19	GO:0002237	response to molecule of bacterial origin	-6.2	47	14	24155	343	6	4	67	19	2919|2920|2921|6372	CXCL1|CXCL2|CXCL3|CXCL6	-4.1
C6	21	GO:0048018	receptor ligand activity	-5.6	33	11	24155	482	6	4	67	19	2919|2920|2921|6372	CXCL1|CXCL2|CXCL3|CXCL6	-3.6
C6	19	GO:0050900	leukocyte migration	-5.6	32	11	24155	501	6	4	67	19	2919|2920|2921|6372	CXCL1|CXCL2|CXCL3|CXCL6	-3.6
C6	21	GO:0030545	receptor regulator activity	-5.5	30	11	24155	530	6	4	67	19	2919|2920|2921|6372	CXCL1|CXCL2|CXCL3|CXCL6	-3.5
C6	19	GO:0071396	cellular response to lipid	-5.2	26	10	24155	610	6	4	67	19	2919|2920|2921|6372	CXCL1|CXCL2|CXCL3|CXCL6	-3.3
C6	19	GO:0006935	chemotaxis	-5.1	25	9.7	24155	645	6	4	67	19	2919|2920|2921|6372	CXCL1|CXCL2|CXCL3|CXCL6	-3.3
C6	19	GO:0042330	taxis	-5.1	25	9.7	24155	647	6	4	67	19	2919|2920|2921|6372	CXCL1|CXCL2|CXCL3|CXCL6	-3.2
C6	19	GO:0019221	cytokine-mediated signaling pathway	-4.8	20	8.7	24155	798	6	4	67	19	2919|2920|2921|6372	CXCL1|CXCL2|CXCL3|CXCL6	-3
C6	19	GO:0042119	neutrophil activation	-3.8	24	8.3	24155	499	6	3	50	20	718|2919|6372	C3|CXCL1|CXCL6	-2.2
C6	19	GO:0002446	neutrophil mediated immunity	-3.8	24	8.2	24155	500	6	3	50	20	718|2919|6372	C3|CXCL1|CXCL6	-2.2
C6	19	GO:0036230	granulocyte activation	-3.8	24	8.2	24155	504	6	3	50	20	718|2919|6372	C3|CXCL1|CXCL6	-2.2
C6	19	GO:0002444	myeloid leukocyte mediated immunity	-3.6	22	7.8	24155	554	6	3	50	20	718|2919|6372	C3|CXCL1|CXCL6	-2.1
C6	19	GO:0002274	myeloid leukocyte activation	-3.4	18	7.1	24155	653	6	3	50	20	718|2919|6372	C3|CXCL1|CXCL6	-1.9
C6	21	GO:0001664	G protein-coupled receptor binding	-12	86	23	24155	280	6	6	100	15	624|718|2919|2920|2921|6372	BDKRB2|C3|CXCL1|CXCL2|CXCL3|CXCL6	-7.9
C6	21	GO:0008009	chemokine activity	-9.7	330	36	24155	49	6	4	67	19	2919|2920|2921|6372	CXCL1|CXCL2|CXCL3|CXCL6	-6.2
C6	21	GO:0042379	chemokine receptor binding	-9.1	240	31	24155	66	6	4	67	19	2919|2920|2921|6372	CXCL1|CXCL2|CXCL3|CXCL6	-5.9
C6	19	GO:0061844	antimicrobial humoral immune response mediated by antimicrobial peptide	-8.9	220	30	24155	73	6	4	67	19	2919|2920|2921|6372	CXCL1|CXCL2|CXCL3|CXCL6	-5.8
C6	19	GO:0070098	chemokine-mediated signaling pathway	-8.6	180	27	24155	88	6	4	67	19	2919|2920|2921|6372	CXCL1|CXCL2|CXCL3|CXCL6	-5.6
C6	19	GO:1990868	response to chemokine	-8.4	170	26	24155	97	6	4	67	19	2919|2920|2921|6372	CXCL1|CXCL2|CXCL3|CXCL6	-5.6
C6	19	GO:1990869	cellular response to chemokine	-8.4	170	26	24155	97	6	4	67	19	2919|2920|2921|6372	CXCL1|CXCL2|CXCL3|CXCL6	-5.6
C6	19	GO:0006959	humoral immune response	-8.4	56	17	24155	358	6	5	83	15	718|2919|2920|2921|6372	C3|CXCL1|CXCL2|CXCL3|CXCL6	-5.6
C6	19	GO:0030593	neutrophil chemotaxis	-8.3	150	25	24155	104	6	4	67	19	2919|2920|2921|6372	CXCL1|CXCL2|CXCL3|CXCL6	-5.5
C6	19	GO:1990266	neutrophil migration	-8.1	140	23	24155	119	6	4	67	19	2919|2920|2921|6372	CXCL1|CXCL2|CXCL3|CXCL6	-5.4
C6	19	GO:0071621	granulocyte chemotaxis	-8	130	23	24155	123	6	4	67	19	2919|2920|2921|6372	CXCL1|CXCL2|CXCL3|CXCL6	-5.4
C6	19	GO:0019730	antimicrobial humoral response	-8	130	23	24155	123	6	4	67	19	2919|2920|2921|6372	CXCL1|CXCL2|CXCL3|CXCL6	-5.4
C6	19	GO:0097530	granulocyte migration	-7.8	110	21	24155	142	6	4	67	19	2919|2920|2921|6372	CXCL1|CXCL2|CXCL3|CXCL6	-5.2
C6	19	GO:0071222	cellular response to lipopolysaccharide	-7.1	79	18	24155	205	6	4	67	19	2919|2920|2921|6372	CXCL1|CXCL2|CXCL3|CXCL6	-4.7
C6	19	GO:0071219	cellular response to molecule of bacterial origin	-7.1	76	17	24155	212	6	4	67	19	2919|2920|2921|6372	CXCL1|CXCL2|CXCL3|CXCL6	-4.6
C6	19	GO:0097529	myeloid leukocyte migration	-7.1	76	17	24155	212	6	4	67	19	2919|2920|2921|6372	CXCL1|CXCL2|CXCL3|CXCL6	-4.6
C6	21	GO:0005125	cytokine activity	-7	73	17	24155	220	6	4	67	19	2919|2920|2921|6372	CXCL1|CXCL2|CXCL3|CXCL6	-4.6
C6	19	GO:0030595	leukocyte chemotaxis	-7	72	17	24155	225	6	4	67	19	2919|2920|2921|6372	CXCL1|CXCL2|CXCL3|CXCL6	-4.6
C6	19	GO:0009617	response to bacterium	-6.9	29	12	24155	702	6	5	83	15	718|2919|2920|2921|6372	C3|CXCL1|CXCL2|CXCL3|CXCL6	-4.6
C6	19	GO:0071216	cellular response to biotic stimulus	-6.9	68	16	24155	236	6	4	67	19	2919|2920|2921|6372	CXCL1|CXCL2|CXCL3|CXCL6	-4.5
C6	21	GO:0005126	cytokine receptor binding	-6.5	56	15	24155	286	6	4	67	19	2919|2920|2921|6372	CXCL1|CXCL2|CXCL3|CXCL6	-4.3
C6	19	GO:0060326	cell chemotaxis	-6.4	53	14	24155	305	6	4	67	19	2919|2920|2921|6372	CXCL1|CXCL2|CXCL3|CXCL6	-4.2
C6	19	GO:0032496	response to lipopolysaccharide	-6.3	49	14	24155	330	6	4	67	19	2919|2920|2921|6372	CXCL1|CXCL2|CXCL3|CXCL6	-4.1
C6	19	GO:0002237	response to molecule of bacterial origin	-6.2	47	14	24155	343	6	4	67	19	2919|2920|2921|6372	CXCL1|CXCL2|CXCL3|CXCL6	-4.1
C6	21	GO:0048018	receptor ligand activity	-5.6	33	11	24155	482	6	4	67	19	2919|2920|2921|6372	CXCL1|CXCL2|CXCL3|CXCL6	-3.6
C6	19	GO:0050900	leukocyte migration	-5.6	32	11	24155	501	6	4	67	19	2919|2920|2921|6372	CXCL1|CXCL2|CXCL3|CXCL6	-3.6
C6	21	GO:0030545	receptor regulator activity	-5.5	30	11	24155	530	6	4	67	19	2919|2920|2921|6372	CXCL1|CXCL2|CXCL3|CXCL6	-3.5
C6	19	GO:0071396	cellular response to lipid	-5.2	26	10	24155	610	6	4	67	19	2919|2920|2921|6372	CXCL1|CXCL2|CXCL3|CXCL6	-3.3
C6	19	GO:0006935	chemotaxis	-5.1	25	9.7	24155	645	6	4	67	19	2919|2920|2921|6372	CXCL1|CXCL2|CXCL3|CXCL6	-3.3
C6	19	GO:0042330	taxis	-5.1	25	9.7	24155	647	6	4	67	19	2919|2920|2921|6372	CXCL1|CXCL2|CXCL3|CXCL6	-3.2
C6	19	GO:0019221	cytokine-mediated signaling pathway	-4.8	20	8.7	24155	798	6	4	67	19	2919|2920|2921|6372	CXCL1|CXCL2|CXCL3|CXCL6	-3
C6	19	GO:0042119	neutrophil activation	-3.8	24	8.3	24155	499	6	3	50	20	718|2919|6372	C3|CXCL1|CXCL6	-2.2
C6	19	GO:0002446	neutrophil mediated immunity	-3.8	24	8.2	24155	500	6	3	50	20	718|2919|6372	C3|CXCL1|CXCL6	-2.2
C6	19	GO:0036230	granulocyte activation	-3.8	24	8.2	24155	504	6	3	50	20	718|2919|6372	C3|CXCL1|CXCL6	-2.2
C6	19	GO:0002444	myeloid leukocyte mediated immunity	-3.6	22	7.8	24155	554	6	3	50	20	718|2919|6372	C3|CXCL1|CXCL6	-2.1
C6	19	GO:0002274	myeloid leukocyte activation	-3.4	18	7.1	24155	653	6	3	50	20	718|2919|6372	C3|CXCL1|CXCL6	-1.9
C6	19	GO:0071396	cellular response to lipid	-11	5.9	9.8	24155	610	155	23	15	2.9	190|196|367|652|834|1646|1910|2919|2920|2921|3949|5737|5764|6372|6720|7025|7421|7538|8644|9314|9420|10062|55022	NR0B1|AHR|AR|BMP4|CASP1|AKR1C2|EDNRB|CXCL1|CXCL2|CXCL3|LDLR|PTGFR|PTN|CXCL6|SREBF1|NR2F1|VDR|ZFP36|AKR1C3|KLF4|CYP7B1|NR1H3|PID1	-7.4
C6	19	GO:0019221	cytokine-mediated signaling pathway	-9.5	4.7	8.5	24155	798	155	24	15	2.9	834|2323|2919|2920|2921|3082|3304|3429|3434|3437|4312|6357|6372|6654|6773|7291|7706|8519|8660|8764|8835|10062|51554|83666	CASP1|FLT3LG|CXCL1|CXCL2|CXCL3|HGF|HSPA1B|IFI27|IFIT1|IFIT3|MMP1|CCL13|CXCL6|SOS1|STAT2|TWIST1|TRIM25|IFITM1|IRS2|TNFRSF14|SOCS2|NR1H3|ACKR4|PARP9	-6.1
C6	19	GO:0006935	chemotaxis	-9	5.1	8.4	24155	645	155	21	14	2.7	627|652|1130|1588|1910|2737|2919|2920|2921|3082|3269|3965|5764|6357|6372|6654|8660|9420|51466|51554|80310	BDNF|BMP4|LYST|CYP19A1|EDNRB|GLI3|CXCL1|CXCL2|CXCL3|HGF|HRH1|LGALS9|PTN|CCL13|CXCL6|SOS1|IRS2|CYP7B1|EVL|ACKR4|PDGFD	-5.8
C6	19	GO:0042330	taxis	-8.9	5.1	8.4	24155	647	155	21	14	2.7	627|652|1130|1588|1910|2737|2919|2920|2921|3082|3269|3965|5764|6357|6372|6654|8660|9420|51466|51554|80310	BDNF|BMP4|LYST|CYP19A1|EDNRB|GLI3|CXCL1|CXCL2|CXCL3|HGF|HRH1|LGALS9|PTN|CCL13|CXCL6|SOS1|IRS2|CYP7B1|EVL|ACKR4|PDGFD	-5.8
C6	19	GO:0060326	cell chemotaxis	-8.9	7.7	9.4	24155	305	155	15	9.7	2.4	1130|1588|1910|2919|2920|2921|3082|3269|3965|5764|6357|6372|9420|51554|80310	LYST|CYP19A1|EDNRB|CXCL1|CXCL2|CXCL3|HGF|HRH1|LGALS9|PTN|CCL13|CXCL6|CYP7B1|ACKR4|PDGFD	-5.8
C6	19	GO:0110110	positive regulation of animal organ morphogenesis	-8.6	17	12	24155	81	155	9	5.8	1.9	182|367|652|3207|5764|7020|7291|7421|22943	JAG1|AR|BMP4|HOXA11|PTN|TFAP2A|TWIST1|VDR|DKK1	-5.6
C6	19	GO:0045596	negative regulation of cell differentiation	-8.5	4.5	7.9	24155	757	155	22	14	2.8	182|627|652|862|1910|2737|3479|3949|4211|4320|4804|5087|5764|6926|7025|7291|7538|10062|11075|22943|29116|117581	JAG1|BDNF|BMP4|RUNX1T1|EDNRB|GLI3|IGF1|LDLR|MEIS1|MMP11|NGFR|PBX1|PTN|TBX3|NR2F1|TWIST1|ZFP36|NR1H3|STMN2|DKK1|MYLIP|TWIST2	-5.6
C6	19	GO:0050900	leukocyte migration	-8.4	5.6	8.4	24155	501	155	18	12	2.6	1130|1588|1910|2919|2920|2921|3269|3965|4312|5627|5764|6357|6372|6654|8764|9420|9672|80310	LYST|CYP19A1|EDNRB|CXCL1|CXCL2|CXCL3|HRH1|LGALS9|MMP1|PROS1|PTN|CCL13|CXCL6|SOS1|TNFRSF14|CYP7B1|SDC3|PDGFD	-5.6
C6	21	GO:0016705	oxidoreductase activity, acting on paired donors, with incorporation or reduction of molecular oxyge	-8.1	11	9.9	24155	160	155	11	7.1	2.1	1545|1588|1593|1646|2326|2327|2328|6319|8644|9415|9420	CYP1B1|CYP19A1|CYP27A1|AKR1C2|FMO1|FMO2|FMO3|SCD|AKR1C3|FADS2|CYP7B1	-5.4
C6	19	GO:0030278	regulation of ossification	-8.1	9.2	9.4	24155	203	155	12	7.7	2.1	182|652|2737|3082|3479|5087|5764|7020|7291|8519|22943|117581	JAG1|BMP4|GLI3|HGF|IGF1|PBX1|PTN|TFAP2A|TWIST1|IFITM1|DKK1|TWIST2	-5.4
C6	21	GO:0000978	RNA polymerase II proximal promoter sequence-specific DNA binding	-7.8	5.2	7.9	24155	544	155	18	12	2.6	196|367|2018|2737|4094|4211|4223|5087|6720|6773|6926|7020|7025|7291|7421|9314|10062|64641	AHR|AR|EMX2|GLI3|MAF|MEIS1|MEOX2|PBX1|SREBF1|STAT2|TBX3|TFAP2A|NR2F1|TWIST1|VDR|KLF4|NR1H3|EBF2	-5.2
C6	21	GO:0004497	monooxygenase activity	-7.8	14	10	24155	100	155	9	5.8	1.9	1545|1588|1593|1646|2326|2327|2328|8644|9420	CYP1B1|CYP19A1|CYP27A1|AKR1C2|FMO1|FMO2|FMO3|AKR1C3|CYP7B1	-5.2
C6	21	GO:0004879	nuclear receptor activity	-7.7	23	12	24155	47	155	7	4.5	1.7	190|196|367|6720|7025|7421|10062	NR0B1|AHR|AR|SREBF1|NR2F1|VDR|NR1H3	-5.1
C6	21	GO:0098531	transcription factor activity, direct ligand regulated sequence-specific DNA binding	-7.7	23	12	24155	47	155	7	4.5	1.7	190|196|367|6720|7025|7421|10062	NR0B1|AHR|AR|SREBF1|NR2F1|VDR|NR1H3	-5.1
C6	21	GO:0000987	proximal promoter sequence-specific DNA binding	-7.6	5	7.7	24155	560	155	18	12	2.6	196|367|2018|2737|4094|4211|4223|5087|6720|6773|6926|7020|7025|7291|7421|9314|10062|64641	AHR|AR|EMX2|GLI3|MAF|MEIS1|MEOX2|PBX1|SREBF1|STAT2|TBX3|TFAP2A|NR2F1|TWIST1|VDR|KLF4|NR1H3|EBF2	-5.1
C6	19	GO:0030595	leukocyte chemotaxis	-7.6	8.3	8.9	24155	225	155	12	7.7	2.1	1130|1588|1910|2919|2920|2921|3269|3965|5764|6357|6372|9420	LYST|CYP19A1|EDNRB|CXCL1|CXCL2|CXCL3|HRH1|LGALS9|PTN|CCL13|CXCL6|CYP7B1	-5.1
C6	19	GO:0001503	ossification	-7.3	5.9	7.9	24155	399	155	15	9.7	2.4	54|182|652|2737|3082|3479|5087|5764|7020|7123|7291|8519|22943|91851|117581	ACP5|JAG1|BMP4|GLI3|HGF|IGF1|PBX1|PTN|TFAP2A|CLEC3B|TWIST1|IFITM1|DKK1|CHRDL1|TWIST2	-4.8
C6	19	GO:0002009	morphogenesis of an epithelium	-7.1	4.9	7.4	24155	540	155	17	11	2.5	182|367|652|2737|3082|3207|4300|4524|5087|6654|6926|7020|7291|7421|9314|9420|22943	JAG1|AR|BMP4|GLI3|HGF|HOXA11|MLLT3|MTHFR|PBX1|SOS1|TBX3|TFAP2A|TWIST1|VDR|KLF4|CYP7B1|DKK1	-4.7
C6	19	GO:0006066	alcohol metabolic process	-7	6	7.7	24155	364	155	14	9	2.3	32|216|1545|1593|1646|2710|3269|3479|3949|6319|6720|7421|8644|9420	ACACB|ALDH1A1|CYP1B1|CYP27A1|AKR1C2|GK|HRH1|IGF1|LDLR|SCD|SREBF1|VDR|AKR1C3|CYP7B1	-4.6
C6	19	GO:0150063	visual system development	-7	6	7.7	24155	366	155	14	9	2.3	182|652|718|1545|2737|4081|4094|4211|5764|6654|7020|7291|9314|91851	JAG1|BMP4|C3|CYP1B1|GLI3|MAB21L1|MAF|MEIS1|PTN|SOS1|TFAP2A|TWIST1|KLF4|CHRDL1	-4.6
C6	19	GO:0014066	regulation of phosphatidylinositol 3-kinase signaling	-7	11	9.3	24155	124	155	9	5.8	1.9	3082|3479|3480|5783|7291|8660|9314|55615|80310	HGF|IGF1|IGF1R|PTPN13|TWIST1|IRS2|KLF4|PRR5|PDGFD	-4.6
C6	19	GO:0045778	positive regulation of ossification	-6.9	14	9.8	24155	90	155	8	5.2	1.8	182|652|2737|3082|3479|5764|7020|8519	JAG1|BMP4|GLI3|HGF|IGF1|PTN|TFAP2A|IFITM1	-4.6
C6	19	GO:0048880	sensory system development	-6.9	5.9	7.6	24155	371	155	14	9	2.3	182|652|718|1545|2737|4081|4094|4211|5764|6654|7020|7291|9314|91851	JAG1|BMP4|C3|CYP1B1|GLI3|MAB21L1|MAF|MEIS1|PTN|SOS1|TFAP2A|TWIST1|KLF4|CHRDL1	-4.5
C6	19	GO:0032870	cellular response to hormone stimulus	-6.9	4.2	6.9	24155	703	155	19	12	2.6	190|367|652|1646|3480|5737|6654|6720|7025|7421|7538|8644|8660|8835|9420|10062|10458|23175|55022	NR0B1|AR|BMP4|AKR1C2|IGF1R|PTGFR|SOS1|SREBF1|NR2F1|VDR|ZFP36|AKR1C3|IRS2|SOCS2|CYP7B1|NR1H3|BAIAP2|LPIN1|PID1	-4.5
C6	19	GO:0002576	platelet degranulation	-6.8	11	9.1	24155	128	155	9	5.8	1.9	2|1675|3082|3479|5627|5874|6414|7123|135228	A2M|CFD|HGF|IGF1|PROS1|RAB27B|SELENOP|CLEC3B|CD109	-4.5
C6	21	GO:0016709	oxidoreductase activity, acting on paired donors, with incorporation or reduction of molecular oxyge	-6.8	24	12	24155	39	155	6	3.9	1.5	1593|1646|2326|2327|2328|8644	CYP27A1|AKR1C2|FMO1|FMO2|FMO3|AKR1C3	-4.4
C6	21	GO:0048037	cofactor binding	-6.7	4.9	7.1	24155	510	155	16	10	2.4	32|216|316|1545|1588|1593|2326|2327|2328|2982|2983|4524|5980|9420|79689|83666	ACACB|ALDH1A1|AOX1|CYP1B1|CYP19A1|CYP27A1|FMO1|FMO2|FMO3|GUCY1A1|GUCY1B1|MTHFR|REV3L|CYP7B1|STEAP4|PARP9	-4.4
C6	19	GO:0019432	triglyceride biosynthetic process	-6.6	23	11	24155	41	155	6	3.9	1.5	718|2710|3949|6720|10062|23175	C3|GK|LDLR|SREBF1|NR1H3|LPIN1	-4.3
C6	19	GO:0008202	steroid metabolic process	-6.6	6.1	7.5	24155	331	155	13	8.4	2.2	32|190|1545|1588|1593|1646|3949|5087|6319|6720|7421|8644|9420	ACACB|NR0B1|CYP1B1|CYP19A1|CYP27A1|AKR1C2|LDLR|PBX1|SCD|SREBF1|VDR|AKR1C3|CYP7B1	-4.3
C6	19	GO:1901652	response to peptide	-6.5	4.8	7	24155	524	155	16	10	2.4	182|1759|1910|3479|3480|4804|6654|6720|6773|8660|8743|8835|9314|10458|23175|55022	JAG1|DNM1|EDNRB|IGF1|IGF1R|NGFR|SOS1|SREBF1|STAT2|IRS2|TNFSF10|SOCS2|KLF4|BAIAP2|LPIN1|PID1	-4.3
C6	19	GO:0046460	neutral lipid biosynthetic process	-6.5	22	11	24155	43	155	6	3.9	1.5	718|2710|3949|6720|10062|23175	C3|GK|LDLR|SREBF1|NR1H3|LPIN1	-4.3
C6	19	GO:0046463	acylglycerol biosynthetic process	-6.5	22	11	24155	43	155	6	3.9	1.5	718|2710|3949|6720|10062|23175	C3|GK|LDLR|SREBF1|NR1H3|LPIN1	-4.3
C6	19	GO:0001101	response to acid chemical	-6.4	5.9	7.3	24155	344	155	13	8.4	2.2	1646|3949|4524|5737|5764|6319|6720|8644|9314|10458|22943|55022|80310	AKR1C2|LDLR|MTHFR|PTGFR|PTN|SCD|SREBF1|AKR1C3|KLF4|BAIAP2|DKK1|PID1|PDGFD	-4.2
C6	19	GO:0010721	negative regulation of cell development	-6.4	5.9	7.3	24155	344	155	13	8.4	2.2	182|1910|2737|3479|3949|4211|4804|5087|5764|7025|11075|22943|29116	JAG1|EDNRB|GLI3|IGF1|LDLR|MEIS1|NGFR|PBX1|PTN|NR2F1|STMN2|DKK1|MYLIP	-4.2
C6	19	GO:0008285	negative regulation of cell proliferation	-6.3	3.9	6.5	24155	762	155	19	12	2.6	367|652|1545|2737|2919|3304|3437|3965|4211|4804|5764|6424|7020|7421|8334|8519|8764|9314|135228	AR|BMP4|CYP1B1|GLI3|CXCL1|HSPA1B|IFIT3|LGALS9|MEIS1|NGFR|PTN|SFRP4|TFAP2A|VDR|H2AC6|IFITM1|TNFRSF14|KLF4|CD109	-4.2
C6	19	GO:0050768	negative regulation of neurogenesis	-6.3	6.3	7.4	24155	295	155	12	7.7	2.1	182|1910|2737|3949|4211|4804|5087|5764|7025|11075|22943|29116	JAG1|EDNRB|GLI3|LDLR|MEIS1|NGFR|PBX1|PTN|NR2F1|STMN2|DKK1|MYLIP	-4.1
C6	19	GO:0014065	phosphatidylinositol 3-kinase signaling	-6.3	9.5	8.3	24155	148	155	9	5.8	1.9	3082|3479|3480|5783|7291|8660|9314|55615|80310	HGF|IGF1|IGF1R|PTPN13|TWIST1|IRS2|KLF4|PRR5|PDGFD	-4.1
C6	21	GO:0048018	receptor ligand activity	-6.3	4.8	6.9	24155	482	155	15	9.7	2.4	182|627|652|2323|2919|2920|2921|3082|3479|5764|6357|6372|8743|22943|80310	JAG1|BDNF|BMP4|FLT3LG|CXCL1|CXCL2|CXCL3|HGF|IGF1|PTN|CCL13|CXCL6|TNFSF10|DKK1|PDGFD	-4.1
C6	19	GO:0006694	steroid biosynthetic process	-6.2	8	7.9	24155	196	155	10	6.5	2	32|190|1588|1593|5087|6319|6720|7421|8644|9420	ACACB|NR0B1|CYP19A1|CYP27A1|PBX1|SCD|SREBF1|VDR|AKR1C3|CYP7B1	-4.1
C6	19	GO:0001654	eye development	-6.2	5.6	7.1	24155	362	155	13	8.4	2.2	182|652|1545|2737|4081|4094|4211|5764|6654|7020|7291|9314|91851	JAG1|BMP4|CYP1B1|GLI3|MAB21L1|MAF|MEIS1|PTN|SOS1|TFAP2A|TWIST1|KLF4|CHRDL1	-4.1
C6	19	GO:0008610	lipid biosynthetic process	-6.1	4	6.4	24155	708	155	18	12	2.6	32|190|718|1588|1593|2710|3949|5087|5783|6319|6720|7421|8644|9415|9420|10062|23175|401494	ACACB|NR0B1|C3|CYP19A1|CYP27A1|GK|LDLR|PBX1|PTPN13|SCD|SREBF1|VDR|AKR1C3|FADS2|CYP7B1|NR1H3|LPIN1|HACD4	-4
C6	21	GO:0000977	RNA polymerase II regulatory region sequence-specific DNA binding	-6.1	3.8	6.3	24155	788	155	19	12	2.6	196|367|2018|2737|4094|4211|4223|5087|6720|6773|6926|7020|7025|7291|7421|9314|10062|64207|64641	AHR|AR|EMX2|GLI3|MAF|MEIS1|MEOX2|PBX1|SREBF1|STAT2|TBX3|TFAP2A|NR2F1|TWIST1|VDR|KLF4|NR1H3|IRF2BPL|EBF2	-4
C6	19	GO:2000027	regulation of animal organ morphogenesis	-6.1	6.7	7.4	24155	254	155	11	7.1	2.1	182|367|652|3082|3207|4300|5764|7020|7291|7421|22943	JAG1|AR|BMP4|HGF|HOXA11|MLLT3|PTN|TFAP2A|TWIST1|VDR|DKK1	-4
C6	21	GO:0001012	RNA polymerase II regulatory region DNA binding	-6.1	3.7	6.3	24155	794	155	19	12	2.6	196|367|2018|2737|4094|4211|4223|5087|6720|6773|6926|7020|7025|7291|7421|9314|10062|64207|64641	AHR|AR|EMX2|GLI3|MAF|MEIS1|MEOX2|PBX1|SREBF1|STAT2|TBX3|TFAP2A|NR2F1|TWIST1|VDR|KLF4|NR1H3|IRF2BPL|EBF2	-4
C6	19	GO:0043010	camera-type eye development	-6	6	7.1	24155	314	155	12	7.7	2.1	182|652|1545|2737|4081|4094|4211|5764|6654|7020|7291|9314	JAG1|BMP4|CYP1B1|GLI3|MAB21L1|MAF|MEIS1|PTN|SOS1|TFAP2A|TWIST1|KLF4	-3.9
C6	19	GO:0051961	negative regulation of nervous system development	-6	5.9	7.1	24155	315	155	12	7.7	2.1	182|1910|2737|3949|4211|4804|5087|5764|7025|11075|22943|29116	JAG1|EDNRB|GLI3|LDLR|MEIS1|NGFR|PBX1|PTN|NR2F1|STMN2|DKK1|MYLIP	-3.9
C6	21	GO:0008083	growth factor activity	-5.9	8.6	7.8	24155	163	155	9	5.8	1.9	182|627|652|2919|3082|3479|5764|22943|80310	JAG1|BDNF|BMP4|CXCL1|HGF|IGF1|PTN|DKK1|PDGFD	-3.9
C6	19	GO:0045664	regulation of neuron differentiation	-5.9	4	6.3	24155	656	155	17	11	2.5	182|627|652|1910|2737|3082|4211|4804|5087|5764|7025|8835|9314|10458|11075|22943|29116	JAG1|BDNF|BMP4|EDNRB|GLI3|HGF|MEIS1|NGFR|PBX1|PTN|NR2F1|SOCS2|KLF4|BAIAP2|STMN2|DKK1|MYLIP	-3.9
C6	19	GO:0022612	gland morphogenesis	-5.9	10	8.2	24155	121	155	8	5.2	1.8	367|652|2737|3082|5764|6926|7421|9420	AR|BMP4|GLI3|HGF|PTN|TBX3|VDR|CYP7B1	-3.9
C6	19	GO:0006631	fatty acid metabolic process	-5.9	5.3	6.8	24155	385	155	13	8.4	2.2	32|718|1545|1646|6319|6720|7291|8644|8660|9415|10062|23175|401494	ACACB|C3|CYP1B1|AKR1C2|SCD|SREBF1|TWIST1|AKR1C3|IRS2|FADS2|NR1H3|LPIN1|HACD4	-3.8
C6	19	GO:0001501	skeletal system development	-5.9	4.5	6.5	24155	518	155	15	9.7	2.4	54|652|2737|3207|3209|3479|4094|4211|5087|5549|6424|6926|7020|7291|7421	ACP5|BMP4|GLI3|HOXA11|HOXA13|IGF1|MAF|MEIS1|PBX1|PRELP|SFRP4|TBX3|TFAP2A|TWIST1|VDR	-3.8
C6	19	GO:0070542	response to fatty acid	-5.9	13	8.7	24155	86	155	7	4.5	1.7	1646|3949|5737|6319|6720|8644|55022	AKR1C2|LDLR|PTGFR|SCD|SREBF1|AKR1C3|PID1	-3.8
C6	19	GO:0030326	embryonic limb morphogenesis	-5.8	10	8.1	24155	125	155	8	5.2	1.8	652|2737|3207|5087|6926|7020|7291|22943	BMP4|GLI3|HOXA11|PBX1|TBX3|TFAP2A|TWIST1|DKK1	-3.8
C6	19	GO:0035113	embryonic appendage morphogenesis	-5.8	10	8.1	24155	125	155	8	5.2	1.8	652|2737|3207|5087|6926|7020|7291|22943	BMP4|GLI3|HOXA11|PBX1|TBX3|TFAP2A|TWIST1|DKK1	-3.8
C6	19	GO:0032496	response to lipopolysaccharide	-5.8	5.7	6.9	24155	330	155	12	7.7	2.1	54|834|1910|2326|2919|2920|2921|3965|5737|6372|7538|10062	ACP5|CASP1|EDNRB|FMO1|CXCL1|CXCL2|CXCL3|LGALS9|PTGFR|CXCL6|ZFP36|NR1H3	-3.8
C6	19	GO:0045667	regulation of osteoblast differentiation	-5.8	9.9	8	24155	126	155	8	5.2	1.8	182|652|2737|3082|3479|7291|8519|117581	JAG1|BMP4|GLI3|HGF|IGF1|TWIST1|IFITM1|TWIST2	-3.8
C6	19	GO:0048729	tissue morphogenesis	-5.8	3.9	6.2	24155	674	155	17	11	2.5	182|367|652|2737|3082|3207|4300|4524|5087|6654|6926|7020|7291|7421|9314|9420|22943	JAG1|AR|BMP4|GLI3|HGF|HOXA11|MLLT3|MTHFR|PBX1|SOS1|TBX3|TFAP2A|TWIST1|VDR|KLF4|CYP7B1|DKK1	-3.7
C6	19	GO:0071398	cellular response to fatty acid	-5.8	16	9.4	24155	57	155	6	3.9	1.5	1646|3949|5737|6720|8644|55022	AKR1C2|LDLR|PTGFR|SREBF1|AKR1C3|PID1	-3.7
C6	21	GO:0030545	receptor regulator activity	-5.8	4.4	6.4	24155	530	155	15	9.7	2.4	182|627|652|2323|2919|2920|2921|3082|3479|5764|6357|6372|8743|22943|80310	JAG1|BDNF|BMP4|FLT3LG|CXCL1|CXCL2|CXCL3|HGF|IGF1|PTN|CCL13|CXCL6|TNFSF10|DKK1|PDGFD	-3.7
C6	19	GO:0003006	developmental process involved in reproduction	-5.7	3.9	6.2	24155	677	155	17	11	2.5	190|367|652|994|1588|2737|3207|3306|3479|5087|5764|6926|7421|8644|8743|9420|64207	NR0B1|AR|BMP4|CDC25B|CYP19A1|GLI3|HOXA11|HSPA2|IGF1|PBX1|PTN|TBX3|VDR|AKR1C3|TNFSF10|CYP7B1|IRF2BPL	-3.7
C6	19	GO:1901615	organic hydroxy compound metabolic process	-5.7	4.4	6.3	24155	535	155	15	9.7	2.4	32|216|1545|1588|1593|1646|2710|3269|3479|3949|6319|6720|7421|8644|9420	ACACB|ALDH1A1|CYP1B1|CYP19A1|CYP27A1|AKR1C2|GK|HRH1|IGF1|LDLR|SCD|SREBF1|VDR|AKR1C3|CYP7B1	-3.7
C6	19	GO:0045665	negative regulation of neuron differentiation	-5.7	6.9	7.2	24155	225	155	10	6.5	2	182|1910|2737|4211|4804|5087|7025|11075|22943|29116	JAG1|EDNRB|GLI3|MEIS1|NGFR|PBX1|NR2F1|STMN2|DKK1|MYLIP	-3.7
C6	19	GO:0030522	intracellular receptor signaling pathway	-5.7	6.1	6.9	24155	280	155	11	7.1	2.1	190|196|367|3304|6720|7025|7291|7421|8644|9420|10062	NR0B1|AHR|AR|HSPA1B|SREBF1|NR2F1|TWIST1|VDR|AKR1C3|CYP7B1|NR1H3	-3.7
C6	21	GO:0001664	G protein-coupled receptor binding	-5.7	6.1	6.9	24155	280	155	11	7.1	2.1	624|718|1759|1910|2919|2920|2921|3304|6357|6372|9294	BDKRB2|C3|DNM1|EDNRB|CXCL1|CXCL2|CXCL3|HSPA1B|CCL13|CXCL6|S1PR2	-3.7
C6	19	GO:0010092	specification of animal organ identity	-5.7	24	10	24155	33	155	5	3.2	1.4	367|652|2737|3207|22943	AR|BMP4|GLI3|HOXA11|DKK1	-3.7
C6	19	GO:0071407	cellular response to organic cyclic compound	-5.6	4.3	6.3	24155	542	155	15	9.7	2.4	190|196|367|652|1545|3269|3434|5764|7025|7421|7538|8644|9314|9420|10062	NR0B1|AHR|AR|BMP4|CYP1B1|HRH1|IFIT1|PTN|NR2F1|VDR|ZFP36|AKR1C3|KLF4|CYP7B1|NR1H3	-3.6
C6	19	GO:0002237	response to molecule of bacterial origin	-5.6	5.5	6.7	24155	343	155	12	7.7	2.1	54|834|1910|2326|2919|2920|2921|3965|5737|6372|7538|10062	ACP5|CASP1|EDNRB|FMO1|CXCL1|CXCL2|CXCL3|LGALS9|PTGFR|CXCL6|ZFP36|NR1H3	-3.6
C6	19	GO:0048736	appendage development	-5.6	7.8	7.4	24155	179	155	9	5.8	1.9	652|2737|3207|4223|5087|6926|7020|7291|22943	BMP4|GLI3|HOXA11|MEOX2|PBX1|TBX3|TFAP2A|TWIST1|DKK1	-3.6
C6	19	GO:0051099	positive regulation of binding	-5.6	7.8	7.4	24155	179	155	9	5.8	1.9	627|652|3479|7291|9314|10418|64641|83666|151636	BDNF|BMP4|IGF1|TWIST1|KLF4|SPON1|EBF2|PARP9|DTX3L	-3.6
C6	19	GO:0060173	limb development	-5.6	7.8	7.4	24155	179	155	9	5.8	1.9	652|2737|3207|4223|5087|6926|7020|7291|22943	BMP4|GLI3|HOXA11|MEOX2|PBX1|TBX3|TFAP2A|TWIST1|DKK1	-3.6
C6	19	GO:0071798	response to prostaglandin D	-5.6	94	17	24155	5	155	3	1.9	1.1	1646|5737|8644	AKR1C2|PTGFR|AKR1C3	-3.6
C6	19	GO:0071799	cellular response to prostaglandin D stimulus	-5.6	94	17	24155	5	155	3	1.9	1.1	1646|5737|8644	AKR1C2|PTGFR|AKR1C3	-3.6
C6	21	GO:0004499	N,N-dimethylaniline monooxygenase activity	-5.6	94	17	24155	5	155	3	1.9	1.1	2326|2327|2328	FMO1|FMO2|FMO3	-3.6
C6	19	GO:0019216	regulation of lipid metabolic process	-5.6	4.9	6.5	24155	410	155	13	8.4	2.2	32|718|3949|5525|6319|6720|7291|7421|8644|8660|8835|9314|10062	ACACB|C3|LDLR|PPP2R5A|SCD|SREBF1|TWIST1|VDR|AKR1C3|IRS2|SOCS2|KLF4|NR1H3	-3.6
C6	19	GO:0048015	phosphatidylinositol-mediated signaling	-5.6	7.7	7.3	24155	181	155	9	5.8	1.9	3082|3479|3480|5783|7291|8660|9314|55615|80310	HGF|IGF1|IGF1R|PTPN13|TWIST1|IRS2|KLF4|PRR5|PDGFD	-3.6
C6	19	GO:0048017	inositol lipid-mediated signaling	-5.5	7.6	7.2	24155	184	155	9	5.8	1.9	3082|3479|3480|5783|7291|8660|9314|55615|80310	HGF|IGF1|IGF1R|PTPN13|TWIST1|IRS2|KLF4|PRR5|PDGFD	-3.5
C6	19	GO:0071363	cellular response to growth factor stimulus	-5.5	3.7	5.9	24155	709	155	17	11	2.5	627|652|3082|4804|5764|6424|6654|7123|7291|7538|9314|10458|11075|22943|80310|91851|135228	BDNF|BMP4|HGF|NGFR|PTN|SFRP4|SOS1|CLEC3B|TWIST1|ZFP36|KLF4|BAIAP2|STMN2|DKK1|PDGFD|CHRDL1|CD109	-3.5
C6	19	GO:0045669	positive regulation of osteoblast differentiation	-5.5	15	8.8	24155	64	155	6	3.9	1.5	182|652|2737|3082|3479|8519	JAG1|BMP4|GLI3|HGF|IGF1|IFITM1	-3.5
C6	19	GO:0030879	mammary gland development	-5.4	8.7	7.4	24155	143	155	8	5.2	1.8	367|652|1588|2737|6926|7421|8660|8835	AR|BMP4|CYP19A1|GLI3|TBX3|VDR|IRS2|SOCS2	-3.4
C6	19	GO:1901654	response to ketone	-5.3	7.3	7	24155	193	155	9	5.8	1.9	196|367|1646|5737|5764|6720|8644|9314|10062	AHR|AR|AKR1C2|PTGFR|PTN|SREBF1|AKR1C3|KLF4|NR1H3	-3.4
C6	19	GO:1901699	cellular response to nitrogen compound	-5.3	3.8	5.9	24155	652	155	16	10	2.4	196|2983|3269|3434|3479|3480|4804|6654|6720|8660|8835|9314|10458|23175|55022|80310	AHR|GUCY1B1|HRH1|IFIT1|IGF1|IGF1R|NGFR|SOS1|SREBF1|IRS2|SOCS2|KLF4|BAIAP2|LPIN1|PID1|PDGFD	-3.4
C6	19	GO:0048732	gland development	-5.3	4.7	6.2	24155	435	155	13	8.4	2.2	190|367|652|1588|2737|3082|5087|5764|6926|7421|8660|8835|9420	NR0B1|AR|BMP4|CYP19A1|GLI3|HGF|PBX1|PTN|TBX3|VDR|IRS2|SOCS2|CYP7B1	-3.4
C6	19	GO:0032787	monocarboxylic acid metabolic process	-5.3	3.8	5.9	24155	653	155	16	10	2.4	32|718|1545|1593|1646|3479|6319|6720|7291|8644|8660|9415|9420|10062|23175|401494	ACACB|C3|CYP1B1|CYP27A1|AKR1C2|IGF1|SCD|SREBF1|TWIST1|AKR1C3|IRS2|FADS2|CYP7B1|NR1H3|LPIN1|HACD4	-3.4
C6	19	GO:0035107	appendage morphogenesis	-5.3	8.4	7.3	24155	148	155	8	5.2	1.8	652|2737|3207|5087|6926|7020|7291|22943	BMP4|GLI3|HOXA11|PBX1|TBX3|TFAP2A|TWIST1|DKK1	-3.4
C6	19	GO:0035108	limb morphogenesis	-5.3	8.4	7.3	24155	148	155	8	5.2	1.8	652|2737|3207|5087|6926|7020|7291|22943	BMP4|GLI3|HOXA11|PBX1|TBX3|TFAP2A|TWIST1|DKK1	-3.4
C6	21	GO:0001228	DNA-binding transcription activator activity, RNA polymerase II-specific	-5.3	4.6	6.1	24155	439	155	13	8.4	2.2	367|2737|4094|4211|4223|5087|6720|6773|6926|7020|9314|64207|64641	AR|GLI3|MAF|MEIS1|MEOX2|PBX1|SREBF1|STAT2|TBX3|TFAP2A|KLF4|IRF2BPL|EBF2	-3.4
C6	19	GO:0070848	response to growth factor	-5.2	3.6	5.7	24155	739	155	17	11	2.5	627|652|3082|4804|5764|6424|6654|7123|7291|7538|9314|10458|11075|22943|80310|91851|135228	BDNF|BMP4|HGF|NGFR|PTN|SFRP4|SOS1|CLEC3B|TWIST1|ZFP36|KLF4|BAIAP2|STMN2|DKK1|PDGFD|CHRDL1|CD109	-3.3
C6	19	GO:0001710	mesodermal cell fate commitment	-5.2	33	11	24155	19	155	4	2.6	1.3	652|3207|9314|22943	BMP4|HOXA11|KLF4|DKK1	-3.3
C6	19	GO:0045936	negative regulation of phosphate metabolic process	-5.2	4	5.9	24155	586	155	15	9.7	2.4	624|652|3082|3480|5525|5764|5783|7291|8660|9314|10114|22943|54843|55022|135228	BDKRB2|BMP4|HGF|IGF1R|PPP2R5A|PTN|PTPN13|TWIST1|IRS2|KLF4|HIPK3|DKK1|SYTL2|PID1|CD109	-3.3
C6	19	GO:0010563	negative regulation of phosphorus metabolic process	-5.2	4	5.9	24155	587	155	15	9.7	2.4	624|652|3082|3480|5525|5764|5783|7291|8660|9314|10114|22943|54843|55022|135228	BDKRB2|BMP4|HGF|IGF1R|PPP2R5A|PTN|PTPN13|TWIST1|IRS2|KLF4|HIPK3|DKK1|SYTL2|PID1|CD109	-3.3
C6	19	GO:0051129	negative regulation of cellular component organization	-5.2	3.6	5.7	24155	745	155	17	11	2.5	367|652|1803|3082|3304|3306|3479|3949|4804|5764|7025|7291|10062|11075|22943|29116|51466	AR|BMP4|DPP4|HGF|HSPA1B|HSPA2|IGF1|LDLR|NGFR|PTN|NR2F1|TWIST1|NR1H3|STMN2|DKK1|MYLIP|EVL	-3.3
C6	19	GO:0048593	camera-type eye morphogenesis	-5.1	9.7	7.5	24155	112	155	7	4.5	1.7	182|652|2737|4211|5764|7020|7291	JAG1|BMP4|GLI3|MEIS1|PTN|TFAP2A|TWIST1	-3.2
C6	19	GO:0030856	regulation of epithelial cell differentiation	-5.1	7.9	7	24155	157	155	8	5.2	1.8	182|652|6424|6926|7421|7538|9294|135228	JAG1|BMP4|SFRP4|TBX3|VDR|ZFP36|S1PR2|CD109	-3.2
C6	19	GO:0001568	blood vessel development	-5.1	3.5	5.6	24155	762	155	17	11	2.5	182|196|652|718|1545|2737|3082|3949|4211|4223|4804|5764|6654|6926|7291|9314|80310	JAG1|AHR|BMP4|C3|CYP1B1|GLI3|HGF|LDLR|MEIS1|MEOX2|NGFR|PTN|SOS1|TBX3|TWIST1|KLF4|PDGFD	-3.2
C6	19	GO:0071229	cellular response to acid chemical	-5.1	6.7	6.7	24155	209	155	9	5.8	1.9	1646|3949|5737|6720|8644|9314|10458|55022|80310	AKR1C2|LDLR|PTGFR|SREBF1|AKR1C3|KLF4|BAIAP2|PID1|PDGFD	-3.2
C6	19	GO:0060592	mammary gland formation	-5.1	67	14	24155	7	155	3	1.9	1.1	652|2737|6926	BMP4|GLI3|TBX3	-3.2
C6	19	GO:0051701	interaction with host	-5	6.7	6.6	24155	210	155	9	5.8	1.9	1803|2982|3304|3434|3949|3965|7706|8519|8764	DPP4|GUCY1A1|HSPA1B|IFIT1|LDLR|LGALS9|TRIM25|IFITM1|TNFRSF14	-3.2
C6	19	GO:0060349	bone morphogenesis	-5	9.6	7.4	24155	114	155	7	4.5	1.7	54|652|2737|3207|6424|7020|7291	ACP5|BMP4|GLI3|HOXA11|SFRP4|TFAP2A|TWIST1	-3.2
C6	19	GO:0097529	myeloid leukocyte migration	-5	6.6	6.6	24155	212	155	9	5.8	1.9	1588|1910|2919|2920|2921|3269|6357|6372|80310	CYP19A1|EDNRB|CXCL1|CXCL2|CXCL3|HRH1|CCL13|CXCL6|PDGFD	-3.1
C6	19	GO:0001655	urogenital system development	-5	5.2	6.2	24155	331	155	11	7.1	2.1	182|367|652|1588|2018|2737|3207|5087|7020|9420|80310	JAG1|AR|BMP4|CYP19A1|EMX2|GLI3|HOXA11|PBX1|TFAP2A|CYP7B1|PDGFD	-3.1
C6	19	GO:0045165	cell fate commitment	-5	5.8	6.3	24155	270	155	10	6.5	2	182|367|652|2737|3207|6926|9314|22943|25925|64641	JAG1|AR|BMP4|GLI3|HOXA11|TBX3|KLF4|DKK1|ZNF521|EBF2	-3.1
C6	19	GO:0042326	negative regulation of phosphorylation	-5	4.3	5.8	24155	468	155	13	8.4	2.2	624|652|3082|3480|5525|5783|7291|8660|9314|10114|22943|55022|135228	BDKRB2|BMP4|HGF|IGF1R|PPP2R5A|PTPN13|TWIST1|IRS2|KLF4|HIPK3|DKK1|PID1|CD109	-3.1
C6	19	GO:0001759	organ induction	-5	28	10	24155	22	155	4	2.6	1.3	367|652|3207|22943	AR|BMP4|HOXA11|DKK1	-3.1
C6	19	GO:0010866	regulation of triglyceride biosynthetic process	-5	28	10	24155	22	155	4	2.6	1.3	718|3949|6720|10062	C3|LDLR|SREBF1|NR1H3	-3.1
C6	19	GO:0031400	negative regulation of protein modification process	-5	3.8	5.6	24155	618	155	15	9.7	2.4	624|652|3082|3304|3480|5348|5764|5783|7291|9314|10114|22943|55022|135228|151636	BDKRB2|BMP4|HGF|HSPA1B|IGF1R|FXYD1|PTN|PTPN13|TWIST1|KLF4|HIPK3|DKK1|PID1|CD109|DTX3L	-3.1
C6	19	GO:0060443	mammary gland morphogenesis	-4.9	17	8.7	24155	46	155	5	3.2	1.4	367|652|2737|6926|7421	AR|BMP4|GLI3|TBX3|VDR	-3.1
C6	19	GO:0060348	bone development	-4.9	6.5	6.5	24155	217	155	9	5.8	1.9	54|652|2737|3207|3479|4211|6424|7020|7291	ACP5|BMP4|GLI3|HOXA11|IGF1|MEIS1|SFRP4|TFAP2A|TWIST1	-3.1
C6	21	GO:0050660	flavin adenine dinucleotide binding	-4.9	12	7.8	24155	79	155	6	3.9	1.5	316|2326|2327|2328|4524|79689	AOX1|FMO1|FMO2|FMO3|MTHFR|STEAP4	-3.1
C6	19	GO:0009617	response to bacterium	-4.9	3.6	5.5	24155	702	155	16	10	2.4	54|718|834|1130|1910|2326|2919|2920|2921|3965|5737|6372|7538|8764|10062|10458	ACP5|C3|CASP1|LYST|EDNRB|FMO1|CXCL1|CXCL2|CXCL3|LGALS9|PTGFR|CXCL6|ZFP36|TNFRSF14|NR1H3|BAIAP2	-3.1
C6	19	GO:0016125	sterol metabolic process	-4.9	7.5	6.8	24155	166	155	8	5.2	1.8	32|1545|1588|1593|3949|6319|6720|9420	ACACB|CYP1B1|CYP19A1|CYP27A1|LDLR|SCD|SREBF1|CYP7B1	-3.1
C6	19	GO:0009952	anterior/posterior pattern specification	-4.9	6.4	6.5	24155	219	155	9	5.8	1.9	652|2018|2737|3207|4223|4300|5087|6926|22943	BMP4|EMX2|GLI3|HOXA11|MEOX2|MLLT3|PBX1|TBX3|DKK1	-3.1
C6	21	GO:0019904	protein domain specific binding	-4.9	3.5	5.5	24155	708	155	16	10	2.4	190|367|834|1759|3304|3306|5874|6654|7123|7291|8660|10418|10458|25925|51466|117178	NR0B1|AR|CASP1|DNM1|HSPA1B|HSPA2|RAB27B|SOS1|CLEC3B|TWIST1|IRS2|SPON1|BAIAP2|ZNF521|EVL|SSX2IP	-3
C6	19	GO:0030850	prostate gland development	-4.9	16	8.5	24155	48	155	5	3.2	1.4	367|652|1588|2737|9420	AR|BMP4|CYP19A1|GLI3|CYP7B1	-3
C6	19	GO:0046718	viral entry into host cell	-4.8	8.9	7.1	24155	122	155	7	4.5	1.7	1803|3304|3949|3965|7706|8519|8764	DPP4|HSPA1B|LDLR|LGALS9|TRIM25|IFITM1|TNFRSF14	-3
C6	19	GO:0001944	vasculature development	-4.8	3.3	5.4	24155	793	155	17	11	2.5	182|196|652|718|1545|2737|3082|3949|4211|4223|4804|5764|6654|6926|7291|9314|80310	JAG1|AHR|BMP4|C3|CYP1B1|GLI3|HGF|LDLR|MEIS1|MEOX2|NGFR|PTN|SOS1|TBX3|TWIST1|KLF4|PDGFD	-3
C6	19	GO:0045444	fat cell differentiation	-4.8	6.3	6.4	24155	224	155	9	5.8	1.9	182|862|4320|6720|7538|9314|55022|64641|79689	JAG1|RUNX1T1|MMP11|SREBF1|ZFP36|KLF4|PID1|EBF2|STEAP4	-3
C6	21	GO:0008009	chemokine activity	-4.8	16	8.4	24155	49	155	5	3.2	1.4	2919|2920|2921|6357|6372	CXCL1|CXCL2|CXCL3|CCL13|CXCL6	-3
C6	19	GO:0001659	temperature homeostasis	-4.8	7.2	6.6	24155	173	155	8	5.2	1.8	216|1910|3480|4857|6319|10062|23175|64641	ALDH1A1|EDNRB|IGF1R|NOVA1|SCD|NR1H3|LPIN1|EBF2	-3
C6	19	GO:0007169	transmembrane receptor protein tyrosine kinase signaling pathway	-4.8	3.5	5.4	24155	722	155	16	10	2.4	367|624|627|1759|3082|3479|3480|4804|5157|6654|6720|8660|8835|10458|55022|80310	AR|BDKRB2|BDNF|DNM1|HGF|IGF1|IGF1R|NGFR|PDGFRL|SOS1|SREBF1|IRS2|SOCS2|BAIAP2|PID1|PDGFD	-3
C6	19	GO:0003002	regionalization	-4.8	4.9	5.9	24155	351	155	11	7.1	2.1	367|652|718|2018|2737|3207|4223|4300|5087|6926|22943	AR|BMP4|C3|EMX2|GLI3|HOXA11|MEOX2|MLLT3|PBX1|TBX3|DKK1	-3
C6	19	GO:0014068	positive regulation of phosphatidylinositol 3-kinase signaling	-4.7	11	7.3	24155	87	155	6	3.9	1.5	3082|3479|3480|8660|55615|80310	HGF|IGF1|IGF1R|IRS2|PRR5|PDGFD	-2.9
C6	19	GO:0060363	cranial suture morphogenesis	-4.7	52	12	24155	9	155	3	1.9	1.1	652|2737|7291	BMP4|GLI3|TWIST1	-2.9
C6	19	GO:0048251	elastic fiber assembly	-4.7	52	12	24155	9	155	3	1.9	1.1	4239|7148|10516	MFAP4|TNXB|FBLN5	-2.9
C6	19	GO:0070098	chemokine-mediated signaling pathway	-4.7	11	7.3	24155	88	155	6	3.9	1.5	2919|2920|2921|6357|6372|51554	CXCL1|CXCL2|CXCL3|CCL13|CXCL6|ACKR4	-2.9
C6	19	GO:0060021	roof of mouth development	-4.6	11	7.2	24155	89	155	6	3.9	1.5	2737|4223|6654|6926|7020|7291	GLI3|MEOX2|SOS1|TBX3|TFAP2A|TWIST1	-2.8
C6	19	GO:0048608	reproductive structure development	-4.6	4.3	5.6	24155	432	155	12	7.7	2.1	190|367|652|1588|2737|3207|5764|6926|7421|8644|8743|9420	NR0B1|AR|BMP4|CYP19A1|GLI3|HOXA11|PTN|TBX3|VDR|AKR1C3|TNFSF10|CYP7B1	-2.8
C6	19	GO:0061138	morphogenesis of a branching epithelium	-4.6	6.9	6.4	24155	182	155	8	5.2	1.8	367|652|2737|3082|3207|5087|6926|7421	AR|BMP4|GLI3|HGF|HOXA11|PBX1|TBX3|VDR	-2.8
C6	19	GO:0031348	negative regulation of defense response	-4.6	5.9	6.1	24155	239	155	9	5.8	1.9	2|54|1588|3082|3479|3949|3965|9314|10062	A2M|ACP5|CYP19A1|HGF|IGF1|LDLR|LGALS9|KLF4|NR1H3	-2.8
C6	19	GO:0051607	defense response to virus	-4.6	5.9	6.1	24155	239	155	9	5.8	1.9	1130|3429|3434|3437|6773|7706|8519|83666|151636	LYST|IFI27|IFIT1|IFIT3|STAT2|TRIM25|IFITM1|PARP9|DTX3L	-2.8
C6	19	GO:0061458	reproductive system development	-4.6	4.3	5.6	24155	435	155	12	7.7	2.1	190|367|652|1588|2737|3207|5764|6926|7421|8644|8743|9420	NR0B1|AR|BMP4|CYP19A1|GLI3|HOXA11|PTN|TBX3|VDR|AKR1C3|TNFSF10|CYP7B1	-2.8
C6	19	GO:0051806	entry into cell of other organism involved in symbiotic interaction	-4.6	8.1	6.6	24155	135	155	7	4.5	1.7	1803|3304|3949|3965|7706|8519|8764	DPP4|HSPA1B|LDLR|LGALS9|TRIM25|IFITM1|TNFRSF14	-2.8
C6	19	GO:0030260	entry into host cell	-4.6	8.1	6.6	24155	135	155	7	4.5	1.7	1803|3304|3949|3965|7706|8519|8764	DPP4|HSPA1B|LDLR|LGALS9|TRIM25|IFITM1|TNFRSF14	-2.8
C6	19	GO:0051828	entry into other organism involved in symbiotic interaction	-4.6	8.1	6.6	24155	135	155	7	4.5	1.7	1803|3304|3949|3965|7706|8519|8764	DPP4|HSPA1B|LDLR|LGALS9|TRIM25|IFITM1|TNFRSF14	-2.8
C6	19	GO:0044409	entry into host	-4.6	8.1	6.6	24155	135	155	7	4.5	1.7	1803|3304|3949|3965|7706|8519|8764	DPP4|HSPA1B|LDLR|LGALS9|TRIM25|IFITM1|TNFRSF14	-2.8
C6	21	GO:0020037	heme binding	-4.6	8.1	6.6	24155	135	155	7	4.5	1.7	1545|1588|1593|2982|2983|9420|79689	CYP1B1|CYP19A1|CYP27A1|GUCY1A1|GUCY1B1|CYP7B1|STEAP4	-2.8
C6	19	GO:0071417	cellular response to organonitrogen compound	-4.6	3.7	5.3	24155	589	155	14	9	2.3	196|3269|3479|3480|4804|6654|6720|8660|8835|9314|10458|23175|55022|80310	AHR|HRH1|IGF1|IGF1R|NGFR|SOS1|SREBF1|IRS2|SOCS2|KLF4|BAIAP2|LPIN1|PID1|PDGFD	-2.8
C6	21	GO:0016491	oxidoreductase activity	-4.5	3.3	5.2	24155	752	155	16	10	2.4	216|316|1545|1588|1593|1646|2326|2327|2328|4524|6319|8644|9415|9420|79689|261729	ALDH1A1|AOX1|CYP1B1|CYP19A1|CYP27A1|AKR1C2|FMO1|FMO2|FMO3|MTHFR|SCD|AKR1C3|FADS2|CYP7B1|STEAP4|STEAP2	-2.8
C6	19	GO:0030198	extracellular matrix organization	-4.5	4.6	5.7	24155	370	155	11	7.1	2.1	2|1545|1803|2199|4239|4312|4320|7148|8076|10516|54507	A2M|CYP1B1|DPP4|FBLN2|MFAP4|MMP1|MMP11|TNXB|MFAP5|FBLN5|ADAMTSL4	-2.8
C6	21	GO:0003707	steroid hormone receptor activity	-4.5	14	7.8	24155	56	155	5	3.2	1.4	190|367|7025|7421|10062	NR0B1|AR|NR2F1|VDR|NR1H3	-2.8
C6	19	GO:0061309	cardiac neural crest cell development involved in outflow tract morphogenesis	-4.5	47	12	24155	10	155	3	1.9	1.1	182|652|7291	JAG1|BMP4|TWIST1	-2.8
C6	19	GO:1901655	cellular response to ketone	-4.5	10	7	24155	93	155	6	3.9	1.5	196|367|1646|5737|8644|9314	AHR|AR|AKR1C2|PTGFR|AKR1C3|KLF4	-2.8
C6	19	GO:0051098	regulation of binding	-4.5	4.6	5.6	24155	374	155	11	7.1	2.1	627|652|3434|3479|7291|9314|10418|22943|64641|83666|151636	BDNF|BMP4|IFIT1|IGF1|TWIST1|KLF4|SPON1|DKK1|EBF2|PARP9|DTX3L	-2.8
C6	19	GO:0050673	epithelial cell proliferation	-4.5	4.2	5.5	24155	446	155	12	7.7	2.1	367|652|1910|3082|3479|4804|5764|7291|7421|7538|9420|135228	AR|BMP4|EDNRB|HGF|IGF1|NGFR|PTN|TWIST1|VDR|ZFP36|CYP7B1|CD109	-2.7
C6	19	GO:0071383	cellular response to steroid hormone stimulus	-4.4	5.6	5.9	24155	250	155	9	5.8	1.9	190|367|652|7025|7421|7538|8644|9420|10062	NR0B1|AR|BMP4|NR2F1|VDR|ZFP36|AKR1C3|CYP7B1|NR1H3	-2.7
C6	19	GO:1990869	cellular response to chemokine	-4.4	9.6	6.9	24155	97	155	6	3.9	1.5	2919|2920|2921|6357|6372|51554	CXCL1|CXCL2|CXCL3|CCL13|CXCL6|ACKR4	-2.7
C6	19	GO:1990868	response to chemokine	-4.4	9.6	6.9	24155	97	155	6	3.9	1.5	2919|2920|2921|6357|6372|51554	CXCL1|CXCL2|CXCL3|CCL13|CXCL6|ACKR4	-2.7
C6	19	GO:0106106	cold-induced thermogenesis	-4.4	7.6	6.4	24155	143	155	7	4.5	1.7	216|3480|4857|6319|10062|23175|64641	ALDH1A1|IGF1R|NOVA1|SCD|NR1H3|LPIN1|EBF2	-2.7
C6	19	GO:0120161	regulation of cold-induced thermogenesis	-4.4	7.6	6.4	24155	143	155	7	4.5	1.7	216|3480|4857|6319|10062|23175|64641	ALDH1A1|IGF1R|NOVA1|SCD|NR1H3|LPIN1|EBF2	-2.7
C6	19	GO:0008286	insulin receptor signaling pathway	-4.4	7.6	6.4	24155	143	155	7	4.5	1.7	3480|6654|6720|8660|8835|10458|55022	IGF1R|SOS1|SREBF1|IRS2|SOCS2|BAIAP2|PID1	-2.7
C6	19	GO:0001763	morphogenesis of a branching structure	-4.4	6.4	6.1	24155	196	155	8	5.2	1.8	367|652|2737|3082|3207|5087|6926|7421	AR|BMP4|GLI3|HGF|HOXA11|PBX1|TBX3|VDR	-2.7
C6	19	GO:0048545	response to steroid hormone	-4.4	4.5	5.5	24155	385	155	11	7.1	2.1	190|367|652|5764|6720|7025|7421|7538|8644|9420|10062	NR0B1|AR|BMP4|PTN|SREBF1|NR2F1|VDR|ZFP36|AKR1C3|CYP7B1|NR1H3	-2.7
C6	19	GO:0062012	regulation of small molecule metabolic process	-4.4	4.1	5.3	24155	459	155	12	7.7	2.1	32|3269|3479|3949|6319|6720|7291|7421|8644|8660|10062|55022	ACACB|HRH1|IGF1|LDLR|SCD|SREBF1|TWIST1|VDR|AKR1C3|IRS2|NR1H3|PID1	-2.7
C6	21	GO:0046906	tetrapyrrole binding	-4.4	7.5	6.3	24155	145	155	7	4.5	1.7	1545|1588|1593|2982|2983|9420|79689	CYP1B1|CYP19A1|CYP27A1|GUCY1A1|GUCY1B1|CYP7B1|STEAP4	-2.7
C6	19	GO:0046890	regulation of lipid biosynthetic process	-4.4	6.3	6	24155	198	155	8	5.2	1.8	32|718|3949|6319|6720|7421|8644|10062	ACACB|C3|LDLR|SCD|SREBF1|VDR|AKR1C3|NR1H3	-2.6
C6	19	GO:0050678	regulation of epithelial cell proliferation	-4.4	4.4	5.5	24155	388	155	11	7.1	2.1	367|652|1910|3479|4804|5764|7291|7421|7538|9420|135228	AR|BMP4|EDNRB|IGF1|NGFR|PTN|TWIST1|VDR|ZFP36|CYP7B1|CD109	-2.6
C6	19	GO:0044057	regulation of system process	-4.4	3.6	5.2	24155	614	155	14	9	2.3	624|1760|1910|2982|3082|3269|3479|5348|6720|9294|9314|10062|10458|10659	BDKRB2|DMPK|EDNRB|GUCY1A1|HGF|HRH1|IGF1|FXYD1|SREBF1|S1PR2|KLF4|NR1H3|BAIAP2|CELF2	-2.6
C6	19	GO:0030855	epithelial cell differentiation	-4.4	3.2	5	24155	781	155	16	10	2.4	182|190|367|652|1646|4094|5764|6424|6926|7421|7538|8644|9294|9314|54507|135228	JAG1|NR0B1|AR|BMP4|AKR1C2|MAF|PTN|SFRP4|TBX3|VDR|ZFP36|AKR1C3|S1PR2|KLF4|ADAMTSL4|CD109	-2.6
C6	19	GO:1901653	cellular response to peptide	-4.3	4.4	5.4	24155	389	155	11	7.1	2.1	3479|3480|4804|6654|6720|8660|8835|9314|10458|23175|55022	IGF1|IGF1R|NGFR|SOS1|SREBF1|IRS2|SOCS2|KLF4|BAIAP2|LPIN1|PID1	-2.6
C6	19	GO:0034341	response to interferon-gamma	-4.3	6.3	6	24155	199	155	8	5.2	1.8	834|3965|6357|7706|8519|10062|51466|83666	CASP1|LGALS9|CCL13|TRIM25|IFITM1|NR1H3|EVL|PARP9	-2.6
C6	19	GO:0042733	embryonic digit morphogenesis	-4.3	13	7.4	24155	61	155	5	3.2	1.4	652|2737|3207|6926|7291	BMP4|GLI3|HOXA11|TBX3|TWIST1	-2.6
C6	19	GO:0048645	animal organ formation	-4.3	13	7.4	24155	61	155	5	3.2	1.4	367|652|2737|3207|22943	AR|BMP4|GLI3|HOXA11|DKK1	-2.6
C6	19	GO:0045604	regulation of epidermal cell differentiation	-4.3	13	7.4	24155	61	155	5	3.2	1.4	652|6424|7421|7538|135228	BMP4|SFRP4|VDR|ZFP36|CD109	-2.6
C6	19	GO:0048592	eye morphogenesis	-4.3	7.3	6.2	24155	149	155	7	4.5	1.7	182|652|2737|4211|5764|7020|7291	JAG1|BMP4|GLI3|MEIS1|PTN|TFAP2A|TWIST1	-2.6
C6	19	GO:0009615	response to virus	-4.3	4.8	5.5	24155	327	155	10	6.5	2	1130|3429|3434|3437|3965|6773|7706|8519|83666|151636	LYST|IFI27|IFIT1|IFIT3|LGALS9|STAT2|TRIM25|IFITM1|PARP9|DTX3L	-2.6
C6	19	GO:0048754	branching morphogenesis of an epithelial tube	-4.3	7.3	6.2	24155	150	155	7	4.5	1.7	367|652|2737|3207|5087|6926|7421	AR|BMP4|GLI3|HOXA11|PBX1|TBX3|VDR	-2.6
C6	19	GO:0061307	cardiac neural crest cell differentiation involved in heart development	-4.3	39	11	24155	12	155	3	1.9	1.1	182|652|7291	JAG1|BMP4|TWIST1	-2.6
C6	19	GO:0061308	cardiac neural crest cell development involved in heart development	-4.3	39	11	24155	12	155	3	1.9	1.1	182|652|7291	JAG1|BMP4|TWIST1	-2.6
C6	19	GO:0007423	sensory organ development	-4.3	3.7	5.1	24155	548	155	13	8.4	2.2	182|652|1545|2737|4081|4094|4211|5764|6654|7020|7291|9314|91851	JAG1|BMP4|CYP1B1|GLI3|MAB21L1|MAF|MEIS1|PTN|SOS1|TFAP2A|TWIST1|KLF4|CHRDL1	-2.6
C6	19	GO:0071222	cellular response to lipopolysaccharide	-4.3	6.1	5.9	24155	205	155	8	5.2	1.8	834|1910|2919|2920|2921|6372|7538|10062	CASP1|EDNRB|CXCL1|CXCL2|CXCL3|CXCL6|ZFP36|NR1H3	-2.6
C6	19	GO:2001237	negative regulation of extrinsic apoptotic signaling pathway	-4.2	9	6.6	24155	104	155	6	3.9	1.5	367|652|3082|3304|3479|8743	AR|BMP4|HGF|HSPA1B|IGF1|TNFSF10	-2.6
C6	19	GO:0035115	embryonic forelimb morphogenesis	-4.2	19	8.3	24155	33	155	4	2.6	1.3	3207|6926|7020|7291	HOXA11|TBX3|TFAP2A|TWIST1	-2.6
C6	21	GO:0005506	iron ion binding	-4.2	7.2	6.1	24155	152	155	7	4.5	1.7	54|316|1545|1588|1593|6319|9420	ACP5|AOX1|CYP1B1|CYP19A1|CYP27A1|SCD|CYP7B1	-2.6
C6	19	GO:0006641	triglyceride metabolic process	-4.2	8.9	6.5	24155	105	155	6	3.9	1.5	718|2710|3949|6720|10062|23175	C3|GK|LDLR|SREBF1|NR1H3|LPIN1	-2.5
C6	19	GO:0062013	positive regulation of small molecule metabolic process	-4.2	7.1	6.1	24155	153	155	7	4.5	1.7	3269|3479|6720|7291|8660|10062|55022	HRH1|IGF1|SREBF1|TWIST1|IRS2|NR1H3|PID1	-2.5
C6	19	GO:0010720	positive regulation of cell development	-4.2	3.7	5.1	24155	553	155	13	8.4	2.2	627|652|2737|3082|3207|3479|4804|5764|8835|9294|10458|11075|22943	BDNF|BMP4|GLI3|HGF|HOXA11|IGF1|NGFR|PTN|SOCS2|S1PR2|BAIAP2|STMN2|DKK1	-2.5
C6	19	GO:0050670	regulation of lymphocyte proliferation	-4.2	6	5.8	24155	208	155	8	5.2	1.8	196|652|2323|3479|3965|6654|8660|8764	AHR|BMP4|FLT3LG|IGF1|LGALS9|SOS1|IRS2|TNFRSF14	-2.5
C6	19	GO:1990845	adaptive thermogenesis	-4.2	7.1	6.1	24155	154	155	7	4.5	1.7	216|3480|4857|6319|10062|23175|64641	ALDH1A1|IGF1R|NOVA1|SCD|NR1H3|LPIN1|EBF2	-2.5
C6	19	GO:0032944	regulation of mononuclear cell proliferation	-4.2	6	5.8	24155	209	155	8	5.2	1.8	196|652|2323|3479|3965|6654|8660|8764	AHR|BMP4|FLT3LG|IGF1|LGALS9|SOS1|IRS2|TNFRSF14	-2.5
C6	19	GO:0060795	cell fate commitment involved in formation of primary germ layer	-4.2	18	8.1	24155	34	155	4	2.6	1.3	652|3207|9314|22943	BMP4|HOXA11|KLF4|DKK1	-2.5
C6	19	GO:0031128	developmental induction	-4.2	18	8.1	24155	34	155	4	2.6	1.3	367|652|3207|22943	AR|BMP4|HOXA11|DKK1	-2.5
C6	21	GO:0042379	chemokine receptor binding	-4.2	12	7.1	24155	66	155	5	3.2	1.4	2919|2920|2921|6357|6372	CXCL1|CXCL2|CXCL3|CCL13|CXCL6	-2.5
C6	19	GO:1901617	organic hydroxy compound biosynthetic process	-4.2	5.2	5.6	24155	271	155	9	5.8	1.9	32|1588|1593|3269|6319|6720|7421|8644|9420	ACACB|CYP19A1|CYP27A1|HRH1|SCD|SREBF1|VDR|AKR1C3|CYP7B1	-2.5
C6	19	GO:0043900	regulation of multi-organism process	-4.2	4.2	5.3	24155	407	155	11	7.1	2.1	1910|3429|3434|3479|3965|6372|7538|7706|8519|83666|151636	EDNRB|IFI27|IFIT1|IGF1|LGALS9|CXCL6|ZFP36|TRIM25|IFITM1|PARP9|DTX3L	-2.5
C6	19	GO:0071219	cellular response to molecule of bacterial origin	-4.2	5.9	5.7	24155	212	155	8	5.2	1.8	834|1910|2919|2920|2921|6372|7538|10062	CASP1|EDNRB|CXCL1|CXCL2|CXCL3|CXCL6|ZFP36|NR1H3	-2.5
C6	19	GO:0061029	eyelid development in camera-type eye	-4.2	36	10	24155	13	155	3	1.9	1.1	6654|7020|7291	SOS1|TFAP2A|TWIST1	-2.5
C6	19	GO:0035563	positive regulation of chromatin binding	-4.2	36	10	24155	13	155	3	1.9	1.1	64641|83666|151636	EBF2|PARP9|DTX3L	-2.5
C6	19	GO:0019748	secondary metabolic process	-4.1	12	7	24155	67	155	5	3.2	1.4	1545|1646|2326|2327|8644	CYP1B1|AKR1C2|FMO1|FMO2|AKR1C3	-2.5
C6	19	GO:0032868	response to insulin	-4.1	5.1	5.5	24155	274	155	9	5.8	1.9	3480|6654|6720|8660|8743|8835|10458|23175|55022	IGF1R|SOS1|SREBF1|IRS2|TNFSF10|SOCS2|BAIAP2|LPIN1|PID1	-2.5
C6	19	GO:0048333	mesodermal cell differentiation	-4.1	18	8	24155	35	155	4	2.6	1.3	652|3207|9314|22943	BMP4|HOXA11|KLF4|DKK1	-2.5
C6	19	GO:0032869	cellular response to insulin stimulus	-4.1	5.7	5.6	24155	218	155	8	5.2	1.8	3480|6654|6720|8660|8835|10458|23175|55022	IGF1R|SOS1|SREBF1|IRS2|SOCS2|BAIAP2|LPIN1|PID1	-2.4
C6	19	GO:0010867	positive regulation of triglyceride biosynthetic process	-4	33	9.7	24155	14	155	3	1.9	1.1	3949|6720|10062	LDLR|SREBF1|NR1H3	-2.4
C6	21	GO:0005201	extracellular matrix structural constituent	-4	6.7	5.9	24155	163	155	7	4.5	1.7	2199|4239|5549|7148|8076|10418|10516	FBLN2|MFAP4|PRELP|TNXB|MFAP5|SPON1|FBLN5	-2.4
C6	21	GO:0005125	cytokine activity	-4	5.7	5.6	24155	220	155	8	5.2	1.8	652|2323|2919|2920|2921|6357|6372|8743	BMP4|FLT3LG|CXCL1|CXCL2|CXCL3|CCL13|CXCL6|TNFSF10	-2.4
C6	19	GO:0003156	regulation of animal organ formation	-4	17	7.8	24155	37	155	4	2.6	1.3	367|652|3207|22943	AR|BMP4|HOXA11|DKK1	-2.4
C6	19	GO:0030282	bone mineralization	-4	8.2	6.2	24155	114	155	6	3.9	1.5	652|3479|5764|7020|7123|7291	BMP4|IGF1|PTN|TFAP2A|CLEC3B|TWIST1	-2.4
C6	19	GO:0070663	regulation of leukocyte proliferation	-4	5.6	5.6	24155	222	155	8	5.2	1.8	196|652|2323|3479|3965|6654|8660|8764	AHR|BMP4|FLT3LG|IGF1|LGALS9|SOS1|IRS2|TNFRSF14	-2.4
C6	19	GO:0043062	extracellular structure organization	-4	4	5.1	24155	425	155	11	7.1	2.1	2|1545|1803|2199|4239|4312|4320|7148|8076|10516|54507	A2M|CYP1B1|DPP4|FBLN2|MFAP4|MMP1|MMP11|TNXB|MFAP5|FBLN5|ADAMTSL4	-2.4
C6	21	GO:0008395	steroid hydroxylase activity	-4	16	7.6	24155	38	155	4	2.6	1.3	1545|1588|1593|9420	CYP1B1|CYP19A1|CYP27A1|CYP7B1	-2.4
C6	19	GO:0001933	negative regulation of protein phosphorylation	-4	4	5	24155	429	155	11	7.1	2.1	624|652|3082|3480|5783|7291|9314|10114|22943|55022|135228	BDKRB2|BMP4|HGF|IGF1R|PTPN13|TWIST1|KLF4|HIPK3|DKK1|PID1|CD109	-2.3
C6	19	GO:0061844	antimicrobial humoral immune response mediated by antimicrobial peptide	-4	11	6.7	24155	73	155	5	3.2	1.4	2919|2920|2921|6357|6372	CXCL1|CXCL2|CXCL3|CCL13|CXCL6	-2.3
C6	19	GO:0034614	cellular response to reactive oxygen species	-4	6.5	5.7	24155	168	155	7	4.5	1.7	1545|2983|3082|8644|9314|10516|80310	CYP1B1|GUCY1B1|HGF|AKR1C3|KLF4|FBLN5|PDGFD	-2.3
C6	19	GO:0001649	osteoblast differentiation	-4	5.5	5.5	24155	226	155	8	5.2	1.8	182|652|2737|3082|3479|7291|8519|117581	JAG1|BMP4|GLI3|HGF|IGF1|TWIST1|IFITM1|TWIST2	-2.3
C6	19	GO:0006959	humoral immune response	-4	4.4	5.1	24155	358	155	10	6.5	2	2|718|1675|2919|2920|2921|5627|5648|6357|6372	A2M|C3|CFD|CXCL1|CXCL2|CXCL3|PROS1|MASP1|CCL13|CXCL6	-2.3
C6	19	GO:0050728	negative regulation of inflammatory response	-3.9	6.5	5.7	24155	169	155	7	4.5	1.7	54|1588|3082|3479|3949|9314|10062	ACP5|CYP19A1|HGF|IGF1|LDLR|KLF4|NR1H3	-2.3
C6	21	GO:0008201	heparin binding	-3.9	6.5	5.7	24155	169	155	7	4.5	1.7	652|5549|5764|6372|7123|7148|8839	BMP4|PRELP|PTN|CXCL6|CLEC3B|TNXB|CCN5	-2.3
C6	19	GO:0051153	regulation of striated muscle cell differentiation	-3.9	7.9	6	24155	119	155	6	3.9	1.5	627|652|1760|2323|3479|22943	BDNF|BMP4|DMPK|FLT3LG|IGF1|DKK1	-2.3
C6	19	GO:2001234	negative regulation of apoptotic signaling pathway	-3.9	5.4	5.4	24155	230	155	8	5.2	1.8	367|624|627|652|3082|3304|3479|8743	AR|BDKRB2|BDNF|BMP4|HGF|HSPA1B|IGF1|TNFSF10	-2.3
C6	19	GO:0090207	regulation of triglyceride metabolic process	-3.9	16	7.4	24155	40	155	4	2.6	1.3	718|3949|6720|10062	C3|LDLR|SREBF1|NR1H3	-2.3
C6	19	GO:0001709	cell fate determination	-3.9	16	7.4	24155	40	155	4	2.6	1.3	182|652|9314|64641	JAG1|BMP4|KLF4|EBF2	-2.3
C6	21	GO:0050662	coenzyme binding	-3.9	4.8	5.2	24155	295	155	9	5.8	1.9	32|216|316|2326|2327|2328|4524|79689|83666	ACACB|ALDH1A1|AOX1|FMO1|FMO2|FMO3|MTHFR|STEAP4|PARP9	-2.3
C6	19	GO:0043434	response to peptide hormone	-3.9	3.9	4.9	24155	438	155	11	7.1	2.1	1910|3480|6654|6720|6773|8660|8743|8835|10458|23175|55022	EDNRB|IGF1R|SOS1|SREBF1|STAT2|IRS2|TNFSF10|SOCS2|BAIAP2|LPIN1|PID1	-2.3
C6	19	GO:0042445	hormone metabolic process	-3.9	5.4	5.4	24155	232	155	8	5.2	1.8	216|1363|1545|1588|1593|1646|7421|8644	ALDH1A1|CPE|CYP1B1|CYP19A1|CYP27A1|AKR1C2|VDR|AKR1C3	-2.3
C6	19	GO:0035136	forelimb morphogenesis	-3.9	15	7.3	24155	41	155	4	2.6	1.3	3207|6926|7020|7291	HOXA11|TBX3|TFAP2A|TWIST1	-2.3
C6	19	GO:2000826	regulation of heart morphogenesis	-3.9	15	7.3	24155	41	155	4	2.6	1.3	182|652|7291|22943	JAG1|BMP4|TWIST1|DKK1	-2.3
C6	19	GO:0048332	mesoderm morphogenesis	-3.9	10	6.4	24155	77	155	5	3.2	1.4	652|3207|6926|9314|22943	BMP4|HOXA11|TBX3|KLF4|DKK1	-2.2
C6	19	GO:0071621	granulocyte chemotaxis	-3.8	7.6	5.9	24155	123	155	6	3.9	1.5	2919|2920|2921|3269|6357|6372	CXCL1|CXCL2|CXCL3|HRH1|CCL13|CXCL6	-2.2
C6	19	GO:0071216	cellular response to biotic stimulus	-3.8	5.3	5.3	24155	236	155	8	5.2	1.8	834|1910|2919|2920|2921|6372|7538|10062	CASP1|EDNRB|CXCL1|CXCL2|CXCL3|CXCL6|ZFP36|NR1H3	-2.2
C6	19	GO:1903827	regulation of cellular protein localization	-3.8	3.6	4.8	24155	524	155	12	7.7	2.1	367|627|652|2737|3429|4804|5525|5764|6720|55022|83666|151636	AR|BDNF|BMP4|GLI3|IFI27|NGFR|PPP2R5A|PTN|SREBF1|PID1|PARP9|DTX3L	-2.2
C6	19	GO:0007389	pattern specification process	-3.8	3.8	4.9	24155	446	155	11	7.1	2.1	367|652|718|2018|2737|3207|4223|4300|5087|6926|22943	AR|BMP4|C3|EMX2|GLI3|HOXA11|MEOX2|MLLT3|PBX1|TBX3|DKK1	-2.2
C6	19	GO:0019218	regulation of steroid metabolic process	-3.8	7.5	5.9	24155	124	155	6	3.9	1.5	32|3949|6319|6720|7421|8644	ACACB|LDLR|SCD|SREBF1|VDR|AKR1C3	-2.2
C6	19	GO:0006805	xenobiotic metabolic process	-3.8	7.5	5.8	24155	125	155	6	3.9	1.5	196|1545|2326|2327|2328|2949	AHR|CYP1B1|FMO1|FMO2|FMO3|GSTM5	-2.2
C6	19	GO:0048706	embryonic skeletal system development	-3.8	7.4	5.8	24155	126	155	6	3.9	1.5	652|2737|3207|5087|7020|7291	BMP4|GLI3|HOXA11|PBX1|TFAP2A|TWIST1	-2.2
C6	19	GO:0071346	cellular response to interferon-gamma	-3.8	6.1	5.5	24155	180	155	7	4.5	1.7	834|3965|6357|7706|10062|51466|83666	CASP1|LGALS9|CCL13|TRIM25|NR1H3|EVL|PARP9	-2.2
C6	19	GO:0010817	regulation of hormone levels	-3.8	3.5	4.7	24155	532	155	12	7.7	2.1	216|1363|1545|1588|1593|1646|1803|6720|6926|7421|8644|8660	ALDH1A1|CPE|CYP1B1|CYP19A1|CYP27A1|AKR1C2|DPP4|SREBF1|TBX3|VDR|AKR1C3|IRS2	-2.2
C6	19	GO:1902930	regulation of alcohol biosynthetic process	-3.8	9.6	6.2	24155	81	155	5	3.2	1.4	32|3269|6319|6720|7421	ACACB|HRH1|SCD|SREBF1|VDR	-2.2
C6	19	GO:0001816	cytokine production	-3.7	3	4.5	24155	792	155	15	9.7	2.4	54|718|834|1545|3082|3304|3479|3965|4094|6372|7291|7538|7706|8764|9314	ACP5|C3|CASP1|CYP1B1|HGF|HSPA1B|IGF1|LGALS9|MAF|CXCL6|TWIST1|ZFP36|TRIM25|TNFRSF14|KLF4	-2.2
C6	19	GO:0006639	acylglycerol metabolic process	-3.7	7.2	5.7	24155	129	155	6	3.9	1.5	718|2710|3949|6720|10062|23175	C3|GK|LDLR|SREBF1|NR1H3|LPIN1	-2.1
C6	19	GO:0043401	steroid hormone mediated signaling pathway	-3.7	5.9	5.4	24155	184	155	7	4.5	1.7	190|367|652|7025|7421|9420|10062	NR0B1|AR|BMP4|NR2F1|VDR|CYP7B1|NR1H3	-2.1
C6	19	GO:0006638	neutral lipid metabolic process	-3.7	7.2	5.7	24155	130	155	6	3.9	1.5	718|2710|3949|6720|10062|23175	C3|GK|LDLR|SREBF1|NR1H3|LPIN1	-2.1
C6	19	GO:0097094	craniofacial suture morphogenesis	-3.7	26	8.5	24155	18	155	3	1.9	1.1	652|2737|7291	BMP4|GLI3|TWIST1	-2.1
C6	19	GO:0031998	regulation of fatty acid beta-oxidation	-3.7	26	8.5	24155	18	155	3	1.9	1.1	32|7291|8660	ACACB|TWIST1|IRS2	-2.1
C6	19	GO:0008015	blood circulation	-3.7	3.5	4.6	24155	541	155	12	7.7	2.1	367|624|1760|1910|2982|2983|3269|4223|4524|5348|6720|10659	AR|BDKRB2|DMPK|EDNRB|GUCY1A1|GUCY1B1|HRH1|MEOX2|MTHFR|FXYD1|SREBF1|CELF2	-2.1
C6	19	GO:0042180	cellular ketone metabolic process	-3.7	5	5.1	24155	248	155	8	5.2	1.8	32|1588|1646|6720|7291|8644|8660|10062	ACACB|CYP19A1|AKR1C2|SREBF1|TWIST1|AKR1C3|IRS2|NR1H3	-2.1
C6	19	GO:0045445	myoblast differentiation	-3.7	9.3	6.1	24155	84	155	5	3.2	1.4	182|652|2323|3479|6926	JAG1|BMP4|FLT3LG|IGF1|TBX3	-2.1
C6	21	GO:0005178	integrin binding	-3.7	7.1	5.6	24155	132	155	6	3.9	1.5	3479|5764|7148|8839|9294|10516	IGF1|PTN|TNXB|CCN5|S1PR2|FBLN5	-2.1
C6	19	GO:0045682	regulation of epidermis development	-3.7	9.2	6.1	24155	85	155	5	3.2	1.4	652|6424|7421|7538|135228	BMP4|SFRP4|VDR|ZFP36|CD109	-2.1
C6	19	GO:0034308	primary alcohol metabolic process	-3.7	9.2	6.1	24155	85	155	5	3.2	1.4	216|1545|1646|3479|8644	ALDH1A1|CYP1B1|AKR1C2|IGF1|AKR1C3	-2.1
C6	21	GO:1901681	sulfur compound binding	-3.6	4.9	5.1	24155	252	155	8	5.2	1.8	32|652|5549|5764|6372|7123|7148|8839	ACACB|BMP4|PRELP|PTN|CXCL6|CLEC3B|TNXB|CCN5	-2.1
C6	19	GO:0001817	regulation of cytokine production	-3.6	3	4.4	24155	720	155	14	9	2.3	54|718|834|1545|3082|3304|3479|3965|6372|7291|7538|7706|8764|9314	ACP5|C3|CASP1|CYP1B1|HGF|HSPA1B|IGF1|LGALS9|CXCL6|TWIST1|ZFP36|TRIM25|TNFRSF14|KLF4	-2.1
C6	19	GO:0061614	pri-miRNA transcription by RNA polymerase II	-3.6	13	6.8	24155	47	155	4	2.6	1.3	652|4804|6720|9314	BMP4|NGFR|SREBF1|KLF4	-2.1
C6	19	GO:0022411	cellular component disassembly	-3.6	3.4	4.6	24155	551	155	12	7.7	2.1	2|718|1803|3306|3480|4312|4320|6720|11075|22943|23175|92815	A2M|C3|DPP4|HSPA2|IGF1R|MMP1|MMP11|SREBF1|STMN2|DKK1|LPIN1|H2AW	-2.1
C6	19	GO:0003013	circulatory system process	-3.6	3.4	4.6	24155	551	155	12	7.7	2.1	367|624|1760|1910|2982|2983|3269|4223|4524|5348|6720|10659	AR|BDKRB2|DMPK|EDNRB|GUCY1A1|GUCY1B1|HRH1|MEOX2|MTHFR|FXYD1|SREBF1|CELF2	-2.1
C6	19	GO:0006766	vitamin metabolic process	-3.6	6.9	5.5	24155	135	155	6	3.9	1.5	54|316|1593|4524|7421|8644	ACP5|AOX1|CYP27A1|MTHFR|VDR|AKR1C3	-2.1
[truncated: 621 more rows]

## Sheet: C7
Cluster	CategoryID	GO	Description	LogP	Enrichment	Z-score	#TotalGeneInLibrary	#GeneInGO	#GeneInHitList	#GeneInGOAndHitList	%InGO	STDV %InGO	GeneID	Hits	Log(q-value)
[truncated: 34 more rows]
