# Supplementary material for: Identification of molecularly unique tumor-associated mesenchymal stromal cells in breast cancer patients
Source: PLoS One. 2023 Mar 20;18(3):e0282473. doi: 10.1371/journal.pone.0282473 (PMC10027225; doi:10.1371/journal.pone.0282473)
Supplement: S1 Data — (TSV) [file pone.0282473.s005.tsv]

AAACATACAACCAC-1
AAACATTGAGCTAC-1
AAACATTGATCAGC-1
AAACCGTGCTTCCG-1
AAACCGTGTATGCG-1
AAACGCACTGGTAC-1
AAACGCTGACCAGT-1
AAACGCTGGTTCTT-1
AAACGCTGTAGCCA-1
AAACGCTGTTTCTG-1
AAACTTGAAAAACG-1
AAACTTGATCCAGA-1
AAAGAGACGAGATA-1
AAAGAGACGCGAGA-1
AAAGAGACGGACTT-1
AAAGAGACGGCATT-1
AAAGATCTGGGCAA-1
AAAGCAGAAGCCAT-1
AAAGCAGATATCGG-1
AAAGCCTGTATGCG-1
AAAGGCCTGTCTAG-1
AAAGTTTGATCACG-1
AAAGTTTGGGGTGA-1
AAAGTTTGTAGAGA-1
AAAGTTTGTAGCGT-1
AAATCAACAATGCC-1
AAATCAACACCAGT-1
AAATCAACCAGGAG-1
AAATCAACCCTATT-1
AAATCAACGGAAGC-1
AAATCAACTCGCAA-1
AAATCATGACCACA-1
AAATCCCTCCACAA-1
AAATCCCTGCTATG-1
AAATGTTGAACGAA-1
AAATGTTGCCACAA-1
AAATGTTGTGGCAT-1
AAATTCGAAGGTTC-1
AAATTCGAATCACG-1
AAATTCGAGCTGAT-1
AAATTCGAGGAGTG-1
AAATTCGATTCTCA-1
AAATTGACACGACT-1
AAATTGACTCGCTC-1
AACAAACTCATTTC-1
AACAAACTTTCGTT-1
AACAATACGACGAG-1
AACACGTGCAGAGG-1
AACACGTGGAAAGT-1
AACACGTGGAACCT-1
AACACGTGGCTACA-1
AACACGTGTACGAC-1
AACAGCACAAGAGT-1
AACATTGATGGGAG-1
AACCAGTGATACCG-1
AACCCAGATCGCTC-1
AACCGATGCTCCCA-1
AACCGATGGTCATG-1
AACCGATGTTCTAC-1
AACCGCCTAGCGTT-1
AACCGCCTCTACGA-1
AACCTACTGTGAGG-1
AACCTACTGTGTTG-1
AACCTTACGAGACG-1
AACCTTACGCGAGA-1
AACCTTACTAACGC-1
AACCTTTGGACGGA-1
AACCTTTGTACGCA-1
AACGCAACAAGTAG-1
AACGCATGACCCAA-1
AACGCATGCCTTCG-1
AACGCATGTACTTC-1
AACGCCCTCGGGAA-1
AACGCCCTCGTACA-1
AACGCCCTGCTTAG-1
AACGCCCTGGCATT-1
AACGTCGAGTATCG-1
AACGTGTGAAAGCA-1
AACGTGTGGCGGAA-1
AACGTGTGTCCAAG-1
AACGTGTGTGCTTT-1
AACTACCTTAGAGA-1
AACTCACTCAAGCT-1
AACTCACTTGGAGG-1
AACTCGGAAAGTGA-1
AACTCGGAAGGTCT-1
AACTCTTGCAGGAG-1
AACTGTCTCCCTTG-1
AACTTGCTACGCTA-1
AACTTGCTGGGACA-1
AAGAACGAGTGTTG-1
AAGAAGACGTAGGG-1
AAGACAGAAGTCTG-1
AAGACAGAGGATCT-1
AAGACAGATTACCT-1
AAGAGATGGGTAGG-1
AAGATGGAAAACAG-1
AAGATGGAGAACTC-1
AAGATGGAGATAAG-1
AAGATTACAACCTG-1
AAGATTACAGATCC-1
AAGATTACCCGTTC-1
AAGATTACCGCCTT-1
AAGATTACCTCAAG-1
AAGATTACTCCTCG-1
AAGCAAGAGCGAGA-1
AAGCAAGAGCTTAG-1
AAGCAAGAGGTGTT-1
AAGCACTGAGCAAA-1
AAGCACTGCATACG-1
AAGCACTGGTTCTT-1
AAGCCAACGTGTTG-1
AAGCCATGAACTGC-1
AAGCCATGACACGT-1
AAGCCATGCGTGAT-1
AAGCCATGTCTCGC-1
AAGCCTGACATGCA-1
AAGCCTGACCGAAT-1
AAGCGACTCCTCAC-1
AAGCGACTGTGTCA-1
AAGCGACTTACAGC-1
AAGCGACTTTGACG-1
AAGCGTACGTCTTT-1
AAGGCTTGCGAACT-1
AAGGTCACGGTTAC-1
AAGGTCACTGTTTC-1
AAGGTCACTTCCCG-1
AAGGTCTGACAGTC-1
AAGGTCTGCAGATC-1
AAGGTCTGGTATGC-1
AAGTAACTCTGAAC-1
AAGTAACTGAGATA-1
AAGTAGGATACAGC-1
AAGTATACCGAACT-1
AAGTCCGACTTGTT-1
AAGTCCGATAGAAG-1
AAGTCTCTAGTCGT-1
AAGTCTCTCGGAGA-1
AAGTGGCTTGGAGG-1
AAGTTCCTCATTCT-1
AAGTTCCTTCTTAC-1
AATAAGCTCGAATC-1
AATAAGCTCGTTGA-1
AATACCCTGGACGA-1
AATACCCTGGCATT-1
AATACTGAAAGGGC-1
AATACTGAATTGGC-1
AATAGGGAACCCTC-1
AATAGGGAGAATGA-1
AATCAAACTATCGG-1
AATCCGGAATGCTG-1
AATCCTACCGGTAT-1
AATCCTTGACGGGA-1
AATCCTTGGTGAGG-1
AATCGGTGGAACTC-1
AATCGGTGTGCTTT-1
AATCTAGAAAAGTG-1
AATCTAGAATCGGT-1
AATCTCACAGCCTA-1
AATCTCACTCTAGG-1
AATCTCTGAACAGA-1
AATCTCTGCTTTAC-1
AATGATACACCAAC-1
AATGATACGGTCAT-1
AATGCGTGACACCA-1
AATGCGTGGACGGA-1
AATGCGTGGCTATG-1
AATGGAGAATCGTG-1
AATGGAGATCCTTA-1
AATGGCTGACACCA-1
AATGGCTGCGTGAT-1
AATGGCTGTAAAGG-1
AATGGCTGTACTCT-1
AATGGCTGTGAAGA-1
AATGTAACGGTGGA-1
AATGTAACGTTTGG-1
AATGTCCTCTTCTA-1
AATGTTGACAGTCA-1
AATGTTGAGTTGAC-1
AATGTTGATCTACT-1
AATTACGAATTCCT-1
AATTACGACTTCTA-1
AATTACGAGTAGCT-1
AATTACGAGTGAGG-1
AATTACGATTGGCA-1
AATTCCTGCTCAGA-1
AATTGATGTCGCAA-1
AATTGTGACTTGGA-1
ACAAAGGAGGGTGA-1
ACAAATTGATTCTC-1
ACAAATTGCTCAGA-1
ACAAATTGTTGCGA-1
ACAACCGAGGGATG-1
ACAACCGAGTTACG-1
ACAAGAGAAGTCGT-1
ACAAGAGACTTATC-1
ACAAGAGAGTTGAC-1
ACAATCCTAACCGT-1
ACAATCCTTAGCGT-1
ACAATTGACTGACA-1
ACAATTGATGACTG-1
ACACAGACACCTGA-1
ACACAGACCATACG-1
ACACCAGAGGGCAA-1
ACACCCTGGTGTTG-1
ACACGAACAGTTCG-1
ACACGATGACGCAT-1
ACACGATGATGTGC-1
ACACGATGTCGTAG-1
ACACGATGTGGTCA-1
ACAGACACGGCATT-1
ACAGACACGTTGTG-1
ACAGCAACACCTAG-1
ACAGCAACCTCAAG-1
ACAGGTACCCCACT-1
ACAGGTACGCTGTA-1
ACAGGTACTGGTGT-1
ACAGTCGACCCAAA-1
ACAGTCGACCGATA-1
ACAGTGACTCACCC-1
ACAGTGACTCTATC-1
ACAGTGTGGTCACA-1
ACAGTGTGTTGCGA-1
ACATCACTCTACTT-1
ACATGGTGAAGCCT-1
ACATGGTGCAACCA-1
ACATGGTGCGAGTT-1
ACATGGTGCGTTGA-1
ACATTCTGGCATAC-1
ACATTCTGGGAACG-1
ACCAACGACATGCA-1
ACCACAGAAAGTAG-1
ACCACAGAGTTGGT-1
ACCACCTGTGTGCA-1
ACCACGCTACAGCT-1
ACCACGCTACCCAA-1
ACCACGCTGCGAGA-1
ACCACGCTGCTGTA-1
ACCAGCCTGACAGG-1
ACCAGTGAACGGTT-1
ACCAGTGAATACCG-1
ACCAGTGAGGGATG-1
ACCAGTGATGACTG-1
ACCATTACCTTCTA-1
ACCATTACGAGATA-1
ACCATTTGTCATTC-1
ACCCAAGAACTGTG-1
ACCCAAGAATTCCT-1
ACCCAAGAGGACAG-1
ACCCAAGATTCACT-1
ACCCACTGCGCCTT-1
ACCCACTGGACAGG-1
ACCCACTGGTTCAG-1
ACCCACTGTCGTAG-1
ACCCAGCTCAGAAA-1
ACCCAGCTGTTAGC-1
ACCCAGCTTGCTTT-1
ACCCGTTGATGACC-1
ACCCGTTGCTGCAA-1
ACCCGTTGCTTCTA-1
ACCCTCGACCTATT-1
ACCCTCGACGGTAT-1
ACCCTCGATAAGGA-1
ACCCTCGATCAAGC-1
ACCGTGCTACCAGT-1
ACCGTGCTGGAACG-1
ACCTATTGCTGAGT-1
ACCTATTGTGCCCT-1
ACCTCCGAGTCCTC-1
ACCTCCGATATGCG-1
ACCTCCGATGCTGA-1
ACCTCGTGAACCAC-1
ACCTGAGATATCGG-1
ACCTGGCTAAGTAG-1
ACCTGGCTGTCTTT-1
ACCTTTGACTCCCA-1
ACCTTTGAGGAACG-1
ACCTTTGAGGAAGC-1
ACGAACACCTTGTT-1
ACGAACTGGCTATG-1
ACGAAGCTCTCCAC-1
ACGAAGCTCTGAGT-1
ACGACCCTATCTCT-1
ACGACCCTGATGAA-1
ACGACCCTTGACAC-1
ACGACCCTTGACCA-1
ACGAGGGACAGGAG-1
ACGAGGGACGAACT-1
ACGAGGGATGTAGC-1
ACGAGTACCCTAAG-1
ACGAGTACGAATCC-1
ACGATCGAGGACTT-1
ACGATCGAGTCACA-1
ACGATGACAATGCC-1
ACGATGACTGGTCA-1
ACGATTCTACGGGA-1
ACGCAATGGTTCAG-1
ACGCACCTGTTAGC-1
ACGCCACTGAACTC-1
ACGCCGGAAACCAC-1
ACGCCGGAAAGCCT-1
ACGCCGGAAATGCC-1
ACGCCTTGCTCCCA-1
ACGCGGTGGCGAGA-1
ACGCGGTGTGTGGT-1
ACGCGGTGTTTGCT-1
ACGCTCACAGTACC-1
ACGCTCACCCTTGC-1
ACGCTGCTGTTCTT-1
ACGGAACTCAGATC-1
ACGGAACTGTCGTA-1
ACGGAGGACTCTTA-1
ACGGATTGGGAGGT-1
ACGGATTGGTTAGC-1
ACGGCTCTGAGCAG-1
ACGGCTCTTGCACA-1
ACGGTAACCGCTAA-1
ACGGTAACCTTCGC-1
ACGGTAACGGTGGA-1
ACGGTAACTCGCAA-1
ACGGTATGAGTCGT-1
ACGGTATGGGTATC-1
ACGGTATGGTTGTG-1
ACGGTCCTAACGGG-1
ACGGTCCTCGGGAA-1
ACGTAGACAACCAC-1
ACGTAGACTACAGC-1
ACGTCAGAAACGAA-1
ACGTCAGAGAGCTT-1
ACGTCAGAGGGATG-1
ACGTCCTGATAAGG-1
ACGTCCTGTGAACC-1
ACGTCGCTCCTGAA-1
ACGTCGCTCTATTC-1
ACGTCGCTTCTCAT-1
ACGTGATGCCATGA-1
ACGTGATGGGTCTA-1
ACGTGATGTAACCG-1
ACGTGATGTGACAC-1
ACGTGCCTCCGTAA-1
ACGTGCCTTCTATC-1
ACGTTACTTTCCAT-1
ACGTTGGAAAAGCA-1
ACGTTGGAAACCTG-1
ACGTTGGACCGTAA-1
ACGTTGGAGCCAAT-1
ACGTTGGATATGGC-1
ACGTTGGATCAGGT-1
ACGTTTACATCAGC-1
ACTAAAACCCACAA-1
ACTAAAACTCGACA-1
ACTACGGAATTTCC-1
ACTACGGACCTATT-1
ACTACGGATCGCTC-1
ACTACTACTAAGGA-1
ACTAGGTGGAACCT-1
ACTAGGTGGAACTC-1
ACTATCACCTTGGA-1
ACTATCACTGCCAA-1
ACTCAGGACTGAAC-1
ACTCAGGATCTATC-1
ACTCAGGATTCGTT-1
ACTCCTCTCAACTG-1
ACTCGCACGAAAGT-1
ACTCGCACTACGAC-1
ACTCTCCTGACACT-1
ACTCTCCTGCATAC-1
ACTCTCCTGTTTGG-1
ACTGAGACAACCAC-1
ACTGAGACCCATAG-1
ACTGAGACGTTGGT-1
ACTGCCACACACGT-1
ACTGCCACTCCGTC-1
ACTGGCCTTCAGTG-1
ACTGTGGACGTGTA-1
ACTGTGGATCTAGG-1
ACTGTTACCCACAA-1
ACTGTTACTGCAGT-1
ACTTAAGAACCACA-1
ACTTAAGACCACAA-1
ACTTAAGATTACTC-1
ACTTAGCTGCGTAT-1
ACTTAGCTGGGAGT-1
ACTTCAACAAGCAA-1
ACTTCAACGTAGGG-1
ACTTCCCTTTCCGC-1
ACTTCTGACATGCA-1
ACTTGACTCCACAA-1
ACTTGGGAGAAAGT-1
ACTTGGGAGGTTTG-1
ACTTGGGATGTGAC-1
ACTTGGGATTGACG-1
ACTTGTACCCGAAT-1
ACTTGTACCTGTCC-1
ACTTTGTGCGATAC-1
ACTTTGTGGAAAGT-1
ACTTTGTGGATAGA-1
AGAAACGAAAGTAG-1
AGAAAGTGCGCAAT-1
AGAAAGTGGGGATG-1
AGAACAGAAATGCC-1
AGAACAGACGACTA-1
AGAACAGAGACAAA-1
AGAACGCTTTGCTT-1
AGAAGATGTGACTG-1
AGAATGGAAGAAGT-1
AGAATTTGTAACCG-1
AGAATTTGTAGAGA-1
AGACACACTGTAGC-1
AGACACTGTCAAGC-1
AGACCTGAAGTAGA-1
AGACCTGACCAACA-1
AGACCTGAGGAAGC-1
AGACGTACAGAGGC-1
AGACGTACCCCTAC-1
AGACGTACCTCTTA-1
AGACGTACTCGTGA-1
AGACTGACCATCAG-1
AGACTGACCCTTTA-1
AGACTTCTCATGCA-1
AGAGATGACAGTCA-1
AGAGATGACTGAAC-1
AGAGATGAGGTTTG-1
AGAGATGATCTCGC-1
AGAGATGATTGTGG-1
AGAGCGGAGGCAAG-1
AGAGGTCTACAGCT-1
AGAGTCTGGTCGTA-1
AGAGTGCTCAGCTA-1
AGAGTGCTCGAATC-1
AGAGTGCTGTCATG-1
AGAGTGCTGTCCTC-1
AGAGTGCTGTGTTG-1
AGATATACCCGTAA-1
AGATATACGATGAA-1
AGATATACTGTTCT-1
AGATATTGCCTACC-1
AGATATTGGCCAAT-1
AGATCGTGTCTGGA-1
AGATCGTGTTTGTC-1
AGATCTCTATCACG-1
AGATTAACGTTCTT-1
AGATTCCTATCGTG-1
AGATTCCTCACTTT-1
AGATTCCTGACGAG-1
AGATTCCTGTTCAG-1
AGCAAAGATATGCG-1
AGCACAACAGTCTG-1
AGCACTGAGGGAGT-1
AGCACTGATATGCG-1
AGCACTGATGCTTT-1
AGCACTGATTGCGA-1
AGCATCGAAGATCC-1
AGCATCGAAGGGTG-1
AGCATCGAGCTTCC-1
AGCATCGAGTGAGG-1
AGCATCGATAACCG-1
AGCATGACGATGAA-1
AGCCAATGGGGAGT-1
AGCCAATGTATCTC-1
AGCCACCTGGATCT-1
AGCCGGTGCCAATG-1
AGCCGGTGTGTTTC-1
AGCCGTCTCAATCG-1
AGCCGTCTGAGAGC-1
AGCCTCACGTTCGA-1
AGCCTCACTGTCAG-1
AGCCTCTGCAGTTG-1
AGCCTCTGCCAATG-1
AGCGAACTGGATCT-1
AGCGAACTTACTGG-1
AGCGATACGGAGCA-1
AGCGATTGAGATCC-1
AGCGCCGAATCTCT-1
AGCGCCGACAGAGG-1
AGCGCTCTACCTTT-1
AGCGGCACCGGGAA-1
AGCGGCTGATGTGC-1
AGCGGGCTTGCCAA-1
AGCGTAACATGCTG-1
AGCGTAACTGAGAA-1
AGCTCGCTACTGGT-1
AGCTCGCTCTGCTC-1
AGCTGAACCATACG-1
AGCTGAACCTCTCG-1
AGCTGCCTTGGGAG-1
AGCTGCCTTTCATC-1
AGCTGCCTTTCTGT-1
AGCTGTGATCCAAG-1
AGCTTTACAAGTAG-1
AGCTTTACACCAAC-1
AGCTTTACTCTCAT-1
AGGAAATGAGGAGC-1
AGGAACCTCTTAGG-1
AGGAACCTTGCCTC-1
AGGAATGATAACGC-1
AGGAATGATTTGTC-1
AGGAGTCTGGTTTG-1
AGGAGTCTTGTCAG-1
AGGATAGACATTTC-1
AGGATAGAGGATTC-1
AGGATGCTACTAGC-1
AGGATGCTTTAGGC-1
AGGCAACTGAAGGC-1
AGGCAGGAGTACCA-1
AGGCCTCTAGTCGT-1
AGGCCTCTCGGAGA-1
AGGCCTCTCGTAAC-1
AGGGACGACGTTGA-1
AGGGACGAGTCAAC-1
AGGGACGAGTTGTG-1
AGGGACGATAGAGA-1
AGGGACGATGCATG-1
AGGGAGTGAGCCTA-1
AGGGCCACCATACG-1
AGGGCGCTAACCAC-1
AGGGCGCTATGGTC-1
AGGGTGGACAGTCA-1
AGGGTGGACTCAAG-1
AGGGTGGAGTTGCA-1
AGGGTTTGTTCATC-1
AGGTCATGAGTGTC-1
AGGTCATGCTTATC-1
AGGTCTGATTCTCA-1
AGGTGGGAAGAATG-1
AGGTGGGAAGTTCG-1
AGGTGTTGGTTACG-1
AGGTTCGAACCTCC-1
AGGTTCGAACGTAC-1
AGGTTCGAGGGTGA-1
AGTAAGGAGTTTGG-1
AGTAAGGATTCTTG-1
AGTAATACATCACG-1
AGTAATACCGAACT-1
AGTAATTGTCCCAC-1
AGTACGTGAGGGTG-1
AGTACGTGCTGCAA-1
AGTACGTGCTTGGA-1
AGTACTCTACGTGT-1
AGTACTCTCAACCA-1
AGTACTCTCGGTAT-1
AGTAGGCTTGCCTC-1
AGTATAACTTGTCT-1
AGTATCCTAGAACA-1
AGTCACGATGAGCT-1
AGTCAGACGAATAG-1
AGTCAGACGCTTAG-1
AGTCAGACTAGAGA-1
AGTCAGACTGCACA-1
AGTCCAGATATCTC-1
AGTCCAGATTTCAC-1
AGTCGAACCAACCA-1
AGTCGCCTCCGTAA-1
AGTCTACTAGGGTG-1
AGTCTACTTGCATG-1
AGTCTTACACCACA-1
AGTCTTACTTCGCC-1
AGTCTTACTTCGGA-1
AGTGACTGCAACTG-1
AGTGTTCTAACCTG-1
AGTGTTCTATAAGG-1
AGTGTTCTCACTTT-1
AGTTAAACCACTTT-1
AGTTATGAACAGTC-1
AGTTATGACTGAGT-1
AGTTATGAGTTCAG-1
AGTTCTACCAGCTA-1
AGTTCTTGAAGCCT-1
AGTTGTCTACTACG-1
AGTTTAGATGGTCA-1
AGTTTCACGGTCTA-1
AGTTTGCTACAGTC-1
AGTTTGCTACTGGT-1
AGTTTGCTCCAAGT-1
ATAAACACAGTGCT-1
ATAAACACCACCAA-1
ATAACAACATGCTG-1
ATAACAACGTCTAG-1
ATAACAACTTTGTC-1
ATAACATGTACTCT-1
ATAACCCTGTTGGT-1
ATAACCCTTGGTAC-1
ATAAGTACGAATGA-1
ATAAGTTGGTACGT-1
ATAAGTTGTCTAGG-1
ATAATCGAGCTGAT-1
ATAATCGATGGTTG-1
ATAATGACCTACTT-1
ATAATGACTCGTGA-1
ATACAATGTTAGGC-1
ATACCACTCGTACA-1
ATACCACTCTAAGC-1
ATACCACTGCCAAT-1
ATACCGGAATGCTG-1
ATACCGGACATTTC-1
ATACCGGACTTCGC-1
ATACCGGAGGTGTT-1
ATACCGGATCTCGC-1
ATACCTACGCATCA-1
ATACCTTGGGGCAA-1
ATACGGACAGACTC-1
ATACGGACCTACTT-1
ATACGGACGAGGTG-1
ATACGGACTATGCG-1
ATACGGACTCTGGA-1
ATACGTCTTAACGC-1
ATACTCTGCTTCGC-1
ATACTCTGGTATGC-1
ATAGATACCATGGT-1
ATAGATACGACGAG-1
ATAGATTGGTGTAC-1
ATAGCCGAACGGAG-1
ATAGCGTGCAGATC-1
ATAGCGTGCCCTTG-1
ATAGCGTGGTATCG-1
ATAGCGTGTCTCTA-1
ATAGCTCTCTGATG-1
ATAGCTCTGAGGTG-1
ATAGGAGAAACAGA-1
ATAGGCTGTCAGAC-1
ATAGTCCTAGTGTC-1
ATAGTCCTTGCATG-1
ATAGTCCTTGTCGA-1
ATAGTTGACAACTG-1
ATAGTTGACCCTCA-1
ATAGTTGAGACGTT-1
ATAGTTGATAAGCC-1
ATATACGAAGCCAT-1
ATATACGAATTGGC-1
ATATAGTGGAATGA-1
ATATGCCTAGATCC-1
ATATGCCTGGACAG-1
ATATGCCTTCTCTA-1
ATATGCCTTGGTAC-1
ATCAAATGAGCCTA-1
ATCAAATGGGTAAA-1
ATCAACCTAAACGA-1
ATCAACCTGAGGAC-1
ATCAACCTTCTCTA-1
ATCAACCTTTGTCT-1
ATCACACTTTGTCT-1
ATCACGGATTGCTT-1
ATCACGGATTTCGT-1
ATCATCTGACACCA-1
ATCATGCTAGAGTA-1
ATCATGCTGAACCT-1
ATCCAGGACGCTAA-1
ATCCAGGATGGAAA-1
ATCCATACTCCTTA-1
ATCCATACTTCATC-1
ATCCCGTGCAGTCA-1
ATCCCGTGCATGCA-1
ATCCCGTGGCTGAT-1
ATCCGCACGCATCA-1
ATCCTAACGACGGA-1
ATCCTAACGCTACA-1
ATCGACGAAACTGC-1
ATCGACGAATGACC-1
ATCGAGTGGACGTT-1
ATCGCAGAATCTCT-1
ATCGCAGAGTGTCA-1
ATCGCCACTGAGGG-1
ATCGCCTGGGTCAT-1
ATCGCCTGTGGCAT-1
ATCGCGCTCAGAGG-1
ATCGCGCTGGGATG-1
ATCGCGCTTTTCGT-1
ATCGGAACCAGTCA-1
ATCGGTGAGTCAAC-1
ATCGGTGATTGCAG-1
ATCGTTTGCCTACC-1
ATCGTTTGGGTACT-1
ATCGTTTGTGCCAA-1
ATCTACACCCGCTT-1
ATCTACACCGGGAA-1
ATCTCAACAGGAGC-1
ATCTCAACCTCGAA-1
ATCTCAACCTTGTT-1
ATCTGGGAAACCAC-1
ATCTGGGAAGTGTC-1
ATCTGGGATTCCGC-1
ATCTGTTGAACGGG-1
ATCTGTTGACCTCC-1
ATCTGTTGCCTTCG-1
ATCTGTTGGTTGCA-1
ATCTTGACACCAAC-1
ATCTTGACCTCCCA-1
ATCTTTCTGCATCA-1
ATCTTTCTGTTTCT-1
ATCTTTCTTGTCCC-1
ATGAAACTCTGTGA-1
ATGAAACTGAGGCA-1
ATGAAGGAACAGCT-1
ATGAAGGACCTGTC-1
ATGAAGGACCTTAT-1
ATGAAGGACTAGTG-1
ATGAAGGACTTGCC-1
ATGACGTGACGACT-1
ATGACGTGATCGGT-1
ATGAGAGAAAGTGA-1
ATGAGAGAACGCAT-1
ATGAGAGAAGTAGA-1
ATGAGCACACAGCT-1
ATGAGCACATCTTC-1
ATGATAACTTCACT-1
ATGATATGAAACAG-1
ATGATATGACTGGT-1
ATGATATGAGCACT-1
ATGATATGGTCATG-1
ATGATATGGTGCTA-1
ATGATATGTTGTCT-1
ATGCACGAATGTCG-1
ATGCACGACTGTAG-1
ATGCACGAGAACCT-1
ATGCACGAGTTCGA-1
ATGCACGATTGGTG-1
ATGCAGTGTTACCT-1
ATGCAGTGTTCTAC-1
ATGCCAGAACGACT-1
ATGCCAGACAGTCA-1
ATGCCGCTTGAACC-1
ATGCGATGCTATGG-1
ATGCGATGCTGAGT-1
ATGCGATGGTTACG-1
ATGCGCCTTCATTC-1
ATGCTTTGCGAATC-1
ATGCTTTGGGCGAA-1
ATGCTTTGTAGTCG-1
ATGGACACATCGGT-1
ATGGACACGCATCA-1
ATGGGTACAACCTG-1
ATGGGTACATCGGT-1
ATGGGTACTATTCC-1
ATGGGTACTGGGAG-1
ATGTAAACACCTCC-1
ATGTAAACCCGCTT-1
ATGTAAACGGGATG-1
ATGTAAACTCTCCG-1
ATGTAAACTTCACT-1
ATGTACCTCAGTCA-1
ATGTACCTTAGTCG-1
ATGTACCTTTATCC-1
ATGTACCTTTCACT-1
ATGTCACTAATGCC-1
ATGTCACTCTGCTC-1
ATGTCGGAGGTGAG-1
ATGTTCACAGTCTG-1
ATGTTCACCGTAGT-1
ATGTTGCTTTCAGG-1
ATTAACGATGAGAA-1
ATTAACGATGCAAC-1
ATTAAGACTGCAGT-1
ATTACCTGCCTTAT-1
ATTACCTGGAGGAC-1
ATTACCTGGGCATT-1
ATTAGATGTTTCAC-1
ATTATGGAATCTCT-1
ATTCAAGAACGGGA-1
ATTCAAGACCTTTA-1
ATTCAGCTCATTGG-1
ATTCCAACCATTGG-1
ATTCCAACTTAGGC-1
ATTCGACTCACTAG-1
ATTCGACTGAATAG-1
ATTCGACTTTTGTC-1
ATTCGGGAAAGGCG-1
ATTCGGGATTAGGC-1
ATTCTTCTGATACC-1
ATTGAATGGACGGA-1
ATTGATGAAGGTTC-1
ATTGATGACTGAGT-1
ATTGATGAGCGAAG-1
ATTGATGATCTATC-1
ATTGCACTGACGGA-1
ATTGCACTGAGAGC-1
ATTGCACTGGAGCA-1
ATTGCACTTAGCCA-1
ATTGCACTTGCTTT-1
ATTGCTTGTTACTC-1
ATTGGTCTGACTAC-1
ATTGGTCTTGTCTT-1
ATTGTAGATTCCCG-1
ATTGTAGATTGCAG-1
ATTGTCTGCGTACA-1
ATTTAGGAACCATG-1
ATTTAGGACAGAGG-1
ATTTCCGAGATGAA-1
ATTTCCGAGTGCTA-1
ATTTCGTGTATGGC-1
ATTTCTCTACTTTC-1
ATTTCTCTAGCAAA-1
ATTTCTCTCACTTT-1
ATTTCTCTTCCCAC-1
ATTTGCACAAGATG-1
CAAAGCACAGCTCA-1
CAAAGCACCGTAAC-1
CAAAGCACGGTAAA-1
CAAAGCTGAAAGTG-1
CAAAGCTGTTGCTT-1
CAAATATGTGACAC-1
CAAATTGAGGGCAA-1
CAAATTGATGGAGG-1
CAACCAGAAAAGTG-1
CAACCAGAAGTGCT-1
CAACCAGAGTTCAG-1
CAACCAGATAGAAG-1
CAACCGCTGTTCAG-1
CAACCGCTTTGAGC-1
CAACGATGCGCAAT-1
CAACGTGACTCCAC-1
CAACGTGAGCCATA-1
CAACGTGATCAAGC-1
CAAGAAGACCACAA-1
CAAGAAGACGTCTC-1
CAAGAAGATTCTAC-1
CAAGACTGACCTGA-1
CAAGACTGAGTAGA-1
CAAGCTGACCATAG-1
CAAGCTGATCTATC-1
CAAGGACTGTTCAG-1
CAAGGACTTCTTTG-1
CAAGGTTGCTCCAC-1
CAAGGTTGTCATTC-1
CAAGGTTGTCTGGA-1
CAAGTCGAAACAGA-1
CAAGTCGATAGCGT-1
CAATAAACGCCATA-1
CAATAATGAACTGC-1
CAATATGACATGGT-1
CAATATGACCTTCG-1
CAATATGACGTTAG-1
CAATATGAGGAGCA-1
CAATCGGAGAAACA-1
CAATCTACTGACTG-1
CAATTCACCCAACA-1
CAATTCACGATAGA-1
CAATTCACTTGTGG-1
CAATTCTGCTTGTT-1
CAATTCTGGCGTAT-1
CACAACGATACGAC-1
CACAATCTTGTTCT-1
CACAATCTTTCCAT-1
CACACCTGCTTGAG-1
CACACCTGTATGGC-1
CACAGAACCCTTGC-1
CACAGAACCTGATG-1
CACAGATGGGATTC-1
CACAGATGGTTTCT-1
CACAGCCTGATACC-1
CACAGCCTTGCCAA-1
CACAGCCTTGTAGC-1
CACAGTGATGAAGA-1
CACATACTACAGCT-1
CACATGGAACACGT-1
CACATGGAAGTCGT-1
CACCACTGCCAACA-1
CACCACTGGCGAAG-1
CACCCATGTTCTGT-1
CACCGGGAATCGAC-1
CACCGGGACGAGAG-1
CACCGGGACGTGTA-1
CACCGGGACTTCTA-1
CACCGGGACTTGCC-1
CACCGGGATTCGGA-1
CACCGTACTAAGGA-1
CACCGTACTAGCGT-1
CACCTGACACCCAA-1
CACCTGACCAGAAA-1
CACCTGACCTCAAG-1
CACCTGACGAAAGT-1
CACCTGACTCGTAG-1
CACGAAACTTCCGC-1
CACGACCTCGATAC-1
CACGCTACAGAAGT-1
CACGCTACTGTTCT-1
CACGCTACTTGACG-1
CACGGGACAGAGTA-1
CACGGGACATAAGG-1
CACGGGACGTAGGG-1
CACGGGTGCTTCGC-1
CACGGGTGGAGGAC-1
CACGGGTGTGTTTC-1
CACTAACTCCTAAG-1
CACTAACTGAAAGT-1
CACTAGGATGATGC-1
CACTATACCCCGTT-1
CACTATACGTTTGG-1
CACTGAGACAGTCA-1
CACTGCACTTCATC-1
CACTGCTGAGACTC-1
CACTGCTGGAAAGT-1
CACTTAACCGAATC-1
CACTTAACCGTACA-1
CACTTTGACTCTAT-1
CACTTTGAGCTGTA-1
CAGAAGCTCTCAAG-1
CAGACATGAACGGG-1
CAGACATGTCGACA-1
CAGACCCTAAGGTA-1
CAGACCCTAATGCC-1
CAGACCCTAGGAGC-1
CAGACTGAGTATGC-1
CAGATCGAATGTCG-1
CAGATCGACCTGAA-1
CAGATCGATATGGC-1
CAGATGACATTCTC-1
CAGCAATGCCTTCG-1
CAGCAATGGAGGGT-1
CAGCAATGGTGCTA-1
CAGCAATGTCTACT-1
CAGCAATGTGACCA-1
CAGCAATGTGAGGG-1
CAGCACCTAAGCCT-1
CAGCACCTAGGCGA-1
CAGCACCTGTAGGG-1
CAGCATGACAACCA-1
CAGCATGAGACGTT-1
CAGCCTACCCAACA-1
CAGCCTTGCTACCC-1
CAGCCTTGGGGACA-1
CAGCGGACACCCTC-1
CAGCGGACCTTTAC-1
CAGCGTCTAAAGCA-1
CAGCGTCTTATCGG-1
CAGCTAGATGTGAC-1
CAGCTCTGAGGCGA-1
CAGCTCTGCAAGCT-1
CAGCTCTGTCGTAG-1
CAGCTCTGTGTGGT-1
CAGGAACTAACTGC-1
CAGGAACTCTCAGA-1
CAGGCCGAACACCA-1
CAGGCCGAACACGT-1
CAGGCCGAACGACT-1
CAGGCCGAATCTCT-1
CAGGCCGACTAGCA-1
CAGGGCACCATACG-1
CAGGGCACCCAACA-1
CAGGGCACTCCCGT-1
CAGGTAACAGACTC-1
CAGGTATGAGTCGT-1
CAGGTATGTGCTTT-1
CAGGTTGAGGATCT-1
CAGTGATGGACGGA-1
CAGTGATGGCTAAC-1
CAGTGATGGGACAG-1
CAGTGATGTAAGGA-1
CAGTGATGTACGCA-1
CAGTGTGAACACGT-1
CAGTGTGATGTCAG-1
CAGTTACTAAGGTA-1
CAGTTACTGATAGA-1
CAGTTGGAAAGAGT-1
CAGTTGGACATACG-1
CAGTTTACACACGT-1
CAGTTTACCCCAAA-1
CATAAAACGGAGCA-1
CATAAATGAACTGC-1
CATAACCTTCTCCG-1
CATACTACCTCGAA-1
CATACTACCTGAAC-1
CATACTACGTACCA-1
CATACTTGGGTTAC-1
CATAGTCTAATCGC-1
CATAGTCTCACTTT-1
CATATAGACTAAGC-1
CATATAGATCAGGT-1
CATCAACTAGAAGT-1
CATCAACTCCCTCA-1
CATCAGGACTTCCG-1
CATCAGGATAGCCA-1
CATCAGGATCCTAT-1
CATCAGGATGCACA-1
CATCAGGATTTCGT-1
CATCATACCGCATA-1
CATCATACGGAGCA-1
CATCATACTCAAGC-1
CATCGCTGGGATCT-1
CATCGCTGTGGCAT-1
CATCGGCTATGCTG-1
CATCGGCTTTGGCA-1
CATCTCCTATGTGC-1
CATCTCCTCGAACT-1
CATGAGACACGGGA-1
CATGAGACGTTGAC-1
CATGAGACTCGCCT-1
CATGCCACGGGTGA-1
CATGCCACTGCCAA-1
CATGCGCTAGTCAC-1
CATGCGCTCAGATC-1
CATGCGCTTTGCAG-1
CATGGCCTAGGGTG-1
CATGGCCTGTGCAT-1
CATGTACTATCGTG-1
CATGTTACAGTCGT-1
CATGTTACCTGAGT-1
CATGTTTGGGGATG-1
CATTACACACGGAG-1
CATTACACCAACTG-1
CATTACACGGAGTG-1
CATTACACTACTCT-1
CATTAGCTCCACAA-1
CATTGACTAGCGGA-1
CATTGGGACTCGAA-1
CATTGTACAGCGTT-1
CATTGTACTCGATG-1
CATTGTACTTATCC-1
CATTGTACTTTGCT-1
CATTGTTGCTAGTG-1
CATTTCGACTCTAT-1
CATTTCGAGATACC-1
CATTTGACCACACA-1
CATTTGACCCTGAA-1
CATTTGTGACGACT-1
CATTTGTGCATTGG-1
CATTTGTGCGGAGA-1
CATTTGTGGGATCT-1
CCAAAGTGCTACGA-1
CCAAAGTGTGAGAA-1
CCAACCTGAAGTAG-1
CCAACCTGACGTAC-1
CCAACCTGTTCGCC-1
CCAAGAACCCAATG-1
CCAAGAACGTAGCT-1
CCAAGAACGTGTCA-1
CCAAGAACTACTGG-1
CCAAGAACTCCTAT-1
CCAAGATGTCATTC-1
CCAAGATGTTTCAC-1
CCAAGTGAGGAACG-1
CCAAGTGATCAAGC-1
CCAATGGAACAGCT-1
CCAATTTGAACGTC-1
CCACCATGAACGTC-1
CCACCATGATCGGT-1
CCACCATGGACGAG-1
CCACCATGGGGAGT-1
CCACCATGTCCTGC-1
CCACTGACCCGCTT-1
CCACTGTGGGAAGC-1
CCACTGTGTGTAGC-1
CCACTTCTCGGGAA-1
CCAGAAACCCTGTC-1
CCAGAAACGAACTC-1
CCAGAAACGGTCTA-1
CCAGACCTCTGAGT-1
CCAGACCTTGTGGT-1
CCAGCACTGCGATT-1
CCAGCGGAAAGGCG-1
CCAGCGGACGACTA-1
CCAGCGGATGGGAG-1
CCAGCTACACAGTC-1
CCAGCTACCAGCTA-1
CCAGGTCTACACCA-1
CCAGGTCTAGCATC-1
CCAGGTCTATGGTC-1
CCAGTCACACTGGT-1
CCAGTCACACTGTG-1
CCAGTCACGTTGTG-1
CCAGTCTGCGGAGA-1
CCAGTGCTAACCAC-1
CCAGTGCTCGTAGT-1
CCATCCGAAAGCAA-1
CCATCCGAACGACT-1
CCATCCGAAGGTTC-1
CCATCCGATTCGCC-1
CCATCGTGAACGGG-1
CCATCGTGCTAGAC-1
CCCAACACCTCGCT-1
CCCAACACGCATCA-1
CCCAACACTTTGTC-1
CCCAACTGCAATCG-1
CCCAGACTGCCTTC-1
CCCAGACTGGTTTG-1
CCCAGACTTTCGCC-1
CCCAGTTGCAGTTG-1
CCCAGTTGGGTACT-1
CCCAGTTGTCTATC-1
CCCGATTGTGTTTC-1
CCCGGAGAAGGGTG-1
CCCTACGAATTGGC-1
CCCTAGTGCAAAGA-1
CCCTCAGACACTTT-1
CCCTCAGACGAGAG-1
CCCTCAGAGGTCAT-1
CCCTGAACTAAAGG-1
CCCTGATGCAACCA-1
CCCTGATGCAAGCT-1
CCCTTACTAACCAC-1
CCCTTACTGCAGTT-1
CCGAAAACCTTGTT-1
CCGACACTGGTTTG-1
CCGACTACCCAGTA-1
CCGACTACCGTGTA-1
CCGACTACTGAGGG-1
CCGATAGACCTAAG-1
CCGATAGAGTTGGT-1
CCGCGAGACACACA-1
CCGCGAGAGGTTCA-1
CCGCTATGGGACGA-1
CCGCTATGTGCAAC-1
CCGCTATGTGCACA-1
CCGGTACTGTCCTC-1
CCGTACACAAGCAA-1
CCGTACACAGCGTT-1
CCGTACACGTCATG-1
CCGTACACGTTGGT-1
CCGTACACTAACGC-1
CCTAAACTTTCGTT-1
CCTAAGGACCCAAA-1
CCTAAGGACTAGCA-1
CCTAAGGAGGGCAA-1
CCTAAGGATGATGC-1
CCTAAGGATGTCAG-1
CCTACCGACTCTTA-1
CCTACCGAGGGATG-1
CCTAGAGAGGTGAG-1
CCTATAACCAAAGA-1
CCTATAACGAGACG-1
CCTATAACTCAGAC-1
CCTATAACTGCATG-1
CCTCGAACACTTTC-1
CCTCGAACCCGTAA-1
CCTCGAACGTATCG-1
CCTCGAACTTACTC-1
CCTCTACTCTTCGC-1
CCTCTACTGGCATT-1
CCTGACTGAAGTAG-1
CCTGACTGGGGAGT-1
CCTGACTGTGTCTT-1
CCTGCAACACGTTG-1
CCTGGACTCGTGAT-1
CCTTAATGCCCAAA-1
CCTTAATGTTCTAC-1
CCTTCACTACGACT-1
CCTTCACTCAGTCA-1
CCTTCACTGGAGTG-1
CCTTTAGATTCATC-1
CGAACATGCCCTAC-1
CGAACATGTCAGAC-1
CGAAGACTGGAACG-1
CGAAGACTGTTACG-1
CGAAGGGAAACCTG-1
CGAAGGGATCCGAA-1
CGAAGTACCAACTG-1
CGAATCGAGGAGCA-1
CGAATCGAGGAGGT-1
CGACAAACCCATAG-1
CGACAAACCGACAT-1
CGACCACTAAAGTG-1
CGACCACTGCCAAT-1
CGACCGGAAGGTCT-1
CGACCGGATGGAAA-1
CGACCTTGCTAGTG-1
CGACCTTGGCAAGG-1
CGACGTCTATCGTG-1
CGACGTCTCGTGTA-1
CGACGTCTGAGGCA-1
CGACTCACGTCGTA-1
CGACTCACGTTGCA-1
CGACTCTGTGTGAC-1
CGACTGCTTCCTCG-1
CGAGAACTAAGGCG-1
CGAGAACTACGTTG-1
CGAGAACTTGTTCT-1
CGAGATTGGACACT-1
CGAGATTGGCCATA-1
CGAGCCGAACACCA-1
CGAGCCGACGACAT-1
CGAGCCGAGGCGAA-1
CGAGCGTGCTCCAC-1
CGAGCGTGGATACC-1
CGAGCGTGTATGCG-1
CGAGGAGACCTCCA-1
CGAGGAGATGTCGA-1
CGAGGCACCTATGG-1
CGAGGCACTATGCG-1
CGAGGCACTCTTCA-1
CGAGGCTGACGCTA-1
CGAGGCTGGCAGTT-1
CGAGGGCTACGACT-1
CGAGGGCTCGAATC-1
CGAGTATGTCACCC-1
CGATACGAACAGTC-1
CGATACGACAGGAG-1
CGATACGATTCACT-1
CGATAGACCCGTAA-1
CGATAGACCGTACA-1
CGATAGACGTAGGG-1
CGATAGACTGTTCT-1
CGATCAGAAGAACA-1
CGATCAGAGAGGGT-1
CGATCAGAGGTACT-1
CGATCAGATGTGAC-1
CGATCCACCGGGAA-1
CGATCCACTTCCAT-1
CGCAAATGCTCGAA-1
CGCAACCTCCTTGC-1
CGCAACCTGGACGA-1
CGCACGGAGGACGA-1
CGCACGGATCTTTG-1
CGCACTACAGAATG-1
CGCACTACAGCCAT-1
CGCACTACATTGGC-1
CGCACTACTCGCCT-1
CGCACTACTCGTGA-1
CGCACTTGTCACGA-1
CGCAGGACAGATCC-1
CGCAGGACCTACTT-1
CGCAGGACTTGTCT-1
CGCAGGTGCACTGA-1
CGCAGGTGCCATAG-1
CGCAGGTGGGAACG-1
CGCATAGATCACGA-1
CGCCATACTGCAAC-1
CGCCATTGAGAGGC-1
CGCCATTGCTATGG-1
CGCCATTGGAGACG-1
CGCCATTGGAGCAG-1
CGCCATTGTACTGG-1
CGCCGAGAGCTTAG-1
CGCCTAACGAATGA-1
CGCCTAACTGCTCC-1
CGCGAGACACAGCT-1
CGCGAGACAGGTCT-1
CGCGAGACGCTACA-1
CGCGATCTCAGTCA-1
CGCGATCTGTTGAC-1
CGCGATCTTTCTTG-1
CGCGGATGGCCAAT-1
CGCTAAGAATGTCG-1
CGCTAAGACAACTG-1
CGCTAAGACCCTTG-1
CGCTACTGAACAGA-1
CGCTACTGAGAACA-1
CGCTACTGTGAGCT-1
CGCTACTGTTCCCG-1
CGCTCATGCATTTC-1
CGGAATTGCACTAG-1
CGGAATTGGTTTGG-1
CGGAATTGTGGAGG-1
CGGACCGATGCGTA-1
CGGACCGATGGGAG-1
CGGACTCTAAACAG-1
CGGACTCTCCAATG-1
CGGACTCTCCTCGT-1
CGGAGGCTATTCCT-1
CGGAGGCTTGGATC-1
CGGATAACAACGAA-1
CGGATAACAGCTCA-1
CGGATAACTCAGTG-1
CGGCACGAACTCAG-1
CGGCACGAAGGGTG-1
CGGCACGACTACGA-1
CGGCATCTTAGAAG-1
CGGCATCTTCGTAG-1
CGGCCAGAAAGGTA-1
CGGCCAGAGAGGCA-1
CGGCGAACCAGTCA-1
CGGCGAACGACAAA-1
CGGCGAACGGTCTA-1
CGGCGAACTACTTC-1
CGGGACTGCGTGTA-1
CGGGACTGGAATAG-1
CGGGCATGACCCAA-1
CGGGCATGTCTCTA-1
CGGGCATGTTGTGG-1
CGGTAAACTCGCAA-1
CGGTCACTGTTTGG-1
CGGTCACTTACTTC-1
CGTAACGAATCAGC-1
CGTAACGATCGCCT-1
CGTACCACACACAC-1
CGTACCACACGTTG-1
CGTACCACCTCATT-1
CGTACCACGCTACA-1
CGTACCACGGAGCA-1
CGTACCTGGACGAG-1
CGTACCTGGCATCA-1
CGTAGCCTCTCTCG-1
CGTAGCCTGCGAAG-1
CGTAGCCTGTATGC-1
CGTCAAGAAAGGTA-1
CGTCAAGAACGTGT-1
CGTCAAGACAGAGG-1
CGTCAAGACAGGAG-1
CGTCCATGCTCTTA-1
CGTCGACTTTCCGC-1
CGTGATGACGCTAA-1
CGTGATGAGGTTCA-1
CGTGCACTTATGGC-1
CGTGTAGAAAAACG-1
CGTGTAGACGATAC-1
CGTGTAGAGTTACG-1
CGTGTAGAGTTCAG-1
CGTGTAGATTCGGA-1
CGTTAGGAAACCAC-1
CGTTAGGATCATTC-1
CGTTATACCCTGAA-1
CGTTTAACTGGTCA-1
CTAAACCTCTGACA-1
CTAAACCTGTGCAT-1
CTAACACTAACGTC-1
CTAACACTAGTGCT-1
CTAACGGAACCGAT-1
CTAACGGATTTCTG-1
CTAACTACGGCAAG-1
CTAAGGACACCATG-1
CTAAGGACCGTTAG-1
CTAAGGACGCCATA-1
CTAAGGTGCCTAAG-1
CTAAGGTGTTGCAG-1
CTAAGGTGTTTCTG-1
CTAATAGAGCTATG-1
CTAATGCTTGTGGT-1
CTACAACTCCCGTT-1
CTACCTCTCAACCA-1
CTACGCACACCTAG-1
CTACGCACTCTCCG-1
CTACGCACTGGTCA-1
CTACGGCTTTCTTG-1
CTACTATGAACCAC-1
CTACTATGATGTGC-1
CTACTATGCTAAGC-1
CTACTATGTAAAGG-1
CTACTCCTATGTCG-1
CTACTCCTGCCATA-1
CTAGAGACACTTTC-1
CTAGAGACAGCATC-1
CTAGAGACTTTGGG-1
CTAGATCTCTCTAT-1
CTAGATCTTCGACA-1
CTAGGATGAGCCTA-1
CTAGGATGATCGTG-1
CTAGGCCTCTCAGA-1
CTAGGTGATGGTTG-1
CTAGTTACCAGAGG-1
CTAGTTACCGCATA-1
CTAGTTACGAAACA-1
CTAGTTTGAGTACC-1
CTATAAGATCGTTT-1
CTATACTGAGGTTC-1
CTATACTGCCAGTA-1
CTATACTGCGCTAA-1
CTATACTGCTACGA-1
CTATACTGTCTCAT-1
CTATACTGTTCGTT-1
CTATAGCTGTCACA-1
CTATAGCTTCGCTC-1
CTATAGCTTGCCTC-1
CTATCAACGAACTC-1
CTATCAACGCAGAG-1
CTATCAACTTTGGG-1
CTATCCCTCCACCT-1
CTATGTACGAGAGC-1
CTATGTACGCTTAG-1
CTATGTACTGTTTC-1
CTATGTTGAAAGCA-1
CTATGTTGTCCTCG-1
CTATGTTGTCTCGC-1
CTATTGACAAACGA-1
CTATTGACACTGGT-1
CTATTGACGGTGAG-1
CTATTGTGGCAAGG-1
CTCAATTGGTTCAG-1
CTCAATTGGTTGCA-1
CTCAGAGATAGAAG-1
CTCAGCACTCTAGG-1
CTCAGCACTGAACC-1
CTCAGCACTTGCAG-1
CTCAGCTGAACCTG-1
CTCAGCTGCAGTTG-1
CTCAGCTGTTTCTG-1
CTCAGGCTCGTTGA-1
CTCAGGCTGCTAAC-1
CTCATTGACCTTAT-1
CTCATTGATGCTTT-1
CTCATTGATTGCTT-1
CTCCACGAGAGATA-1
CTCCATCTCTTAGG-1
CTCCATCTGACGAG-1
CTCCGAACAAGTGA-1
CTCCTACTGCCTTC-1
CTCGAAGATGTGGT-1
CTCGAAGATTAGGC-1
CTCGACTGCTCTAT-1
CTCGACTGGGTGAG-1
CTCGACTGGTTGAC-1
CTCGAGCTCTGGAT-1
CTCGCATGACTTTC-1
CTCGCATGCTTAGG-1
CTCTAAACCTCGAA-1
CTCTAAACGGCGAA-1
CTCTAATGTCCAAG-1
CTGAACGACAGTCA-1
CTGAACGATGAGGG-1
CTGAAGACCCAACA-1
CTGAAGACGTGCAT-1
CTGAAGTGAAGCCT-1
CTGAAGTGCAGCTA-1
CTGAAGTGGCTATG-1
CTGAAGTGTCCAGA-1
CTGAATCTGAATAG-1
CTGACAGAATCGTG-1
CTGACCACAGCAAA-1
CTGAGAACCGGGAA-1
CTGAGAACGTAAAG-1
CTGATACTAGTAGA-1
CTGATTTGGTGTTG-1
CTGCAGCTAACCGT-1
CTGCAGCTGACACT-1
CTGCAGCTGGATTC-1
CTGCAGCTTGGCAT-1
CTGCCAACAGGAGC-1
CTGCCAACCAGCTA-1
CTGCCAACTAACCG-1
CTGCCAACTGCTCC-1
CTGCCAACTTGCAG-1
CTGCCAACTTGCTT-1
CTGCGACTCCACCT-1
CTGGAAACAAACGA-1
CTGGAAACATCGAC-1
CTGGATGACTGGAT-1
CTGGATGACTTGTT-1
CTGGATGATGTGAC-1
CTGGCACTCAAGCT-1
CTGGCACTGGACAG-1
CTGTAACTAACCAC-1
CTGTAACTAGCGTT-1
CTGTATACGTAAAG-1
CTGTATACGTACGT-1
CTGTATACGTTGGT-1
CTGTGAGACAACCA-1
CTGTGAGACCTTGC-1
CTGTGAGACGAACT-1
CTGTGAGACTGTAG-1
CTTAAAGAACCTGA-1
CTTAACACCTGTAG-1
CTTAACACGAGCTT-1
CTTAACACTATCGG-1
CTTAAGCTACCTAG-1
CTTAAGCTAGTACC-1
CTTAAGCTCATCAG-1
CTTAAGCTCCGCTT-1
CTTAAGCTTCCTCG-1
CTTACAACTAACGC-1
CTTACAACTCCCGT-1
CTTACTGACGTACA-1
CTTAGACTAAACGA-1
CTTAGGGACTTGCC-1
CTTAGGGAGAATCC-1
CTTATCGACTCATT-1
CTTCACCTACCTGA-1
CTTCATGAAGCATC-1
CTTCATGAAGTACC-1
CTTCATGACCGAAT-1
CTTGAACTACGCAT-1
CTTGATTGAGGTTC-1
CTTGATTGATCTTC-1
CTTGATTGCATTCT-1
CTTGATTGTTTCGT-1
CTTGTATGACACCA-1
CTTGTATGCGCAAT-1
CTTTACGAGCGAAG-1
CTTTAGACCGTGAT-1
CTTTAGACGAGACG-1
CTTTAGACGATACC-1
CTTTAGACGTTGGT-1
CTTTAGACTCATTC-1
CTTTAGTGACGGGA-1
CTTTAGTGGGTGGA-1
CTTTCAGAGAAACA-1
CTTTGATGAGCACT-1
CTTTGATGTCTAGG-1
CTTTGATGTGTCCC-1
CTTTGATGTGTGGT-1
GAAACAGAACTACG-1
GAAACAGAATCACG-1
GAAACAGACATTCT-1
GAAACCTGATCGTG-1
GAAACCTGATGCCA-1
GAAACCTGCTTATC-1
GAAACCTGGACTAC-1
GAAACCTGTGCTAG-1
GAAAGATGATTTCC-1
GAAAGATGCTGATG-1
GAAAGATGCTTCGC-1
GAAAGATGTAAGGA-1
GAAAGATGTTTGCT-1
GAAAGCCTACGTTG-1
GAAAGTGAAAGTGA-1
GAAAGTGACCACAA-1
GAAAGTGACTCAAG-1
GAAATACTACCAAC-1
GAAATACTCTTAGG-1
GAAATACTTCCTCG-1
GAACACACGTGCAT-1
GAACACACTGCCTC-1
GAACAGCTAACTGC-1
GAACAGCTCTCAGA-1
GAACCAACCACAAC-1
GAACCAACTTCCGC-1
GAACCTGAACGTGT-1
GAACCTGAGAGACG-1
GAACCTGATGAACC-1
GAACGGGATACTTC-1
GAACGTTGACGGAG-1
GAACTGTGACCTGA-1
GAACTGTGCCAGTA-1
GAAGAATGCAATCG-1
GAAGCGGACCTATT-1
GAAGCTACGAATGA-1
GAAGCTACGGTTTG-1
GAAGGGTGAAAGTG-1
GAAGGGTGCTTAGG-1
GAAGGTCTGAAAGT-1
GAAGGTCTGTTGCA-1
GAAGGTCTTAAAGG-1
GAAGTAGACTCCCA-1
GAAGTAGATCCAAG-1
GAAGTCACCCTCGT-1
GAAGTCACCCTGTC-1
GAAGTCTGTCGCAA-1
GAAGTCTGTTCTGT-1
GAAGTGCTAAACGA-1
GAAGTGCTCCGCTT-1
GAAGTGCTTAACCG-1
GAATGCACCCTAAG-1
GAATGCACCTTCGC-1
GAATGCTGCGGTAT-1
GAATGGCTAAGATG-1
GAATTAACGATAAG-1
GAATTAACGGTCAT-1
GAATTAACGTCGTA-1
GAATTAACTGAAGA-1
GACAACACAGGCGA-1
GACAACACATCGTG-1
GACAACACTCGCCT-1
GACAACTGAGGTTC-1
GACAGGGAAGAGTA-1
GACAGGGAATGCCA-1
GACAGTACGAGCTT-1
GACAGTACTTCGGA-1
GACAGTTGAGTAGA-1
GACATTCTCCACCT-1
GACCAAACGACTAC-1
GACCAAACGTATCG-1
GACCATGACTCTCG-1
GACCCTACTAAAGG-1
GACCTAGACCTCAC-1
GACCTAGACGAGAG-1
GACCTCACAAGGTA-1
GACCTCACGTACGT-1
GACCTCTGCATCAG-1
GACGAACTCCCACT-1
GACGATTGCCAATG-1
GACGCCGACCTTCG-1
GACGCTCTCTCTCG-1
GACGGCACACGGGA-1
GACGGCACGAGATA-1
GACGTAACCTATGG-1
GACGTAACCTGTGA-1
GACGTAACTATGGC-1
GACGTATGTTGACG-1
GACGTATGTTTGCT-1
GACGTCCTACGGAG-1
GACGTCCTCTCAAG-1
GACGTCCTGATAAG-1
GACTACGATGGTCA-1
GACTCCTGCTCGCT-1
GACTCCTGGGTTAC-1
GACTCCTGTTATCC-1
GACTCCTGTTGGTG-1
GACTGAACAACCGT-1
GACTGAACCAATCG-1
GACTGATGTGATGC-1
GACTTTACATGCCA-1
GACTTTACGACAGG-1
GAGAAATGTTCTCA-1
GAGATAGAAAAAGC-1
GAGATCACGACAAA-1
GAGATGCTCTGGAT-1
GAGATGCTGAATGA-1
GAGCAGGATTCCCG-1
GAGCATACTTTGCT-1
GAGCGCACGCGTAT-1
GAGCGCACGGTGAG-1
GAGCGCTGAAGATG-1
GAGCGCTGTCTTAC-1
GAGCGGCTGGGAGT-1
GAGGACGACTCAGA-1
GAGGATCTGAAAGT-1
GAGGCAGACTTGCC-1
GAGGGAACACCAGT-1
GAGGGAACGAGGGT-1
GAGGGATGGGAAAT-1
GAGGGCCTTCACCC-1
GAGGGTGAAGAGTA-1
GAGGTACTACGGTT-1
GAGGTACTACTCAG-1
GAGGTACTGACACT-1
GAGGTACTGGGAGT-1
GAGGTACTTAGCGT-1
GAGGTGGAGTACGT-1
GAGGTGGATCCTCG-1
GAGGTTACTCGTTT-1
GAGGTTTGTAAGCC-1
GAGTCAACCATTCT-1
GAGTCAACGGGAGT-1
GAGTCTGATCGTGA-1
GAGTCTGATTTGGG-1
GAGTGACTCAGCTA-1
GAGTGACTCGGTAT-1
GAGTGACTCTTGCC-1
GAGTGACTGACTAC-1
GAGTGACTGTCTAG-1
GAGTGGGAGTCTTT-1
GAGTGGGATGCCCT-1
GAGTGGGATGCTGA-1
GAGTGTTGCTGTAG-1
GAGTGTTGTGGTCA-1
GAGTTGTGCATGGT-1
GAGTTGTGCTGAGT-1
GAGTTGTGGCGAGA-1
GAGTTGTGGTAGCT-1
GAGTTGTGTATGCG-1
GATAAGGAGAAACA-1
GATAAGGATTCACT-1
GATACTCTATCGGT-1
GATACTCTTACTTC-1
GATACTCTTGACTG-1
GATAGAGAAGGGTG-1
GATAGAGACTGTGA-1
GATAGAGATCACGA-1
GATAGCACCCATAG-1
GATAGCACGAAGGC-1
GATAGCACTTGTCT-1
GATATAACAAGGTA-1
GATATAACACGCAT-1
GATATATGCTGGAT-1
GATATATGTCCGTC-1
GATATATGTGGAGG-1
GATATCCTAGAAGT-1
GATATCCTCCCGTT-1
GATATTGACAGGAG-1
GATATTGACGAGTT-1
GATATTGAGCCAAT-1
GATCCCTGACCTTT-1
GATCCCTGTGTAGC-1
GATCCGCTGGTCAT-1
GATCGAACCGAGAG-1
GATCGATGACTAGC-1
GATCGATGGTAAAG-1
GATCGATGTAAGGA-1
GATCGTGACACTAG-1
GATCGTGATTCACT-1
GATCTACTGGTGAG-1
GATCTACTTTGCAG-1
GATCTTACACCCAA-1
GATCTTACCCTACC-1
GATCTTACGAATAG-1
GATCTTACGAGATA-1
GATGCAACTCCAGA-1
GATGCCCTACGTAC-1
GATGCCCTCTCATT-1
GATGCCCTGGCAAG-1
GATGCCCTTTTGCT-1
GATTACCTTGTTCT-1
GATTCGGAACGACT-1
GATTCGGACAGGAG-1
GATTCGGAGAAGGC-1
GATTCTTGATTCGG-1
GATTCTTGCCGATA-1
GATTCTTGCGAGTT-1
GATTGGACCCGTTC-1
GATTGGACGGTGTT-1
GATTGGACTTTCGT-1
GATTGGTGTGTCAG-1
GATTTAGACACTCC-1
GATTTAGACTAAGC-1
GATTTAGATTCGTT-1
GATTTGCTAACGAA-1
GATTTGCTAACGGG-1
GCAACCCTCCTCGT-1
GCAACTGATTGCGA-1
GCAAGACTACTGGT-1
GCAAGACTAGGTCT-1
GCAAGACTCCCTTG-1
GCAATCGACTGCAA-1
GCAATCGAGACGTT-1
GCAATCGATCCTTA-1
GCAATTCTCGTGTA-1
GCAATTCTTCTCCG-1
GCACAAACAATGCC-1
GCACAAACGGTACT-1
GCACAATGGTGCAT-1
GCACACCTGTGCTA-1
GCACCACTCATGAC-1
GCACCACTGTTTGG-1
GCACCACTTCCTTA-1
GCACCACTTTCGGA-1
GCACCTACGCGATT-1
GCACCTTGGCTGTA-1
GCACCTTGGGGAGT-1
GCACGGACCAGCTA-1
GCACGGTGACCTCC-1
GCACGGTGCTATGG-1
GCACTAGAACGGGA-1
GCACTAGAAGATGA-1
GCACTAGACCTTTA-1
GCACTAGACGTAAC-1
GCACTAGAGTCGTA-1
GCACTAGATGCAAC-1
GCACTGCTGAGGCA-1
GCAGATACAGCGTT-1
GCAGATACGACGGA-1
GCAGATACGCAGAG-1
GCAGCCGACAGTCA-1
GCAGCGTGCACTCC-1
GCAGCTCTCAATCG-1
GCAGCTCTGTTTCT-1
GCAGGGCTAAGAAC-1
GCAGGGCTAAGGGC-1
GCAGGGCTATCGAC-1
GCAGGGCTTGGGAG-1
GCAGTCCTAACTGC-1
GCAGTCCTCTCTTA-1
GCATCAGATGCGTA-1
GCATGTGACAAGCT-1
GCATTGGAGAAGGC-1
GCCAAAACGAGGCA-1
GCCAAATGATCGAC-1
GCCAACCTACGGTT-1
GCCAACCTCGCCTT-1
GCCACGGAGGCGAA-1
GCCACGGATACTGG-1
GCCACTACCTACTT-1
GCCACTACGTCTTT-1
GCCCAACTACCGAT-1
GCCCAACTATGGTC-1
GCCCATACAGCGTT-1
GCCGACGAACTCTT-1
GCCGAGTGCGTTGA-1
GCCGGAACGAACTC-1
GCCGGAACGTTCTT-1
GCCGGAACTGCACA-1
GCCGGAACTTACTC-1
GCCGTACTACCTGA-1
GCCGTACTGGCAAG-1
GCCTACACAGTTCG-1
GCCTACACCACTGA-1
GCCTACACCTTGAG-1
GCCTAGCTACGGAG-1
GCCTAGCTCTATTC-1
GCCTAGCTTCTCAT-1
GCCTAGCTTCTCTA-1
GCCTCAACCATGGT-1
GCCTCAACTCTTTG-1
GCCTCATGTCTTAC-1
GCCTGACTCTCAAG-1
GCGAAGGAACTCTT-1
GCGAAGGAGAGCTT-1
GCGAAGGATGCCAA-1
GCGAGAGAGGGACA-1
GCGAGCACTGTCGA-1
GCGAGCACTTGACG-1
GCGAGCACTTGCTT-1
GCGATATGGTACGT-1
GCGATATGGTGTTG-1
GCGCACGAAGTCGT-1
GCGCACGACTTTAC-1
GCGCATCTAGGTCT-1
GCGCATCTGGTTAC-1
GCGCATCTTCGATG-1
GCGCATCTTGCTCC-1
GCGCATCTTTCTAC-1
GCGCGAACGTTCTT-1
GCGCGATGAACGGG-1
GCGCGATGGTGCAT-1
GCGGAGCTCCTGAA-1
GCGGCAACCCGATA-1
GCGGCAACGGAGGT-1
GCGGCAACTGTCGA-1
GCGTAAACACGGTT-1
GCGTAATGCACCAA-1
GCGTATGAACACCA-1
GCGTATGATGAGAA-1
GCTACAGAAAGGTA-1
GCTACAGAATCTTC-1
GCTACAGATCTTAC-1
GCTACCTGAGAAGT-1
GCTACCTGATCACG-1
GCTACGCTAGAATG-1
GCTACGCTAGCTAC-1
GCTACGCTCCCTAC-1
GCTAGAACAGAGGC-1
GCTAGAACGGATCT-1
GCTAGAACTCCCGT-1
GCTAGATGAGCTCA-1
GCTAGATGGCGATT-1
GCTATACTAAGGCG-1
GCTATACTAGCGTT-1
GCTATACTCTCTTA-1
GCTATACTGGACGA-1
GCTCAAGAACCATG-1
GCTCAAGAAGTCAC-1
GCTCAGCTGTCTAG-1
GCTCCATGAGAAGT-1
GCTCCATGCCGAAT-1
GCTCGACTCTAGTG-1
GCTGATGAGGTATC-1
GCTTAACTACAGTC-1
GCTTAACTACTGGT-1
GCTTAACTGCTGAT-1
GCTTAACTTAGACC-1
GCTTAACTTCAGTG-1
GGAACACTCACTTT-1
GGAACACTTCAGAC-1
GGAACTACTACTTC-1
GGAACTTGAAGGTA-1
GGAACTTGAGAATG-1
GGAACTTGCTCCAC-1
GGAACTTGGGTAGG-1
GGAAGGACATCGGT-1
GGAAGGACCACTAG-1
GGAAGGACGAGGGT-1
GGAAGGACGCGAAG-1
GGAAGGTGGCGAGA-1
GGAATCTGAAGGGC-1
GGAATCTGAGGAGC-1
GGAATCTGCTTAGG-1
GGAATCTGCTTGTT-1
GGAATCTGGGAGGT-1
GGAATGCTTTCTAC-1
GGACAGGAAAGGGC-1
GGACAGGAGTGCTA-1
GGACAGGATCTCGC-1
GGACCCGAAGCTAC-1
GGACCGTGCTTACT-1
GGACCGTGGGAACG-1
GGACCGTGTAACGC-1
GGACCTCTGTAAGA-1
GGACCTCTTTTCTG-1
GGACGAGAGTGTCA-1
GGACGCTGACGCAT-1
GGACGCTGCTAGCA-1
GGACGCTGTCCTCG-1
GGAGAGACGTGAGG-1
GGAGCAGATTCAGG-1
GGAGCCACCTTCTA-1
GGAGCGCTACGCAT-1
GGAGCGCTCCGAAT-1
GGAGGATGCCACCT-1
GGAGGATGGTTGAC-1
GGAGGATGTCAGTG-1
GGAGGCCTCGTTGA-1
GGAGGCCTTTCTTG-1
GGAGGTGATACGCA-1
GGAGGTGATCGCTC-1
GGATACTGCAGCTA-1
GGATACTGTCTAGG-1
GGATAGCTCGTCTC-1
GGATAGCTCTGAAC-1
GGATGTACCAAAGA-1
GGATGTACGCGAAG-1
GGATGTACGTCTTT-1
GGATGTACGTGTCA-1
GGATTTCTAGGTTC-1
GGATTTCTTTGTCT-1
GGCAAGGAAAAAGC-1
GGCAAGGAAGAAGT-1
GGCAAGGACTTGGA-1
GGCAAGGAGGACTT-1
GGCAATACGCTAAC-1
GGCAATACGGCATT-1
GGCAATACGTTTCT-1
GGCACGTGGCTTAG-1
GGCACGTGTGAGAA-1
GGCACTCTTTTGTC-1
GGCATATGCTTATC-1
GGCATATGGGGAGT-1
GGCATATGTGTGAC-1
GGCCACGACAGAGG-1
GGCCAGACTGGTTG-1
GGCCCAGAAAGTAG-1
GGCCGAACAACGAA-1
GGCCGAACGCAGAG-1
GGCCGAACGTAGGG-1
GGCCGAACTCTAGG-1
GGCCGATGCAGGAG-1
GGCCGATGCCGAAT-1
GGCCGATGTACTCT-1
GGCGACACTGCCCT-1
GGCGACTGCGTAAC-1
GGCGCATGCCTAAG-1
GGCGCATGCTCCAC-1
GGCGCATGTGGAAA-1
GGCGGACTAGAGGC-1
GGCGGACTAGGAGC-1
GGCGGACTCTGACA-1
GGCGGACTCTTGGA-1
GGCGGACTTACTGG-1
GGCGGACTTGAACC-1
GGCTAAACACCTGA-1
GGCTAAACTCTTAC-1
GGCTAATGAGCACT-1
GGCTAATGGTCTAG-1
GGCTCACTACTCAG-1
GGGAACGAAGCTCA-1
GGGAACGACACAAC-1
GGGAACGAGTGTCA-1
GGGAAGTGTTGAGC-1
GGGACCACACGTTG-1
GGGACCACAGAACA-1
GGGACCACGAATAG-1
GGGACCACGTCATG-1
GGGACCACTCAAGC-1
GGGACCACTCGTGA-1
GGGACCACTGCATG-1
GGGACCTGACCCTC-1
GGGACCTGCTTGCC-1
GGGACCTGTGGAGG-1
GGGATGGACGACAT-1
GGGATGGATACTTC-1
GGGATGGATGGTTG-1
GGGATTACGTCTAG-1
GGGCAAGATGCATG-1
GGGCACACGGTGAG-1
GGGCACACGTTGCA-1
GGGCAGCTTGGGAG-1
GGGCAGCTTTTCTG-1
GGGCCAACCTTGGA-1
GGGCCAACGCGTTA-1
GGGCCAACTACGCA-1
GGGCCAACTCCAAG-1
GGGCCATGATGGTC-1
GGGCCATGTTGACG-1
GGGTAACTCAGCTA-1
GGGTAACTCTAGTG-1
GGGTAACTCTGGAT-1
GGGTTAACGTGCAT-1
GGTAAAGAGCTAAC-1
GGTACAACTGCAAC-1
GGTACATGAAAGCA-1
GGTACATGAGCTCA-1
GGTACATGCGGTAT-1
GGTACATGGTTACG-1
GGTACATGTGGGAG-1
GGTACTGAACTCTT-1
GGTAGTACACCACA-1
GGTAGTACACTAGC-1
GGTAGTACCCTGTC-1
GGTAGTACGCCATA-1
GGTAGTACTGTCTT-1
GGTATCGAGACAAA-1
GGTATCGATGAACC-1
GGTCAAACCAAAGA-1
GGTCTAGAGAAACA-1
GGTCTAGATAGCGT-1
GGTGATACCGACTA-1
GGTGATACGACTAC-1
GGTGATACTGTTTC-1
GGTGGAGAAACGGG-1
GGTGGAGAAGTAGA-1
GGTGGAGACAGATC-1
GGTGGAGATCGATG-1
GGTGGAGATCTCTA-1
GGTGGAGATTACTC-1
GGTTTACTACGCAT-1
GTAACGTGACCTCC-1
GTAACGTGATCGGT-1
GTAACGTGCAGCTA-1
GTAACGTGGTTGAC-1
GTAAGCACAACGGG-1
GTAAGCACTCATTC-1
GTAAGCTGGTACCA-1
GTAATAACCTTCTA-1
GTAATAACGTTGTG-1
GTACCCTGACAGTC-1
GTACCCTGGAGCTT-1
GTACCCTGTCCTTA-1
GTACCCTGTGAACC-1
GTACGTGAACGTTG-1
GTACTTTGTCGACA-1
GTAGACTGAGATGA-1
GTAGACTGTATTCC-1
GTAGCAACAGTCGT-1
GTAGCAACCATTTC-1
GTAGCAACGGTAGG-1
GTAGCATGCACTCC-1
GTAGCATGTAAGCC-1
GTAGCCCTGACGTT-1
GTAGCTGAAGCTAC-1
GTAGCTGAATTCGG-1
GTAGGTACACGGGA-1
GTAGTGACCTCATT-1
GTAGTGTGAGCGGA-1
GTAGTGTGAGGCGA-1
GTAGTGTGTGGTTG-1
GTATCACTGGTAGG-1
[truncated: 700 more rows]
