# Supplementary material for: Identification of molecularly unique tumor-associated mesenchymal stromal cells in breast cancer patients
Source: PLoS One. 2023 Mar 20;18(3):e0282473. doi: 10.1371/journal.pone.0282473 (PMC10027225; doi:10.1371/journal.pone.0282473)
Supplement: S2 Data — (TSV) [file pone.0282473.s006.tsv]

ENSG00000243485	MIR1302-10
ENSG00000237613	FAM138A
ENSG00000186092	OR4F5
ENSG00000238009	RP11-34P13.7
ENSG00000239945	RP11-34P13.8
ENSG00000237683	AL627309.1
ENSG00000239906	RP11-34P13.14
ENSG00000241599	RP11-34P13.9
ENSG00000228463	AP006222.2
ENSG00000237094	RP4-669L17.10
ENSG00000235249	OR4F29
ENSG00000236601	RP4-669L17.2
ENSG00000236743	RP5-857K21.15
ENSG00000231709	RP5-857K21.1
ENSG00000235146	RP5-857K21.2
ENSG00000239664	RP5-857K21.3
ENSG00000230021	RP5-857K21.4
ENSG00000223659	RP5-857K21.5
ENSG00000185097	OR4F16
ENSG00000235373	RP11-206L10.3
ENSG00000240618	RP11-206L10.5
ENSG00000229905	RP11-206L10.4
ENSG00000228327	RP11-206L10.2
ENSG00000237491	RP11-206L10.9
ENSG00000269831	AL669831.1
ENSG00000177757	FAM87B
ENSG00000225880	LINC00115
ENSG00000230368	FAM41C
ENSG00000269308	AL645608.2
ENSG00000272438	RP11-54O7.16
ENSG00000230699	RP11-54O7.1
ENSG00000241180	RP11-54O7.2
ENSG00000223764	RP11-54O7.3
ENSG00000187634	SAMD11
ENSG00000268179	AL645608.1
ENSG00000188976	NOC2L
ENSG00000187961	KLHL17
ENSG00000187583	PLEKHN1
ENSG00000187642	C1orf170
ENSG00000272512	RP11-54O7.17
ENSG00000188290	HES4
ENSG00000224969	RP11-54O7.11
ENSG00000187608	ISG15
ENSG00000188157	AGRN
ENSG00000273443	RP11-54O7.18
ENSG00000237330	RNF223
ENSG00000131591	C1orf159
ENSG00000223823	RP11-465B22.5
ENSG00000272141	RP11-465B22.8
ENSG00000205231	TTLL10-AS1
ENSG00000162571	TTLL10
ENSG00000186891	TNFRSF18
ENSG00000186827	TNFRSF4
ENSG00000078808	SDF4
ENSG00000176022	B3GALT6
ENSG00000184163	FAM132A
ENSG00000260179	RP5-902P8.12
ENSG00000160087	UBE2J2
ENSG00000230415	RP5-902P8.10
ENSG00000162572	SCNN1D
ENSG00000131584	ACAP3
ENSG00000169972	PUSL1
ENSG00000127054	CPSF3L
ENSG00000224051	GLTPD1
ENSG00000169962	TAS1R3
ENSG00000107404	DVL1
ENSG00000162576	MXRA8
ENSG00000175756	AURKAIP1
ENSG00000221978	CCNL2
ENSG00000224870	RP4-758J18.2
ENSG00000242485	MRPL20
ENSG00000272455	RP4-758J18.13
ENSG00000235098	ANKRD65
ENSG00000225905	RP4-758J18.7
ENSG00000205116	TMEM88B
ENSG00000225285	RP4-758J18.10
ENSG00000179403	VWA1
ENSG00000215915	ATAD3C
ENSG00000160072	ATAD3B
ENSG00000197785	ATAD3A
ENSG00000205090	TMEM240
ENSG00000160075	SSU72
ENSG00000215014	AL645728.1
ENSG00000228594	C1orf233
ENSG00000272106	RP11-345P4.9
ENSG00000197530	MIB2
ENSG00000189409	MMP23B
ENSG00000248333	CDK11B
ENSG00000272004	RP11-345P4.10
ENSG00000189339	SLC35E2B
ENSG00000269737	RP11-345P4.7
ENSG00000008128	CDK11A
ENSG00000215790	SLC35E2
ENSG00000008130	NADK
ENSG00000078369	GNB1
ENSG00000231050	RP1-140A9.1
ENSG00000169885	CALML6
ENSG00000178821	TMEM52
ENSG00000142609	C1orf222
ENSG00000233542	RP11-547D24.1
ENSG00000187730	GABRD
ENSG00000226969	RP11-547D24.3
ENSG00000067606	PRKCZ
ENSG00000271806	RP5-892K4.1
ENSG00000182873	RP11-181G12.2
ENSG00000162585	C1orf86
ENSG00000269554	AL590822.2
ENSG00000203301	AL590822.1
ENSG00000243558	RP11-181G12.5
ENSG00000234396	RP11-181G12.4
ENSG00000157933	SKI
ENSG00000116151	MORN1
ENSG00000269753	AL589739.1
ENSG00000157916	RER1
ENSG00000157911	PEX10
ENSG00000149527	PLCH2
ENSG00000224387	RP3-395M20.2
ENSG00000229393	RP3-395M20.3
ENSG00000157881	PANK4
ENSG00000197921	HES5
ENSG00000272449	RP3-395M20.12
ENSG00000157873	TNFRSF14
ENSG00000225931	RP3-395M20.7
ENSG00000228037	RP3-395M20.9
ENSG00000157870	FAM213B
ENSG00000142606	MMEL1
ENSG00000237058	RP13-436F16.1
ENSG00000215912	TTC34
ENSG00000233234	RP11-740P5.2
ENSG00000231630	RP11-740P5.3
ENSG00000169717	ACTRT2
ENSG00000177133	LINC00982
ENSG00000142611	PRDM16
ENSG00000226286	RP1-163G9.2
ENSG00000272235	RP11-22L13.1
ENSG00000130762	ARHGEF16
ENSG00000272088	RP11-168F9.2
ENSG00000162591	MEGF6
ENSG00000238260	RP11-46F15.2
ENSG00000158109	TPRG1L
ENSG00000116213	WRAP73
ENSG00000078900	TP73
ENSG00000227589	RP5-1092A11.5
ENSG00000235131	RP5-1092A11.2
ENSG00000227372	TP73-AS1
ENSG00000162592	CCDC27
ENSG00000235169	SMIM1
ENSG00000130764	LRRC47
ENSG00000272153	RP1-286D6.5
ENSG00000116198	CEP104
ENSG00000169598	DFFB
ENSG00000198912	C1orf174
ENSG00000236423	LINC01134
ENSG00000233304	RP13-614K11.1
ENSG00000226374	RP13-614K11.2
ENSG00000235054	RP5-1166F10.1
ENSG00000227169	RP1-37J18.1
ENSG00000232596	RP1-37J18.2
ENSG00000196581	AJAP1
ENSG00000231510	RP11-542C10.1
ENSG00000260972	RP1-58B11.1
ENSG00000236948	RP11-154H17.1
ENSG00000131697	NPHP4
ENSG00000069424	KCNAB2
ENSG00000268332	AL035406.1
ENSG00000116254	CHD5
ENSG00000116251	RPL22
ENSG00000226944	RP1-120G22.11
ENSG00000158286	RNF207
ENSG00000116237	ICMT
ENSG00000225077	LINC00337
ENSG00000173673	HES3
ENSG00000158292	GPR153
ENSG00000097021	ACOT7
ENSG00000271746	RP1-202O8.3
ENSG00000069812	HES2
ENSG00000187017	ESPN
ENSG00000231868	RP1-202O8.2
ENSG00000215788	TNFRSF25
ENSG00000171680	PLEKHG5
ENSG00000162408	NOL9
ENSG00000173662	TAS1R1
ENSG00000204859	ZBTB48
ENSG00000162413	KLHL21
ENSG00000116273	PHF13
ENSG00000041988	THAP3
ENSG00000007923	DNAJC11
ENSG00000228750	RP11-242F24.1
ENSG00000237436	RP11-312B8.1
ENSG00000171735	CAMTA1
ENSG00000237365	RP11-334N17.1
ENSG00000237728	RP3-453P22.2
ENSG00000225126	RP4-549F15.1
ENSG00000270171	RP11-338N10.1
ENSG00000270035	RP11-338N10.2
ENSG00000269978	RP11-338N10.3
ENSG00000049245	VAMP3
ENSG00000049246	PER3
ENSG00000236266	RP3-467L1.4
ENSG00000049247	UTS2
ENSG00000049249	TNFRSF9
ENSG00000116288	PARK7
ENSG00000116285	ERRFI1
ENSG00000238290	RP11-431K24.1
ENSG00000227634	RP11-431K24.3
ENSG00000233645	RP11-431K24.4
ENSG00000162426	SLC45A1
ENSG00000142599	RERE
ENSG00000232912	RP5-1115A15.1
ENSG00000228423	RP4-633I8.4
ENSG00000074800	ENO1
ENSG00000230679	ENO1-AS1
ENSG00000131686	CA6
ENSG00000197241	SLC2A7
ENSG00000142583	SLC2A5
ENSG00000180758	GPR157
ENSG00000228526	RP3-510D11.1
ENSG00000234546	RP3-510D11.2
ENSG00000049239	H6PD
ENSG00000171621	SPSB1
ENSG00000235263	RP13-392I16.1
ENSG00000171612	SLC25A33
ENSG00000188807	TMEM201
ENSG00000171608	PIK3CD
ENSG00000179840	C1orf200
ENSG00000231789	RP11-558F24.4
ENSG00000171603	CLSTN1
ENSG00000178585	CTNNBIP1
ENSG00000223989	RP11-84A14.5
ENSG00000162441	LZIC
ENSG00000173614	NMNAT1
ENSG00000162444	RBP7
ENSG00000130939	UBE4B
ENSG00000054523	KIF1B
ENSG00000142657	PGD
ENSG00000271989	RP4-736L20.3
ENSG00000175279	APITD1
ENSG00000251503	APITD1-CORT
ENSG00000241563	CORT
ENSG00000160049	DFFA
ENSG00000203469	RP5-1113E3.3
ENSG00000142655	PEX14
ENSG00000130940	CASZ1
ENSG00000272078	RP4-734G22.3
ENSG00000175262	C1orf127
ENSG00000120948	TARDBP
ENSG00000009724	MASP2
ENSG00000271895	RP4-635E18.8
ENSG00000116649	SRM
ENSG00000171824	EXOSC10
ENSG00000226849	RP4-635E18.7
ENSG00000230337	RP4-635E18.6
ENSG00000198793	MTOR
ENSG00000225602	MTOR-AS1
ENSG00000171819	ANGPTL7
ENSG00000120942	UBIAD1
ENSG00000204624	PTCHD2
ENSG00000235643	RP1-69M21.2
ENSG00000116661	FBXO2
ENSG00000132879	FBXO44
ENSG00000116663	FBXO6
ENSG00000116670	MAD2L2
ENSG00000162490	DRAXIN
ENSG00000177674	AGTRAP
ENSG00000215910	C1orf167
ENSG00000177553	RP11-56N19.5
ENSG00000177000	MTHFR
ENSG00000011021	CLCN6
ENSG00000242349	NPPA-AS1
ENSG00000175206	NPPA
ENSG00000120937	NPPB
ENSG00000116685	KIAA2013
ENSG00000083444	PLOD1
ENSG00000116688	MFN2
ENSG00000116691	MIIP
ENSG00000120949	TNFRSF8
ENSG00000028137	TNFRSF1B
ENSG00000048707	VPS13D
ENSG00000229484	RP5-888M10.2
ENSG00000162496	DHRS3
ENSG00000272482	RP11-474O21.5
ENSG00000204518	AADACL4
ENSG00000188984	AADACL3
ENSG00000157330	C1orf158
ENSG00000116726	PRAMEF12
ENSG00000116721	PRAMEF1
ENSG00000228338	RP5-845O24.8
ENSG00000204513	PRAMEF11
ENSG00000179172	HNRNPCL1
ENSG00000120952	PRAMEF2
ENSG00000243073	PRAMEF4
ENSG00000187545	PRAMEF10
ENSG00000204510	PRAMEF7
ENSG00000232423	PRAMEF6
ENSG00000204508	PRAMEF22
ENSG00000239810	WI2-3308P17.2
ENSG00000233336	RP13-221M14.2
ENSG00000229571	PRAMEF26
ENSG00000204503	PRAMEF3
ENSG00000204502	PRAMEF5
ENSG00000182330	PRAMEF8
ENSG00000204501	PRAMEF9
ENSG00000228229	RP11-219C24.10
ENSG00000204495	PRAMEF13
ENSG00000204491	PRAMEF18
ENSG00000204488	PRAMEF16
ENSG00000204486	PRAMEF21
ENSG00000157358	PRAMEF15
ENSG00000204481	PRAMEF14
ENSG00000204480	PRAMEF19
ENSG00000204479	PRAMEF17
ENSG00000204478	PRAMEF20
ENSG00000162494	LRRC38
ENSG00000259961	RP4-597A16.2
ENSG00000162493	PDPN
ENSG00000237445	CTA-520D8.2
ENSG00000116731	PRDM2
ENSG00000231606	RP11-344F13.1
ENSG00000234593	RP4-704D23.1
ENSG00000189337	KAZN
ENSG00000171729	TMEM51
ENSG00000204464	C1orf195
ENSG00000142621	FHAD1
ENSG00000233485	RP3-467K16.2
ENSG00000236045	RP3-467K16.7
ENSG00000228140	RP3-467K16.4
ENSG00000142634	EFHD2
ENSG00000162438	CTRC
ENSG00000142615	CELA2A
ENSG00000215704	CELA2B
ENSG00000132906	CASP9
ENSG00000116138	DNAJC16
ENSG00000272510	RP4-680D5.8
ENSG00000116771	AGMAT
ENSG00000237301	RP4-680D5.2
ENSG00000197312	DDI2
ENSG00000215695	RSC1A1
ENSG00000271742	RP4-680D5.9
ENSG00000116786	PLEKHM2
ENSG00000237938	RP11-288I21.1
ENSG00000162461	SLC25A34
ENSG00000224459	RP11-169K16.4
ENSG00000162460	TMEM82
ENSG00000162458	FBLIM1
ENSG00000179743	RP11-169K16.9
ENSG00000065526	SPEN
ENSG00000116809	ZBTB17
ENSG00000183888	C1orf64
ENSG00000233078	RP11-5P18.5
ENSG00000173641	HSPB7
ENSG00000186510	CLCNKA
ENSG00000184908	CLCNKB
ENSG00000185519	FAM131C
ENSG00000142627	EPHA2
ENSG00000227959	RP11-276H7.2
ENSG00000224621	RP11-276H7.3
ENSG00000234166	ARHGEF19-AS1
ENSG00000142632	ARHGEF19
ENSG00000204377	C1orf134
ENSG00000132881	RSG1
ENSG00000037637	FBXO42
ENSG00000055070	SZRD1
ENSG00000187144	SPATA21
ENSG00000157191	NECAP2
ENSG00000226029	RP4-798A10.2
ENSG00000261135	RP4-798A10.7
ENSG00000224174	RP4-798A10.4
ENSG00000233421	U1
ENSG00000268674	FAM231B
ENSG00000219481	NBPF1
ENSG00000271732	RP5-1182A14.5
ENSG00000215908	CROCCP2
ENSG00000237847	FAM231A
ENSG00000268991	FAM231C
ENSG00000058453	CROCC
ENSG00000223643	RP11-108M9.1
ENSG00000230239	RP11-108M9.2
ENSG00000228549	U1
ENSG00000238142	RP11-108M9.4
ENSG00000272426	RP11-108M9.6
ENSG00000117122	MFAP2
ENSG00000226526	RP1-37C10.3
ENSG00000159363	ATP13A2
ENSG00000117118	SDHB
ENSG00000117115	PADI2
ENSG00000204362	RP11-380J14.1
ENSG00000142623	PADI1
ENSG00000142619	PADI3
ENSG00000159339	PADI4
ENSG00000269468	AC004824.2
ENSG00000227751	RP1-20B21.4
ENSG00000179051	RCC2
ENSG00000074964	ARHGEF10L
ENSG00000236648	RP11-473A10.2
ENSG00000117148	ACTL8
ENSG00000261781	RP11-174G17.2
ENSG00000117154	IGSF21
ENSG00000230035	RP11-174G17
ENSG00000225387	RP11-422P22.1
ENSG00000179023	KLHDC7A
ENSG00000009709	PAX7
ENSG00000179002	TAS1R2
ENSG00000255275	RP13-279N23.2
ENSG00000159423	ALDH4A1
ENSG00000169991	IFFO2
ENSG00000127481	UBR4
ENSG00000230424	RP1-43E13.2
ENSG00000127463	EMC1
ENSG00000053372	MRTO4
ENSG00000162482	AKR7A3
ENSG00000053371	AKR7A2
ENSG00000040487	PQLC2
ENSG00000077549	CAPZB
ENSG00000235185	RP5-1056L3.1
ENSG00000270136	MINOS1-NBL1
ENSG00000173436	MINOS1
ENSG00000158747	NBL1
ENSG00000158748	HTR6
ENSG00000162542	TMCO4
ENSG00000178828	RNF186
ENSG00000235434	RP11-91K11.2
ENSG00000169914	OTUD3
ENSG00000188784	PLA2G2E
ENSG00000188257	PLA2G2A
ENSG00000127472	PLA2G5
ENSG00000117215	PLA2G2D
ENSG00000158786	PLA2G2F
ENSG00000227066	RP3-340N1.2
ENSG00000187980	PLA2G2C
ENSG00000225986	UBXN10-AS1
ENSG00000162543	UBXN10
ENSG00000228105	RP3-340N1.6
ENSG00000158816	VWA5B1
ENSG00000226664	RP4-745E8.2
ENSG00000236963	LINC01141
ENSG00000226487	RP4-749H3.2
ENSG00000162545	CAMK2N1
ENSG00000090432	MUL1
ENSG00000183114	FAM43B
ENSG00000158825	CDA
ENSG00000158828	PINK1
ENSG00000117242	PINK1-AS
ENSG00000244038	DDOST
ENSG00000117245	KIF17
ENSG00000189410	SH2D5
ENSG00000233069	RP5-930J4.2
ENSG00000127483	HP1BP3
ENSG00000203394	RP5-930J4.4
ENSG00000075151	EIF4G3
ENSG00000117298	ECE1
ENSG00000236936	RP3-329E20.2
ENSG00000231105	RP5-1071N3.1
ENSG00000236009	RP11-293F5.1
ENSG00000142794	NBPF3
ENSG00000162551	ALPL
ENSG00000233431	RP11-63N8.3
ENSG00000076864	RAP1GAP
ENSG00000090686	USP48
ENSG00000187942	LDLRAD2
ENSG00000142798	HSPG2
ENSG00000219073	CELA3B
ENSG00000142789	CELA3A
ENSG00000228397	RP1-224A6.3
ENSG00000218510	LINC00339
ENSG00000070831	CDC42
ENSG00000271840	RP1-224A6.9
ENSG00000162552	WNT4
ENSG00000184677	ZBTB40
ENSG00000070886	EPHA8
ENSG00000173372	C1QA
ENSG00000159189	C1QC
ENSG00000173369	C1QB
ENSG00000133216	EPHB2
ENSG00000225952	RP11-69E9.1
ENSG00000272796	RP1-74M1.3
ENSG00000215906	LACTBL1
ENSG00000227868	C1orf234
ENSG00000004487	KDM1A
ENSG00000240553	RP1-184J9.2
ENSG00000169641	LUZP1
ENSG00000179546	HTR1D
ENSG00000261326	RP5-1057J7.6
ENSG00000125944	HNRNPR
ENSG00000125945	ZNF436
ENSG00000249087	C1orf213
ENSG00000271420	RP5-1057J7.7
ENSG00000204219	TCEA3
ENSG00000088280	ASAP3
ENSG00000007968	E2F2
ENSG00000235052	RP1-150O5.3
ENSG00000117318	ID3
ENSG00000197880	MDS2
ENSG00000142676	RPL11
ENSG00000011007	TCEB3
ENSG00000236810	RP5-886K2.3
ENSG00000057757	PITHD1
ENSG00000011009	LYPLA2
ENSG00000117308	GALE
ENSG00000117305	HMGCL
ENSG00000179163	FUCA1
ENSG00000188822	CNR2
ENSG00000232557	RP11-4M23.3
ENSG00000189266	PNRC2
ENSG00000188529	SRSF10
ENSG00000225315	RP11-293P20.2
ENSG00000142661	MYOM3
ENSG00000230703	RP11-293P20.4
ENSG00000142677	IL22RA1
ENSG00000185436	IFNLR1
ENSG00000230023	RP11-10N16.2
ENSG00000232298	RP11-10N16.3
ENSG00000158055	GRHL3
ENSG00000001460	STPG1
ENSG00000001461	NIPAL3
ENSG00000117602	RCAN3
ENSG00000264443	RP4-594I10.3
ENSG00000184454	NCMAP
ENSG00000133226	SRRM1
ENSG00000169504	CLIC4
ENSG00000020633	RUNX3
ENSG00000229162	RP11-84D1.1
ENSG00000261025	RP11-84D1.2
ENSG00000233755	RP4-799D16.1
ENSG00000231953	RP4-706G24.1
ENSG00000117614	SYF2
ENSG00000117616	C1orf63
ENSG00000272432	RP3-465N24.6
ENSG00000187010	RHD
ENSG00000183726	TMEM50A
ENSG00000188672	RHCE
ENSG00000204178	TMEM57
ENSG00000157978	LDLRAP1
ENSG00000225643	RP11-70P17.1
ENSG00000117643	MAN1C1
ENSG00000233478	RP1-187B23.1
ENSG00000162430	SEPN1
ENSG00000255054	RP1-317E23.6
ENSG00000228172	RP1-317E23.3
ENSG00000117640	MTFR1L
ENSG00000223474	AL020996.1
ENSG00000272478	RP1-317E23.7
ENSG00000127423	AUNIP
ENSG00000236528	RP1-125I3.2
ENSG00000182749	PAQR7
ENSG00000117632	STMN1
ENSG00000158006	PAFAH2
ENSG00000158008	EXTL1
ENSG00000158014	SLC30A2
ENSG00000158022	TRIM63
ENSG00000175087	PDIK1L
ENSG00000197245	FAM110D
ENSG00000142684	ZNF593
ENSG00000236782	RP11-96L14.7
ENSG00000142675	CNKSR1
ENSG00000188782	CATSPER4
ENSG00000130695	CEP85
ENSG00000142669	SH3BGRL3
ENSG00000158062	UBXN11
ENSG00000169442	CD52
ENSG00000176092	AIM1L
ENSG00000176083	ZNF683
ENSG00000131914	LIN28A
ENSG00000117682	DHDDS
ENSG00000225891	RP3-476K8.3
ENSG00000198830	HMGN2
ENSG00000117676	RPS6KA1
ENSG00000260063	RP5-968P14.2
ENSG00000117713	ARID1A
ENSG00000060642	PIGV
ENSG00000204160	ZDHHC18
ENSG00000175793	SFN
ENSG00000226698	RP1-50O24.6
ENSG00000142751	GPN2
ENSG00000198746	GPATCH3
ENSG00000090273	NUDC
ENSG00000131910	NR0B2
ENSG00000175707	C1orf172
ENSG00000253368	TRNP1
ENSG00000158246	FAM46B
ENSG00000090020	SLC9A1
ENSG00000224311	RP11-40H20.4
ENSG00000142784	WDTC1
ENSG00000186501	TMEM222
ENSG00000142765	SYTL1
ENSG00000142733	MAP3K6
ENSG00000142748	FCN3
ENSG00000174950	CD164L2
ENSG00000181773	GPR3
ENSG00000158195	WASF2
ENSG00000241169	RP4-752I6.1
ENSG00000237429	RP1-159A19.4
ENSG00000126705	AHDC1
ENSG00000000938	FGR
ENSG00000233975	RP11-288L9.1
ENSG00000126709	IFI6
ENSG00000225886	RP11-288L9.4
ENSG00000009780	FAM76A
ENSG00000117758	STX12
ENSG00000117751	PPP1R8
ENSG00000268552	AL109927.1
ENSG00000130775	THEMIS2
ENSG00000117748	RPA2
ENSG00000130768	SMPDL3B
ENSG00000227050	RP11-460I13.2
ENSG00000158156	XKR8
ENSG00000158161	EYA3
ENSG00000169403	PTAFR
ENSG00000126698	DNAJC8
ENSG00000215902	AL353354.1
ENSG00000269804	AL353354.2
ENSG00000130770	ATPIF1
ENSG00000270605	RP5-1092A3.4
ENSG00000271398	RP5-1092A3.5
ENSG00000130766	SESN2
ENSG00000130772	MED18
ENSG00000204138	PHACTR4
ENSG00000180198	RCC1
ENSG00000180098	TRNAU1AP
ENSG00000197989	SNHG12
ENSG00000120656	TAF12
ENSG00000188060	RAB42
ENSG00000229388	RP11-442N24__B.1
ENSG00000270103	RNU11
ENSG00000162419	GMEB1
ENSG00000198492	YTHDF2
ENSG00000116329	OPRD1
ENSG00000226852	RP1-212P9.2
ENSG00000233427	RP1-212P9.3
ENSG00000159023	EPB41
ENSG00000253304	TMEM200B
ENSG00000225750	RP11-242O24.3
ENSG00000116350	SRSF4
ENSG00000227637	RP11-242O24.5
ENSG00000116353	MECR
ENSG00000237934	RP11-467D18.2
ENSG00000060656	PTPRU
ENSG00000230523	RP3-437I16.1
ENSG00000228176	RP4-656G21.1
ENSG00000233399	RP11-111I12.1
ENSG00000233372	RP5-893G23.1
ENSG00000236335	RP4-591L5.1
ENSG00000231949	RP4-591L5.2
ENSG00000162510	MATN1
ENSG00000186056	MATN1-AS1
ENSG00000162511	LAPTM5
ENSG00000229607	RP5-1125N11.1
ENSG00000223382	RP1-65J11.1
ENSG00000235143	RP1-65J11.5
ENSG00000162512	SDC3
ENSG00000134644	PUM1
ENSG00000084628	NKAIN1
ENSG00000060688	SNRNP40
ENSG00000121766	ZCCHC17
ENSG00000229044	RP11-266K22.2
ENSG00000121769	FABP3
ENSG00000168528	SERINC2
ENSG00000268950	AC114494.1
ENSG00000228682	RP11-439L8.3
ENSG00000223907	RP11-439L8.4
ENSG00000229167	RP11-73M7.1
ENSG00000142910	TINAGL1
ENSG00000121764	HCRTR1
ENSG00000162517	PEF1
ENSG00000235790	RP11-73M7.6
ENSG00000264078	RP11-73M7.9
ENSG00000084636	COL16A1
ENSG00000121753	BAI2
ENSG00000254545	RP11-84A19.3
ENSG00000134668	SPOCD1
ENSG00000203620	RP11-84A19.2
ENSG00000269967	RP11-84A19.4
ENSG00000184007	PTP4A2
ENSG00000212673	AL136115.1
ENSG00000228634	RP4-534N18.2
ENSG00000121774	KHDRBS1
ENSG00000203325	RP11-277A4.4
ENSG00000121775	TMEM39B
ENSG00000025800	KPNA6
ENSG00000084652	TXLNA
ENSG00000160050	CCDC28B
ENSG00000224066	RP4-622L5.7
ENSG00000160051	IQCC
ENSG00000222046	DCDC2B
ENSG00000160055	TMEM234
ENSG00000084623	EIF3I
ENSG00000183615	FAM167B
ENSG00000182866	LCK
ENSG00000116478	HDAC1
ENSG00000175130	MARCKSL1
ENSG00000233775	RP4-811H24.9
ENSG00000162526	TSSK3
ENSG00000225828	FAM229A
ENSG00000160058	BSDC1
ENSG00000254553	RP1-27O5.3
ENSG00000273274	ZBTB8B
ENSG00000160062	ZBTB8A
ENSG00000176261	ZBTB8OS
ENSG00000162521	RBBP4
ENSG00000162520	SYNC
ENSG00000224409	RP11-114B7.6
ENSG00000162522	KIAA1522
ENSG00000134684	YARS
ENSG00000116497	S100PBP
ENSG00000160097	FNDC5
ENSG00000121905	HPCA
ENSG00000121900	TMEM54
ENSG00000116514	RNF19B
ENSG00000267885	FKSG48
ENSG00000236065	RP1-117O3.2
ENSG00000004455	AK2
ENSG00000142920	ADC
ENSG00000116525	TRIM62
ENSG00000160094	ZNF362
ENSG00000270115	RP11-415J8.7
ENSG00000184389	A3GALT2
ENSG00000225313	RP11-415J8.3
ENSG00000134686	PHC2
ENSG00000233246	RP11-415J8.5
ENSG00000121903	ZSCAN20
ENSG00000121904	CSMD2
ENSG00000176256	HMGB4
ENSG00000231163	RP5-1007G16.1
ENSG00000142698	C1orf94
ENSG00000163866	SMIM12
ENSG00000189280	GJB5
ENSG00000189433	GJB4
ENSG00000255811	RP1-34M23.5
ENSG00000188910	GJB3
ENSG00000187513	GJA4
ENSG00000230163	RP5-997D16.2
ENSG00000116544	DLGAP3
ENSG00000271741	RP11-244H3.4
ENSG00000243749	ZMYM6NB
ENSG00000163867	ZMYM6
ENSG00000197056	ZMYM1
ENSG00000116560	SFPQ
ENSG00000146463	ZMYM4
ENSG00000227409	ZMYM4-AS1
ENSG00000142687	KIAA0319L
ENSG00000020129	NCDN
ENSG00000239636	RP4-728D4.2
ENSG00000116819	TFAP2E
ENSG00000126067	PSMB2
ENSG00000142686	C1orf216
ENSG00000092853	CLSPN
ENSG00000232335	RP11-435D7.3
ENSG00000134698	AGO4
ENSG00000092847	AGO1
ENSG00000271914	RP4-789D17.5
ENSG00000126070	AGO3
ENSG00000271554	RP4-665N4.8
ENSG00000092850	TEKT2
ENSG00000116863	ADPRHL2
ENSG00000171812	COL8A2
ENSG00000054116	TRAPPC3
ENSG00000116871	MAP7D1
ENSG00000054118	THRAP3
ENSG00000214193	SH3D21
ENSG00000142694	EVA1B
ENSG00000116883	RP11-268J15.5
ENSG00000196182	STK40
ENSG00000181817	LSM10
ENSG00000116885	OSCP1
ENSG00000116898	MRPS15
ENSG00000119535	CSF3R
ENSG00000234481	RP4-614N24.1
ENSG00000163873	GRIK3
ENSG00000223944	RP5-1180C18.1
ENSG00000233621	LINC01137
ENSG00000163874	ZC3H12A
ENSG00000163875	MEAF6
ENSG00000163877	SNIP1
ENSG00000163879	DNALI1
ENSG00000134697	GNL2
ENSG00000169218	RSPO1
ENSG00000116922	C1orf109
ENSG00000134690	CDCA8
ENSG00000183317	EPHA10
ENSG00000185090	MANEAL
ENSG00000233728	RP11-109P14.9
ENSG00000196449	YRDC
ENSG00000197982	C1orf122
ENSG00000188786	MTF1
ENSG00000230610	AL929472.1
ENSG00000230955	RP11-109P14.10
ENSG00000204084	INPP5B
ENSG00000183431	SF3A3
ENSG00000183386	FHL3
ENSG00000183520	UTP11L
ENSG00000185668	POU3F1
ENSG00000224592	RP5-884C9.2
ENSG00000237290	RP11-214L19.1
ENSG00000238063	RP11-329N22.1
ENSG00000116954	RRAGC
ENSG00000228436	RP5-864K19.4
ENSG00000214114	MYCBP
ENSG00000131233	GJA9
ENSG00000158315	RHBDL2
ENSG00000174574	AKIRIN1
ENSG00000168653	NDUFS5
ENSG00000127603	MACF1
ENSG00000226438	RP11-420K8.1
ENSG00000255103	KIAA0754
ENSG00000183682	BMP8A
ENSG00000182109	RP11-69E11.4
ENSG00000090621	PABPC4
ENSG00000228060	RP11-69E11.8
ENSG00000163909	HEYL
ENSG00000225903	RP1-144F13.3
ENSG00000116981	NT5C1A
ENSG00000116983	HPCAL4
ENSG00000084072	PPIE
ENSG00000116985	BMP8B
ENSG00000198754	OXCT2
ENSG00000261798	RP1-118J21.25
ENSG00000043514	TRIT1
ENSG00000116990	MYCL
ENSG00000236546	RP1-118J21.5
ENSG00000168389	MFSD2A
ENSG00000131236	CAP1
ENSG00000131238	PPT1
ENSG00000117000	RLF
ENSG00000188800	TMCO2
ENSG00000259943	RP1-39G22.7
ENSG00000084073	ZMPSTE24
ENSG00000049089	COL9A2
ENSG00000084070	SMAP2
ENSG00000187801	ZFP69B
ENSG00000187815	ZFP69
ENSG00000238287	RP11-656D10.3
ENSG00000164002	EXO5
ENSG00000227278	RP11-656D10.5
ENSG00000238186	RP11-656D10.6
ENSG00000117010	ZNF684
ENSG00000117016	RIMS3
ENSG00000237899	RP4-739H11.3
ENSG00000272145	NFYC-AS1
ENSG00000066136	NFYC
ENSG00000117013	KCNQ4
ENSG00000179862	CITED4
ENSG00000229528	RP5-1066H13.4
ENSG00000171793	CTPS1
ENSG00000171790	SLFNL1
ENSG00000010803	SCMH1
ENSG00000235358	RP11-399E6.1
ENSG00000204060	FOXO6
ENSG00000229901	RP11-399E6.4
ENSG00000127129	EDN2
ENSG00000127124	HIVEP3
ENSG00000230881	RP11-486B10.3
ENSG00000044012	GUCA2B
ENSG00000197273	GUCA2A
ENSG00000198815	FOXJ3
ENSG00000177181	RIMKLA
ENSG00000066185	ZMYND12
ENSG00000127125	PPCS
ENSG00000186409	CCDC30
ENSG00000171960	PPIH
ENSG00000234917	RP5-994D16.3
ENSG00000065978	YBX1
ENSG00000164007	CLDN19
ENSG00000117385	LEPRE1
ENSG00000164008	C1orf50
ENSG00000228452	RP5-994D16.9
ENSG00000177868	CCDC23
ENSG00000164010	ERMAP
ENSG00000228192	RP11-342M1.3
ENSG00000164011	ZNF691
ENSG00000117394	SLC2A1
ENSG00000227533	SLC2A1-AS1
ENSG00000186973	FAM183A
ENSG00000117395	EBNA1BP2
ENSG00000243710	WDR65
ENSG00000179178	TMEM125
ENSG00000253313	C1orf210
ENSG00000066056	TIE1
ENSG00000117400	MPL
ENSG00000234694	RP1-92O14.3
ENSG00000117399	CDC20
ENSG00000066322	ELOVL1
ENSG00000159479	MED8
ENSG00000229431	RP1-92O14.6
ENSG00000198198	SZT2
ENSG00000229372	SZT2-AS1
ENSG00000178922	HYI
ENSG00000229348	HYI-AS1
ENSG00000142949	PTPRF
ENSG00000066135	KDM4A
ENSG00000236200	KDM4A-AS1
ENSG00000126091	ST3GAL3
ENSG00000229444	RP11-184I16.4
ENSG00000117407	ARTN
ENSG00000237950	RP11-7O11.3
ENSG00000117408	IPO13
ENSG00000132768	DPH2
ENSG00000117410	ATP6V0B
ENSG00000117411	B4GALT2
ENSG00000159214	CCDC24
ENSG00000196517	SLC6A9
ENSG00000230615	RP5-1198O20.4
ENSG00000171872	KLF17
ENSG00000178028	DMAP1
ENSG00000117419	ERI3
ENSG00000187147	RNF220
ENSG00000126106	TMEM53
ENSG00000198520	C1orf228
ENSG00000142945	KIF2C
ENSG00000225721	RP11-269F19.2
ENSG00000142937	RPS8
ENSG00000142959	BEST4
ENSG00000173846	PLK3
ENSG00000188396	TCTEX1D4
ENSG00000222009	BTBD19
ENSG00000117425	PTCH2
ENSG00000070785	EIF2B3
ENSG00000126107	HECTD3
ENSG00000126088	UROD
ENSG00000162415	ZSWIM5
ENSG00000186603	HPDL
ENSG00000132781	MUTYH
ENSG00000132773	TOE1
ENSG00000070759	TESK2
ENSG00000236624	CCDC163P
ENSG00000132763	MMACHC
ENSG00000117450	PRDX1
ENSG00000117448	AKR1A1
ENSG00000132780	NASP
ENSG00000159588	CCDC17
ENSG00000159592	GPBP1L1
ENSG00000159596	TMEM69
ENSG00000197429	IPP
ENSG00000086015	MAST2
ENSG00000117461	PIK3R3
ENSG00000226957	RP4-533D7.4
ENSG00000227857	RP4-533D7.5
ENSG00000117472	TSPAN1
ENSG00000250719	RP11-322N21.2
ENSG00000085998	POMGNT1
ENSG00000171357	LURAP1
ENSG00000085999	RAD54L
ENSG00000132128	LRRC41
ENSG00000173660	UQCRH
ENSG00000117481	NSUN4
ENSG00000117480	FAAH
ENSG00000224863	RP5-1109J22.2
ENSG00000225667	LINC00505
ENSG00000197587	DMBX1
ENSG00000269956	MKNK1-AS1
ENSG00000162456	KNCN
ENSG00000079277	MKNK1
ENSG00000142961	MOB3C
ENSG00000123472	ATPAF1
ENSG00000159658	EFCAB14
ENSG00000186118	TEX38
ENSG00000228237	EFCAB14-AS1
ENSG00000142973	CYP4B1
ENSG00000187048	CYP4A11
ENSG00000186377	CYP4X1
ENSG00000186160	CYP4Z1
ENSG00000225506	CYP4A22-AS1
ENSG00000162365	CYP4A22
ENSG00000224805	LINC00853
ENSG00000162366	PDZK1IP1
ENSG00000162367	TAL1
ENSG00000226252	RP1-18D14.7
ENSG00000123473	STIL
ENSG00000162368	CMPK1
ENSG00000225762	RP11-511I2.2
ENSG00000186790	FOXE3
ENSG00000237424	FOXD2-AS1
ENSG00000186564	FOXD2
ENSG00000227947	RP11-543D5.1
ENSG00000269113	TRABD2B
ENSG00000223814	RP11-543D5.2
ENSG00000273395	FLJ00388
ENSG00000225028	RP11-330M19.1
ENSG00000226133	RP4-683M8.2
ENSG00000231413	RP11-193P11.3
ENSG00000269709	AL109659.1
ENSG00000223720	RP5-1024N4.2
ENSG00000117834	SLC5A9
ENSG00000272491	RP5-1024N4.4
ENSG00000132122	SPATA6
ENSG00000186094	AGBL4
ENSG00000162373	BEND5
ENSG00000229846	RP11-141A19.1
ENSG00000230114	RP11-141A19.2
ENSG00000227839	AL645730.2
ENSG00000162374	ELAVL4
ENSG00000237337	RP11-567C20.2
ENSG00000233407	RP11-567C20.3
ENSG00000142700	DMRTA2
ENSG00000271782	RP5-850O15.4
ENSG00000185104	FAF1
ENSG00000225767	RP5-850O15.3
ENSG00000123080	CDKN2C
ENSG00000204006	C1orf185
ENSG00000203356	RP11-296A18.3
ENSG00000123091	RNF11
ENSG00000236434	RP11-296A18.6
ENSG00000085831	TTC39A
ENSG00000261664	RP11-275F13.1
ENSG00000085832	EPS15
ENSG00000238140	RP11-253A20.1
ENSG00000227070	RP11-191G24.1
ENSG00000117859	OSBPL9
ENSG00000078618	NRD1
ENSG00000266993	RP4-657D16.3
ENSG00000272175	RP4-657D16.6
ENSG00000169213	RAB3B
ENSG00000117862	TXNDC12
ENSG00000198841	KTI12
ENSG00000223390	RP11-91A18.4
ENSG00000228369	TXNDC12-AS1
ENSG00000134717	BTF3L4
ENSG00000157077	ZFYVE9
ENSG00000154222	CC2D1B
ENSG00000272100	RP11-155O18.6
ENSG00000085840	ORC1
ENSG00000134748	PRPF38A
ENSG00000134744	ZCCHC11
ENSG00000272371	RP11-25O10.2
ENSG00000116157	GPX7
ENSG00000182183	FAM159A
ENSG00000162377	COA7
ENSG00000162378	ZYG11B
ENSG00000203995	ZYG11A
ENSG00000242391	RP4-631H13.2
ENSG00000121310	ECHDC2
ENSG00000116171	SCP2
ENSG00000174348	PODN
ENSG00000232993	RP11-334A14.5
ENSG00000162383	SLC1A7
ENSG00000235563	RP11-334A14.8
ENSG00000157184	CPT2
ENSG00000236723	RP5-1024G6.2
ENSG00000162384	C1orf123
ENSG00000259818	RP5-1024G6.7
ENSG00000162385	MAGOH
ENSG00000226754	RP5-1024G6.5
ENSG00000270172	RP5-1024G6.8
ENSG00000157193	LRP8
ENSG00000234578	RP4-784A16.1
ENSG00000228838	RP4-784A16.2
ENSG00000232762	RP4-784A16.4
ENSG00000225675	RP4-784A16.5
ENSG00000226938	RP11-117D22.1
ENSG00000230138	RP11-117D22.2
ENSG00000143006	DMRTB1
ENSG00000174332	GLIS1
ENSG00000058804	NDC1
ENSG00000058799	YIPF1
ENSG00000211452	DIO1
ENSG00000081870	HSPB11
ENSG00000116212	LRRC42
ENSG00000203985	LDLRAD1
ENSG00000272091	RP4-758J24.5
ENSG00000116209	TMEM59
ENSG00000116205	TCEANC2
ENSG00000212670	AL161915.1
ENSG00000157211	CDCP2
ENSG00000256407	RP11-446E24.4
ENSG00000248835	AL357673.1
ENSG00000215883	CYB5RL
ENSG00000116221	MRPL37
ENSG00000157216	SSBP3
ENSG00000198711	SSBP3-AS1
ENSG00000225632	RP5-997D24.3
ENSG00000232245	RP4-705F19.1
ENSG00000235741	RP5-866L20.1
ENSG00000162390	ACOT11
ENSG00000162391	FAM151A
ENSG00000271723	MROH7-TTC4
ENSG00000184313	MROH7
ENSG00000243725	TTC4
ENSG00000162396	PARS2
ENSG00000006555	TTC22
ENSG00000237453	RP11-67L3.2
ENSG00000162398	C1orf177
ENSG00000116133	DHCR24
ENSG00000242396	RP11-67L3.5
ENSG00000233203	RP11-67L3.4
ENSG00000143001	TMEM61
ENSG00000233271	RP11-12C17.2
ENSG00000162399	BSND
ENSG00000169174	PCSK9
ENSG00000162402	USP24
ENSG00000231090	RP11-101C11.1
ENSG00000234810	RP11-466L17.1
ENSG00000233147	RP11-90C4.1
ENSG00000230250	RP11-90C4.2
ENSG00000233079	RP11-90C4.3
ENSG00000235612	RP1-158P9.1
ENSG00000260971	RP11-504A18.1
ENSG00000223956	RP4-710M16.2
ENSG00000162407	PPAP2B
ENSG00000162409	PRKAA2
ENSG00000187889	C1orf168
ENSG00000229913	RP11-378I13.1
ENSG00000157131	C8A
ENSG00000021852	C8B
ENSG00000236341	RP5-1103B4.3
ENSG00000173406	DAB1
ENSG00000227935	RP6-102O10.1
ENSG00000226759	DAB1-AS1
ENSG00000235038	RP11-393I23.4
ENSG00000162600	OMA1
ENSG00000184292	TACSTD2
ENSG00000162601	MYSM1
ENSG00000177606	JUN
ENSG00000234807	LINC01135
ENSG00000272226	RP11-63G10.3
ENSG00000231740	RP11-63G10.2
ENSG00000232453	RP4-794H19.1
ENSG00000230812	RP4-794H19.4
ENSG00000241042	RP11-145M4.1
ENSG00000235215	RP11-145M4.2
ENSG00000237352	RP11-145M4.3
ENSG00000270457	RP11-467C18.1
ENSG00000172456	FGGY
ENSG00000226883	RP4-782L23.2
ENSG00000231816	RP4-782L23.1
ENSG00000134709	HOOK1
ENSG00000134716	CYP2J2
ENSG00000162598	C1orf87
ENSG00000238242	RP11-575B7.3
ENSG00000226476	RP11-776H12.1
ENSG00000231252	RP11-436K8.1
ENSG00000162599	NFIA
ENSG00000237928	RP4-668G5.1
ENSG00000237853	RP5-833A20.1
ENSG00000162604	TM2D1
ENSG00000271200	RP11-430G17.3
ENSG00000132849	INADL
ENSG00000240563	L1TD1
ENSG00000132854	KANK4
ENSG00000162607	USP1
ENSG00000116641	DOCK7
ENSG00000132855	ANGPTL3
ENSG00000269624	AL138847.1
ENSG00000235545	RP11-230B22.1
ENSG00000125703	ATG4C
ENSG00000234318	RP4-771M4.3
ENSG00000229537	RP11-5P4.1
ENSG00000227485	RP11-5P4.2
ENSG00000229225	RP11-5P4.3
ENSG00000203605	RP11-335E6.2
ENSG00000271593	RP11-335E6.4
ENSG00000224209	LINC00466
ENSG00000228734	RP11-335E6.3
ENSG00000230798	RP4-792G4.2
ENSG00000187140	FOXD3
ENSG00000088035	ALG6
ENSG00000142856	ITGB3BP
ENSG00000203965	EFCAB7
ENSG00000116652	DLEU2L
ENSG00000079739	PGM1
ENSG00000185483	ROR1
ENSG00000223949	RP11-24J23.2
ENSG00000177414	UBE2U
ENSG00000158966	CACHD1
ENSG00000162437	RAVER2
ENSG00000162434	JAK1
ENSG00000226891	RP11-182I10.3
ENSG00000272506	RP4-535B20.4
ENSG00000231485	RP4-535B20.1
ENSG00000162433	AK4
ENSG00000116675	DNAJC6
ENSG00000229294	RP5-1044H5.1
ENSG00000116678	LEPR
ENSG00000213625	LEPROT
ENSG00000184588	PDE4B
ENSG00000227466	RP11-397C12.1
ENSG00000118473	SGIP1
ENSG00000248458	AL139147.1
ENSG00000152760	TCTEX1D1
ENSG00000172410	INSL5
ENSG00000152763	WDR78
ENSG00000231080	RP11-342H21.2
ENSG00000198160	MIER1
ENSG00000116704	SLC35D1
ENSG00000203963	C1orf141
ENSG00000162594	IL23R
ENSG00000081985	IL12RB2
ENSG00000142864	SERBP1
ENSG00000235200	RP4-763G1.2
ENSG00000116717	GADD45A
ENSG00000172380	GNG12
ENSG00000232284	GNG12-AS1
ENSG00000162595	DIRAS3
ENSG00000116729	WLS
ENSG00000116745	RPE65
ENSG00000024526	DEPDC1
ENSG00000233589	RP4-694A7.2
ENSG00000234264	RP4-694A7.4
ENSG00000223883	RP11-424D14.1
ENSG00000235446	RP11-74K19.1
ENSG00000229639	RP3-380B4.1
ENSG00000033122	LRRC7
ENSG00000237919	RP11-181B18.1
ENSG00000066557	LRRC40
ENSG00000116754	SRSF11
ENSG00000228988	RP4-677H15.4
ENSG00000118454	ANKRD13C
ENSG00000197568	HHLA3
ENSG00000226088	RP11-180O5.2
ENSG00000116761	CTH
ENSG00000271992	RP11-42O15.3
ENSG00000229051	RP5-952N6.1
ENSG00000226208	RP11-99H8.1
ENSG00000050628	PTGER3
ENSG00000235782	RP3-333A15.1
ENSG00000235079	ZRANB2-AS1
ENSG00000132485	ZRANB2
ENSG00000237726	RP11-386O9.2
ENSG00000172260	NEGR1
ENSG00000231985	RP11-82L20.1
ENSG00000225087	RP4-660H19.1
ENSG00000227016	RP11-262K1.1
ENSG00000233973	RP4-598G3.1
ENSG00000223479	RP4-788P17.1
ENSG00000162620	LRRIQ3
ENSG00000254685	FPGT
ENSG00000259030	FPGT-TNNI3K
ENSG00000116783	TNNI3K
ENSG00000237324	RP11-439H8.4
ENSG00000233894	RP4-650F12.2
ENSG00000162621	LRRC53
ENSG00000178965	C1orf173
ENSG00000234497	RP4-612J11.1
ENSG00000272864	RP11-17E13.2
ENSG00000116791	CRYZ
ENSG00000162623	TYW3
ENSG00000229943	RP11-93N20.1
ENSG00000261213	RP11-510C10.4
ENSG00000224127	RP11-510C10.2
ENSG00000162624	LHX8
ENSG00000224149	RP11-510C10.3
ENSG00000137968	SLC44A5
ENSG00000178193	RP4-682C21.5
ENSG00000117054	ACADM
ENSG00000137955	RABGGTB
ENSG00000057468	MSH4
ENSG00000154007	ASB17
ENSG00000225605	RP11-550H2.1
ENSG00000230027	RP11-550H2.2
ENSG00000184005	ST6GALNAC3
ENSG00000272855	RP5-1102E8.3
ENSG00000237552	RP11-415A20.1
ENSG00000117069	ST6GALNAC5
ENSG00000230498	RP4-564M11.2
ENSG00000142892	PIGK
ENSG00000154027	AK5
ENSG00000233099	RP11-375A5.1
ENSG00000036549	ZZZ3
ENSG00000077254	USP33
ENSG00000180488	FAM73A
ENSG00000235927	NEXN-AS1
ENSG00000162614	NEXN
ENSG00000162613	FUBP1
ENSG00000162616	DNAJB4
ENSG00000137960	GIPC2
ENSG00000273338	RP11-386I14.4
ENSG00000122420	PTGFR
ENSG00000137959	IFI44L
ENSG00000137965	IFI44
ENSG00000162618	ELTD1
ENSG00000235011	RP4-726F1.1
ENSG00000260322	RP11-339A11.2
ENSG00000225598	RP11-339D23.1
ENSG00000224326	RP11-115A15.1
ENSG00000234184	RP5-887A10.1
ENSG00000117114	LPHN2
ENSG00000234953	RP5-837I24.2
ENSG00000236676	RP5-837I24.4
ENSG00000233290	RP11-147G16.1
ENSG00000230817	RP4-601K24.1
ENSG00000236268	RP11-170N11.1
ENSG00000231364	RP11-413G15.1
ENSG00000233008	RP11-475O6.1
ENSG00000237076	RP5-836J3.1
ENSG00000137941	TTLL7
ENSG00000271576	RP11-486G15.2
ENSG00000142875	PRKACB
ENSG00000203943	SAMD13
ENSG00000137976	DNASE2B
ENSG00000117133	RPF1
ENSG00000174021	GNG5
ENSG00000117151	CTBS
ENSG00000180869	C1orf180
ENSG00000117155	SSX2IP
ENSG00000171517	LPAR3
ENSG00000153898	MCOLN2
ENSG00000162643	WDR63
ENSG00000055732	MCOLN3
ENSG00000097096	SYDE2
ENSG00000162642	C1orf52
ENSG00000142867	BCL10
ENSG00000223653	RP11-131L23.1
ENSG00000153904	DDAH1
ENSG00000273264	RP11-131L23.2
ENSG00000272691	RP11-290M5.4
ENSG00000142871	CYR61
ENSG00000230285	RP11-290M5.2
ENSG00000117174	ZNHIT6
ENSG00000171502	COL24A1
ENSG00000122417	ODF2L
ENSG00000137975	CLCA2
ENSG00000016490	CLCA1
ENSG00000016602	CLCA4
ENSG00000236915	RP4-651E10.4
ENSG00000261737	RP4-612B15.3
ENSG00000097033	SH3GLB1
ENSG00000183291	SEP15
ENSG00000153936	HS2ST1
ENSG00000267734	RP4-604K5.3
ENSG00000224198	RP4-604K5.2
ENSG00000267561	RP5-1052I5.2
ENSG00000267272	LINC01140
ENSG00000143013	LMO4
ENSG00000227290	RP4-544H6.2
ENSG00000224235	RP5-1027O11.1
ENSG00000237505	RP11-76N22.2
ENSG00000065243	PKN2
ENSG00000137947	GTF2B
ENSG00000137944	CCBL2
ENSG00000213516	RBMXL1
ENSG00000117226	GBP3
ENSG00000117228	GBP1
ENSG00000162645	GBP2
ENSG00000213512	GBP7
ENSG00000162654	GBP4
ENSG00000154451	GBP5
ENSG00000237568	RP4-620F22.2
ENSG00000183347	GBP6
ENSG00000197147	LRRC8B
ENSG00000231999	RP5-1007M22.2
ENSG00000171488	LRRC8C
ENSG00000271949	RP11-302M6.4
ENSG00000272931	RP5-943J3.2
ENSG00000171492	LRRC8D
ENSG00000272672	RP11-302M6.5
ENSG00000162664	ZNF326
ENSG00000229201	RP5-827O9.1
ENSG00000143032	BARHL2
ENSG00000233593	RP4-665J23.1
ENSG00000225446	RP4-665J23.2
ENSG00000272094	RP4-665J23.4
ENSG00000122482	ZNF644
ENSG00000162669	HFM1
ENSG00000097046	CDC7
ENSG00000069702	TGFBR3
ENSG00000137948	BRDT
ENSG00000172031	EPHX4
ENSG00000189195	BTBD8
ENSG00000069712	KIAA1107
ENSG00000273487	RP4-621B10.8
ENSG00000203910	C1orf146
ENSG00000174842	GLMN
ENSG00000122484	RPAP2
ENSG00000162676	GFI1
ENSG00000067208	EVI5
ENSG00000122406	RPL5
ENSG00000154511	FAM69A
ENSG00000143033	MTF2
ENSG00000117500	TMED5
ENSG00000122483	CCDC18
ENSG00000117505	DR1
ENSG00000137942	FNBP1L
ENSG00000137936	BCAR3
ENSG00000224093	RP5-1033H22.2
ENSG00000260464	RP4-561L24.3
ENSG00000067334	DNTTIP2
ENSG00000023909	GCLM
ENSG00000198691	ABCA4
ENSG00000233482	RP11-78O9.1
ENSG00000137962	ARHGAP29
ENSG00000231363	RP11-148B18.1
ENSG00000236098	RP11-148B18.4
ENSG00000226835	RP11-148B18.3
ENSG00000117528	ABCD3
ENSG00000117525	F3
ENSG00000223675	RP11-86H7.6
ENSG00000235565	RP11-86H7.7
ENSG00000224081	LINC01057
ENSG00000143036	SLC44A3
ENSG00000117519	CNN3
ENSG00000235501	RP4-639F20.1
ENSG00000172339	ALG14
ENSG00000230427	RP11-313A24.1
ENSG00000152078	TMEM56
ENSG00000271092	TMEM56-RWDD3
ENSG00000226026	RP11-57H12.3
ENSG00000122481	RWDD3
ENSG00000228852	RP11-57H12.5
ENSG00000228504	RP4-586O15.1
ENSG00000230434	RP11-14O19.1
ENSG00000237954	RP11-14O19.2
ENSG00000233907	RP4-617C6.1
ENSG00000228971	RP11-286B14.1
ENSG00000271252	RP11-286B14.2
ENSG00000237435	RP11-147C23.1
ENSG00000231987	RP5-898J17.1
ENSG00000117569	PTBP2
ENSG00000188641	DPYD
ENSG00000232878	DPYD-AS1
ENSG00000235777	DPYD-AS2
ENSG00000269998	RP11-272L13.3
ENSG00000259946	RP11-490G2.2
ENSG00000225206	MIR137HG
ENSG00000226053	RP5-1070A16.1
ENSG00000162627	SNX7
ENSG00000117598	LPPR5
ENSG00000232825	RP5-896L10.1
ENSG00000117600	LPPR4
ENSG00000224445	RP11-413P11.1
ENSG00000099260	PALMD
ENSG00000156869	FRRS1
ENSG00000162688	AGL
ENSG00000228084	RP5-884G6.2
ENSG00000117620	SLC35A3
ENSG00000156875	HIAT1
ENSG00000241073	RP4-714D9.2
ENSG00000156876	SASS6
ENSG00000122435	TRMT13
ENSG00000122477	LRRC39
ENSG00000137992	DBT
ENSG00000224616	RP11-305E17.6
ENSG00000137996	RTCA
ENSG00000223906	RP5-837M10.2
ENSG00000079335	CDC14A
ENSG00000228086	RP5-837M10.4
ENSG00000181656	GPR88
ENSG00000230402	RP11-84O12.4
ENSG00000162692	VCAM1
ENSG00000162694	EXTL2
ENSG00000273204	RP4-549L20.3
ENSG00000162695	SLC30A7
ENSG00000117543	DPH5
ENSG00000269175	AC093157.1
ENSG00000235795	RP11-421L21.2
ENSG00000233184	RP11-421L21.3
ENSG00000225938	RP4-575N6.4
ENSG00000170989	S1PR1
ENSG00000231671	RP11-157N3.1
ENSG00000226715	RP11-411H5.1
ENSG00000118733	OLFM3
ENSG00000233359	RP11-202K23.1
ENSG00000230864	RP5-936J12.1
ENSG00000060718	COL11A1
ENSG00000232753	RP11-347K2.1
ENSG00000234037	RP11-347K2.2
ENSG00000230759	RP11-153F1.2
ENSG00000224613	RP11-153F1.1
ENSG00000185946	RNPC3
ENSG00000240038	AMY2B
ENSG00000243480	AMY2A
ENSG00000237763	AMY1A
ENSG00000174876	AMY1B
ENSG00000187733	AMY1C
ENSG00000215869	RP11-364B6.1
ENSG00000230768	RP11-251P6.1
ENSG00000233047	RP11-24P14.1
ENSG00000237480	RP5-947P14.1
ENSG00000237460	RP11-233E12.1
ENSG00000198890	PRMT6
ENSG00000162631	NTNG1
ENSG00000134215	VAV3
ENSG00000230489	VAV3-AS1
ENSG00000226822	RP11-356N1.2
ENSG00000085491	SLC25A24
ENSG00000260879	RP11-483I13.5
ENSG00000196427	NBPF4
ENSG00000238122	RP11-483I13.2
ENSG00000186086	NBPF6
ENSG00000224698	RP11-131J3.1
ENSG00000162636	FAM102B
ENSG00000162639	HENMT1
ENSG00000134186	PRPF38B
ENSG00000143107	FNDC7
ENSG00000232971	RP11-293A10.3
ENSG00000116266	STXBP3
ENSG00000162641	AKNAD1
ENSG00000203897	SPATA42
ENSG00000121957	GPSM2
ENSG00000121940	CLCC1
ENSG00000085433	WDR47
ENSG00000197780	TAF13
ENSG00000273382	RP5-1065J22.8
ENSG00000215717	TMEM167B
ENSG00000270066	SCARNA2
ENSG00000179902	C1orf194
ENSG00000116299	KIAA1324
ENSG00000031698	SARS
ENSG00000143126	CELSR2
ENSG00000134222	PSRC1
ENSG00000221986	MYBPHL
ENSG00000134243	SORT1
ENSG00000143106	PSMA5
ENSG00000143028	SYPL2
ENSG00000162650	ATXN7L2
ENSG00000174151	CYB561D1
ENSG00000181754	AMIGO1
ENSG00000156097	GPR61
ENSG00000254942	RP5-1160K1.8
ENSG00000065135	GNAI3
ENSG00000225113	RP5-1160K1.3
ENSG00000134183	GNAT2
ENSG00000116337	AMPD2
ENSG00000228703	RP5-1160K1.6
ENSG00000168765	GSTM4
ENSG00000213366	GSTM2
ENSG00000134184	GSTM1
ENSG00000260246	AC000032.2
ENSG00000134201	GSTM5
ENSG00000241720	RP4-735C1.4
ENSG00000134202	GSTM3
ENSG00000198758	EPS8L3
ENSG00000228420	RP4-735C1.6
ENSG00000235005	RP11-195M16.1
ENSG00000261055	RP11-195M16.3
ENSG00000184371	CSF1
ENSG00000168710	AHCYL1
ENSG00000143093	STRIP1
ENSG00000258634	RP4-773N10.4
ENSG00000156150	ALX3
ENSG00000258673	RP4-773N10.6
ENSG00000186150	UBL4B
ENSG00000197106	SLC6A17
ENSG00000227091	RP5-1028L10.1
ENSG00000235526	RP5-1028L10.2
ENSG00000224965	KCNC4-AS1
ENSG00000116396	KCNC4
ENSG00000227963	RP5-1074L1.1
ENSG00000162775	RBM15
ENSG00000168679	SLC16A4
ENSG00000273373	RP5-1074L1.4
ENSG00000224699	LAMTOR5-AS1
ENSG00000134248	LAMTOR5
ENSG00000143125	PROK1
ENSG00000270380	RP11-470L19.5
ENSG00000235407	RP11-470L19.2
ENSG00000143105	KCNA10
ENSG00000177301	KCNA2
ENSG00000259834	RP11-284N8.3
ENSG00000177272	KCNA3
ENSG00000143119	CD53
ENSG00000232811	RP11-96K19.2
ENSG00000121931	LRIF1
ENSG00000273010	RP11-96K19.5
ENSG00000156171	DRAM2
ENSG00000134255	CEPT1
ENSG00000272982	RP5-1180E21.4
ENSG00000273221	RP5-1180E21.5
ENSG00000162777	DENND2D
ENSG00000064886	CHI3L2
ENSG00000134216	CHIA
ENSG00000229283	RP5-1125M8.2
ENSG00000173947	PIFO
ENSG00000085465	OVGP1
ENSG00000116455	WDR77
ENSG00000116459	ATP5F1
ENSG00000143110	C1orf162
ENSG00000121933	ADORA3
ENSG00000116473	RAP1A
ENSG00000231346	LINC01160
ENSG00000197852	FAM212B
ENSG00000227811	FAM212B-AS1
ENSG00000064703	DDX20
ENSG00000171385	KCND3
ENSG00000237556	KCND3-AS1
ENSG00000231437	RP11-88H9.2
ENSG00000231246	RP5-965F6.2
ENSG00000143079	CTTNBP2NL
ENSG00000134245	WNT2B
ENSG00000273483	RP4-671G15.2
ENSG00000007341	ST7L
ENSG00000116489	CAPZA1
ENSG00000155363	MOV10
ENSG00000225075	RP11-426L16.3
ENSG00000155366	RHOC
ENSG00000271810	RP11-426L16.10
ENSG00000155367	PPM1J
ENSG00000261595	RP11-426L16.9
ENSG00000184599	FAM19A3
ENSG00000215866	RP11-426L16.8
ENSG00000224167	RP3-522D1.1
ENSG00000155380	SLC16A1
ENSG00000226419	SLC16A1-AS1
ENSG00000236066	RP11-389O22.1
ENSG00000238198	RP11-31F15.2
ENSG00000198799	LRIG2
ENSG00000081026	MAGI3
ENSG00000116793	PHTF1
ENSG00000081019	RSBN1
ENSG00000231128	RP5-1073O3.2
ENSG00000134242	PTPN22
ENSG00000226167	AP4B1-AS1
ENSG00000188761	BCL2L15
ENSG00000134262	AP4B1
ENSG00000118655	DCLRE1B
ENSG00000235527	RP5-1073O3.7
ENSG00000163349	HIPK1
ENSG00000116774	OLFML3
ENSG00000134207	SYT6
ENSG00000232895	RP4-543J13.1
ENSG00000197323	TRIM33
ENSG00000116752	BCAS2
ENSG00000175984	DENND2C
ENSG00000116748	AMPD1
ENSG00000213281	NRAS
ENSG00000009307	CSDE1
ENSG00000052723	SIKE1
ENSG00000198765	SYCP1
ENSG00000134200	TSHB
ENSG00000134198	TSPAN2
ENSG00000233730	RP4-666F24.3
ENSG00000228035	RP4-663N10.1
ENSG00000134259	NGF
ENSG00000173218	VANGL1
ENSG00000118729	CASQ2
ENSG00000177551	NHLH2
ENSG00000228127	RP11-12L8.1
ENSG00000163393	SLC22A15
ENSG00000237993	RP11-159M11.2
ENSG00000173212	MAB21L3
ENSG00000235933	RP5-1185H19.2
ENSG00000163399	ATP1A1
ENSG00000269279	AL136376.1
ENSG00000233154	RP4-655J12.4
ENSG00000230381	RP4-655J12.5
ENSG00000224950	RP5-1086K13.1
ENSG00000116815	CD58
ENSG00000143061	IGSF3
ENSG00000203864	C1orf137
ENSG00000116824	CD2
ENSG00000272715	RP4-753F5.1
ENSG00000134247	PTGFRN
ENSG00000134256	CD101
ENSG00000236137	RP11-27K13.3
ENSG00000116830	TTF2
ENSG00000134253	TRIM45
ENSG00000134258	VTCN1
ENSG00000235202	RP11-39H13.1
ENSG00000271427	RP11-188D8.1
ENSG00000198162	MAN1A2
ENSG00000236866	AL157902.3
ENSG00000183508	FAM46C
ENSG00000196505	GDAP2
ENSG00000065183	WDR3
ENSG00000155761	SPAG17
ENSG00000092607	TBX15
ENSG00000226172	RP4-712E4.1
ENSG00000239216	RP4-712E4.2
ENSG00000116874	WARS2
ENSG00000224238	WARS2-IT1
ENSG00000231365	RP11-418J17.1
ENSG00000227712	RP11-418J17.3
ENSG00000232650	RP5-834N19.1
ENSG00000116882	HAO2
ENSG00000203859	HSD3B2
ENSG00000203857	HSD3B1
ENSG00000143067	ZNF697
ENSG00000092621	PHGDH
ENSG00000134240	HMGCS2
ENSG00000134193	REG4
ENSG00000134249	ADAM30
ENSG00000134250	NOTCH2
ENSG00000273406	RP11-114O18.1
ENSG00000236933	RP11-439A17.7
ENSG00000188610	FAM72B
ENSG00000227193	RP11-439A17.4
ENSG00000234998	RP11-439A17.10
ENSG00000233029	RP11-439A17.9
ENSG00000198019	FCGR1B
ENSG00000230806	RP11-343N15.1
ENSG00000269996	RP11-343N15.5
ENSG00000227082	AL592494.5
ENSG00000231429	RP11-343N15.2
ENSG00000228826	RP11-344P13.4
ENSG00000272583	RP11-344P13.6
ENSG00000224857	RP11-344P13.1
ENSG00000227552	RP11-417J8.1
ENSG00000233798	RP11-417J8.2
ENSG00000230880	RP11-417J8.3
ENSG00000203849	RP11-417J8.6
ENSG00000234978	RP11-423O2.5
ENSG00000231182	RP11-423O2.7
ENSG00000232274	RP11-782C8.2
ENSG00000230850	RP11-782C8.1
ENSG00000237291	RP11-782C8.4
ENSG00000232336	RP11-782C8.3
ENSG00000225278	RP11-782C8.5
ENSG00000242569	RP11-435B5.3
ENSG00000185044	RP11-435B5.4
ENSG00000238261	RP11-435B5.5
ENSG00000226897	RP11-435B5.6
ENSG00000235566	RP11-435B5.7
ENSG00000223804	RP6-206I17.1
ENSG00000231734	RP6-206I17.2
ENSG00000226637	RP6-206I17.3
ENSG00000236334	PPIAL4G
ENSG00000215784	FAM72D
ENSG00000224363	RP11-289H16.1
ENSG00000162825	NBPF8
ENSG00000235398	LINC00623
ENSG00000231360	AL592284.1
ENSG00000255854	PPIAL4B
ENSG00000236943	RP11-640M9.1
ENSG00000168614	NBPF9
ENSG00000254539	RP4-791M13.3
ENSG00000178104	PDE4DIP
ENSG00000255148	RP4-791M13.4
ENSG00000254913	RP4-791M13.5
ENSG00000268172	AL590452.1
ENSG00000272755	RP11-326G21.1
ENSG00000272709	RP11-458D21.6
ENSG00000213240	NOTCH2NL
ENSG00000255168	RP11-458D21.5
ENSG00000163386	NBPF10
ENSG00000233396	RP11-458D21.1
ENSG00000168509	HFE2
ENSG00000117289	TXNIP
ENSG00000121851	POLR3GL
ENSG00000181039	ANKRD34A
ENSG00000234222	RP11-315I20.1
ENSG00000152022	LIX1L
ENSG00000131795	RBM8A
ENSG00000131779	PEX11B
ENSG00000143127	ITGA10
ENSG00000244619	RP11-315I20.3
ENSG00000198483	ANKRD35
ENSG00000131788	PIAS3
ENSG00000186364	NUDT17
ENSG00000186141	POLR3C
ENSG00000121848	RNF115
ENSG00000117281	CD160
ENSG00000174827	PDZK1
ENSG00000117262	GPR89A
ENSG00000235702	WI2-925H4.1
ENSG00000196644	GPR89C
ENSG00000234245	RP11-94I2.4
ENSG00000152042	NBPF11
ENSG00000186275	NBPF12
ENSG00000234225	RP4-704D21.2
ENSG00000131791	PRKAB2
ENSG00000237188	RP11-337C18.8
ENSG00000131781	FMO5
ENSG00000271721	RP11-337C18.9
ENSG00000131778	CHD1L
ENSG00000234610	LINC00624
ENSG00000116128	BCL9
ENSG00000162836	ACP6
ENSG00000227139	RP11-533N14.3
ENSG00000143140	GJA5
ENSG00000234482	RP11-433J22.2
ENSG00000234190	RP11-433J22.3
ENSG00000121634	GJA8
ENSG00000188092	GPR89B
ENSG00000215859	RP6-74O6.2
ENSG00000273059	XXyac-YX155B6.7
ENSG00000229952	RP6-74O6.3
ENSG00000203836	NBPF24
ENSG00000269647	BX842679.1
ENSG00000232265	XXyac-YX155B6.5
ENSG00000226335	XXyac-YX155B6.6
ENSG00000234283	RP11-495P10.6
ENSG00000231196	RP11-495P10.8
ENSG00000238107	RP11-495P10.5
ENSG00000244252	RP11-495P10.7
ENSG00000224481	RP11-495P10.3
ENSG00000272824	RP6-74O6.6
ENSG00000215863	LINC01138
ENSG00000231551	RP11-495P10.1
ENSG00000255963	PPIAL4A
ENSG00000122497	NBPF14
ENSG00000256374	PPIAL4D
ENSG00000236140	RP11-89F3.2
ENSG00000203832	NBPF20
ENSG00000243452	NBPF15
ENSG00000237253	RP11-666A1.5
ENSG00000203827	NBPF16
ENSG00000237343	RP11-763B22.4
ENSG00000235887	RP11-763B22.6
ENSG00000232527	RP11-14N7.2
ENSG00000232721	RP11-403I13.5
ENSG00000223779	RP11-403I13.4
ENSG00000226067	LINC00869
ENSG00000235999	RP11-403I13.8
ENSG00000233430	RP11-403I13.9
ENSG00000234571	RP5-998N21.4
ENSG00000230186	RP5-998N21.7
ENSG00000203818	HIST2H3PS2
ENSG00000203817	FAM72C
ENSG00000198161	PPIAL4C
ENSG00000268544	RP11-277L2.4
ENSG00000233368	RP11-277L2.3
ENSG00000269614	RP11-277L2.5
ENSG00000229801	RP11-353N4.1
ENSG00000234232	RP11-353N4.5
ENSG00000223759	RP11-353N4.4
ENSG00000203815	FAM231D
ENSG00000150337	FCGR1A
ENSG00000203814	HIST2H2BF
ENSG00000242663	RP11-196G18.21
ENSG00000233030	RP11-196G18.3
ENSG00000183598	HIST2H3D
ENSG00000264207	RP11-196G18.23
ENSG00000183941	HIST2H4A
ENSG00000203811	HIST2H3C
ENSG00000183558	HIST2H2AA3
ENSG00000272993	RP11-196G18.24
ENSG00000203812	HIST2H2AA4
ENSG00000203852	HIST2H3A
ENSG00000182217	HIST2H4B
ENSG00000184678	HIST2H2BE
ENSG00000184260	HIST2H2AC
ENSG00000184270	HIST2H2AB
ENSG00000178096	BOLA1
ENSG00000159164	SV2A
ENSG00000143368	SF3B4
ENSG00000014914	MTMR11
ENSG00000163113	OTUD7B
ENSG00000136631	VPS45
ENSG00000023902	PLEKHO1
ENSG00000143401	ANP32E
ENSG00000271845	RP4-790G17.7
ENSG00000118298	CA14
ENSG00000117362	APH1A
ENSG00000118292	C1orf54
ENSG00000159208	C1orf51
ENSG00000187145	MRPS21
ENSG00000117360	PRPF3
ENSG00000163125	RPRD2
ENSG00000143374	TARS2
ENSG00000143369	ECM1
ENSG00000228126	LINC00568
ENSG00000237781	RP11-54A4.2
ENSG00000143382	ADAMTSL4
ENSG00000225996	AL356356.1
ENSG00000203804	ADAMTSL4-AS1
ENSG00000143384	MCL1
ENSG00000143420	ENSA
ENSG00000143457	GOLPH3L
ENSG00000143452	HORMAD1
ENSG00000163131	CTSS
ENSG00000143387	CTSK
ENSG00000143437	ARNT
ENSG00000143379	SETDB1
ENSG00000143418	CERS2
ENSG00000259357	RP11-316M1.12
ENSG00000231073	RP11-316M1.3
ENSG00000143412	ANXA9
ENSG00000143409	FAM63A
ENSG00000143363	PRUNE
ENSG00000163141	BNIPL
ENSG00000143443	C1orf56
ENSG00000197622	CDC42SE1
ENSG00000213190	MLLT11
ENSG00000143458	GABPB2
ENSG00000143434	SEMA6C
ENSG00000163154	TNFAIP8L2
ENSG00000163156	SCNM1
ENSG00000163155	LYSMD1
ENSG00000163157	TMOD4
ENSG00000163159	VPS72
ENSG00000143398	PIP5K1A
ENSG00000159352	PSMD4
ENSG00000232671	RP11-126K1.2
ENSG00000143373	ZNF687
ENSG00000143393	PI4KB
ENSG00000273481	RP11-126K1.9
ENSG00000143390	RFX5
ENSG00000224645	RP11-126K1.8
ENSG00000237976	RP11-126K1.6
ENSG00000143416	SELENBP1
ENSG00000159377	PSMB4
ENSG00000143442	POGZ
ENSG00000143375	CGN
ENSG00000143367	TUFT1
ENSG00000250734	RP11-404E16.1
ENSG00000143376	SNX27
ENSG00000227045	RP11-98D18.1
ENSG00000159409	CELF3
ENSG00000178796	RIIAD1
ENSG00000240510	AL589765.1
ENSG00000269621	RP11-98D18.15
ENSG00000143436	MRPL9
ENSG00000143450	OAZ3
ENSG00000249602	RP11-98D18.3
ENSG00000268288	RP11-98D18.16
ENSG00000182134	TDRKH
ENSG00000203288	RP11-98D18.9
ENSG00000269489	RP11-98D18.17
ENSG00000213171	LINGO4
ENSG00000143365	RORC
ENSG00000225556	C2CD4D
ENSG00000234614	AL450992.2
ENSG00000196407	THEM5
ENSG00000159445	THEM4
ENSG00000197747	S100A10
ENSG00000229021	NBPF18P
ENSG00000163191	S100A11
ENSG00000182898	TCHHL1
ENSG00000159450	TCHH
ENSG00000226716	AL589986.2
ENSG00000215853	RPTN
ENSG00000237975	FLG-AS1
ENSG00000236427	RP11-107M16.2
ENSG00000197915	HRNR
ENSG00000143631	FLG
ENSG00000143520	FLG2
ENSG00000227415	RP1-91G5.3
ENSG00000143536	CRNN
ENSG00000186207	LCE5A
ENSG00000169509	CRCT1
ENSG00000185966	LCE3E
ENSG00000163202	LCE3D
ENSG00000244057	LCE3C
ENSG00000187238	LCE3B
ENSG00000185962	LCE3A
ENSG00000176075	LINC00302
ENSG00000187223	LCE2D
ENSG00000159455	LCE2B
ENSG00000187180	LCE2C
ENSG00000187173	LCE2A
ENSG00000187170	LCE4A
ENSG00000198854	C1orf68
ENSG00000203786	KPRP
ENSG00000240386	LCE1F
ENSG00000186226	LCE1E
ENSG00000172155	LCE1D
ENSG00000197084	LCE1C
ENSG00000196734	LCE1B
ENSG00000186844	LCE1A
ENSG00000235942	LCE6A
ENSG00000163206	SMCP
ENSG00000163207	IVL
ENSG00000224308	RP1-13P20.6
ENSG00000184148	SPRR4
ENSG00000169474	SPRR1A
ENSG00000163209	SPRR3
ENSG00000169469	SPRR1B
ENSG00000163216	SPRR2D
ENSG00000241794	SPRR2A
ENSG00000196805	SPRR2B
ENSG00000203785	SPRR2E
ENSG00000244094	SPRR2F
ENSG00000159516	SPRR2G
ENSG00000229699	RP1-140J1.1
ENSG00000203784	LELP1
ENSG00000203783	PRR9
ENSG00000203782	LOR
ENSG00000159527	PGLYRP3
ENSG00000163218	PGLYRP4
ENSG00000163220	S100A9
ENSG00000163221	S100A12
ENSG00000143546	S100A8
ENSG00000184330	S100A7A
ENSG00000197364	S100A7L2
ENSG00000143556	S100A7
ENSG00000238279	BX470102.3
ENSG00000197956	S100A6
ENSG00000196420	S100A5
ENSG00000196154	S100A4
ENSG00000188015	S100A3
ENSG00000196754	S100A2
ENSG00000188643	S100A16
ENSG00000189334	S100A14
ENSG00000189171	S100A13
ENSG00000160678	S100A1
ENSG00000272030	RP1-178F15.4
ENSG00000160679	CHTOP
ENSG00000143553	SNAPIN
ENSG00000143621	ILF2
ENSG00000169418	NPR1
ENSG00000143624	INTS3
ENSG00000243613	RP11-216N14.8
ENSG00000233222	RP11-216N14.9
ENSG00000143554	SLC27A3
ENSG00000143614	GATAD2B
ENSG00000198837	DENND4B
ENSG00000160741	CRTC2
ENSG00000143570	SLC39A1
ENSG00000273026	RP11-422P24.10
ENSG00000143578	CREB3L4
ENSG00000143543	JTB
ENSG00000272654	RP11-422P24.11
ENSG00000143545	RAB13
ENSG00000177954	RPS27
ENSG00000143552	NUP210L
ENSG00000143549	TPM3
ENSG00000163263	C1orf189
ENSG00000143612	C1orf43
ENSG00000143569	UBAP2L
ENSG00000143575	HAX1
ENSG00000143595	AQP10
ENSG00000143515	ATP8B2
ENSG00000228013	RP11-350G8.5
ENSG00000160712	IL6R
[truncated: 30,738 more rows]
