# Supplementary material for: Identification of molecularly unique tumor-associated mesenchymal stromal cells in breast cancer patients
Source: PLoS One. 2023 Mar 20;18(3):e0282473. doi: 10.1371/journal.pone.0282473 (PMC10027225; doi:10.1371/journal.pone.0282473)
Supplement: S3 Data — (MTX) [file pone.0282473.s007.mtx]

%%MatrixMarket matrix coordinate real general
%
32738 2700 2286884
32709 1 4
32707 1 1
32706 1 10
32704 1 1
32703 1 5
32702 1 6
32700 1 10
32699 1 25
32698 1 3
32697 1 8
32527 1 1
32496 1 1
32399 1 1
32346 1 1
32324 1 1
32209 1 1
32129 1 1
32106 1 1
32093 1 1
32068 1 1
32045 1 1
32023 1 25
32017 1 1
31998 1 1
31992 1 2
31971 1 2
31965 1 1
31964 1 1
31955 1 1
31929 1 1
31927 1 1
31886 1 1
31856 1 1
31785 1 1
31760 1 1
31666 1 1
31600 1 2
31591 1 1
31421 1 5
31399 1 10
31258 1 28
31189 1 7
31178 1 1
31169 1 1
31128 1 1
30984 1 1
30972 1 1
30971 1 37
30970 1 1
30958 1 2
30934 1 12
30927 1 1
30912 1 4
30895 1 1
30872 1 2
30849 1 1
30795 1 1
30792 1 1
30658 1 1
30656 1 22
30586 1 1
30570 1 5
30529 1 2
30406 1 1
30404 1 1
30379 1 2
30343 1 1
30314 1 1
30248 1 5
30170 1 1
30161 1 1
30147 1 1
30136 1 5
30126 1 1
30105 1 18
30038 1 1
30037 1 5
29959 1 1
29949 1 4
29943 1 19
29915 1 10
29910 1 3
29842 1 1
29831 1 1
29824 1 2
29795 1 1
29789 1 1
29782 1 1
29744 1 1
29734 1 4
29652 1 1
29634 1 1
29621 1 1
29620 1 8
29601 1 1
29569 1 1
29568 1 1
29515 1 1
29506 1 5
29498 1 1
29463 1 22
29454 1 1
29452 1 1
29450 1 1
29435 1 1
29431 1 1
29408 1 1
29378 1 1
29303 1 3
29210 1 1
29176 1 1
29167 1 1
29141 1 1
29073 1 1
29041 1 1
29035 1 1
28984 1 1
28966 1 1
28934 1 1
28924 1 1
28736 1 1
28676 1 1
28622 1 1
28593 1 2
28496 1 1
28313 1 1
28309 1 14
28290 1 1
28273 1 1
28165 1 1
28050 1 1
27960 1 2
27884 1 2
27867 1 1
27842 1 1
27838 1 1
27833 1 1
27827 1 1
27768 1 1
27724 1 1
27683 1 1
27682 1 4
27677 1 1
27663 1 1
27659 1 3
27639 1 1
27634 1 1
27617 1 4
27556 1 1
27548 1 1
27547 1 1
27519 1 1
27514 1 1
27501 1 1
27495 1 2
27334 1 1
27287 1 1
27237 1 1
27156 1 1
27090 1 5
27066 1 1
27056 1 1
27031 1 7
26959 1 1
26958 1 1
26938 1 1
26913 1 15
26825 1 18
26806 1 1
26655 1 11
26629 1 1
26499 1 1
26491 1 1
26455 1 2
26339 1 11
26322 1 1
26308 1 3
26286 1 1
26250 1 1
26216 1 1
26186 1 2
26185 1 1
26184 1 1
26169 1 1
26136 1 1
26027 1 1
26014 1 29
25975 1 1
25914 1 5
25895 1 2
25893 1 2
25796 1 1
25785 1 1
25524 1 1
25486 1 1
25482 1 1
25426 1 2
25265 1 1
25236 1 1
25215 1 1
25194 1 1
25192 1 2
25171 1 1
25168 1 1
25146 1 1
25067 1 1
24978 1 13
24804 1 1
24803 1 1
24680 1 1
24674 1 44
24663 1 1
24606 1 1
24603 1 1
24598 1 1
24406 1 1
24373 1 1
24369 1 1
24342 1 1
24252 1 1
24195 1 1
24185 1 1
24088 1 19
24058 1 1
24050 1 4
23994 1 1
23960 1 1
23911 1 1
23852 1 1
23847 1 1
23821 1 1
23796 1 1
23795 1 76
23779 1 1
23776 1 1
23742 1 1
23666 1 1
23613 1 1
23467 1 1
23385 1 3
23207 1 1
23123 1 1
23085 1 1
23081 1 12
23078 1 1
23058 1 1
23052 1 1
22987 1 6
22922 1 1
22896 1 1
22893 1 1
22869 1 2
22836 1 1
22831 1 1
22811 1 1
22805 1 1
22744 1 1
22742 1 1
22740 1 4
22658 1 2
22571 1 1
22553 1 2
22493 1 1
22489 1 1
22472 1 1
22377 1 2
22235 1 1
22152 1 1
22045 1 1
22041 1 3
22029 1 1
22021 1 1
22010 1 10
21899 1 3
21866 1 1
21863 1 18
21854 1 1
21805 1 1
21790 1 1
21710 1 1
21650 1 1
21548 1 1
21537 1 5
21531 1 1
21513 1 1
21447 1 10
21441 1 1
21406 1 1
21379 1 1
21327 1 1
21230 1 1
21215 1 3
21115 1 1
21080 1 1
21054 1 1
20959 1 2
20906 1 4
20893 1 1
20881 1 1
20872 1 1
20869 1 4
20861 1 1
20815 1 1
20809 1 5
20769 1 2
20762 1 2
20692 1 1
20690 1 1
20638 1 1
20576 1 1
20544 1 1
20541 1 1
20398 1 5
20354 1 3
20270 1 2
20248 1 3
20187 1 1
20185 1 2
20156 1 3
20150 1 5
20109 1 1
19996 1 1
19828 1 14
19806 1 1
19802 1 4
19801 1 2
19799 1 1
19749 1 1
19713 1 1
19641 1 1
19620 1 1
19589 1 1
19501 1 1
19421 1 23
19411 1 1
19395 1 1
19311 1 1
19278 1 1
19264 1 1
19253 1 1
19185 1 1
19182 1 1
19180 1 2
19176 1 5
19161 1 1
19155 1 49
19153 1 2
19140 1 7
19060 1 1
19031 1 1
19026 1 1
19017 1 1
18999 1 2
18993 1 1
18992 1 1
18878 1 1
18859 1 1
18741 1 1
18673 1 1
18660 1 2
18527 1 1
18502 1 6
18450 1 1
18447 1 1
18425 1 1
18412 1 36
18402 1 1
18366 1 1
18270 1 1
18254 1 1
18204 1 1
18186 1 15
18145 1 1
18008 1 1
17994 1 1
17990 1 1
17983 1 1
17917 1 4
17795 1 1
17784 1 1
17677 1 1
17551 1 4
17506 1 1
17487 1 1
17472 1 3
17443 1 1
17414 1 1
17230 1 1
17224 1 1
17132 1 1
17075 1 1
17040 1 2
16965 1 1
16960 1 1
16902 1 6
16859 1 1
16816 1 1
16815 1 2
16756 1 1
16714 1 11
16609 1 1
16568 1 9
16539 1 10
16487 1 1
16436 1 1
16362 1 1
16060 1 1
15912 1 1
15888 1 1
15861 1 1
15746 1 36
15741 1 1
15616 1 10
15565 1 1
15560 1 1
15542 1 7
15378 1 1
15354 1 1
15302 1 2
15228 1 1
15213 1 2
15212 1 5
15198 1 1
15180 1 12
15177 1 1
15047 1 1
15025 1 1
14971 1 16
14922 1 1
14829 1 4
14817 1 1
14675 1 2
14622 1 2
14620 1 1
14596 1 1
14528 1 1
14519 1 1
14485 1 1
14470 1 1
14421 1 1
14270 1 1
14248 1 34
14231 1 1
14225 1 1
14031 1 1
14028 1 1
13985 1 1
13972 1 1
13971 1 1
13903 1 3
13828 1 8
13784 1 1
13772 1 1
13732 1 27
13712 1 1
13557 1 1
13535 1 1
13532 1 2
13387 1 1
13383 1 1
13371 1 1
13369 1 1
13359 1 1
13340 1 1
13334 1 1
13303 1 47
13249 1 1
13237 1 1
13130 1 12
13127 1 1
13013 1 2
12948 1 1
12928 1 1
12870 1 1
12822 1 1
12670 1 1
12648 1 1
12608 1 1
12589 1 1
12583 1 1
12582 1 2
12489 1 1
12480 1 1
12406 1 1
12338 1 1
12312 1 1
12306 1 1
12231 1 1
12201 1 1
12160 1 2
12151 1 3
12049 1 2
12017 1 1
11978 1 2
11929 1 1
11908 1 1
11905 1 1
11888 1 17
11854 1 1
11790 1 1
11684 1 1
11667 1 1
11636 1 1
11582 1 1
11551 1 1
11517 1 1
11512 1 1
11499 1 1
11494 1 1
11448 1 37
11407 1 1
11402 1 1
11397 1 1
11394 1 1
11352 1 1
11268 1 2
11261 1 1
11256 1 1
11176 1 3
11099 1 1
11092 1 1
11083 1 19
10999 1 1
10917 1 1
10912 1 1
10904 1 1
10791 1 1
10756 1 10
10754 1 1
10745 1 1
10740 1 10
10735 1 1
10717 1 2
10710 1 22
10692 1 1
10689 1 1
10678 1 1
10672 1 3
10669 1 1
10642 1 2
10608 1 5
10605 1 1
10595 1 5
10593 1 8
10552 1 5
10535 1 5
10315 1 21
10283 1 1
10262 1 1
10253 1 1
10182 1 1
10156 1 1
10152 1 8
10125 1 1
10062 1 1
10060 1 2
10057 1 1
10040 1 2
9987 1 2
9972 1 5
9858 1 1
9847 1 1
9828 1 15
9815 1 1
9814 1 1
9800 1 18
9799 1 1
9701 1 1
9638 1 1
9589 1 1
9570 1 1
9471 1 1
9467 1 2
9465 1 2
9442 1 1
9328 1 1
9246 1 1
9171 1 1
9154 1 1
9145 1 7
9051 1 4
8977 1 1
8962 1 1
8875 1 1
8857 1 1
8813 1 5
8810 1 1
8803 1 2
8764 1 3
8509 1 1
8494 1 1
8356 1 1
8219 1 19
8204 1 2
8051 1 1
8007 1 3
7950 1 13
7908 1 1
7906 1 2
7826 1 1
7814 1 1
7793 1 1
7779 1 2
7589 1 1
7587 1 2
7582 1 1
7568 1 1
7546 1 1
7516 1 1
7470 1 1
7461 1 23
7341 1 1
7321 1 1
7224 1 2
7204 1 1
7135 1 7
7116 1 1
7114 1 1
6986 1 3
6969 1 1
6945 1 2
6944 1 1
6790 1 2
6665 1 1
6662 1 1
6584 1 1
6471 1 1
6468 1 1
6395 1 1
6216 1 5
6198 1 1
6093 1 1
6064 1 1
6034 1 1
5972 1 2
5971 1 1
5948 1 14
5890 1 1
5873 1 1
5859 1 1
5834 1 1
5731 1 1
5705 1 11
5699 1 17
5634 1 1
5595 1 8
5542 1 1
5522 1 17
5512 1 2
5492 1 1
5475 1 1
5474 1 1
5464 1 1
5423 1 1
5391 1 1
5387 1 1
5351 1 1
5315 1 1
5238 1 11
5134 1 1
5129 1 1
5127 1 1
5105 1 1
5090 1 4
5069 1 1
5061 1 2
5046 1 1
4979 1 2
4959 1 1
4931 1 3
4911 1 1
4892 1 1
4820 1 1
4797 1 1
4792 1 1
4664 1 1
4577 1 1
4510 1 1
4493 1 2
4344 1 1
4301 1 1
4256 1 1
4172 1 11
4132 1 1
4108 1 1
4106 1 1
4071 1 1
4066 1 2
4065 1 1
4041 1 1
4040 1 1
4028 1 6
4026 1 2
3897 1 1
3892 1 1
3878 1 1
3861 1 2
3838 1 1
3802 1 1
3762 1 22
3759 1 2
3714 1 2
3668 1 5
3612 1 1
3559 1 2
3469 1 1
3466 1 1
3305 1 1
3295 1 1
3256 1 13
3120 1 1
3118 1 1
3027 1 1
3000 1 1
2906 1 1
2892 1 1
2787 1 1
2760 1 2
2722 1 1
2700 1 1
2663 1 1
2655 1 1
2577 1 1
2309 1 1
2218 1 1
2198 1 4
2171 1 1
2148 1 1
2078 1 1
2062 1 1
2011 1 1
1994 1 2
1990 1 15
1987 1 1
1975 1 2
1965 1 3
1900 1 1
1888 1 1
1877 1 1
1868 1 1
1842 1 1
1832 1 1
1818 1 1
1736 1 1
1723 1 1
1612 1 1
1547 1 1
1422 1 1
1363 1 5
1333 1 1
1314 1 1
1110 1 11
1058 1 1
1030 1 1
999 1 1
967 1 1
942 1 1
927 1 1
909 1 15
872 1 1
860 1 2
821 1 1
794 1 1
771 1 1
736 1 1
685 1 1
672 1 1
559 1 6
557 1 2
526 1 1
497 1 1
496 1 1
495 1 1
493 1 41
413 1 1
411 1 1
364 1 1
327 1 1
179 1 2
167 1 1
71 1 1
32722 2 1
32709 2 8
32707 2 1
32706 2 33
32704 2 2
32703 2 15
32702 2 12
32700 2 53
32699 2 44
32698 2 10
32697 2 8
32691 2 1
32647 2 1
32646 2 2
32602 2 1
32596 2 1
32577 2 1
32528 2 1
32524 2 1
32481 2 1
32450 2 1
32449 2 1
32399 2 1
32350 2 1
32166 2 1
32145 2 1
32106 2 1
32070 2 1
32068 2 1
32061 2 1
32045 2 4
32030 2 1
32029 2 1
32025 2 1
32023 2 24
31975 2 1
31971 2 1
31965 2 1
31951 2 1
31950 2 2
31927 2 2
31920 2 1
31869 2 1
31821 2 1
31805 2 2
31719 2 1
31709 2 1
31704 2 1
31701 2 1
31696 2 1
31670 2 1
31624 2 1
31591 2 1
31589 2 1
31421 2 5
31399 2 27
31316 2 1
31276 2 1
31258 2 37
31233 2 1
31189 2 14
31183 2 1
31134 2 1
31115 2 2
31076 2 1
31025 2 1
31019 2 1
30976 2 1
30974 2 1
30972 2 16
30971 2 81
30967 2 1
30958 2 7
30934 2 10
30932 2 1
30912 2 22
30895 2 4
30874 2 2
30872 2 3
30864 2 1
30853 2 1
30852 2 1
30849 2 2
30844 2 1
30798 2 3
30789 2 1
30788 2 1
30753 2 1
30732 2 1
30715 2 1
30678 2 1
30674 2 1
30667 2 1
30664 2 1
30659 2 2
30657 2 3
30656 2 45
30630 2 1
30629 2 1
30607 2 1
30597 2 1
30570 2 32
30567 2 2
30562 2 2
30537 2 1
30529 2 4
30527 2 2
30517 2 2
30509 2 7
30508 2 1
30450 2 1
30444 2 1
30443 2 2
30434 2 1
30429 2 1
30428 2 1
30411 2 1
30406 2 2
30399 2 1
30379 2 2
30346 2 1
30313 2 1
30248 2 4
30160 2 1
30152 2 1
30147 2 2
30136 2 18
30126 2 1
30122 2 1
30105 2 40
30082 2 1
30037 2 1
30029 2 1
29983 2 1
29976 2 1
29946 2 1
29945 2 1
29932 2 1
29931 2 1
29922 2 1
29915 2 2
29910 2 1
29843 2 1
29829 2 1
29817 2 1
29811 2 1
29799 2 1
29795 2 3
29784 2 1
29759 2 1
29744 2 1
29739 2 1
29734 2 12
29720 2 1
29639 2 1
29634 2 1
29620 2 8
29601 2 1
29590 2 1
29576 2 1
29572 2 2
29568 2 6
29533 2 2
29512 2 1
29506 2 9
29490 2 1
29477 2 1
29463 2 19
29459 2 2
29452 2 1
29450 2 1
29445 2 1
29443 2 2
29440 2 1
29408 2 2
29404 2 1
29383 2 3
29355 2 1
29349 2 4
29341 2 1
29303 2 2
29299 2 1
29298 2 1
29296 2 1
29294 2 4
29271 2 1
29269 2 3
29266 2 1
29259 2 1
29255 2 1
29240 2 1
29185 2 2
29161 2 1
29159 2 1
29158 2 1
29128 2 1
29114 2 1
29110 2 1
29092 2 1
29073 2 4
29002 2 2
28960 2 1
28935 2 1
28934 2 10
28926 2 1
28924 2 2
28886 2 1
28882 2 2
28878 2 1
28818 2 1
28759 2 1
28758 2 1
28727 2 1
28702 2 1
28641 2 2
28593 2 2
28575 2 1
28553 2 1
28493 2 1
28390 2 1
28368 2 1
28309 2 17
28274 2 1
28273 2 1
28246 2 1
28242 2 1
28151 2 19
28145 2 1
28071 2 1
28064 2 1
28020 2 1
28012 2 2
27978 2 1
27963 2 1
27960 2 2
27958 2 3
27948 2 1
27901 2 1
27891 2 2
27880 2 1
27865 2 1
27848 2 1
27845 2 1
27838 2 1
27835 2 1
27827 2 3
27787 2 1
27745 2 1
27724 2 1
27721 2 1
27685 2 1
27682 2 4
27681 2 1
27663 2 1
27659 2 1
27656 2 2
27640 2 1
27639 2 1
27617 2 12
27519 2 5
27517 2 1
27513 2 1
27508 2 2
27495 2 6
27493 2 1
27415 2 1
27414 2 2
27388 2 2
27353 2 1
27351 2 1
27342 2 2
27298 2 1
27287 2 1
27270 2 1
27250 2 1
27223 2 2
27174 2 2
27133 2 1
27132 2 1
27090 2 11
27036 2 1
27031 2 1
26959 2 1
26913 2 32
26902 2 1
26901 2 7
26853 2 1
26825 2 1
26752 2 2
26729 2 1
26661 2 1
26655 2 52
26641 2 1
26619 2 1
26586 2 1
26561 2 1
26518 2 1
26493 2 1
26458 2 1
26455 2 4
26451 2 3
26339 2 28
26308 2 3
26302 2 2
26286 2 1
26281 2 1
26263 2 3
26260 2 2
26259 2 1
26252 2 1
26250 2 1
26235 2 1
26211 2 1
26209 2 1
26188 2 1
26186 2 9
26184 2 6
26169 2 1
26149 2 1
26146 2 1
26139 2 2
26138 2 1
26137 2 1
26088 2 1
26032 2 1
26014 2 45
25979 2 1
25975 2 12
25961 2 1
25947 2 1
25915 2 3
25914 2 7
25909 2 1
25893 2 4
25794 2 1
25793 2 6
25785 2 1
25738 2 1
25643 2 1
25610 2 1
25600 2 1
25582 2 2
25511 2 1
25478 2 1
25359 2 1
25348 2 1
25342 2 2
25268 2 1
25214 2 8
25211 2 1
25199 2 5
25194 2 2
25192 2 2
25191 2 2
25178 2 1
25177 2 2
25168 2 1
25137 2 2
25106 2 1
25078 2 2
25041 2 2
24980 2 1
24978 2 35
24940 2 1
24889 2 1
24887 2 1
24812 2 1
24811 2 2
24732 2 1
24731 2 2
24705 2 1
24688 2 1
24687 2 1
24680 2 1
24677 2 1
24674 2 97
24637 2 1
24634 2 1
24606 2 1
24598 2 1
24591 2 1
24580 2 2
24578 2 1
24571 2 1
24448 2 1
24429 2 1
24414 2 1
24406 2 4
24373 2 3
24369 2 1
24348 2 1
24321 2 1
24287 2 1
24285 2 1
24269 2 2
24253 2 1
24252 2 1
24245 2 1
24237 2 1
24215 2 2
24214 2 1
24204 2 1
24190 2 1
24172 2 1
24168 2 3
24131 2 2
24120 2 1
24110 2 1
24088 2 41
24050 2 14
24049 2 1
24040 2 1
24008 2 4
24006 2 1
24001 2 1
23974 2 1
23960 2 4
23956 2 1
23927 2 2
23909 2 1
23847 2 1
23795 2 75
23779 2 4
23748 2 1
23742 2 1
23718 2 1
23703 2 1
23666 2 5
23583 2 1
23502 2 1
23467 2 10
23453 2 1
23413 2 1
23405 2 1
23388 2 1
23386 2 1
23385 2 1
23341 2 1
23336 2 1
23223 2 1
23207 2 2
23118 2 1
23081 2 2
23065 2 1
23057 2 1
22987 2 2
22862 2 1
22823 2 1
22795 2 1
22782 2 1
22755 2 5
22744 2 2
22740 2 12
22728 2 1
22653 2 2
22649 2 1
22643 2 1
22566 2 1
22563 2 1
22550 2 4
22521 2 1
22472 2 1
22379 2 1
22331 2 1
22301 2 2
22260 2 1
22125 2 1
22041 2 1
22039 2 1
22027 2 1
22021 2 1
22010 2 56
21987 2 1
21960 2 1
21866 2 2
21863 2 30
21839 2 1
21807 2 1
21805 2 1
21790 2 1
21650 2 5
21639 2 1
21615 2 3
21612 2 1
21608 2 1
21601 2 1
21581 2 1
21580 2 1
21579 2 1
21567 2 1
21548 2 3
21544 2 1
21537 2 31
21535 2 1
21513 2 2
21458 2 1
21447 2 18
21413 2 1
21412 2 9
21406 2 1
21389 2 1
21377 2 1
21360 2 1
21351 2 1
21345 2 2
21303 2 1
21296 2 1
21276 2 1
21256 2 1
21215 2 3
21196 2 1
21159 2 1
21115 2 1
21107 2 1
21070 2 1
21059 2 1
21054 2 3
21043 2 1
20974 2 2
20944 2 1
20922 2 1
20906 2 10
20904 2 1
20893 2 1
20874 2 4
20869 2 5
20852 2 1
20850 2 1
20827 2 1
20809 2 5
20778 2 2
20770 2 1
20767 2 1
20762 2 8
20758 2 1
20692 2 2
20691 2 1
20672 2 1
20639 2 1
20569 2 1
20510 2 1
20473 2 1
20398 2 6
20363 2 2
20354 2 5
20285 2 1
20283 2 2
20238 2 1
20237 2 4
20231 2 1
20213 2 1
20187 2 2
20180 2 1
20172 2 1
20156 2 2
20153 2 1
20151 2 1
20150 2 1
20124 2 1
20115 2 1
20093 2 1
20079 2 1
20011 2 1
19991 2 1
19886 2 1
19840 2 1
19836 2 1
19828 2 19
19806 2 1
19783 2 1
19713 2 1
19522 2 1
19460 2 1
19421 2 29
19389 2 1
19381 2 1
19352 2 2
19349 2 1
19264 2 1
19262 2 1
19253 2 9
19249 2 2
19248 2 1
19245 2 1
19242 2 1
19215 2 1
19204 2 1
19200 2 1
19192 2 1
19188 2 1
19185 2 1
19181 2 1
19176 2 9
19167 2 1
19155 2 142
19153 2 3
19152 2 1
19140 2 9
19127 2 1
19116 2 1
19113 2 1
19111 2 2
19099 2 2
19098 2 1
19088 2 1
19087 2 1
19073 2 1
19037 2 2
19031 2 18
18999 2 17
18992 2 1
18976 2 2
18945 2 6
18929 2 1
18924 2 1
18881 2 1
18859 2 1
18788 2 1
18787 2 1
18773 2 1
18764 2 1
18712 2 1
18697 2 1
18639 2 1
18637 2 1
18527 2 1
18502 2 10
18475 2 1
18442 2 1
18431 2 1
18412 2 43
18402 2 3
18332 2 1
18270 2 1
18241 2 1
18238 2 1
18229 2 1
18225 2 3
18206 2 2
18191 2 12
18186 2 33
18179 2 1
18177 2 1
18147 2 2
18145 2 2
18125 2 1
18081 2 1
18053 2 1
18043 2 1
18025 2 1
17987 2 1
17946 2 1
17925 2 1
17917 2 1
17907 2 1
17872 2 1
17862 2 2
17842 2 1
17841 2 1
17809 2 1
17803 2 1
17750 2 1
17749 2 2
17744 2 1
17717 2 5
17701 2 1
17689 2 1
17636 2 1
17565 2 1
17551 2 19
17520 2 1
17487 2 1
17471 2 2
17424 2 2
17414 2 1
17385 2 1
17372 2 1
17363 2 1
17359 2 18
17312 2 1
17255 2 1
17226 2 1
17224 2 1
17221 2 1
17215 2 1
17166 2 1
17159 2 1
17144 2 1
17143 2 1
17040 2 7
16997 2 1
16993 2 1
16989 2 1
16942 2 1
16934 2 2
16902 2 3
16875 2 1
16849 2 1
16830 2 1
16815 2 1
16807 2 3
16799 2 2
16793 2 1
16722 2 1
16716 2 1
16715 2 1
16714 2 27
16675 2 1
16655 2 1
16618 2 1
16597 2 2
16577 2 1
16568 2 22
16540 2 1
16539 2 14
16490 2 1
16487 2 1
16476 2 1
16470 2 1
16436 2 2
16433 2 1
16399 2 1
16396 2 1
16369 2 1
16309 2 2
16301 2 1
16300 2 1
16289 2 1
16286 2 1
16212 2 1
16141 2 14
16099 2 1
16056 2 1
15923 2 1
15894 2 1
15890 2 1
15888 2 3
15879 2 1
15746 2 81
15663 2 1
15616 2 16
15574 2 1
15572 2 2
15571 2 1
15546 2 1
15542 2 3
15537 2 1
15517 2 2
15378 2 1
15347 2 1
15320 2 1
15308 2 1
15304 2 2
15302 2 3
15236 2 1
15218 2 2
15212 2 5
15180 2 18
15167 2 1
15159 2 1
15095 2 1
14983 2 1
14980 2 1
14971 2 29
14856 2 1
14832 2 1
14829 2 8
14816 2 1
14814 2 1
14749 2 1
14686 2 1
14678 2 1
14598 2 1
14576 2 1
14575 2 1
14523 2 1
14471 2 1
14459 2 1
14421 2 2
14309 2 1
14275 2 1
14270 2 1
14248 2 92
14237 2 1
14225 2 1
14224 2 1
14023 2 1
13975 2 1
13969 2 5
13965 2 1
13964 2 1
13963 2 3
13903 2 5
13828 2 7
13772 2 3
13769 2 1
13732 2 33
13723 2 1
13712 2 1
13694 2 1
13642 2 1
13547 2 2
13543 2 1
13535 2 1
13534 2 1
13532 2 4
13511 2 1
13497 2 1
13387 2 1
13383 2 6
13360 2 1
13342 2 2
13340 2 1
13333 2 1
13316 2 1
13303 2 62
13296 2 1
13249 2 1
13237 2 4
13228 2 1
13159 2 1
13145 2 1
13121 2 1
13093 2 1
13051 2 1
13011 2 1
13001 2 1
12959 2 1
12870 2 1
12866 2 2
12819 2 1
12788 2 1
12766 2 21
12741 2 1
12726 2 1
12716 2 1
12683 2 1
12672 2 3
12670 2 1
12647 2 1
12635 2 1
12619 2 1
12616 2 1
12611 2 1
12582 2 4
12571 2 1
12557 2 1
12489 2 1
12480 2 2
12440 2 1
12428 2 1
12411 2 1
12299 2 1
12298 2 1
12236 2 7
12231 2 3
12219 2 1
12215 2 1
12200 2 1
12160 2 1
12057 2 1
12050 2 2
12049 2 2
12028 2 1
12017 2 1
11974 2 1
11972 2 2
11950 2 1
11925 2 1
11924 2 1
11905 2 2
11903 2 1
11896 2 1
11888 2 28
11862 2 1
11792 2 1
11790 2 1
11734 2 1
11727 2 1
11685 2 1
11684 2 2
11668 2 2
11666 2 1
11616 2 1
11448 2 60
11437 2 2
11347 2 1
11297 2 1
11285 2 1
11268 2 5
11249 2 1
11224 2 1
11181 2 1
11176 2 2
11168 2 1
11109 2 1
11092 2 2
11083 2 34
10997 2 2
10917 2 1
10895 2 1
10873 2 1
10872 2 1
10851 2 1
10824 2 1
10801 2 1
10796 2 2
10795 2 1
10794 2 1
10756 2 26
10740 2 11
10720 2 1
10713 2 1
10710 2 60
10701 2 17
10700 2 13
10696 2 1
10694 2 3
10692 2 3
10690 2 1
10687 2 1
10685 2 2
10682 2 3
10681 2 5
10680 2 10
10679 2 3
10678 2 36
10672 2 4
10642 2 3
10631 2 5
10622 2 1
10618 2 3
10613 2 1
10611 2 1
10610 2 3
10608 2 11
10595 2 7
10593 2 14
10568 2 1
10566 2 1
10562 2 1
10552 2 2
10535 2 5
10528 2 1
10389 2 1
10332 2 1
10229 2 1
10195 2 1
10193 2 1
10191 2 1
10152 2 40
10121 2 1
10110 2 1
10092 2 1
10088 2 1
10076 2 3
10062 2 1
10061 2 1
10041 2 2
10040 2 3
10035 2 1
10004 2 1
9993 2 2
9992 2 1
9987 2 3
9972 2 6
9883 2 1
9871 2 1
9849 2 1
9842 2 1
9830 2 1
9827 2 1
9815 2 2
9814 2 1
9800 2 26
9799 2 51
9785 2 1
9769 2 1
9738 2 1
9727 2 1
9712 2 1
9704 2 1
9640 2 5
9623 2 1
9622 2 2
9610 2 1
9608 2 1
9601 2 1
9534 2 1
9528 2 1
9517 2 1
9314 2 1
9199 2 1
9154 2 1
9145 2 23
9095 2 1
9051 2 6
9029 2 1
9008 2 1
8945 2 1
8859 2 1
8857 2 1
8852 2 1
8813 2 3
8802 2 2
8764 2 2
8543 2 1
8507 2 1
8442 2 1
8410 2 1
8395 2 1
8387 2 1
8356 2 1
8338 2 1
8242 2 1
8220 2 1
8219 2 31
8145 2 1
8071 2 1
8010 2 1
7957 2 1
7950 2 26
7927 2 1
7911 2 1
7906 2 5
7899 2 4
7897 2 1
7889 2 1
7830 2 1
7814 2 1
7803 2 1
7789 2 3
7785 2 1
7779 2 1
7747 2 2
7465 2 1
7461 2 24
7455 2 1
7449 2 1
7340 2 1
7321 2 1
7309 2 1
7224 2 1
7223 2 1
7209 2 1
7199 2 1
7194 2 1
7135 2 10
7114 2 1
7076 2 1
7030 2 3
7011 2 1
6986 2 1
6969 2 3
6963 2 1
6938 2 2
6901 2 1
6900 2 1
6881 2 1
6830 2 1
6829 2 1
6817 2 2
6768 2 1
6761 2 1
6687 2 1
6660 2 1
6650 2 2
6471 2 2
6465 2 11
6452 2 1
6443 2 1
6381 2 2
6371 2 1
6369 2 1
6366 2 2
6363 2 1
6277 2 1
6275 2 1
6238 2 2
6236 2 1
6226 2 1
6220 2 1
6216 2 9
6213 2 1
6201 2 1
6157 2 1
6155 2 1
6101 2 1
6093 2 1
6092 2 1
6064 2 1
6048 2 1
6034 2 1
6009 2 1
5994 2 1
5985 2 1
5972 2 1
5955 2 1
5948 2 33
5931 2 1
5916 2 1
5898 2 1
5889 2 1
5873 2 2
5831 2 2
5820 2 1
5790 2 1
5754 2 1
5723 2 1
5705 2 14
5702 2 1
5699 2 12
5698 2 1
5678 2 1
5667 2 1
5630 2 2
5595 2 30
5564 2 1
5553 2 3
5522 2 35
5500 2 1
5492 2 1
5475 2 1
5472 2 1
5389 2 1
5380 2 1
5351 2 1
5315 2 1
5304 2 1
5264 2 1
5254 2 1
5238 2 13
5234 2 1
5218 2 1
5215 2 1
5136 2 1
5134 2 1
5128 2 1
5127 2 1
5090 2 4
5069 2 10
5061 2 1
5046 2 1
5016 2 1
5001 2 1
4979 2 10
4959 2 2
4951 2 1
4924 2 1
4916 2 1
4882 2 1
4843 2 1
4838 2 1
4820 2 1
4772 2 1
4721 2 2
4712 2 1
4668 2 1
4664 2 1
4602 2 1
4560 2 1
4556 2 1
4431 2 3
4400 2 1
4370 2 1
4366 2 1
4335 2 2
4301 2 1
4292 2 1
4176 2 1
4172 2 33
4150 2 1
4123 2 1
4116 2 1
4110 2 1
4108 2 1
4106 2 1
4090 2 1
4082 2 1
4055 2 1
4042 2 1
4041 2 2
4040 2 1
4036 2 1
4032 2 2
4028 2 29
3997 2 1
3980 2 1
3970 2 1
3962 2 2
3957 2 2
3949 2 1
3945 2 1
3922 2 1
3889 2 1
3885 2 1
3838 2 2
3815 2 2
3804 2 1
3793 2 1
3762 2 35
3759 2 2
3753 2 1
3714 2 1
3687 2 2
3668 2 1
3634 2 1
3579 2 2
3562 2 1
3560 2 1
3559 2 1
3521 2 1
3520 2 1
3507 2 1
3478 2 1
3458 2 1
3351 2 2
3327 2 2
3326 2 1
3309 2 2
3256 2 31
3201 2 1
3134 2 1
3131 2 1
3118 2 1
2941 2 1
2922 2 2
2916 2 1
2912 2 2
2760 2 1
2758 2 1
2737 2 1
2727 2 2
2718 2 1
2685 2 1
2677 2 1
2577 2 2
2508 2 2
2497 2 1
2485 2 1
2400 2 1
2394 2 2
2391 2 1
2358 2 1
2334 2 4
2309 2 1
2305 2 1
2280 2 1
2258 2 1
2218 2 1
2208 2 1
2198 2 1
2185 2 1
2171 2 7
2150 2 1
2129 2 2
2121 2 1
2062 2 1
2057 2 1
1996 2 1
1992 2 2
1990 2 27
1980 2 1
1975 2 1
1963 2 2
1901 2 3
1873 2 1
1868 2 1
1867 2 1
1846 2 4
1843 2 1
1829 2 1
1817 2 1
1752 2 1
1728 2 1
1613 2 1
1612 2 1
1607 2 1
1562 2 1
1551 2 2
1547 2 2
1539 2 1
1405 2 1
1373 2 1
1363 2 17
1343 2 1
1333 2 1
1314 2 1
1313 2 1
1293 2 1
1288 2 1
1284 2 1
1261 2 1
1242 2 1
1185 2 1
1163 2 1
1157 2 1
1137 2 1
1132 2 1
1058 2 1
1037 2 1
1030 2 1
999 2 1
942 2 1
909 2 62
905 2 1
896 2 2
860 2 7
856 2 3
820 2 2
800 2 2
796 2 1
794 2 1
786 2 1
771 2 1
764 2 2
762 2 3
755 2 1
743 2 1
698 2 1
697 2 1
685 2 1
672 2 1
645 2 9
617 2 1
595 2 1
593 2 1
589 2 2
575 2 2
559 2 8
557 2 5
526 2 1
514 2 1
503 2 1
493 2 39
489 2 1
458 2 1
447 2 1
413 2 1
384 2 1
360 2 1
346 2 1
277 2 1
211 2 2
190 2 1
167 2 3
121 2 1
114 2 1
86 2 2
82 2 1
68 2 1
52 2 2
32709 3 4
32707 3 2
32706 3 3
32703 3 4
32700 3 2
32699 3 7
32698 3 2
32697 3 4
32696 3 1
32670 3 1
32580 3 1
32566 3 2
32527 3 1
32452 3 1
32448 3 1
32415 3 1
32399 3 1
32350 3 2
32323 3 1
32194 3 1
32187 3 1
32129 3 1
32083 3 2
32061 3 1
32045 3 1
32038 3 1
32030 3 1
32029 3 1
32023 3 13
32002 3 2
32000 3 1
31998 3 1
31971 3 1
31965 3 1
31955 3 2
31950 3 4
31946 3 1
31886 3 1
31810 3 1
31715 3 1
31709 3 2
31707 3 1
31696 3 1
31663 3 1
31662 3 1
31617 3 1
31611 3 1
31470 3 1
31421 3 2
31415 3 1
31399 3 9
31393 3 1
31391 3 1
31258 3 12
31189 3 9
31177 3 1
31115 3 1
31022 3 1
30984 3 1
30972 3 3
30971 3 40
30958 3 2
30934 3 8
30927 3 2
30912 3 7
30905 3 1
30895 3 3
30872 3 5
30848 3 1
30838 3 1
30792 3 2
30789 3 2
30776 3 1
30758 3 1
30700 3 1
30674 3 1
30656 3 18
30636 3 1
30618 3 2
30588 3 2
30570 3 13
30567 3 1
30562 3 4
30537 3 2
30529 3 1
30444 3 1
30429 3 4
30428 3 1
30413 3 1
30411 3 1
30406 3 1
30404 3 1
30383 3 1
30379 3 2
30313 3 1
30149 3 1
30138 3 1
30136 3 10
30131 3 2
30126 3 1
30105 3 8
30084 3 1
30076 3 1
30037 3 9
30033 3 1
30029 3 1
29987 3 1
29983 3 1
29982 3 4
29979 3 1
29978 3 5
29956 3 1
29953 3 1
29946 3 1
29943 3 7
29929 3 1
29916 3 1
29915 3 33
29911 3 1
29910 3 1
29903 3 1
29850 3 1
29813 3 2
29794 3 1
29785 3 1
29784 3 2
29774 3 1
29734 3 5
29652 3 1
29651 3 1
29620 3 6
29619 3 1
29572 3 1
29571 3 1
29568 3 1
29539 3 1
29533 3 1
29531 3 1
29515 3 2
29509 3 3
29506 3 4
29502 3 1
29496 3 1
29477 3 4
29463 3 15
29452 3 2
29450 3 1
29445 3 2
29443 3 1
29440 3 2
29349 3 1
29328 3 1
29322 3 1
29303 3 3
29294 3 3
29272 3 1
29271 3 2
29259 3 1
29188 3 1
29176 3 2
29161 3 1
29088 3 1
29077 3 2
29073 3 3
28960 3 1
28950 3 1
28929 3 1
28896 3 1
28894 3 1
28818 3 1
28811 3 1
28756 3 1
28661 3 1
28644 3 1
28609 3 1
28467 3 1
28401 3 2
28358 3 2
28318 3 1
28309 3 6
28274 3 1
28208 3 1
28145 3 1
28117 3 1
28092 3 1
28065 3 1
28052 3 1
28049 3 1
28026 3 1
28015 3 1
27978 3 1
27960 3 2
27958 3 4
27827 3 3
27762 3 1
27753 3 5
27742 3 1
27730 3 1
27721 3 3
27708 3 1
27685 3 1
27682 3 7
27662 3 1
27659 3 1
27657 3 1
27617 3 9
27602 3 1
27519 3 6
27513 3 1
27495 3 1
27415 3 1
27324 3 2
27244 3 2
27220 3 1
27168 3 1
27144 3 1
27132 3 1
27090 3 6
27056 3 3
27031 3 10
26959 3 1
26944 3 1
26941 3 1
26913 3 36
26901 3 4
26897 3 1
26894 3 1
26855 3 1
26799 3 1
26752 3 1
26729 3 3
26655 3 16
26642 3 1
26606 3 2
26593 3 1
26583 3 1
26455 3 3
26339 3 29
26308 3 2
26302 3 1
26270 3 1
26263 3 1
26259 3 1
26227 3 1
26207 3 1
26187 3 1
26186 3 10
26185 3 1
26177 3 3
26139 3 1
26109 3 1
26088 3 1
26014 3 16
25988 3 3
25979 3 1
25978 3 1
25975 3 4
25914 3 2
25899 3 1
25893 3 3
25858 3 1
25796 3 1
25795 3 2
25713 3 1
25701 3 1
25679 3 1
25667 3 1
25654 3 1
25637 3 1
25628 3 1
25600 3 1
25589 3 1
25562 3 2
25488 3 1
25466 3 4
25461 3 1
25393 3 1
25351 3 1
25268 3 1
25265 3 1
25230 3 1
25214 3 1
25200 3 1
25199 3 6
25192 3 2
25184 3 1
25177 3 2
25041 3 2
25036 3 1
24980 3 2
24978 3 21
24861 3 1
24845 3 1
24758 3 14
24753 3 1
24680 3 1
24674 3 30
24661 3 1
24558 3 1
24544 3 1
24438 3 1
24403 3 1
24377 3 1
24372 3 1
24348 3 1
24342 3 1
24238 3 1
24215 3 2
24214 3 1
24176 3 1
24168 3 1
24131 3 1
24115 3 3
24088 3 23
24050 3 5
24008 3 1
23994 3 1
23987 3 1
23956 3 1
23947 3 1
23847 3 1
23839 3 2
23795 3 69
23779 3 3
23761 3 1
23705 3 1
23666 3 5
23616 3 1
23609 3 1
23607 3 1
23575 3 2
23555 3 4
23467 3 1
23404 3 1
23385 3 1
23378 3 3
23336 3 2
23301 3 1
23257 3 2
23230 3 1
23228 3 1
23207 3 3
23089 3 1
23081 3 22
23078 3 1
23049 3 1
23027 3 1
22987 3 3
22964 3 1
22962 3 1
22956 3 1
22929 3 1
22896 3 1
22876 3 1
22869 3 1
22836 3 1
22823 3 1
22795 3 1
22744 3 2
22740 3 8
22704 3 1
22644 3 1
22618 3 1
22564 3 1
22553 3 1
22550 3 1
22547 3 1
22531 3 1
22472 3 3
22427 3 1
22357 3 1
22260 3 1
22139 3 1
22063 3 1
22058 3 1
22044 3 1
22041 3 2
22024 3 2
22010 3 9
21977 3 1
21971 3 1
21901 3 1
21899 3 3
21866 3 1
21863 3 11
21798 3 1
21786 3 1
21735 3 1
21731 3 1
21710 3 1
21650 3 6
21624 3 1
21615 3 2
21601 3 1
21598 3 1
21580 3 1
21552 3 2
21549 3 4
21548 3 1
21546 3 2
21537 3 4
21450 3 1
21447 3 10
21441 3 1
21420 3 1
21412 3 5
21377 3 2
21334 3 1
21307 3 1
21251 3 1
21230 3 2
21215 3 5
21159 3 1
21115 3 1
21107 3 1
21059 3 1
21054 3 2
21028 3 1
21020 3 1
20955 3 1
20934 3 2
20906 3 9
20905 3 1
20893 3 2
20881 3 6
20874 3 1
20869 3 10
20858 3 1
20815 3 1
20809 3 5
20778 3 4
20770 3 1
20762 3 1
20749 3 1
20685 3 1
20655 3 2
20636 3 2
20633 3 1
20623 3 1
20568 3 1
20507 3 1
20503 3 1
20479 3 1
20466 3 1
20432 3 3
20405 3 1
20398 3 9
20354 3 9
20320 3 1
20312 3 1
20251 3 2
20248 3 2
20237 3 3
20213 3 1
20191 3 1
20185 3 1
20180 3 1
20156 3 5
20151 3 1
20150 3 1
20124 3 2
20084 3 1
19991 3 1
19920 3 1
19886 3 4
19878 3 1
19828 3 5
19818 3 1
19806 3 3
19802 3 10
19801 3 2
19798 3 1
19793 3 1
19777 3 1
19683 3 1
19641 3 1
19620 3 2
19566 3 1
19563 3 2
19421 3 19
19395 3 1
19352 3 2
19278 3 1
19259 3 1
19253 3 1
19249 3 3
19248 3 1
19245 3 1
19192 3 1
19176 3 3
19160 3 1
19157 3 1
19155 3 171
19153 3 2
19151 3 1
19140 3 7
19138 3 1
19111 3 1
19099 3 1
19098 3 1
19093 3 1
19088 3 1
19084 3 2
19082 3 1
19073 3 2
19066 3 1
19060 3 3
19045 3 1
19031 3 1
19025 3 1
19021 3 1
19019 3 2
18999 3 11
18992 3 1
18966 3 1
18940 3 1
18910 3 1
18897 3 1
18876 3 1
18779 3 1
18766 3 1
18764 3 1
18741 3 1
18677 3 1
18664 3 4
18631 3 1
18612 3 2
18527 3 3
18502 3 8
18486 3 1
18485 3 1
18447 3 2
18412 3 13
18402 3 3
18358 3 1
18225 3 1
18191 3 1
18186 3 13
18161 3 1
18157 3 1
18147 3 2
18145 3 1
17928 3 1
17888 3 1
17872 3 1
17846 3 1
17749 3 1
17626 3 1
17565 3 1
17551 3 4
17530 3 1
17508 3 2
17472 3 1
17471 3 1
17469 3 3
17465 3 2
17424 3 4
17327 3 1
17258 3 1
17224 3 1
17159 3 1
17152 3 1
17118 3 1
17107 3 1
17075 3 1
17040 3 3
17018 3 1
16997 3 1
16993 3 1
16978 3 2
16965 3 1
16942 3 1
16937 3 1
16934 3 1
16902 3 4
16843 3 1
16819 3 1
16815 3 1
16809 3 1
16808 3 1
16716 3 1
16714 3 7
16664 3 1
16622 3 1
16605 3 1
16597 3 1
16568 3 15
16548 3 1
16543 3 1
16539 3 9
16436 3 2
16402 3 2
16301 3 1
16288 3 1
16286 3 1
16215 3 1
16180 3 1
16179 3 1
16177 3 1
16141 3 1
16111 3 1
16060 3 1
15888 3 1
15860 3 1
15858 3 1
15841 3 1
15831 3 1
15827 3 1
15821 3 1
15813 3 1
15746 3 22
15677 3 1
15633 3 1
15616 3 6
15595 3 1
15574 3 2
15572 3 1
15542 3 5
15517 3 1
15475 3 1
15412 3 1
15377 3 1
15304 3 1
15302 3 2
15271 3 1
15212 3 1
15183 3 1
15180 3 7
14971 3 6
14949 3 1
14927 3 1
14865 3 1
14833 3 1
14829 3 10
14816 3 1
14814 3 1
14811 3 1
14772 3 1
14749 3 2
14708 3 1
14703 3 1
14675 3 1
14622 3 3
14620 3 3
14502 3 3
14373 3 1
14271 3 1
14248 3 49
14246 3 1
14232 3 1
14219 3 1
14213 3 1
14145 3 1
14095 3 1
14034 3 1
14030 3 1
14010 3 1
14005 3 1
13986 3 1
13972 3 2
13971 3 1
13967 3 1
13963 3 1
13903 3 6
13865 3 1
13828 3 4
13779 3 4
13772 3 1
13767 3 1
13752 3 2
13732 3 11
13712 3 2
13632 3 1
13546 3 2
13532 3 1
13529 3 1
13457 3 1
13447 3 1
13383 3 1
13361 3 1
13360 3 1
13332 3 1
13303 3 117
13249 3 1
13237 3 3
13149 3 1
13129 3 1
13128 3 1
13127 3 5
13126 3 3
13051 3 2
13024 3 1
13006 3 1
12969 3 1
12964 3 1
12894 3 1
12890 3 1
12754 3 2
12747 3 1
12728 3 1
12705 3 1
12703 3 1
12702 3 1
12670 3 3
12655 3 1
12647 3 1
12619 3 2
12611 3 1
12582 3 3
12579 3 1
12525 3 1
12427 3 1
12392 3 1
12312 3 3
12276 3 1
12259 3 1
12232 3 1
12231 3 1
12207 3 1
12201 3 1
12200 3 1
12039 3 1
12017 3 1
11939 3 2
11888 3 30
11849 3 1
11792 3 1
11734 3 2
11681 3 1
11673 3 1
11592 3 1
11551 3 2
11512 3 1
11511 3 1
11482 3 1
11448 3 10
11343 3 1
11329 3 1
11309 3 3
11278 3 3
11249 3 1
11210 3 1
11092 3 1
11083 3 14
10997 3 1
10995 3 2
10917 3 1
10890 3 1
10851 3 1
10780 3 3
10775 3 1
10756 3 9
10740 3 7
10735 3 1
10723 3 1
10710 3 38
10705 3 1
10693 3 1
10692 3 1
10672 3 1
10638 3 1
10631 3 3
10618 3 1
10608 3 4
10595 3 3
10593 3 9
10552 3 1
10539 3 1
10538 3 2
10535 3 12
10389 3 1
10381 3 1
10349 3 2
10322 3 1
10281 3 1
10250 3 1
10249 3 1
10152 3 7
10150 3 1
10121 3 2
10117 3 1
10076 3 1
10070 3 1
10060 3 2
10055 3 1
10041 3 1
10040 3 1
10023 3 1
9994 3 1
9993 3 2
9992 3 1
9987 3 7
9972 3 4
9921 3 1
9898 3 1
9887 3 1
9830 3 1
9800 3 12
9799 3 2
9785 3 1
9738 3 1
9715 3 1
9678 3 1
9642 3 1
9622 3 1
9608 3 2
9607 3 2
9587 3 1
9570 3 2
9543 3 2
9533 3 1
9516 3 1
9504 3 1
9465 3 2
9403 3 1
9383 3 1
9329 3 2
9233 3 2
9226 3 1
9207 3 1
9204 3 1
9171 3 4
9145 3 12
9115 3 1
9067 3 2
9051 3 3
8977 3 1
8973 3 1
8945 3 1
8919 3 1
8833 3 1
8813 3 6
8803 3 4
8764 3 1
8732 3 2
8647 3 1
8589 3 1
8507 3 1
8370 3 1
8358 3 1
8356 3 2
8220 3 1
8219 3 11
8162 3 1
8155 3 1
8017 3 1
7986 3 2
7958 3 1
7957 3 1
7950 3 17
7906 3 2
7901 3 1
7892 3 1
7891 3 1
7877 3 1
7747 3 1
7724 3 1
7673 3 1
7670 3 1
7530 3 2
7470 3 2
7461 3 12
7356 3 1
7345 3 1
7340 3 1
7253 3 1
7223 3 1
7202 3 1
7184 3 1
7181 3 1
7135 3 8
7011 3 1
6948 3 1
6927 3 1
6901 3 1
6900 3 1
6842 3 1
6817 3 1
6731 3 2
6687 3 1
6662 3 1
6660 3 1
6648 3 1
6636 3 1
6599 3 1
6532 3 1
6505 3 1
6465 3 2
6452 3 1
6443 3 1
6373 3 1
6354 3 1
6307 3 1
6276 3 2
6216 3 8
6213 3 1
6101 3 2
6064 3 1
5994 3 2
5982 3 1
5972 3 1
5955 3 1
5948 3 11
5927 3 2
5918 3 1
5873 3 1
5846 3 1
5831 3 3
5809 3 1
5768 3 1
5722 3 1
5714 3 1
5705 3 21
5699 3 4
5629 3 1
5595 3 14
5558 3 1
5549 3 1
5522 3 21
5492 3 2
5481 3 1
5475 3 2
5465 3 1
5401 3 1
5376 3 2
5358 3 1
5315 3 2
5288 3 1
5254 3 1
5238 3 14
5229 3 1
5215 3 1
5135 3 1
5114 3 1
5090 3 1
5069 3 6
5061 3 1
5020 3 1
5016 3 1
5001 3 1
4989 3 1
4979 3 4
4964 3 1
4959 3 1
4931 3 1
4894 3 1
4890 3 1
4881 3 1
4879 3 1
4863 3 1
4843 3 1
4757 3 2
4728 3 2
4668 3 1
4664 3 1
4622 3 1
4602 3 1
4565 3 1
4560 3 1
4510 3 1
4490 3 1
4486 3 2
4484 3 1
4481 3 1
4456 3 3
4396 3 1
4360 3 1
4344 3 1
4335 3 1
4297 3 1
4285 3 1
4216 3 1
4172 3 9
4134 3 1
4127 3 1
4106 3 5
4096 3 1
4074 3 1
4070 3 1
4060 3 1
4047 3 1
4042 3 1
4040 3 3
4028 3 24
4024 3 2
3903 3 1
3897 3 2
3887 3 1
3816 3 1
3766 3 1
3762 3 36
3759 3 1
3714 3 1
3676 3 1
3668 3 4
3658 3 1
3657 3 1
3644 3 1
3630 3 1
3617 3 1
3610 3 1
3573 3 1
3560 3 1
3513 3 1
3498 3 2
3455 3 1
3309 3 2
3303 3 1
3256 3 8
3246 3 1
3207 3 1
3118 3 1
3116 3 1
2943 3 1
2942 3 2
2924 3 1
2916 3 2
2892 3 2
2830 3 1
2742 3 1
2727 3 2
2715 3 1
2643 3 1
2628 3 1
2577 3 2
2508 3 1
2485 3 2
2438 3 1
2391 3 1
2334 3 2
2301 3 1
2280 3 1
2278 3 1
2232 3 1
2224 3 2
2222 3 1
2215 3 1
2198 3 1
2195 3 1
2171 3 2
2105 3 1
2062 3 1
2059 3 1
2054 3 1
2020 3 1
2013 3 2
1994 3 1
1992 3 1
1990 3 30
1987 3 2
1965 3 5
1963 3 3
1903 3 1
1877 3 1
1868 3 1
1863 3 1
1850 3 1
1846 3 1
1736 3 1
1728 3 1
1724 3 1
1723 3 1
1648 3 2
1636 3 5
1612 3 2
1565 3 1
1547 3 1
1509 3 1
1479 3 2
1365 3 1
1363 3 7
1359 3 1
1332 3 1
1330 3 3
1314 3 2
1288 3 1
1256 3 2
1214 3 1
1185 3 1
1132 3 1
1110 3 13
1058 3 1
1035 3 1
1029 3 1
1021 3 1
1011 3 1
951 3 1
942 3 2
929 3 1
911 3 1
909 3 34
880 3 1
860 3 4
821 3 1
812 3 1
800 3 3
770 3 1
737 3 1
685 3 1
672 3 1
652 3 1
650 3 1
645 3 16
620 3 1
611 3 2
584 3 2
575 3 2
568 3 1
566 3 1
559 3 13
557 3 6
529 3 2
503 3 1
493 3 24
483 3 1
465 3 1
416 3 1
413 3 3
406 3 1
277 3 1
275 3 1
242 3 1
211 3 2
202 3 2
167 3 1
148 3 1
119 3 1
114 3 1
71 3 1
54 3 1
43 3 1
32709 4 2
32707 4 2
32706 4 3
32705 4 1
32703 4 4
32702 4 5
32700 4 7
32699 4 12
32698 4 5
32697 4 5
32647 4 1
32646 4 1
32644 4 1
32602 4 1
32596 4 1
32582 4 1
32544 4 1
32527 4 1
32503 4 1
32469 4 1
32449 4 1
32443 4 2
32438 4 2
32435 4 1
32417 4 1
32399 4 1
32217 4 1
32216 4 3
32214 4 1
32204 4 1
32201 4 1
32194 4 1
32166 4 1
32122 4 1
32084 4 1
32083 4 2
32066 4 1
32048 4 1
32023 4 11
32019 4 1
31999 4 1
31975 4 1
31964 4 4
31961 4 1
31959 4 2
31950 4 1
31927 4 1
31924 4 1
31911 4 1
31909 4 1
31869 4 1
31841 4 1
31755 4 2
31715 4 1
31701 4 1
31662 4 1
31640 4 1
31591 4 2
31561 4 1
31421 4 3
31415 4 1
31399 4 8
31272 4 1
31258 4 15
31214 4 1
31190 4 2
31189 4 9
31178 4 1
31177 4 1
31175 4 1
31096 4 1
31076 4 1
31004 4 1
30999 4 1
30972 4 6
30971 4 16
30967 4 1
30958 4 3
30950 4 1
30934 4 78
30929 4 1
30912 4 4
30895 4 5
30872 4 3
30858 4 2
30852 4 1
30849 4 2
30840 4 1
30838 4 1
30798 4 1
30789 4 6
30710 4 1
30669 4 1
30664 4 1
30656 4 13
30645 4 1
30616 4 1
30605 4 2
30597 4 1
30586 4 1
30570 4 4
30567 4 6
30562 4 1
30530 4 1
30529 4 5
30517 4 1
30444 4 1
30443 4 2
30442 4 7
30434 4 1
30430 4 12
30406 4 1
30399 4 1
30276 4 1
30248 4 3
30184 4 1
30170 4 2
30152 4 1
30149 4 1
30147 4 1
30138 4 1
30136 4 8
30131 4 1
30125 4 1
30119 4 1
30109 4 1
30105 4 16
30082 4 1
30076 4 1
30071 4 1
30066 4 1
30061 4 1
30037 4 4
30031 4 1
30029 4 1
30027 4 9
30012 4 1
29984 4 1
29953 4 1
29949 4 2
29937 4 1
29929 4 1
29916 4 1
29915 4 7
29910 4 2
29844 4 1
29828 4 1
29821 4 1
29795 4 1
29782 4 2
29769 4 1
29741 4 1
29734 4 5
29702 4 1
29652 4 1
29634 4 1
29621 4 2
29620 4 6
29601 4 1
29571 4 1
29568 4 1
29539 4 1
29537 4 2
29509 4 1
29506 4 13
29477 4 2
29463 4 9
29459 4 1
29450 4 1
29445 4 1
29444 4 1
29433 4 2
29429 4 4
29381 4 1
29349 4 3
29303 4 1
29294 4 2
29272 4 1
29271 4 2
29268 4 1
29227 4 3
29177 4 1
29176 4 2
29167 4 1
29161 4 1
29027 4 1
28990 4 1
28989 4 1
28969 4 2
28965 4 1
28950 4 1
28934 4 1
28818 4 22
28661 4 2
28633 4 1
28632 4 1
28595 4 1
28593 4 2
28459 4 1
28309 4 7
28227 4 1
28116 4 1
28071 4 2
28026 4 1
27960 4 3
27958 4 1
27910 4 1
27879 4 1
27852 4 1
27838 4 1
27835 4 1
27827 4 3
27817 4 1
27793 4 1
27724 4 1
27682 4 1
27657 4 1
27653 4 1
27637 4 1
27634 4 1
27619 4 1
27617 4 4
27519 4 1
27515 4 1
27450 4 1
27415 4 1
27382 4 1
27281 4 1
27174 4 1
27148 4 1
27141 4 3
27122 4 1
27091 4 1
27090 4 4
27042 4 1
27036 4 1
27031 4 6
26915 4 1
26913 4 27
26902 4 1
26901 4 2
26897 4 1
26855 4 1
26729 4 1
26655 4 4
26612 4 2
26586 4 1
26500 4 1
26455 4 1
26339 4 4
26326 4 1
26323 4 1
26320 4 1
26319 4 1
26308 4 1
26287 4 3
26286 4 4
26250 4 2
26247 4 1
26244 4 1
26186 4 7
26169 4 1
26148 4 1
26138 4 1
26136 4 1
26077 4 1
26014 4 15
25988 4 1
25975 4 9
25914 4 3
25893 4 7
25871 4 1
25870 4 1
25851 4 1
25720 4 1
25618 4 1
25610 4 1
25511 4 1
25466 4 1
25292 4 1
25279 4 1
25268 4 3
25265 4 1
25246 4 1
25231 4 1
25216 4 1
25211 4 1
25199 4 3
25191 4 1
25177 4 1
25137 4 2
25067 4 1
25041 4 1
24978 4 8
24893 4 1
24808 4 1
24780 4 1
24732 4 2
24731 4 1
24674 4 17
24673 4 1
24661 4 2
24660 4 2
24638 4 1
24634 4 3
24598 4 1
24544 4 1
24543 4 1
24406 4 1
24348 4 1
24342 4 2
24307 4 1
24285 4 1
24262 4 1
24252 4 1
24233 4 1
24209 4 1
24179 4 1
24168 4 1
24088 4 15
24050 4 2
24008 4 1
23955 4 1
23839 4 1
23795 4 41
23779 4 8
23776 4 1
23769 4 1
23761 4 1
23675 4 1
23666 4 2
23610 4 2
23442 4 1
23401 4 1
23385 4 2
23345 4 2
23328 4 1
23304 4 2
23236 4 1
23219 4 1
23081 4 6
23058 4 1
23057 4 5
23022 4 1
22987 4 3
22964 4 1
22862 4 1
22826 4 2
22755 4 1
22744 4 1
22740 4 3
22702 4 1
22699 4 1
22658 4 2
22649 4 1
22624 4 1
22590 4 1
22566 4 2
22553 4 4
22550 4 4
22531 4 1
22496 4 1
22489 4 2
22418 4 1
22377 4 1
22041 4 1
22024 4 1
22011 4 1
22010 4 8
21899 4 2
21879 4 1
21863 4 4
21807 4 1
21732 4 1
21727 4 1
21707 4 1
21650 4 3
21631 4 2
21615 4 1
21583 4 1
21570 4 1
21548 4 1
21544 4 1
21537 4 3
21450 4 2
21447 4 6
21441 4 2
21429 4 1
21420 4 1
21415 4 1
21414 4 1
21412 4 6
21277 4 1
21276 4 1
21197 4 1
21099 4 1
21070 4 1
21054 4 24
21020 4 1
20919 4 1
20918 4 1
20906 4 2
20904 4 2
20896 4 1
20881 4 5
20872 4 1
20869 4 3
20852 4 2
20811 4 1
20810 4 1
20809 4 4
20778 4 4
20770 4 1
20762 4 4
20709 4 1
20692 4 1
20639 4 1
20454 4 1
20407 4 1
20354 4 3
20331 4 1
20326 4 1
20312 4 1
20265 4 1
20237 4 1
20188 4 1
20187 4 1
20180 4 1
20176 4 1
20156 4 4
20153 4 1
20151 4 1
20147 4 1
20111 4 1
20080 4 1
19920 4 1
19886 4 4
19828 4 3
19798 4 1
19793 4 1
19683 4 1
19644 4 1
19642 4 1
19641 4 2
19620 4 2
19473 4 1
19421 4 4
19395 4 1
19264 4 3
19247 4 1
19182 4 1
19176 4 4
19168 4 1
19155 4 11
19140 4 7
19135 4 1
19127 4 1
19123 4 1
19098 4 1
19073 4 3
19049 4 1
19036 4 1
19017 4 1
19014 4 1
18999 4 98
18998 4 1
18992 4 2
18942 4 3
18938 4 2
18927 4 1
18878 4 1
18789 4 1
18779 4 2
18778 4 1
18773 4 1
18673 4 1
18664 4 1
18527 4 1
18502 4 4
18412 4 8
18370 4 1
18369 4 1
18363 4 1
18187 4 1
18186 4 12
18179 4 1
18170 4 1
18149 4 4
18147 4 3
18145 4 7
18075 4 1
18068 4 1
17990 4 2
17981 4 1
17920 4 1
17874 4 1
17872 4 1
17772 4 1
17690 4 1
17653 4 1
17638 4 1
17598 4 1
17551 4 8
17531 4 1
17511 4 1
17507 4 1
17465 4 6
17464 4 1
17455 4 1
17446 4 2
17424 4 2
17327 4 1
17075 4 1
17040 4 1
16943 4 1
16942 4 1
16934 4 1
16902 4 2
16854 4 1
16847 4 1
16837 4 1
16815 4 1
16807 4 1
16805 4 1
16745 4 1
16738 4 1
16715 4 1
16714 4 8
16707 4 1
16687 4 1
16684 4 1
16626 4 2
16615 4 1
16609 4 2
16608 4 1
16597 4 2
16575 4 1
16568 4 8
16545 4 1
16539 4 7
16530 4 1
16473 4 1
16436 4 1
16433 4 1
16411 4 1
16380 4 1
16318 4 1
16163 4 1
16162 4 1
16152 4 1
16060 4 1
15925 4 1
15923 4 1
15890 4 1
15848 4 1
15810 4 1
15746 4 12
15725 4 1
15616 4 11
15595 4 1
15574 4 1
15565 4 1
15563 4 1
15546 4 1
15542 4 9
15517 4 2
15394 4 1
15302 4 2
15218 4 3
15212 4 5
15180 4 18
15177 4 1
14971 4 5
14833 4 1
14829 4 1
14814 4 1
14769 4 1
14749 4 1
14681 4 1
14630 4 1
14625 4 1
14620 4 1
14528 4 1
14502 4 1
14471 4 1
14248 4 22
14225 4 2
14219 4 1
14145 4 1
13972 4 1
13969 4 1
13963 4 1
13953 4 1
13921 4 1
13903 4 2
13732 4 17
13709 4 1
13694 4 1
13629 4 1
13562 4 1
13557 4 1
13540 4 2
13532 4 1
13529 4 1
13511 4 2
13509 4 2
13508 4 4
13497 4 2
13455 4 1
13383 4 15
13334 4 2
13303 4 114
13260 4 1
13237 4 4
13212 4 1
13133 4 1
13132 4 12
13130 4 1
13127 4 2
13009 4 1
13006 4 1
12890 4 1
12870 4 1
12730 4 1
12727 4 1
12716 4 1
12672 4 1
12670 4 1
12649 4 1
12619 4 1
12611 4 1
12594 4 1
12582 4 5
12581 4 2
12528 4 1
12456 4 1
12440 4 4
12428 4 2
12421 4 1
12386 4 1
12378 4 1
12360 4 2
12343 4 1
12312 4 2
12307 4 1
12231 4 3
12211 4 1
12207 4 1
12091 4 1
12039 4 1
12017 4 4
11950 4 2
11910 4 1
11905 4 1
11903 4 2
11888 4 14
11859 4 1
11822 4 1
11734 4 2
11728 4 2
11654 4 2
11553 4 1
11551 4 2
11448 4 15
11326 4 1
11297 4 1
11286 4 1
11268 4 1
11169 4 1
11092 4 2
11083 4 12
10885 4 2
10874 4 1
10863 4 1
10851 4 1
10838 4 1
10809 4 1
10790 4 1
10756 4 4
10740 4 5
10727 4 1
10720 4 1
10715 4 1
10710 4 13
10701 4 8
10700 4 4
10696 4 2
10692 4 1
10690 4 1
10682 4 2
10681 4 1
10680 4 11
10679 4 7
10678 4 24
10642 4 1
10640 4 1
10638 4 1
10622 4 1
10618 4 2
10611 4 15
10609 4 5
10595 4 19
10593 4 8
10558 4 1
10552 4 7
10535 4 7
10532 4 2
10189 4 2
10152 4 6
10118 4 1
10090 4 1
10060 4 1
10040 4 3
10024 4 1
9987 4 8
9972 4 3
9840 4 1
9828 4 1
9815 4 1
9800 4 7
9799 4 14
9642 4 2
9630 4 1
9598 4 1
9532 4 1
9517 4 1
9500 4 2
9365 4 1
9353 4 1
9329 4 1
9233 4 1
9171 4 2
9145 4 6
9077 4 1
9051 4 5
9025 4 1
8813 4 7
8803 4 2
8732 4 1
8672 4 1
8637 4 1
8586 4 2
8509 4 2
8494 4 1
8339 4 1
8250 4 1
8219 4 9
8033 4 1
8017 4 2
7950 4 4
7906 4 3
7892 4 2
7779 4 1
7747 4 1
7737 4 1
7729 4 2
7697 4 1
7530 4 2
7462 4 1
7461 4 9
7259 4 1
7183 4 1
7150 4 1
7135 4 5
7114 4 1
7075 4 1
6986 4 1
6938 4 1
6889 4 1
6834 4 1
6660 4 3
6582 4 1
6519 4 1
6466 4 1
6465 4 1
6452 4 1
6378 4 1
6369 4 1
6363 4 1
6344 4 2
6276 4 2
6216 4 4
6212 4 1
6093 4 1
6092 4 1
5972 4 2
5948 4 13
5928 4 1
5927 4 1
5902 4 2
5872 4 4
5851 4 1
5834 4 1
5818 4 1
5705 4 11
5702 4 1
5699 4 7
5680 4 1
5642 4 1
5595 4 13
5591 4 1
5522 4 20
5492 4 2
5472 4 1
5388 4 1
5378 4 1
5288 4 1
5238 4 9
5215 4 1
5183 4 1
5090 4 4
5069 4 13
5041 4 1
4979 4 2
4955 4 1
4931 4 1
4858 4 1
4838 4 1
4820 4 1
4612 4 1
4607 4 1
4582 4 1
4577 4 1
4555 4 1
4521 4 1
4490 4 1
4360 4 1
4176 4 1
4172 4 5
4156 4 1
4134 4 1
4131 4 3
4116 4 1
4108 4 1
4041 4 1
4040 4 1
4036 4 4
4028 4 19
3959 4 1
3922 4 1
3903 4 1
3892 4 1
3838 4 2
3762 4 2
3759 4 1
3714 4 3
3700 4 1
3668 4 4
3635 4 1
3634 4 1
3520 4 1
3518 4 1
3498 4 3
3479 4 1
3447 4 1
3413 4 4
3412 4 1
3342 4 1
3305 4 2
3295 4 3
3279 4 1
3256 4 10
3247 4 1
3216 4 1
3113 4 1
3103 4 1
2997 4 1
2992 4 1
2942 4 1
2940 4 2
2922 4 1
2722 4 1
2698 4 2
2655 4 1
2642 4 1
2577 4 1
2544 4 1
2485 4 2
2453 4 1
2420 4 1
2394 4 1
2358 4 1
2280 4 1
2238 4 1
2236 4 1
2228 4 1
2225 4 7
2224 4 1
2218 4 1
2190 4 1
2171 4 2
2166 4 1
2147 4 2
2064 4 1
2047 4 1
2045 4 1
2037 4 1
2031 4 1
1995 4 1
1992 4 2
1990 4 21
1965 4 16
1963 4 16
1958 4 3
1956 4 12
1903 4 7
1901 4 2
1858 4 1
1846 4 3
1843 4 1
1842 4 1
1832 4 1
1723 4 2
1646 4 1
1636 4 1
1628 4 2
1563 4 1
1547 4 1
1511 4 1
1471 4 1
1363 4 3
1343 4 1
1320 4 1
1202 4 1
1185 4 1
1110 4 1
1030 4 1
927 4 1
925 4 1
909 4 5
904 4 1
896 4 1
860 4 8
824 4 1
787 4 1
724 4 1
685 4 1
645 4 2
595 4 1
559 4 4
557 4 12
539 4 1
493 4 19
465 4 2
458 4 1
440 4 3
413 4 1
372 4 1
362 4 1
327 4 1
277 4 1
261 4 1
211 4 2
167 4 2
122 4 1
114 4 1
94 4 1
82 4 3
68 4 1
43 4 9
32709 5 1
32707 5 2
32703 5 1
32699 5 7
32697 5 1
32646 5 2
32612 5 1
32596 5 1
32437 5 1
32023 5 3
32009 5 1
31971 5 1
31964 5 2
31946 5 2
31924 5 1
31860 5 1
31760 5 1
31729 5 1
31715 5 1
31666 5 1
31662 5 1
31494 5 1
31489 5 1
31391 5 1
31258 5 1
31209 5 1
31189 5 3
31076 5 11
31073 5 1
30976 5 1
30971 5 1
30934 5 18
30932 5 1
30912 5 1
30905 5 1
30874 5 1
30872 5 3
30844 5 1
30798 5 1
30656 5 1
30630 5 1
30629 5 2
30607 5 1
30585 5 1
30570 5 2
30567 5 2
30540 5 1
30529 5 1
30517 5 1
30471 5 1
30450 5 2
30443 5 1
30430 5 1
30429 5 2
30406 5 1
30383 5 1
30379 5 1
30350 5 1
30248 5 1
30165 5 1
30147 5 2
30136 5 1
30131 5 1
30107 5 1
30105 5 4
30082 5 1
30078 5 1
30066 5 1
30035 5 1
30031 5 2
29984 5 1
29979 5 1
29943 5 16
29915 5 1
29910 5 1
29834 5 1
29795 5 1
29620 5 1
29601 5 1
29568 5 1
29533 5 1
29506 5 2
29477 5 2
29463 5 1
29452 5 2
29408 5 1
29406 5 2
29349 5 1
29296 5 1
29294 5 1
29254 5 1
29227 5 1
29192 5 1
29188 5 1
29073 5 1
28984 5 1
28962 5 1
28894 5 1
28833 5 2
28784 5 2
28758 5 1
28625 5 1
28613 5 1
28573 5 1
28306 5 1
28246 5 1
27958 5 2
27893 5 1
27891 5 1
27884 5 1
27879 5 1
27866 5 1
27855 5 1
27827 5 3
27793 5 1
27772 5 1
27682 5 12
27659 5 1
27628 5 1
27519 5 1
27501 5 1
27495 5 3
27439 5 1
27414 5 1
27405 5 1
27324 5 1
27062 5 1
27031 5 5
26913 5 40
26840 5 4
26839 5 3
26825 5 3
26715 5 1
26687 5 1
26655 5 1
26450 5 1
26339 5 2
26212 5 1
26186 5 8
26014 5 4
25991 5 1
25988 5 1
25975 5 1
25914 5 1
25911 5 1
25582 5 1
25559 5 1
25486 5 1
25259 5 1
25238 5 1
25216 5 1
25078 5 1
24978 5 5
24774 5 1
24732 5 1
24674 5 4
24666 5 1
24663 5 1
24548 5 1
24425 5 1
24422 5 1
24348 5 1
24283 5 1
24191 5 1
24172 5 2
24168 5 1
24088 5 2
23847 5 1
23795 5 35
23779 5 2
23776 5 1
23735 5 1
23547 5 1
23528 5 1
23404 5 1
23336 5 1
23232 5 1
23078 5 1
22922 5 1
22782 5 1
22652 5 1
22590 5 12
22563 5 1
22558 5 1
22553 5 2
22547 5 1
22500 5 1
22472 5 1
22421 5 1
22167 5 1
22152 5 1
22024 5 1
22010 5 3
21901 5 2
21899 5 1
21790 5 1
21650 5 1
21570 5 1
21548 5 2
21544 5 1
21516 5 1
21514 5 1
21447 5 2
21420 5 1
21412 5 1
21345 5 1
21251 5 1
21230 5 1
21196 5 1
21142 5 1
21070 5 1
21043 5 2
21037 5 1
20906 5 2
20881 5 2
20857 5 1
20762 5 3
20692 5 1
20638 5 1
20532 5 1
20451 5 1
20432 5 1
20354 5 3
20280 5 1
20156 5 1
20153 5 1
20115 5 1
19945 5 1
19886 5 2
19882 5 1
19835 5 1
19829 5 1
19828 5 1
19821 5 1
19727 5 1
19539 5 1
19528 5 1
19421 5 6
19264 5 2
19249 5 1
19188 5 1
19184 5 1
19182 5 1
19180 5 4
19176 5 2
19155 5 22
19140 5 2
19131 5 1
19113 5 1
19060 5 1
19031 5 1
18999 5 3
18787 5 1
18762 5 1
18652 5 1
18412 5 2
18241 5 1
18186 5 1
18167 5 1
18147 5 1
18115 5 1
18068 5 1
17999 5 1
17830 5 1
17803 5 1
17580 5 1
17524 5 1
17495 5 1
17471 5 1
17450 5 3
17442 5 1
17385 5 1
17224 5 1
17180 5 1
17125 5 1
16809 5 1
16793 5 1
16714 5 1
16568 5 1
16539 5 1
16530 5 1
16487 5 1
16436 5 1
16423 5 1
16301 5 1
16089 5 1
15937 5 1
15933 5 1
15753 5 1
15746 5 1
15695 5 1
15631 5 1
15624 5 1
15616 5 1
15560 5 1
15542 5 3
15527 5 1
15443 5 1
15420 5 1
15302 5 1
15212 5 1
15180 5 2
15177 5 1
14971 5 3
14858 5 1
14829 5 2
14620 5 1
14543 5 1
14421 5 1
14248 5 8
14231 5 1
13972 5 1
13971 5 1
13963 5 1
13772 5 1
13732 5 4
13712 5 1
13709 5 1
13694 5 1
13642 5 1
13553 5 1
13497 5 2
13303 5 21
13249 5 1
13217 5 1
13160 5 1
13154 5 1
13122 5 1
13111 5 1
13059 5 1
13009 5 16
12822 5 1
12768 5 1
12627 5 1
12582 5 2
12528 5 1
12237 5 1
12231 5 3
12205 5 1
12175 5 1
12049 5 1
11903 5 4
11891 5 1
11888 5 21
11854 5 1
11790 5 1
11727 5 1
11618 5 1
11551 5 37
11544 5 1
11512 5 1
11448 5 1
11309 5 1
11297 5 2
11268 5 1
11262 5 1
11083 5 1
11042 5 1
11040 5 1
11024 5 1
10917 5 1
10902 5 1
10868 5 1
10790 5 1
10756 5 2
10747 5 1
10710 5 3
10700 5 2
10692 5 1
10690 5 1
10678 5 1
10669 5 1
10651 5 1
10631 5 3
10618 5 1
10595 5 4
10593 5 7
10566 5 1
10562 5 1
10535 5 4
10344 5 1
10313 5 1
10256 5 1
10235 5 26
10097 5 1
10077 5 1
10060 5 1
10041 5 1
9993 5 2
9977 5 1
9855 5 1
9828 5 1
9800 5 1
9799 5 1
9785 5 1
9709 5 1
9610 5 1
9543 5 1
9531 5 1
9517 5 1
9486 5 1
9383 5 1
9311 5 1
9278 5 1
9226 5 1
9145 5 4
8878 5 1
8658 5 1
8162 5 1
8072 5 1
7950 5 1
7877 5 2
7831 5 1
7789 5 2
7774 5 1
7593 5 1
7524 5 1
7461 5 1
7345 5 2
7172 5 1
7170 5 4
7135 5 1
7114 5 1
6997 5 1
6939 5 1
6889 5 1
6761 5 1
6662 5 1
6554 5 1
6452 5 1
6372 5 1
6363 5 1
6216 5 2
5948 5 1
5858 5 1
5835 5 1
5831 5 2
5817 5 1
5809 5 1
5705 5 1
5699 5 1
5595 5 2
5522 5 1
5475 5 1
5474 5 1
5331 5 1
5238 5 3
5234 5 1
5218 5 1
5175 5 1
5090 5 4
5069 5 1
4979 5 2
4923 5 1
4921 5 1
4913 5 1
4860 5 1
4565 5 1
4510 5 1
4486 5 1
4369 5 1
4360 5 1
4346 5 1
4172 5 2
4140 5 1
4134 5 1
4109 5 1
4088 5 1
4047 5 3
4028 5 6
3897 5 1
3816 5 1
3714 5 1
3658 5 1
3634 5 1
3309 5 1
3295 5 2
3256 5 1
2760 5 2
2718 5 1
2663 5 1
2577 5 1
2485 5 1
2374 5 2
2367 5 1
2225 5 1
2222 5 1
2062 5 2
2017 5 1
1995 5 1
1992 5 2
1990 5 1
1965 5 5
1821 5 1
1728 5 1
1723 5 2
1616 5 1
1565 5 1
1563 5 1
1314 5 1
1265 5 1
1011 5 1
909 5 3
904 5 1
896 5 1
881 5 1
860 5 1
800 5 1
764 5 1
762 5 1
755 5 1
724 5 1
710 5 1
688 5 1
557 5 3
529 5 1
525 5 1
518 5 1
493 5 3
465 5 1
413 5 2
228 5 1
32709 6 3
32706 6 4
32702 6 1
32700 6 2
32699 6 19
32698 6 3
32697 6 4
32596 6 2
32582 6 1
32449 6 35
32353 6 1
32350 6 1
32346 6 1
32277 6 1
32247 6 1
32201 6 1
32164 6 1
32100 6 1
32083 6 3
32068 6 1
32045 6 1
32029 6 1
32023 6 13
31964 6 1
31950 6 1
31929 6 1
31910 6 1
31763 6 1
31760 6 1
31709 6 1
31662 6 1
31421 6 2
31399 6 7
31334 6 1
31258 6 11
31189 6 2
30994 6 1
30972 6 3
30971 6 29
30967 6 1
30934 6 11
30929 6 1
30912 6 5
30895 6 1
30874 6 1
30872 6 1
30849 6 1
30848 6 1
30845 6 1
30792 6 1
30789 6 1
30758 6 11
30726 6 1
30674 6 2
30659 6 1
30656 6 13
30639 6 1
30607 6 1
30570 6 7
30567 6 1
30483 6 1
30451 6 1
30429 6 1
30381 6 1
30379 6 3
30313 6 1
30194 6 1
30147 6 2
30136 6 5
30105 6 5
30099 6 1
29978 6 1
29976 6 1
29943 6 1
29932 6 1
29915 6 2
29910 6 1
29821 6 1
29744 6 3
29734 6 5
29697 6 1
29652 6 2
29634 6 1
29620 6 8
29574 6 1
29568 6 1
29539 6 1
29533 6 2
29512 6 6
29509 6 1
29506 6 2
29477 6 1
29466 6 1
29463 6 11
29459 6 1
29445 6 1
29424 6 1
29383 6 1
29356 6 1
29349 6 3
29303 6 1
29299 6 1
29298 6 1
29271 6 2
29188 6 1
29161 6 1
29119 6 1
29077 6 1
29073 6 2
29064 6 1
28984 6 1
28964 6 1
28960 6 2
28934 6 1
28929 6 1
28834 6 1
28702 6 2
28641 6 1
28632 6 2
28573 6 1
28319 6 1
28313 6 1
28309 6 3
28273 6 1
28140 6 1
28139 6 1
28119 6 1
28049 6 2
28026 6 1
27960 6 3
27958 6 4
27893 6 1
27880 6 1
27866 6 1
27855 6 1
27827 6 5
27798 6 1
27745 6 1
27733 6 1
27730 6 1
27724 6 1
27699 6 1
27686 6 1
27682 6 1
27662 6 1
27659 6 1
27519 6 2
27518 6 2
27513 6 1
27508 6 2
27495 6 1
27415 6 1
27400 6 1
27342 6 1
27326 6 1
27244 6 1
27180 6 1
27090 6 5
27089 6 1
27031 6 6
26944 6 1
26942 6 1
26913 6 11
26905 6 2
26901 6 2
26806 6 1
26749 6 1
26729 6 1
26715 6 1
26655 6 12
26612 6 1
26506 6 1
26498 6 1
26495 6 1
26455 6 1
26451 6 1
26377 6 1
26339 6 10
26263 6 1
26254 6 11
26250 6 1
26222 6 1
26210 6 1
26186 6 2
26184 6 1
26136 6 1
26080 6 1
26027 6 1
26014 6 18
25988 6 2
25978 6 1
25975 6 3
25914 6 1
25679 6 1
25637 6 1
25629 6 1
25600 6 1
25466 6 1
25199 6 2
25191 6 1
25184 6 1
25177 6 1
25082 6 1
25067 6 1
25041 6 1
25036 6 1
25001 6 1
24978 6 10
24889 6 1
24887 6 1
24868 6 1
24758 6 7
24753 6 1
24705 6 1
24694 6 1
24687 6 1
24674 6 17
24661 6 1
24376 6 1
24373 6 1
24342 6 1
24262 6 1
24238 6 1
24195 6 1
24176 6 1
24088 6 17
24050 6 12
23960 6 1
23896 6 1
23795 6 57
23793 6 1
23779 6 4
23766 6 1
23761 6 2
23666 6 1
23613 6 1
23595 6 8
23547 6 1
23385 6 1
23378 6 1
23336 6 3
23257 6 2
23249 6 1
23203 6 1
23058 6 1
23031 6 1
23006 6 1
22981 6 1
22939 6 1
22827 6 3
22755 6 1
22752 6 1
22744 6 1
22740 6 8
22566 6 2
22550 6 2
22489 6 3
22478 6 1
22472 6 1
22225 6 1
22224 6 1
22152 6 1
22055 6 1
22041 6 5
22024 6 1
22011 6 1
22010 6 10
21954 6 1
21919 6 1
21901 6 1
21863 6 11
21807 6 1
21792 6 1
21710 6 1
21650 6 3
21548 6 1
21547 6 1
21544 6 1
21537 6 5
21503 6 1
21447 6 5
21444 6 1
21435 6 1
21412 6 1
21408 6 1
21377 6 1
21362 6 1
21301 6 1
21276 6 2
21230 6 1
21197 6 1
21115 6 2
21055 6 1
21054 6 1
20993 6 1
20974 6 1
20906 6 8
20905 6 1
20900 6 1
20874 6 2
20869 6 5
20852 6 1
20811 6 1
20809 6 1
20778 6 3
20770 6 1
20764 6 1
20762 6 1
20749 6 2
20680 6 1
20672 6 1
20655 6 2
20638 6 1
20398 6 3
20354 6 2
20347 6 1
20317 6 1
20156 6 1
20111 6 1
20071 6 1
19886 6 4
19828 6 16
19806 6 2
19803 6 1
19802 6 1
19801 6 2
19798 6 1
19793 6 1
19644 6 1
19620 6 2
19513 6 1
19421 6 18
19395 6 2
19253 6 3
19248 6 2
19215 6 1
19182 6 1
19176 6 2
19155 6 157
19153 6 1
19151 6 1
19145 6 1
19140 6 2
19119 6 1
19098 6 1
19081 6 1
19060 6 3
19049 6 1
19031 6 1
19017 6 1
19014 6 1
18999 6 3
18992 6 1
18968 6 1
18897 6 1
18878 6 1
18681 6 1
18502 6 6
18412 6 14
18270 6 1
18225 6 1
18186 6 11
18179 6 1
18170 6 2
18167 6 1
18145 6 1
18121 6 1
18054 6 1
17985 6 1
17852 6 1
17848 6 1
17809 6 1
17803 6 1
17772 6 1
17749 6 1
17699 6 1
17654 6 1
17598 6 1
17580 6 1
17551 6 4
17512 6 1
17469 6 1
17443 6 1
17441 6 1
17415 6 1
17396 6 8
17394 6 1
17385 6 2
17224 6 1
17143 6 1
17061 6 1
17058 6 1
17040 6 5
16997 6 1
16993 6 1
16934 6 1
16902 6 1
16830 6 2
16819 6 1
16817 6 1
16807 6 2
16714 6 8
16664 6 3
16568 6 11
16539 6 3
16477 6 1
16433 6 1
16286 6 1
16280 6 1
16218 6 1
16178 6 1
16141 6 3
16133 6 1
16089 6 2
15925 6 1
15914 6 1
15831 6 1
15746 6 24
15616 6 8
15595 6 1
15583 6 1
15542 6 2
15475 6 2
15302 6 3
15271 6 1
15218 6 1
15212 6 3
15198 6 1
15180 6 4
15177 6 1
15167 6 1
15095 6 1
15093 6 1
15029 6 1
15011 6 1
14971 6 12
14915 6 2
14904 6 1
14829 6 2
14814 6 1
14749 6 2
14708 6 1
14686 6 1
14622 6 1
14620 6 1
14528 6 1
14523 6 1
14471 6 1
14270 6 1
14257 6 1
14248 6 49
14230 6 1
14224 6 1
14098 6 1
14006 6 1
13969 6 1
13963 6 1
13897 6 1
13868 6 1
13828 6 2
13784 6 1
13732 6 15
13712 6 1
13557 6 1
13553 6 1
13546 6 1
13532 6 2
13511 6 2
13387 6 2
13383 6 2
13360 6 1
13303 6 38
13299 6 1
13249 6 2
13237 6 2
13212 6 1
13127 6 1
13126 6 5
13122 6 1
13051 6 2
12948 6 1
12940 6 1
12930 6 1
12862 6 1
12754 6 1
12686 6 1
12635 6 1
12611 6 1
12583 6 1
12582 6 1
12518 6 1
12421 6 1
12387 6 1
12335 6 1
12312 6 3
12265 6 1
12232 6 2
12228 6 1
12224 6 1
12215 6 1
12205 6 2
12187 6 1
12132 6 5
12049 6 1
12028 6 1
12017 6 3
11939 6 1
11924 6 1
11908 6 1
11903 6 2
11888 6 17
11822 6 1
11820 6 1
11790 6 1
11728 6 1
11727 6 1
11682 6 1
11681 6 4
11666 6 3
11551 6 12
11548 6 1
11517 6 1
11448 6 13
11402 6 1
11301 6 1
11278 6 1
11224 6 2
11153 6 1
11098 6 1
11083 6 11
10917 6 2
10916 6 1
10804 6 1
10780 6 2
10756 6 14
10740 6 8
10715 6 1
10710 6 19
10701 6 1
10700 6 2
10693 6 1
10692 6 2
10690 6 1
10682 6 1
10680 6 1
10653 6 1
10642 6 1
10618 6 2
10608 6 4
10602 6 1
10595 6 4
10593 6 11
10590 6 1
10552 6 3
10535 6 8
10465 6 1
10250 6 1
10189 6 1
10152 6 3
10117 6 1
10092 6 1
10061 6 1
9987 6 2
9972 6 3
9904 6 1
9800 6 17
9715 6 1
9678 6 1
9642 6 1
9608 6 1
9598 6 1
9465 6 2
9403 6 1
9383 6 1
9359 6 1
9319 6 1
9251 6 1
9171 6 2
9145 6 6
9077 6 1
9051 6 1
8919 6 1
8813 6 9
8803 6 1
8632 6 1
8543 6 1
8523 6 1
8432 6 2
8219 6 12
8216 6 1
7950 6 8
7826 6 1
7766 6 1
7752 6 1
7747 6 3
7675 6 2
7574 6 1
7532 6 1
7529 6 1
7470 6 1
7461 6 8
7354 6 1
7248 6 1
7246 6 1
7199 6 1
7187 6 1
7179 6 1
7140 6 1
7135 6 16
7114 6 1
7085 6 1
6944 6 1
6941 6 1
6897 6 1
6829 6 1
6702 6 1
6554 6 1
6497 6 1
6491 6 1
6465 6 1
6373 6 1
6363 6 1
6216 6 5
6213 6 1
6155 6 1
6008 6 1
5994 6 1
5986 6 1
5948 6 5
5945 6 1
5944 6 1
5923 6 1
5912 6 1
5902 6 1
5872 6 1
5856 6 1
5846 6 1
5835 6 1
5809 6 1
5780 6 1
5705 6 45
5699 6 4
5629 6 1
5595 6 13
5579 6 1
5522 6 23
5479 6 1
5474 6 1
5471 6 1
5469 6 1
5380 6 1
5346 6 1
5238 6 7
5217 6 1
5215 6 1
5188 6 1
5183 6 1
5136 6 1
5135 6 2
5090 6 3
5069 6 4
5061 6 1
4979 6 2
4965 6 1
4959 6 2
4931 6 1
4892 6 3
4858 6 1
4843 6 1
4721 6 1
4669 6 1
4597 6 1
4542 6 1
4435 6 1
4431 6 2
4396 6 2
4386 6 1
4346 6 1
4335 6 1
4172 6 4
4165 6 1
4109 6 1
4088 6 2
4040 6 1
4028 6 13
3897 6 1
3892 6 2
3888 6 1
3838 6 1
3815 6 1
3802 6 1
3767 6 1
3762 6 10
3658 6 1
3559 6 1
3528 6 1
3503 6 2
3479 6 1
3458 6 1
3412 6 1
3342 6 1
3309 6 2
3256 6 8
3207 6 1
3118 6 1
2943 6 16
2940 6 2
2916 6 1
2787 6 1
2760 6 4
2727 6 1
2587 6 1
2465 6 2
2334 6 1
2313 6 1
2278 6 1
2198 6 1
2195 6 1
2189 6 1
2179 6 1
2171 6 1
2105 6 1
2101 6 1
2088 6 1
2064 6 1
2062 6 1
2013 6 2
1998 6 1
1990 6 21
1987 6 1
1965 6 9
1963 6 3
1903 6 2
1901 6 3
1877 6 1
1873 6 1
1868 6 1
1862 6 2
1846 6 1
1842 6 1
1833 6 1
1728 6 1
1536 6 1
1506 6 1
1479 6 1
1374 6 1
1363 6 5
1327 6 1
1325 6 1
1307 6 1
1266 6 1
1185 6 1
1132 6 1
1058 6 1
1030 6 1
1029 6 2
942 6 1
925 6 2
909 6 7
878 6 1
860 6 2
820 6 2
812 6 1
783 6 1
771 6 1
675 6 1
672 6 1
645 6 2
620 6 1
608 6 1
598 6 1
589 6 1
559 6 2
557 6 3
525 6 1
493 6 14
480 6 1
465 6 1
327 6 1
122 6 1
119 6 1
43 6 1
32709 7 8
32707 7 2
32706 7 8
32704 7 1
32703 7 10
32702 7 3
32700 7 15
32699 7 10
32698 7 18
32697 7 8
32647 7 1
32644 7 2
32438 7 1
32417 7 1
32413 7 1
32349 7 1
32216 7 1
32209 7 1
32145 7 1
32122 7 1
32065 7 1
32061 7 1
32052 7 1
32045 7 1
32030 7 1
32023 7 74
32017 7 1
31955 7 1
31922 7 1
31920 7 1
31824 7 1
31811 7 2
31810 7 1
31805 7 1
31787 7 1
31729 7 1
31719 7 2
31709 7 1
31696 7 1
31662 7 1
31633 7 3
31588 7 1
31587 7 1
31574 7 1
31421 7 4
31399 7 19
31258 7 16
31222 7 1
31189 7 7
31169 7 1
31160 7 1
31109 7 1
31076 7 5
31073 7 1
30976 7 3
30972 7 8
30971 7 33
30958 7 1
30950 7 1
30934 7 5
30912 7 7
30900 7 2
30895 7 1
30872 7 2
30866 7 1
30849 7 1
30838 7 1
30798 7 1
30700 7 1
30660 7 1
30659 7 1
30656 7 13
30608 7 1
30586 7 2
30570 7 4
30566 7 1
30530 7 5
30529 7 1
30517 7 1
30429 7 1
30414 7 1
30406 7 1
30368 7 1
30147 7 1
30136 7 2
30133 7 1
30105 7 11
30074 7 1
30066 7 1
30011 7 1
29984 7 1
29959 7 1
29944 7 1
29929 7 2
29915 7 2
29910 7 1
29903 7 1
29795 7 1
29782 7 1
29759 7 1
29734 7 4
29627 7 1
29620 7 3
29601 7 1
29568 7 1
29563 7 1
29539 7 3
29533 7 1
29506 7 4
29487 7 1
29477 7 1
29463 7 11
29454 7 1
29452 7 1
29450 7 1
29445 7 1
29443 7 1
29406 7 1
29381 7 1
29373 7 1
29349 7 3
29322 7 1
29299 7 1
29294 7 1
29159 7 1
28998 7 1
28994 7 1
28990 7 1
28986 7 1
28984 7 1
28967 7 1
28960 7 1
28953 7 1
28934 7 1
28833 7 1
28811 7 1
28760 7 1
28725 7 1
28575 7 1
28573 7 1
28493 7 5
28324 7 1
28309 7 4
28231 7 1
28140 7 1
28112 7 1
27960 7 2
27958 7 6
27884 7 2
27722 7 1
27682 7 3
27659 7 2
27653 7 1
27651 7 1
27639 7 1
27628 7 1
27617 7 1
27560 7 1
27519 7 5
27415 7 1
27367 7 1
27334 7 1
27222 7 1
27173 7 1
27144 7 1
27108 7 1
27090 7 7
27087 7 1
27062 7 3
27053 7 1
27048 7 1
27031 7 6
26913 7 8
26902 7 2
26901 7 3
26871 7 2
26856 7 1
26840 7 1
26825 7 6
26821 7 1
26655 7 11
26654 7 15
26641 7 1
26554 7 1
26455 7 1
26339 7 9
26319 7 1
26289 7 1
26222 7 1
26211 7 1
26188 7 1
26186 7 2
26155 7 1
26027 7 1
26014 7 32
25988 7 1
25975 7 2
25947 7 2
25914 7 2
25796 7 1
25795 7 1
25793 7 1
25668 7 1
25601 7 1
25598 7 1
25589 7 1
25478 7 1
25292 7 1
25251 7 2
25231 7 1
25216 7 1
25199 7 2
25185 7 1
25091 7 1
25067 7 1
25026 7 1
24978 7 18
24820 7 1
24758 7 1
24705 7 1
24674 7 16
24634 7 1
24558 7 1
24449 7 2
24406 7 1
24348 7 1
24342 7 1
24283 7 1
24269 7 1
24238 7 1
24195 7 1
24179 7 1
24088 7 31
24050 7 2
24024 7 1
24008 7 1
23963 7 1
23960 7 1
23947 7 1
23926 7 1
23910 7 1
23909 7 1
23839 7 2
23795 7 44
23769 7 1
23686 7 1
23607 7 16
23578 7 1
23500 7 1
23467 7 6
23442 7 2
23385 7 1
23225 7 1
23180 7 1
23081 7 3
23068 7 1
23057 7 1
23052 7 1
22987 7 2
22986 7 1
22946 7 1
22945 7 1
22885 7 1
22820 7 1
22744 7 5
22740 7 9
22726 7 1
22658 7 1
22656 7 1
22644 7 1
22618 7 1
22566 7 1
22553 7 1
22498 7 1
22301 7 1
22258 7 1
22058 7 1
22041 7 3
22010 7 10
21946 7 1
21919 7 1
21866 7 2
21863 7 30
21859 7 1
21786 7 1
21725 7 1
21710 7 1
21608 7 1
21580 7 1
21574 7 1
21572 7 1
21549 7 1
21548 7 1
21537 7 11
21447 7 8
21441 7 1
21415 7 1
21412 7 1
21377 7 1
21301 7 1
21276 7 1
21275 7 1
21215 7 2
21160 7 1
21115 7 1
21054 7 1
21043 7 1
20946 7 1
20906 7 2
20881 7 3
20872 7 1
20869 7 2
20811 7 1
20809 7 4
20778 7 1
20770 7 1
20762 7 3
20758 7 1
20749 7 1
20692 7 22
20655 7 1
20639 7 1
20568 7 1
20556 7 1
20541 7 1
20431 7 1
20398 7 1
20393 7 1
20354 7 1
20270 7 1
20268 7 1
20185 7 2
20180 7 1
20173 7 1
20156 7 2
20150 7 1
20115 7 1
19920 7 1
19908 7 1
19886 7 2
19878 7 1
19828 7 8
19806 7 1
19802 7 2
19793 7 1
19780 7 1
19586 7 1
19515 7 1
19511 7 2
19505 7 1
19462 7 1
19421 7 20
19411 7 1
19395 7 2
19278 7 2
19249 7 1
19248 7 1
19247 7 1
19246 7 1
19245 7 1
19215 7 1
19181 7 1
19180 7 1
19176 7 1
19155 7 90
19153 7 1
19148 7 1
19140 7 4
19113 7 1
19111 7 1
19086 7 1
19073 7 1
19060 7 2
19031 7 1
19014 7 1
18999 7 3
18992 7 1
18910 7 1
18909 7 2
18779 7 1
18661 7 1
18631 7 1
18619 7 1
18591 7 1
18570 7 1
18530 7 1
18502 7 7
18501 7 1
18488 7 1
18412 7 13
18353 7 1
18332 7 1
18238 7 1
18204 7 1
18186 7 16
18145 7 2
18120 7 1
18075 7 1
18041 7 1
18011 7 1
17913 7 1
17907 7 1
17886 7 1
17795 7 1
17699 7 1
17654 7 1
17612 7 1
17605 7 1
17551 7 6
17424 7 2
17385 7 1
17362 7 1
17328 7 1
17224 7 1
17159 7 1
17040 7 17
16992 7 3
16978 7 2
16902 7 1
16714 7 9
16709 7 1
16597 7 1
16568 7 10
16543 7 1
16539 7 1
16516 7 1
16476 7 1
16441 7 1
16436 7 2
16433 7 1
16141 7 1
16134 7 1
16099 7 1
16089 7 3
15895 7 1
15750 7 1
15746 7 19
15739 7 1
15679 7 1
15675 7 1
15616 7 4
15572 7 1
15542 7 2
15517 7 2
15420 7 1
15377 7 1
15308 7 1
15302 7 2
15218 7 1
15212 7 2
15180 7 13
15170 7 1
15106 7 1
15094 7 1
14971 7 7
14927 7 1
14829 7 3
14814 7 1
14752 7 2
14740 7 1
14686 7 1
14620 7 3
14301 7 1
14248 7 36
14225 7 1
14224 7 1
14219 7 1
14194 7 1
14098 7 1
14010 7 1
13971 7 1
13969 7 1
13967 7 1
13903 7 1
13879 7 1
13872 7 1
13862 7 2
13860 7 1
13828 7 3
13772 7 1
13732 7 17
13712 7 1
13676 7 1
13635 7 2
13549 7 1
13543 7 1
13535 7 1
13534 7 1
13511 7 2
13457 7 1
13303 7 26
13249 7 1
13237 7 1
13163 7 1
13158 7 1
13150 7 1
13131 7 1
13130 7 2
13129 7 1
13127 7 1
13126 7 2
13125 7 1
13009 7 1
12994 7 1
12964 7 1
12948 7 2
12940 7 1
12930 7 1
12788 7 1
12716 7 2
12705 7 1
12703 7 1
12619 7 1
12584 7 1
12582 7 1
12519 7 1
12517 7 1
12480 7 1
12428 7 2
12426 7 1
12387 7 1
12362 7 1
12312 7 1
12276 7 1
12231 7 1
12205 7 1
12160 7 1
12126 7 1
12039 7 1
11888 7 3
11792 7 1
11790 7 2
11545 7 1
11512 7 8
11499 7 1
11488 7 1
11448 7 13
11402 7 1
11369 7 1
11278 7 1
11173 7 1
11092 7 1
11083 7 22
11042 7 1
10917 7 1
10912 7 1
10874 7 1
10851 7 1
10844 7 1
10791 7 1
10756 7 16
10740 7 4
10714 7 1
10710 7 29
10701 7 2
10693 7 1
10691 7 1
10690 7 1
10680 7 2
10679 7 1
10669 7 1
10642 7 1
10631 7 1
10613 7 1
10608 7 3
10595 7 1
10593 7 9
10566 7 1
10558 7 1
10535 7 7
10532 7 1
10450 7 1
10441 7 1
10422 7 1
10334 7 1
10283 7 1
10262 7 1
10189 7 1
10152 7 14
10097 7 1
10058 7 1
10040 7 3
9993 7 1
9972 7 5
9921 7 1
9815 7 1
9800 7 14
9799 7 1
9709 7 1
9635 7 1
9629 7 1
9597 7 1
9591 7 2
9570 7 1
9517 7 2
9486 7 1
9465 7 1
9459 7 1
9358 7 1
9171 7 2
9145 7 9
9051 7 2
8953 7 1
8890 7 1
8887 7 2
8830 7 1
8813 7 4
8803 7 1
8764 7 2
8658 7 1
8632 7 2
8219 7 13
8155 7 1
8127 7 1
7951 7 1
7950 7 16
7942 7 1
7906 7 1
7889 7 1
7877 7 1
7830 7 1
7794 7 1
7779 7 1
7728 7 1
7724 7 1
7532 7 1
7525 7 1
7461 7 18
7459 7 1
7345 7 1
7224 7 1
7204 7 1
7174 7 1
7135 7 4
6986 7 1
6969 7 1
6832 7 1
6731 7 1
6662 7 1
6584 7 1
6519 7 1
6467 7 1
6465 7 2
6452 7 1
6386 7 1
6373 7 1
6372 7 1
6351 7 1
6282 7 1
6233 7 1
6216 7 7
6213 7 1
6151 7 1
6085 7 1
6020 7 1
5972 7 3
5965 7 1
5948 7 9
5944 7 1
5874 7 1
5861 7 1
5858 7 1
5839 7 1
5835 7 1
5774 7 1
5722 7 1
5705 7 3
5699 7 14
5617 7 1
5610 7 1
5595 7 10
5555 7 1
5522 7 16
5517 7 1
5500 7 1
5492 7 1
5475 7 1
5315 7 1
5304 7 1
5288 7 1
5238 7 5
5091 7 1
5069 7 2
4979 7 5
4959 7 1
4890 7 3
4853 7 1
4775 7 1
4728 7 1
4601 7 1
4560 7 1
4493 7 1
4490 7 1
4431 7 2
4418 7 1
4335 7 1
4316 7 1
4270 7 1
4254 7 1
4172 7 19
4047 7 5
4040 7 1
4028 7 5
3919 7 1
3878 7 1
3874 7 1
3865 7 1
3762 7 11
3745 7 1
3728 7 1
3674 7 1
3668 7 1
3634 7 1
3619 7 1
3616 7 1
3573 7 1
3554 7 1
3537 7 1
3507 7 1
3309 7 2
3305 7 5
3286 7 2
3256 7 5
3115 7 1
3027 7 1
2872 7 1
2842 7 1
2760 7 1
2663 7 1
2655 7 1
2577 7 1
2476 7 1
2301 7 1
2218 7 1
2171 7 1
2105 7 1
2008 7 1
1995 7 1
1992 7 1
1990 7 18
1975 7 2
1965 7 2
1963 7 8
1903 7 1
1901 7 2
1816 7 1
1752 7 1
1723 7 1
1565 7 1
1554 7 1
1363 7 9
1330 7 16
1307 7 1
1214 7 1
1202 7 1
1181 7 1
1058 7 1
1029 7 1
1026 7 1
1011 7 1
942 7 1
909 7 9
856 7 1
812 7 1
799 7 1
794 7 1
788 7 2
739 7 1
687 7 1
685 7 1
557 7 2
493 7 17
465 7 1
413 7 1
361 7 1
345 7 1
249 7 1
211 7 1
208 7 1
174 7 1
86 7 1
62 7 1
55 7 1
32709 8 7
32707 8 1
32706 8 13
32703 8 10
32702 8 5
32700 8 5
32699 8 6
32698 8 16
32697 8 7
32696 8 1
32594 8 1
32435 8 1
32432 8 2
32399 8 2
32349 8 1
32323 8 1
32156 8 1
32106 8 1
32083 8 1
32052 8 1
32045 8 1
32023 8 12
32017 8 1
31998 8 1
31992 8 1
31971 8 1
31960 8 1
31942 8 1
31920 8 1
31850 8 1
31831 8 1
31709 8 1
31704 8 1
31421 8 3
31399 8 6
31384 8 1
31258 8 15
31189 8 4
31180 8 1
31076 8 2
30971 8 13
30967 8 1
30958 8 2
30950 8 1
30934 8 5
30916 8 1
30912 8 10
30905 8 1
30895 8 1
30872 8 2
30838 8 1
30710 8 1
30669 8 6
30666 8 1
30659 8 1
30656 8 30
30618 8 1
30613 8 1
30588 8 1
30570 8 6
30490 8 1
30429 8 1
30379 8 2
30255 8 1
30248 8 2
30216 8 1
30138 8 1
30136 8 7
30105 8 14
30061 8 1
29976 8 1
29949 8 1
29943 8 2
29916 8 1
29915 8 3
29816 8 1
29795 8 1
29744 8 1
29741 8 2
29734 8 4
29702 8 1
29634 8 1
29620 8 1
29611 8 1
29588 8 1
29568 8 4
29563 8 1
29561 8 1
29539 8 1
29533 8 1
29520 8 1
29506 8 3
29478 8 1
29463 8 13
29461 8 1
29452 8 2
29450 8 2
29443 8 1
29424 8 1
29415 8 1
29383 8 1
29378 8 2
29349 8 1
29328 8 1
29271 8 1
29159 8 1
29092 8 1
29067 8 1
29004 8 1
28969 8 1
28929 8 1
28887 8 2
28833 8 2
28808 8 1
28749 8 1
28736 8 1
28663 8 1
28661 8 1
28646 8 1
28613 8 1
28609 8 1
28574 8 1
28573 8 1
28539 8 1
28487 8 1
28401 8 1
28309 8 6
28240 8 1
28206 8 1
28140 8 1
28117 8 1
28012 8 1
27958 8 3
27899 8 1
27852 8 1
27838 8 1
27827 8 14
27815 8 1
27793 8 1
27733 8 2
27724 8 1
27708 8 1
27705 8 1
27685 8 1
27682 8 4
27681 8 1
27677 8 1
27659 8 1
27657 8 2
27639 8 1
27628 8 1
27617 8 1
27519 8 1
27437 8 1
27414 8 1
27342 8 1
27281 8 1
27231 8 1
27220 8 1
27132 8 1
27090 8 4
27031 8 4
26968 8 1
26931 8 1
26913 8 35
26901 8 2
26894 8 1
26825 8 7
26715 8 1
26655 8 13
26518 8 1
26455 8 2
26454 8 1
26352 8 1
26341 8 1
26339 8 10
26322 8 1
26286 8 1
26211 8 1
26186 8 6
26138 8 1
26080 8 1
26059 8 1
26014 8 38
25988 8 1
25979 8 1
25977 8 1
25975 8 1
25914 8 2
25795 8 1
25733 8 1
25684 8 1
25643 8 1
25637 8 1
25630 8 1
25562 8 1
25211 8 1
25199 8 1
25191 8 2
25144 8 1
25067 8 1
25049 8 1
25041 8 1
24978 8 14
24907 8 1
24887 8 1
24840 8 1
24820 8 1
24758 8 3
24732 8 1
24719 8 1
24696 8 1
24674 8 18
24666 8 1
24651 8 1
24604 8 1
24558 8 37
24411 8 1
24406 8 2
24342 8 1
24341 8 1
24283 8 1
24192 8 1
24176 8 1
24116 8 1
24088 8 12
24065 8 2
24050 8 4
24048 8 1
24008 8 2
23992 8 1
23974 8 2
23960 8 1
23913 8 1
23839 8 1
23796 8 1
23795 8 53
23779 8 1
23776 8 2
23761 8 1
23720 8 1
23555 8 1
23386 8 1
23336 8 1
23304 8 2
23284 8 2
23264 8 1
23230 8 1
23228 8 1
23207 8 7
23128 8 1
23124 8 1
23081 8 9
23078 8 1
23076 8 1
22999 8 1
22969 8 44
22958 8 1
22932 8 1
22903 8 1
22896 8 1
22836 8 2
22799 8 1
22755 8 3
22751 8 1
22747 8 1
22744 8 4
22740 8 7
22697 8 1
22644 8 1
22618 8 1
22567 8 1
22553 8 1
22550 8 1
22489 8 1
22301 8 1
22260 8 1
22258 8 1
22153 8 1
22152 8 1
22075 8 1
22041 8 1
22010 8 8
21909 8 1
21901 8 1
21899 8 8
21869 8 1
21866 8 1
21863 8 23
21829 8 1
21812 8 1
21807 8 1
21805 8 2
21802 8 1
21792 8 1
21710 8 1
21650 8 1
21631 8 1
21577 8 1
21575 8 1
21568 8 1
21544 8 2
21537 8 5
21531 8 1
21513 8 1
21454 8 1
21447 8 10
21441 8 1
21412 8 2
21215 8 33
21054 8 1
20906 8 5
20905 8 1
20904 8 1
20884 8 1
20881 8 4
20869 8 2
20809 8 3
20778 8 2
20762 8 5
20749 8 1
20692 8 3
20672 8 1
20670 8 1
20655 8 2
20639 8 1
20569 8 2
20568 8 1
20479 8 1
20473 8 1
20451 8 1
20432 8 1
20379 8 1
20354 8 4
20325 8 1
20251 8 3
20163 8 1
20156 8 3
20100 8 1
19878 8 1
19832 8 1
19828 8 12
19802 8 3
19801 8 2
19780 8 1
19656 8 1
19620 8 1
19501 8 1
19496 8 1
19473 8 1
19421 8 15
19395 8 1
19352 8 11
19249 8 1
19248 8 1
19221 8 1
19210 8 1
19192 8 1
19188 8 2
19182 8 1
19176 8 1
19155 8 47
19140 8 4
19127 8 1
19113 8 1
19094 8 1
19073 8 1
19060 8 1
19042 8 1
19031 8 1
18999 8 1
18876 8 1
18755 8 1
18664 8 1
18655 8 1
18502 8 8
18500 8 1
18449 8 1
18412 8 12
18332 8 1
18225 8 1
18191 8 1
18186 8 13
18180 8 1
18179 8 1
18145 8 1
17920 8 1
17913 8 1
17848 8 1
17839 8 1
17803 8 1
17649 8 2
17598 8 2
17580 8 1
17551 8 14
17490 8 1
17472 8 2
17471 8 1
17469 8 2
17465 8 2
17464 8 1
17450 8 1
17424 8 2
17258 8 1
17215 8 1
17159 8 1
17115 8 1
17031 8 1
16978 8 1
16934 8 1
16902 8 2
16835 8 2
16807 8 2
16719 8 1
16714 8 4
16702 8 1
16613 8 1
16609 8 1
16607 8 1
16568 8 10
16539 8 3
16530 8 2
16472 8 1
16301 8 1
16089 8 2
15914 8 1
15888 8 1
15821 8 1
15746 8 32
15616 8 6
15573 8 1
15560 8 1
15542 8 2
15517 8 1
15476 8 1
15440 8 2
15412 8 1
15213 8 1
15212 8 2
15198 8 2
15180 8 6
15152 8 1
15020 8 1
14971 8 11
14829 8 3
14769 8 1
14690 8 1
14625 8 1
14542 8 1
14421 8 1
14248 8 37
14231 8 1
14225 8 3
14224 8 1
14219 8 1
14213 8 1
14095 8 1
14042 8 1
13970 8 1
13963 8 1
13929 8 1
13903 8 3
13828 8 7
13772 8 1
13752 8 1
13734 8 1
13732 8 20
13712 8 2
13629 8 1
13544 8 1
13526 8 1
13387 8 1
13383 8 1
13363 8 1
13342 8 1
13314 8 1
13303 8 21
13247 8 1
13179 8 1
13142 8 1
13131 8 1
13130 8 1
13129 8 2
13128 8 1
13127 8 2
13126 8 3
13093 8 1
13051 8 1
13024 8 1
13009 8 1
12822 8 1
12811 8 1
12754 8 1
12735 8 1
12726 8 1
12710 8 1
12705 8 1
12686 8 1
12655 8 1
12647 8 1
12582 8 2
12564 8 1
12557 8 1
12484 8 1
12481 8 1
12421 8 1
12312 8 2
12231 8 1
12227 8 1
12206 8 2
12205 8 1
12154 8 1
12126 8 1
12111 8 1
12084 8 1
12049 8 2
12030 8 1
12026 8 1
12017 8 2
12007 8 1
11905 8 1
11897 8 1
11888 8 11
11862 8 1
11840 8 1
11792 8 1
11734 8 1
11727 8 1
11668 8 1
11651 8 1
11594 8 2
11517 8 1
11448 8 9
11447 8 1
11419 8 1
11368 8 1
11354 8 1
11309 8 1
11301 8 1
11268 8 1
11248 8 1
11210 8 1
11176 8 1
11168 8 1
11092 8 1
11083 8 22
10917 8 1
10863 8 1
10851 8 1
10793 8 1
10791 8 1
10779 8 1
10756 8 8
10745 8 1
10740 8 3
10738 8 1
10720 8 1
10710 8 8
10693 8 3
10692 8 2
10691 8 1
10672 8 1
10642 8 1
10631 8 1
10608 8 1
10595 8 2
10593 8 1
10566 8 1
10558 8 2
10552 8 2
10539 8 1
10535 8 7
10532 8 3
10487 8 1
10450 8 1
10334 8 1
10317 8 1
10315 8 1
10152 8 12
10138 8 2
10133 8 1
10090 8 1
10054 8 1
9993 8 1
9992 8 1
9987 8 7
9972 8 3
9874 8 1
9800 8 10
9701 8 15
9678 8 1
9591 8 1
9570 8 1
9467 8 2
9181 8 1
9171 8 2
9145 8 1
9077 8 1
9051 8 2
8992 8 2
8977 8 1
8890 8 5
8887 8 1
8852 8 2
8843 8 1
8830 8 1
8819 8 1
8813 8 9
8764 8 3
8672 8 1
8632 8 1
8317 8 1
8219 8 30
8143 8 1
8139 8 1
8017 8 1
7950 8 13
7892 8 1
7789 8 2
7747 8 2
7728 8 1
7724 8 1
7584 8 1
7524 8 1
7516 8 1
7461 8 37
7309 8 1
7253 8 1
7150 8 1
7135 8 11
6913 8 1
6877 8 1
6829 8 1
6820 8 1
6763 8 1
6742 8 1
6717 8 1
6674 8 1
6660 8 4
6636 8 1
6491 8 1
6465 8 1
6463 8 1
6452 8 7
6390 8 1
6367 8 1
6363 8 1
6244 8 1
6216 8 2
6101 8 1
6093 8 1
6082 8 1
5986 8 1
5972 8 1
5948 8 6
5928 8 1
5912 8 1
5884 8 1
5872 8 1
5858 8 2
5835 8 1
5834 8 1
5831 8 2
5809 8 3
5793 8 1
5791 8 1
5773 8 1
5723 8 1
5705 8 9
5699 8 4
5603 8 1
5595 8 14
5593 8 1
5522 8 15
5492 8 1
5238 8 14
5204 8 1
5093 8 1
5092 8 1
5090 8 2
5069 8 2
5061 8 3
4979 8 2
4949 8 1
4935 8 1
4897 8 1
4882 8 13
4685 8 1
4668 8 1
4612 8 1
4603 8 1
4510 8 1
4493 8 5
4490 8 1
4180 8 1
4172 8 5
4155 8 1
4142 8 1
4066 8 1
4065 8 1
4042 8 1
4040 8 2
4028 8 6
3981 8 1
3961 8 1
3947 8 26
3938 8 1
3897 8 1
3804 8 1
3762 8 49
3668 8 1
3646 8 2
3617 8 1
3616 8 1
3550 8 1
3546 8 1
3534 8 1
3520 8 1
3507 8 1
3408 8 1
3309 8 1
3256 8 7
3113 8 1
3054 8 1
3048 8 1
3042 8 1
3040 8 1
3012 8 1
2960 8 7
2943 8 1
2727 8 1
2698 8 1
2485 8 1
2483 8 1
2258 8 1
2210 8 1
2208 8 1
2200 8 1
2198 8 1
2148 8 1
2105 8 1
2062 8 1
2048 8 1
2031 8 1
2011 8 1
2008 8 1
1990 8 21
1987 8 1
1984 8 1
1981 8 1
1965 8 4
1963 8 16
1863 8 3
1858 8 1
1842 8 1
1826 8 1
1723 8 3
1636 8 2
1633 8 1
1613 8 1
1612 8 1
1608 8 1
1555 8 1
1478 8 2
1421 8 1
1363 8 4
1361 8 1
1333 8 1
1328 8 1
1185 8 1
1132 8 1
1039 8 1
967 8 1
953 8 1
911 8 1
909 8 12
860 8 1
856 8 1
744 8 1
645 8 3
598 8 1
559 8 2
493 8 20
413 8 2
372 8 1
186 8 1
179 8 1
167 8 1
71 8 1
68 8 1
32709 9 1
32706 9 2
32704 9 3
32703 9 2
32700 9 3
32699 9 4
32647 9 1
32617 9 1
32527 9 1
32083 9 1
32049 9 1
32023 9 10
32018 9 1
32017 9 1
32015 9 1
31971 9 1
31964 9 1
31960 9 1
31924 9 1
31763 9 1
31600 9 1
31421 9 1
31399 9 4
31258 9 47
31189 9 3
31076 9 1
30972 9 1
30971 9 17
30958 9 2
30932 9 2
30912 9 5
30872 9 3
30758 9 1
30719 9 1
30710 9 1
30656 9 9
30586 9 1
30570 9 1
30508 9 1
30443 9 1
30429 9 1
30406 9 1
30379 9 1
30248 9 2
30136 9 2
30131 9 1
30121 9 1
30105 9 5
30093 9 1
30075 9 1
30027 9 1
29943 9 1
29932 9 1
29929 9 1
29915 9 3
29854 9 1
29799 9 1
29795 9 1
29789 9 1
29782 9 1
29741 9 1
29734 9 1
29702 9 1
29651 9 1
29571 9 1
29568 9 1
29506 9 1
29503 9 1
29463 9 2
29462 9 1
29452 9 1
29444 9 1
29440 9 1
29415 9 1
29383 9 1
29372 9 1
29349 9 2
29294 9 1
29266 9 1
29073 9 1
29051 9 1
29013 9 1
28994 9 1
28986 9 1
28969 9 1
28894 9 1
28833 9 1
28745 9 1
28741 9 1
28661 9 1
28643 9 1
28632 9 1
28621 9 1
28594 9 1
28593 9 1
28358 9 1
28306 9 1
28274 9 1
28207 9 1
28140 9 1
28117 9 1
28015 9 1
27960 9 2
27958 9 2
27918 9 1
27836 9 1
27827 9 1
27793 9 1
27768 9 1
27767 9 1
27755 9 1
27724 9 1
27683 9 1
27682 9 1
27662 9 1
27617 9 1
27495 9 1
27392 9 1
27324 9 1
27090 9 6
27031 9 3
26930 9 1
26913 9 11
26894 9 1
26855 9 2
26825 9 3
26799 9 1
26788 9 1
26684 9 1
26655 9 23
26412 9 1
26396 9 1
26339 9 9
26330 9 1
26186 9 4
26169 9 1
26014 9 11
25988 9 3
25982 9 1
25975 9 1
25954 9 1
25914 9 2
25870 9 1
25793 9 1
25646 9 1
25600 9 1
25582 9 1
25343 9 1
25251 9 1
25199 9 2
25192 9 1
25191 9 1
25148 9 1
24978 9 14
24953 9 1
24895 9 1
24804 9 1
24758 9 2
24705 9 1
24674 9 5
24598 9 1
24429 9 1
24315 9 1
24245 9 1
24088 9 14
24050 9 5
24014 9 1
24001 9 1
23992 9 2
23960 9 1
23795 9 40
23779 9 1
23714 9 1
23613 9 1
23455 9 1
23404 9 2
23395 9 1
23289 9 1
23260 9 1
23229 9 1
22993 9 1
22987 9 3
22973 9 1
22896 9 1
22826 9 1
22799 9 1
22758 9 1
22755 9 2
22744 9 1
22740 9 3
22704 9 1
22647 9 1
22550 9 2
22535 9 2
22500 9 1
22489 9 1
22474 9 1
22472 9 2
22301 9 7
22259 9 1
22152 9 2
22059 9 1
22041 9 1
22010 9 3
21979 9 1
21863 9 8
21812 9 1
21632 9 1
21544 9 1
21537 9 2
21447 9 2
21412 9 1
21377 9 2
21261 9 1
21216 9 1
21215 9 1
21142 9 1
21107 9 1
21087 9 1
21020 9 1
20918 9 1
20889 9 1
20881 9 4
20811 9 1
20809 9 3
20778 9 4
20770 9 1
20769 9 2
20762 9 1
20707 9 1
20354 9 2
20290 9 1
20253 9 16
20213 9 1
20181 9 10
20156 9 1
20152 9 1
20064 9 1
19991 9 1
19970 9 1
19828 9 5
19802 9 1
19801 9 1
19644 9 1
19598 9 1
19462 9 1
19421 9 8
19395 9 1
19386 9 1
19322 9 1
19290 9 1
19253 9 4
19249 9 1
19176 9 4
19155 9 55
19140 9 4
19088 9 1
19060 9 1
19046 9 1
19044 9 1
19021 9 1
18999 9 7
18945 9 1
18776 9 1
18753 9 1
18750 9 1
18742 9 1
18664 9 2
18660 9 1
18527 9 1
18502 9 6
18416 9 1
18412 9 18
18225 9 1
18220 9 1
18186 9 10
18145 9 2
18121 9 1
18053 9 1
17917 9 1
17717 9 1
17551 9 14
17446 9 1
17443 9 1
17425 9 1
17424 9 1
17414 9 1
17133 9 1
17107 9 2
16997 9 1
16902 9 1
16793 9 1
16666 9 1
16663 9 1
16597 9 1
16568 9 3
16539 9 1
16486 9 1
16472 9 1
16436 9 2
16089 9 1
15894 9 1
15746 9 10
15726 9 1
15616 9 2
15560 9 1
15542 9 3
15442 9 1
15404 9 1
15377 9 1
15180 9 3
15177 9 1
15020 9 2
14971 9 7
14829 9 5
14749 9 1
14688 9 1
14621 9 1
14620 9 1
14589 9 1
14510 9 1
14438 9 1
14255 9 1
14248 9 14
14145 9 1
14095 9 2
14067 9 1
14006 9 1
13828 9 2
13784 9 2
13772 9 2
13732 9 6
13712 9 1
13702 9 1
13543 9 1
13532 9 1
13511 9 1
13334 9 1
13303 9 23
13237 9 2
13122 9 1
13118 9 1
13051 9 1
12994 9 1
12716 9 1
12672 9 1
12635 9 12
12632 9 1
12518 9 1
12350 9 1
12312 9 1
12265 9 1
12227 9 1
12205 9 2
12039 9 1
11950 9 1
11908 9 1
11888 9 8
11734 9 1
11668 9 1
11448 9 13
11419 9 1
11388 9 1
11340 9 1
11278 9 1
11268 9 1
11249 9 1
11224 9 13
11083 9 10
10849 9 1
10796 9 1
10790 9 1
10756 9 1
10740 9 3
10710 9 8
10701 9 4
10700 9 2
10678 9 3
10631 9 1
10595 9 4
10593 9 10
10562 9 1
10552 9 1
10535 9 3
10532 9 1
10283 9 1
10152 9 1
10117 9 1
10057 9 1
9987 9 2
9977 9 1
9883 9 1
9800 9 8
9799 9 28
9712 9 1
9516 9 1
9500 9 1
9486 9 1
9483 9 1
9467 9 2
9445 9 1
9171 9 2
9145 9 3
9139 9 1
9051 9 1
8887 9 2
8830 9 1
8813 9 1
8632 9 1
8356 9 1
8338 9 1
8219 9 3
8127 9 1
8011 9 1
8007 9 1
7950 9 7
7675 9 1
7452 9 1
7174 9 1
7135 9 1
6986 9 1
6938 9 1
6897 9 1
6817 9 2
6687 9 1
6665 9 1
6491 9 1
6363 9 1
6354 9 1
6216 9 3
6059 9 1
5972 9 1
5955 9 2
5948 9 2
5944 9 1
5898 9 1
5858 9 1
5831 9 1
5705 9 3
5699 9 4
5696 9 1
5653 9 1
5595 9 9
5522 9 9
5494 9 1
5481 9 1
5464 9 1
5324 9 1
5238 9 4
5215 9 1
5090 9 1
5069 9 2
5002 9 1
4979 9 2
4934 9 1
4881 9 1
4757 9 1
4556 9 1
4493 9 1
4360 9 1
4335 9 1
4172 9 2
4082 9 1
4047 9 1
4040 9 1
4028 9 4
3980 9 1
3879 9 1
3874 9 1
3869 9 1
3800 9 1
3762 9 9
3759 9 2
3668 9 1
3635 9 1
3632 9 1
3617 9 1
3602 9 1
3305 9 1
3303 9 1
3286 9 1
3256 9 6
2934 9 1
2927 9 1
2906 9 1
2795 9 1
2698 9 1
2697 9 1
2676 9 1
2508 9 1
2452 9 1
2277 9 1
2198 9 2
2062 9 1
2008 9 1
1990 9 13
1965 9 3
1963 9 1
1858 9 1
1850 9 1
1728 9 1
1723 9 1
1608 9 1
1547 9 2
1419 9 1
1368 9 1
1363 9 3
1242 9 1
1156 9 1
1054 9 1
1030 9 1
1011 9 1
909 9 27
872 9 1
820 9 1
799 9 1
771 9 1
743 9 1
675 9 1
652 9 1
645 9 1
559 9 1
557 9 2
552 9 1
518 9 1
493 9 4
447 9 1
411 9 1
152 9 1
106 9 1
95 9 1
58 9 1
53 9 1
32707 10 1
32706 10 3
32703 10 4
32702 10 5
32700 10 10
32699 10 6
32698 10 3
32647 10 1
32646 10 1
32596 10 1
32428 10 1
32216 10 3
32068 10 2
32065 10 1
32048 10 1
32045 10 1
32023 10 4
31998 10 1
31971 10 1
31964 10 3
31961 10 1
31950 10 1
31869 10 1
31729 10 1
31725 10 1
31610 10 1
31589 10 1
31563 10 1
31421 10 2
31399 10 2
31258 10 4
31197 10 1
31189 10 5
31186 10 1
31185 10 1
30974 10 1
30971 10 6
30934 10 44
30932 10 1
30912 10 1
30895 10 5
30890 10 1
30866 10 1
30858 10 1
30852 10 1
30849 10 4
30789 10 1
30656 10 10
30630 10 1
30570 10 1
30562 10 2
30430 10 1
30413 10 1
30406 10 1
30170 10 2
30149 10 1
30138 10 1
30136 10 2
30105 10 3
30037 10 1
29984 10 1
29976 10 2
29953 10 1
29944 10 1
29943 10 1
29915 10 5
29828 10 1
29821 10 1
29819 10 1
29795 10 1
29784 10 1
29782 10 1
29741 10 1
29739 10 1
29734 10 2
29702 10 1
29620 10 3
29561 10 1
29546 10 1
29506 10 3
29477 10 2
29463 10 3
29459 10 1
29445 10 1
29429 10 2
29349 10 1
29272 10 1
29271 10 1
29176 10 1
29161 10 1
29119 10 1
29067 10 1
28966 10 1
28818 10 8
28808 10 1
28779 10 1
28613 10 1
28581 10 1
28309 10 3
28273 10 1
28117 10 1
28076 10 1
28026 10 1
27960 10 2
27950 10 1
27875 10 1
27866 10 1
27848 10 1
27827 10 1
27788 10 1
27745 10 1
27682 10 1
27659 10 1
27651 10 1
27605 10 1
27519 10 2
27513 10 1
27326 10 1
27090 10 1
27031 10 3
26913 10 4
26902 10 1
26901 10 1
26855 10 1
26743 10 1
26729 10 1
26655 10 3
26514 10 1
26455 10 1
26451 10 1
26339 10 5
26308 10 1
26300 10 1
26287 10 1
26222 10 1
26186 10 3
26170 10 1
26014 10 4
25977 10 1
25975 10 1
25914 10 2
25893 10 1
25870 10 1
25637 10 1
25610 10 1
25606 10 1
25562 10 3
25480 10 1
25466 10 2
25209 10 1
25206 10 1
25199 10 3
25192 10 1
25178 10 1
25067 10 2
25041 10 1
25037 10 1
24978 10 2
24907 10 1
24893 10 1
24868 10 1
24809 10 1
24700 10 1
24674 10 6
24559 10 1
24421 10 1
24218 10 1
24180 10 1
24176 10 1
24088 10 4
24050 10 1
24023 10 1
24014 10 1
23909 10 1
23795 10 33
23779 10 1
23757 10 1
23690 10 1
23666 10 2
23613 10 1
23404 10 1
23264 10 1
23257 10 1
23232 10 1
23081 10 2
22987 10 1
22973 10 1
22827 10 1
22740 10 3
22572 10 1
22566 10 1
22553 10 1
22550 10 2
22496 10 1
22478 10 1
22472 10 1
22152 10 1
22041 10 1
22010 10 1
21987 10 1
21968 10 1
21863 10 6
21805 10 1
21650 10 2
21608 10 1
21549 10 1
21544 10 2
21447 10 2
21441 10 1
21412 10 4
21379 10 1
21261 10 2
21216 10 1
21115 10 1
21054 10 3
21043 10 1
21041 10 1
20959 10 1
20906 10 6
20905 10 1
20904 10 1
20896 10 1
20881 10 2
20869 10 2
20852 10 1
20809 10 1
20778 10 1
20770 10 2
20762 10 4
20673 10 1
20672 10 1
20543 10 1
20359 10 1
20354 10 2
20253 10 1
20237 10 1
20187 10 3
20185 10 1
19806 10 1
19793 10 1
19777 10 1
19683 10 1
19644 10 1
19643 10 1
19563 10 1
19499 10 1
19421 10 3
19411 10 1
19409 10 1
19264 10 2
19262 10 1
19185 10 2
19165 10 2
19155 10 30
19153 10 2
19140 10 3
19098 10 1
19049 10 1
19046 10 2
19044 10 1
19031 10 1
18999 10 51
18945 10 1
18912 10 1
18878 10 1
18875 10 1
18773 10 2
18527 10 1
18515 10 1
18425 10 1
18412 10 3
18270 10 1
18248 10 1
18225 10 3
18202 10 1
18186 10 2
18149 10 1
18147 10 1
18145 10 8
18121 10 1
17990 10 1
17988 10 1
17750 10 1
17736 10 1
17672 10 1
17649 10 1
17551 10 1
17465 10 4
17464 10 1
17446 10 1
17424 10 2
17255 10 1
17220 10 1
17159 10 1
17125 10 1
17115 10 1
17040 10 1
16791 10 1
16714 10 1
16597 10 2
16577 10 1
16568 10 1
16436 10 2
16362 10 1
16240 10 1
16089 10 3
16085 10 1
15914 10 2
15874 10 2
15827 10 1
15746 10 3
15616 10 7
15565 10 1
15542 10 2
15308 10 1
15280 10 1
15266 10 1
15218 10 1
15213 10 1
15180 10 4
15094 10 1
14971 10 4
14922 10 1
14769 10 1
14686 10 1
14678 10 1
14622 10 1
14620 10 1
14607 10 1
14589 10 1
14248 10 6
14237 10 1
14171 10 1
13830 10 1
13828 10 1
13827 10 1
13784 10 2
13732 10 3
13730 10 1
13532 10 2
13509 10 2
13508 10 2
13497 10 1
13383 10 20
13334 10 1
13303 10 30
13237 10 1
13129 10 1
13024 10 1
12994 10 1
12940 10 1
12930 10 1
12890 10 2
12838 10 1
12754 10 1
12635 10 1
12619 10 1
12571 10 1
12312 10 1
12237 10 1
12133 10 2
12017 10 1
11950 10 2
11944 10 1
11905 10 1
11903 10 1
11856 10 1
11792 10 1
11790 10 1
11734 10 1
11681 10 1
11651 10 1
11448 10 2
11083 10 4
10995 10 1
10925 10 1
10790 10 1
10756 10 2
10740 10 1
10710 10 3
10698 10 1
10692 10 4
10680 10 1
10672 10 1
10638 10 1
10637 10 1
10618 10 1
10611 10 5
10609 10 9
10595 10 3
10593 10 1
10590 10 1
10535 10 1
10421 10 1
10152 10 1
10122 10 1
10120 10 1
9987 10 2
9977 10 1
9954 10 1
9924 10 1
9862 10 1
9800 10 7
9799 10 1
9785 10 1
9622 10 1
9598 10 1
9522 10 1
9517 10 1
9459 10 1
9145 10 3
9051 10 2
8810 10 1
8672 10 1
8608 10 1
8543 10 1
8335 10 1
8219 10 5
8191 10 1
8175 10 1
8017 10 1
7950 10 5
7906 10 1
7461 10 3
7439 10 1
7259 10 1
7135 10 2
6945 10 1
6939 10 1
6938 10 1
6889 10 2
6616 10 1
6519 10 1
6487 10 1
6465 10 1
6445 10 1
6430 10 1
6426 10 1
6216 10 2
6093 10 1
5986 10 1
5948 10 3
5902 10 2
5809 10 1
5722 10 1
5705 10 2
5696 10 1
5635 10 1
5595 10 1
5522 10 9
5517 10 1
5481 10 1
5474 10 1
5380 10 2
5376 10 1
5318 10 1
5315 10 1
5254 10 1
5238 10 2
5215 10 4
5155 10 1
5125 10 1
5091 10 1
5090 10 12
5069 10 2
5061 10 2
4975 10 1
4577 10 1
4410 10 1
4360 10 1
4316 10 1
4110 10 1
4060 10 1
4056 10 1
4050 10 1
4028 10 11
3991 10 1
3938 10 1
3897 10 3
3893 10 1
3892 10 1
3837 10 1
3762 10 4
3498 10 2
3488 10 1
3413 10 1
3336 10 1
3309 10 2
3256 10 4
3250 10 1
2943 10 1
2916 10 1
2862 10 1
2760 10 1
2544 10 2
2508 10 1
2485 10 2
2388 10 1
2241 10 1
2238 10 1
2225 10 5
2171 10 2
2064 10 1
2062 10 1
1992 10 1
1990 10 3
1987 10 1
1965 10 5
1963 10 2
1958 10 3
1903 10 4
1901 10 3
1882 10 1
1871 10 1
1868 10 1
1846 10 1
1728 10 1
1718 10 1
1581 10 1
1563 10 1
1562 10 1
1494 10 1
1288 10 1
1163 10 1
1137 10 1
1030 10 1
1011 10 2
1007 10 1
1006 10 1
925 10 1
909 10 1
896 10 2
860 10 3
689 10 1
645 10 2
618 10 1
595 10 1
593 10 2
584 10 1
565 10 1
559 10 2
557 10 1
552 10 1
493 10 6
447 10 1
413 10 1
327 10 1
230 10 1
202 10 1
43 10 3
32709 11 16
32707 11 3
32706 11 15
32705 11 1
32703 11 17
32702 11 1
32700 11 4
32699 11 27
32698 11 7
32697 11 12
32687 11 1
32682 11 1
32665 11 1
32646 11 1
32642 11 1
32608 11 1
32602 11 1
32594 11 1
32544 11 1
32543 11 1
32527 11 1
32523 11 1
32481 11 1
32452 11 1
32449 11 3
32443 11 1
32350 11 2
32345 11 1
32323 11 1
32216 11 1
32201 11 1
32166 11 1
32155 11 1
32120 11 1
32105 11 1
32083 11 1
32070 11 1
32068 11 3
32066 11 1
32052 11 1
32048 11 1
32045 11 2
32023 11 43
32019 11 1
31975 11 1
31971 11 2
31951 11 1
31950 11 2
31927 11 1
31924 11 1
31860 11 1
31811 11 1
31797 11 1
31785 11 1
31760 11 1
31709 11 2
31704 11 2
31701 11 2
31699 11 2
31561 11 1
31492 11 1
31470 11 1
31421 11 4
31415 11 1
31399 11 23
31260 11 1
31258 11 31
31189 11 13
31119 11 2
31115 11 1
31073 11 1
30998 11 1
30984 11 2
30981 11 1
30972 11 16
30971 11 98
30967 11 1
30958 11 4
30934 11 4
30927 11 1
30912 11 14
30895 11 1
30872 11 4
30838 11 1
30789 11 1
30766 11 1
30664 11 1
30658 11 1
30657 11 6
30656 11 26
30645 11 1
30613 11 1
30602 11 2
30586 11 1
30570 11 22
30567 11 1
30562 11 2
30537 11 1
30529 11 3
30474 11 1
30457 11 1
30429 11 1
30406 11 1
30386 11 1
30379 11 5
30339 11 1
30248 11 2
30190 11 1
30170 11 1
30147 11 2
30136 11 14
30129 11 1
30122 11 2
30105 11 45
30093 11 2
30082 11 1
30067 11 1
30052 11 1
30031 11 1
30027 11 1
30011 11 1
30009 11 1
29987 11 1
29984 11 1
29943 11 3
29929 11 1
29925 11 1
29918 11 1
29915 11 4
29910 11 3
29858 11 1
29854 11 1
29821 11 1
29818 11 1
29799 11 2
29795 11 2
29784 11 1
29744 11 1
29734 11 13
29620 11 12
29618 11 1
29568 11 3
29561 11 2
29533 11 1
29516 11 2
29515 11 1
29509 11 1
29506 11 10
29496 11 1
29477 11 2
29466 11 1
29463 11 18
29452 11 3
29450 11 1
29431 11 1
29424 11 1
29383 11 1
29353 11 1
29349 11 4
29328 11 1
29303 11 6
29294 11 1
29271 11 2
29268 11 2
29266 11 1
29259 11 1
29227 11 1
29188 11 1
29180 11 1
29176 11 1
29161 11 2
29073 11 2
29051 11 1
29018 11 1
28984 11 1
28969 11 1
28929 11 2
28841 11 1
28749 11 1
28745 11 1
28656 11 1
28625 11 2
28609 11 2
28594 11 1
28593 11 2
28584 11 2
28573 11 1
28553 11 1
28551 11 1
28542 11 1
28523 11 1
28493 11 1
28459 11 1
28358 11 1
28335 11 1
28313 11 1
28309 11 14
28294 11 1
28290 11 1
28274 11 1
28273 11 5
28246 11 1
28117 11 1
28012 11 1
27960 11 1
27958 11 2
27948 11 1
27898 11 1
27869 11 1
27827 11 36
27745 11 2
27722 11 1
27702 11 1
27685 11 1
27682 11 6
27666 11 1
27653 11 2
27639 11 1
27617 11 2
27602 11 2
27561 11 1
27549 11 1
27519 11 5
27508 11 2
27495 11 3
27415 11 2
27403 11 1
27326 11 1
27295 11 1
27281 11 1
27270 11 2
27237 11 1
27220 11 1
27170 11 1
27090 11 8
27048 11 1
27031 11 5
26968 11 2
26947 11 1
26945 11 1
26938 11 1
26928 11 1
26913 11 36
26901 11 8
26897 11 1
26825 11 2
26729 11 1
26717 11 1
26692 11 1
26667 11 1
26655 11 27
26650 11 1
26629 11 1
26586 11 1
26583 11 1
26498 11 1
26339 11 17
26308 11 2
26285 11 1
26282 11 1
26263 11 2
26250 11 1
26186 11 7
26177 11 1
26140 11 3
26105 11 1
26075 11 1
26027 11 1
26014 11 53
25988 11 2
25975 11 8
25914 11 4
25909 11 2
25893 11 4
25839 11 1
25796 11 2
25772 11 1
25684 11 1
25645 11 1
25643 11 2
25634 11 1
25525 11 1
25494 11 1
25482 11 1
25480 11 1
25351 11 1
25273 11 1
25268 11 6
25265 11 1
25226 11 1
25199 11 4
25192 11 1
25191 11 1
25138 11 1
25137 11 1
25088 11 2
25067 11 1
25041 11 3
25021 11 2
24980 11 1
24978 11 24
24967 11 1
24898 11 1
24893 11 1
24887 11 1
24811 11 1
24739 11 1
24732 11 1
24705 11 1
24703 11 3
24699 11 1
24674 11 55
24673 11 1
24661 11 2
24644 11 1
24637 11 1
24598 11 1
24561 11 1
24559 11 1
24406 11 2
24403 11 1
24373 11 3
24321 11 1
24307 11 1
24287 11 1
24269 11 1
24258 11 1
24238 11 1
24214 11 1
24213 11 1
24176 11 2
24168 11 1
24088 11 50
24050 11 12
24049 11 1
24023 11 1
24008 11 1
24001 11 2
23992 11 1
23991 11 1
23956 11 1
23947 11 1
23927 11 4
23853 11 1
23847 11 2
23839 11 2
23819 11 1
23795 11 63
23792 11 1
23779 11 4
23776 11 2
23747 11 1
23742 11 1
23721 11 2
23709 11 1
23666 11 1
23615 11 1
23613 11 1
23442 11 2
23385 11 2
23336 11 3
23301 11 2
23260 11 1
23249 11 1
23207 11 2
23128 11 1
23091 11 1
23089 11 1
23081 11 2
23057 11 1
22987 11 2
22873 11 1
22869 11 1
22818 11 2
22795 11 1
22755 11 1
22744 11 3
22740 11 10
22726 11 1
22658 11 3
22652 11 1
22584 11 2
22563 11 1
22556 11 1
22553 11 1
22550 11 3
22509 11 1
22359 11 1
22301 11 2
22260 11 1
22161 11 1
22068 11 2
22058 11 2
22021 11 1
22010 11 17
21971 11 1
21918 11 1
21899 11 1
21866 11 2
21863 11 48
21710 11 2
21650 11 4
21615 11 1
21549 11 1
21544 11 2
21537 11 10
21513 11 1
21447 11 28
21441 11 12
21437 11 1
21420 11 2
21412 11 5
21406 11 2
21398 11 1
21389 11 1
21318 11 1
21301 11 1
21276 11 1
21215 11 2
21115 11 1
21107 11 1
21055 11 1
21054 11 1
21053 11 1
20955 11 1
20934 11 1
20932 11 1
20906 11 10
20905 11 2
20904 11 3
20881 11 6
20874 11 3
20869 11 1
20809 11 5
20778 11 4
20770 11 15
20762 11 5
20685 11 1
20678 11 2
20670 11 1
20655 11 1
20639 11 1
20638 11 1
20572 11 1
20567 11 1
20509 11 1
20477 11 1
20450 11 1
20441 11 1
20428 11 1
20398 11 2
20354 11 9
20320 11 1
20251 11 1
20187 11 1
20180 11 1
20158 11 1
20157 11 1
20156 11 3
20153 11 1
20040 11 1
20034 11 1
19996 11 1
19886 11 4
19828 11 18
19806 11 2
19801 11 1
19711 11 1
19644 11 1
19641 11 1
19512 11 1
19505 11 1
19460 11 1
19421 11 34
19395 11 3
19374 11 1
19357 11 1
19352 11 1
19292 11 1
19259 11 1
19253 11 6
19252 11 1
19245 11 1
19226 11 1
19221 11 1
19185 11 2
19182 11 1
19180 11 1
19176 11 7
19168 11 1
19155 11 42
19153 11 1
19151 11 1
19140 11 11
19127 11 1
19113 11 2
19099 11 1
19073 11 2
19066 11 1
19060 11 1
19042 11 1
19030 11 1
19017 11 1
18999 11 13
18945 11 1
18942 11 1
18924 11 1
18878 11 1
18785 11 1
18712 11 2
18705 11 1
18664 11 1
18631 11 1
18619 11 1
18618 11 1
18612 11 1
18527 11 1
18502 11 14
18500 11 1
18447 11 1
18419 11 1
18412 11 18
18402 11 1
18332 11 1
18229 11 2
18225 11 1
18191 11 1
18190 11 1
18186 11 28
18145 11 2
18121 11 1
18120 11 1
17991 11 1
17907 11 1
17834 11 1
17772 11 1
17717 11 2
17686 11 1
17677 11 1
17646 11 1
17551 11 11
17530 11 1
17471 11 2
17385 11 2
17307 11 1
17096 11 1
17088 11 1
16993 11 1
16978 11 1
16902 11 1
16854 11 1
16843 11 2
16835 11 1
16815 11 1
16809 11 1
16807 11 2
16805 11 1
16793 11 1
16784 11 1
16719 11 1
16714 11 14
16702 11 1
16663 11 1
16622 11 1
16620 11 1
16597 11 1
16568 11 23
16539 11 16
16530 11 1
16487 11 1
16436 11 3
16318 11 1
16301 11 1
16286 11 1
16263 11 1
16204 11 1
16177 11 1
16099 11 1
16085 11 1
15931 11 1
15925 11 1
15903 11 2
15894 11 1
15858 11 13
15846 11 1
15828 11 1
15827 11 1
15821 11 1
15793 11 1
15746 11 48
15739 11 1
15688 11 1
15668 11 1
15624 11 1
15616 11 21
15592 11 1
15583 11 1
15542 11 10
15517 11 4
15420 11 2
15378 11 1
15308 11 1
15271 11 2
15213 11 1
15212 11 6
15201 11 1
15198 11 1
15180 11 18
15177 11 2
15159 11 7
15095 11 1
15079 11 1
15020 11 1
14983 11 1
14981 11 1
14971 11 7
14952 11 1
14949 11 1
14829 11 16
14827 11 1
14825 11 1
14816 11 1
14749 11 1
14746 11 1
14688 11 1
14677 11 1
14675 11 1
14621 11 1
14620 11 1
14489 11 1
14485 11 2
14471 11 1
14421 11 1
14412 11 1
14333 11 1
14275 11 1
14248 11 69
14247 11 1
14246 11 2
14225 11 1
14224 11 2
14145 11 1
14098 11 3
14087 11 1
14005 11 1
13967 11 1
13965 11 1
13963 11 2
13835 11 1
13828 11 10
13784 11 1
13777 11 1
13772 11 3
13767 11 1
13732 11 33
13694 11 2
13639 11 1
13532 11 1
13511 11 1
13457 11 1
13387 11 1
13383 11 6
13342 11 2
13334 11 1
13303 11 61
13296 11 2
13249 11 2
13247 11 1
13237 11 10
13229 11 1
13127 11 1
13126 11 1
13121 11 1
13009 11 2
12964 11 1
12948 11 1
12930 11 1
12870 11 1
12866 11 1
12768 11 2
12705 11 1
12703 11 1
12702 11 2
12688 11 1
12671 11 1
12665 11 1
12628 11 1
12611 11 2
12589 11 1
12584 11 1
12582 11 2
12564 11 1
12513 11 1
12480 11 1
12428 11 2
12411 11 2
12343 11 5
12312 11 1
12309 11 1
12306 11 1
12232 11 1
12231 11 2
12227 11 2
12222 11 1
12215 11 1
12201 11 1
12187 11 1
12186 11 1
12151 11 2
12133 11 1
12049 11 6
12017 11 2
11950 11 1
11939 11 1
11888 11 35
11878 11 1
11790 11 1
11734 11 1
11684 11 1
11660 11 1
11618 11 1
11551 11 1
11509 11 1
11499 11 1
11448 11 25
11437 11 1
11376 11 1
11347 11 1
11297 11 1
11290 11 1
11268 11 4
11253 11 1
11224 11 2
11212 11 1
11210 11 1
11181 11 2
11176 11 1
11173 11 1
11153 11 2
11141 11 1
11135 11 1
11119 11 1
11109 11 2
11092 11 2
11083 11 42
11051 11 1
10917 11 3
10912 11 1
10885 11 1
10865 11 1
10851 11 2
10781 11 1
10780 11 1
10779 11 1
10756 11 26
10745 11 1
10740 11 17
10735 11 3
10727 11 1
10720 11 1
10716 11 1
10713 11 1
10710 11 42
10701 11 14
10700 11 8
10696 11 1
10694 11 4
10691 11 2
10687 11 1
10685 11 4
10682 11 6
10681 11 6
10680 11 2
10679 11 1
10678 11 36
10672 11 4
10662 11 1
10642 11 1
10638 11 1
10637 11 1
10631 11 1
10618 11 1
10613 11 1
10609 11 2
10608 11 10
10602 11 1
10595 11 7
10593 11 11
10566 11 1
10558 11 1
10556 11 1
10552 11 4
10535 11 9
10532 11 1
10458 11 1
10441 11 2
10243 11 1
10241 11 1
10236 11 1
10235 11 2
10218 11 1
10189 11 1
10164 11 1
10152 11 15
10089 11 1
10066 11 1
10060 11 1
10040 11 2
10035 11 1
9993 11 1
9987 11 3
9972 11 4
9847 11 1
9800 11 27
9799 11 33
9785 11 2
9738 11 1
9701 11 1
9642 11 1
9635 11 3
9601 11 1
9598 11 1
9531 11 1
9524 11 1
9465 11 4
9410 11 1
9403 11 2
9359 11 1
9337 11 1
9197 11 1
9181 11 1
9171 11 3
9145 11 14
9102 11 3
9067 11 1
9051 11 10
9009 11 1
8943 11 2
8912 11 1
8813 11 13
8812 11 1
8803 11 1
8764 11 1
8732 11 1
8632 11 20
8543 11 1
8509 11 1
8447 11 1
8428 11 1
8422 11 1
8395 11 1
8329 11 1
8233 11 1
8219 11 20
8072 11 1
8007 11 1
7957 11 1
7951 11 1
7950 11 1
7945 11 1
7906 11 2
7899 11 2
7873 11 1
7830 11 1
7789 11 2
7779 11 1
7747 11 5
7724 11 1
7675 11 1
7669 11 5
7584 11 1
7568 11 1
7532 11 1
7461 11 26
7402 11 1
7259 11 1
7199 11 1
7196 11 1
7189 11 1
7172 11 1
7153 11 1
7150 11 1
7135 11 18
7076 11 1
6987 11 1
6986 11 3
6927 11 2
6916 11 1
6897 11 1
6829 11 1
6761 11 1
6661 11 1
6660 11 1
6582 11 1
6543 11 2
6532 11 1
6468 11 1
6465 11 1
6366 11 4
6363 11 2
6354 11 1
6344 11 1
6285 11 1
6238 11 1
6236 11 1
6216 11 10
6208 11 1
6094 11 1
6093 11 1
6082 11 1
6064 11 1
6008 11 1
5994 11 1
5986 11 2
5969 11 2
5965 11 1
5948 11 22
5931 11 1
5873 11 2
5831 11 8
5821 11 1
5809 11 2
5793 11 1
5774 11 1
5722 11 1
5705 11 24
5699 11 10
5698 11 1
5678 11 1
5671 11 1
5653 11 1
5644 11 1
5595 11 26
5593 11 1
5522 11 33
5518 11 1
5466 11 1
5465 11 3
5464 11 1
5389 11 1
5351 11 1
5346 11 1
5326 11 1
5318 11 1
5315 11 1
5238 11 22
5229 11 1
5218 11 1
5216 11 1
5215 11 1
5199 11 1
5188 11 1
5140 11 1
5135 11 1
5131 11 1
5090 11 6
5069 11 17
5033 11 1
5014 11 1
5002 11 1
4979 11 10
4959 11 3
4929 11 1
4895 11 1
4893 11 1
4881 11 1
4728 11 9
4668 11 1
4601 11 1
4560 11 1
4493 11 1
4490 11 1
4486 11 1
4456 11 2
4433 11 2
4410 11 1
4360 11 1
4335 11 1
4270 11 1
4258 11 1
4172 11 9
4131 11 1
4123 11 2
4082 11 1
4040 11 2
4036 11 1
4034 11 1
4028 11 9
3997 11 1
3991 11 1
3969 11 1
3959 11 1
3957 11 1
3947 11 1
3945 11 1
3938 11 2
3902 11 1
3815 11 3
3804 11 1
3762 11 15
3753 11 1
3714 11 1
3701 11 1
3700 11 1
3687 11 1
3634 11 1
3611 11 1
3607 11 1
3550 11 1
3520 11 1
3518 11 1
3455 11 1
3408 11 1
3357 11 1
3256 11 15
3250 11 1
3246 11 1
3207 11 1
3201 11 1
3134 11 1
3118 11 1
3040 11 1
3027 11 1
3024 11 1
3003 11 1
2876 11 1
2874 11 1
2872 11 1
2771 11 1
2617 11 1
2542 11 1
2500 11 1
2443 11 1
2394 11 1
2278 11 1
2243 11 2
2218 11 1
2200 11 1
2198 11 1
2195 11 1
2193 11 2
2129 11 5
2126 11 2
2088 11 1
2059 11 1
2045 11 4
2031 11 1
2011 11 2
1990 11 16
1983 11 1
1975 11 1
1965 11 1
1903 11 1
1846 11 3
1843 11 2
1832 11 1
1744 11 1
1728 11 1
1720 11 1
1718 11 1
1646 11 1
1633 11 1
1612 11 2
1597 11 1
1565 11 1
1556 11 1
1551 11 1
1547 11 3
1539 11 2
1439 11 18
1363 11 27
1265 11 1
1260 11 2
1185 11 1
1171 11 1
1137 11 1
1132 11 1
1110 11 5
1059 11 1
1029 11 1
1024 11 1
967 11 1
942 11 4
927 11 1
926 11 1
909 11 29
896 11 1
881 11 1
860 11 6
827 11 1
789 11 1
755 11 1
736 11 1
685 11 1
602 11 1
568 11 1
559 11 8
557 11 1
526 11 1
525 11 3
493 11 43
483 11 1
438 11 1
419 11 1
416 11 1
413 11 1
211 11 1
202 11 1
199 11 1
167 11 3
122 11 1
71 11 2
70 11 1
68 11 2
63 11 1
58 11 1
32709 12 1
32708 12 1
32706 12 1
32705 12 1
32703 12 4
32700 12 1
32699 12 10
32698 12 1
32697 12 6
32646 12 1
32527 12 3
32500 12 1
32459 12 2
32449 12 2
32399 12 4
32323 12 1
32216 12 1
32160 12 1
32083 12 1
32045 12 1
32023 12 33
31998 12 1
31971 12 2
31961 12 1
31955 12 1
31856 12 1
31850 12 1
31611 12 1
31421 12 5
31399 12 22
31276 12 1
31258 12 6
31189 12 8
31178 12 1
31073 12 1
30984 12 1
30982 12 1
30976 12 2
30972 12 3
30971 12 56
30970 12 1
30958 12 43
30936 12 1
30934 12 4
30927 12 2
30912 12 10
30874 12 1
30872 12 3
30798 12 1
30789 12 1
30776 12 1
30765 12 1
30674 12 1
30656 12 19
30586 12 1
30570 12 5
30567 12 1
30562 12 3
30529 12 2
30442 12 1
30429 12 1
30414 12 1
30248 12 3
30200 12 1
30160 12 1
30138 12 1
30136 12 8
30123 12 1
30105 12 15
30093 12 1
29949 12 1
29915 12 14
29910 12 1
29903 12 1
29831 12 1
29823 12 1
29795 12 3
29741 12 1
29738 12 1
29734 12 9
29733 12 1
29698 12 1
29654 12 1
29652 12 1
29651 12 1
29634 12 1
29620 12 11
29590 12 1
29568 12 1
29509 12 1
29506 12 1
29463 12 12
29452 12 5
29450 12 1
29445 12 1
29440 12 2
29375 12 1
29328 12 1
29322 12 1
29303 12 2
29266 12 2
29167 12 1
29161 12 1
29159 12 1
29154 12 1
29110 12 1
29077 12 1
29073 12 1
29045 12 1
28960 12 2
28934 12 1
28926 12 1
28894 12 1
28756 12 1
28749 12 1
28741 12 1
28736 12 1
28661 12 1
28614 12 1
28401 12 1
28396 12 1
28309 12 6
28273 12 1
28209 12 1
28119 12 1
28112 12 1
28076 12 1
28071 12 1
27960 12 2
27958 12 3
27901 12 1
27899 12 1
27884 12 1
27875 12 1
27827 12 3
27753 12 1
27741 12 1
27733 12 1
27712 12 1
27682 12 2
27617 12 6
27561 12 1
27519 12 5
27496 12 1
27495 12 2
27415 12 1
27342 12 1
27295 12 1
27272 12 1
27269 12 1
27090 12 4
27056 12 1
27031 12 4
26958 12 3
26928 12 1
26913 12 14
26901 12 3
26738 12 1
26655 12 13
26627 12 1
26518 12 1
26341 12 1
26339 12 8
26319 12 1
26296 12 1
26294 12 1
26263 12 1
26252 12 1
26230 12 1
26227 12 1
26186 12 3
26149 12 1
26105 12 1
26074 12 1
26014 12 37
25988 12 1
25975 12 2
25914 12 1
25893 12 1
25793 12 1
25684 12 1
25589 12 1
25582 12 2
25574 12 1
25466 12 1
25264 12 1
25211 12 1
25199 12 1
25191 12 1
25178 12 1
25146 12 1
25137 12 1
25041 12 1
25036 12 1
24980 12 1
24978 12 10
24804 12 1
24794 12 1
24758 12 3
24732 12 1
24717 12 1
24687 12 1
24674 12 29
24664 12 1
24661 12 2
24651 12 1
24406 12 1
24373 12 1
24283 12 1
24241 12 1
24195 12 1
24120 12 1
24115 12 3
24088 12 17
24050 12 7
24049 12 1
23992 12 1
23898 12 1
23847 12 1
23839 12 1
23795 12 26
23792 12 1
23779 12 4
23748 12 1
23742 12 1
23686 12 1
23666 12 1
23628 12 1
23459 12 1
23442 12 1
23424 12 1
23404 12 1
23336 12 2
23307 12 1
23304 12 1
23207 12 3
23129 12 5
23126 12 1
23081 12 24
23078 12 1
22987 12 3
22790 12 1
22782 12 1
22758 12 1
22755 12 1
22740 12 3
22658 12 1
22652 12 1
22566 12 1
22550 12 5
22509 12 1
22498 12 1
22423 12 1
22359 12 1
22301 12 1
22293 12 1
22010 12 14
21977 12 1
21948 12 1
21899 12 1
21887 12 1
21882 12 1
21866 12 2
21863 12 16
21805 12 1
21798 12 1
21710 12 2
21650 12 2
21637 12 1
21633 12 2
21615 12 3
21570 12 1
21549 12 1
21546 12 1
21537 12 8
21447 12 15
21441 12 1
21413 12 1
21412 12 1
21307 12 1
21256 12 2
21251 12 1
21215 12 9
21159 12 1
21142 12 1
21118 12 2
20974 12 1
20949 12 1
20906 12 6
20881 12 1
20876 12 1
20869 12 9
20860 12 1
20809 12 10
20770 12 1
20769 12 1
20762 12 1
20672 12 1
20648 12 1
20639 12 1
20638 12 1
20586 12 1
20568 12 2
20567 12 1
20565 12 1
20560 12 2
20457 12 1
20398 12 5
20363 12 1
20359 12 1
20354 12 5
20323 12 1
20213 12 1
20198 12 1
20180 12 1
20156 12 1
20153 12 2
20039 12 1
19956 12 1
19886 12 2
19877 12 1
19838 12 1
19828 12 13
19818 12 1
19802 12 2
19801 12 3
19711 12 1
19670 12 2
19620 12 1
19619 12 1
19591 12 1
19566 12 1
19513 12 1
19501 12 1
19473 12 1
19460 12 1
19421 12 22
19411 12 1
19264 12 1
19253 12 3
19249 12 1
19248 12 1
19192 12 1
19180 12 1
19176 12 1
19165 12 1
19155 12 95
19153 12 2
19140 12 4
19137 12 1
19119 12 1
19020 12 1
18999 12 7
18966 12 1
18870 12 1
18750 12 1
18664 12 1
18504 12 1
18502 12 18
18500 12 2
18486 12 1
18459 12 1
18447 12 1
18412 12 17
18402 12 2
18375 12 1
18358 12 1
18186 12 22
18161 12 1
18157 12 1
18147 12 1
18145 12 3
18112 12 1
17990 12 3
17978 12 1
17939 12 1
17848 12 1
17834 12 1
17803 12 2
17657 12 1
17612 12 1
17598 12 1
17551 12 2
17471 12 2
17464 12 2
17040 12 1
17015 12 1
16993 12 1
16978 12 1
16947 12 1
16807 12 3
16715 12 1
16714 12 4
16666 12 1
16655 12 1
16627 12 2
16623 12 1
16609 12 1
16598 12 1
16594 12 1
16583 12 1
16568 12 13
16539 12 25
16530 12 1
16520 12 1
16513 12 1
16472 12 2
16437 12 1
16436 12 1
16435 12 1
16433 12 1
16380 12 1
16288 12 1
16141 12 1
15827 12 1
15822 12 1
15813 12 1
15778 12 1
15746 12 80
15726 12 1
15616 12 23
15595 12 1
15565 12 1
15542 12 4
15517 12 1
15412 12 1
15377 12 1
15302 12 1
15228 12 1
15180 12 12
15133 12 1
15044 12 1
14971 12 10
14829 12 3
14772 12 1
14630 12 1
14624 12 1
14620 12 1
14502 12 1
14485 12 1
14423 12 1
14271 12 1
14265 12 1
14248 12 40
14246 12 1
14010 12 1
13967 12 1
13963 12 1
13903 12 2
13828 12 6
13784 12 1
13778 12 1
13732 12 26
13712 12 1
13694 12 1
13631 12 1
13508 12 1
13465 12 1
13457 12 1
13303 12 49
13237 12 4
13212 12 1
13149 12 1
13127 12 1
13126 12 1
12962 12 1
12865 12 1
12843 12 1
12838 12 1
12811 12 1
12716 12 1
12683 12 1
12672 12 1
12635 12 1
12589 12 1
12312 12 1
12226 12 1
12219 12 1
12215 12 1
12017 12 4
11972 12 1
11903 12 1
11888 12 11
11850 12 1
11734 12 2
11685 12 1
11684 12 1
11683 12 1
11666 12 1
11655 12 1
11636 12 1
11594 12 2
11517 12 1
11499 12 1
11468 12 1
11448 12 25
11424 12 1
11375 12 1
11278 12 1
11210 12 1
11176 12 3
11167 12 1
11108 12 1
11083 12 26
10873 12 1
10824 12 1
10756 12 12
10740 12 18
10710 12 26
10691 12 1
10690 12 1
10672 12 2
10651 12 2
10642 12 3
10613 12 1
10608 12 4
10595 12 5
10593 12 10
10552 12 3
10539 12 1
10535 12 4
10450 12 1
10444 12 1
10441 12 1
10283 12 1
10250 12 1
10189 12 1
10152 12 6
10040 12 1
9987 12 4
9972 12 3
9921 12 1
9830 12 1
9815 12 2
9800 12 24
9799 12 1
9715 12 3
9608 12 2
9597 12 1
9570 12 1
9517 12 1
9516 12 1
9500 12 1
9467 12 1
9465 12 1
9442 12 1
9403 12 1
9358 12 1
9227 12 1
9171 12 4
9154 12 1
9145 12 12
9095 12 1
9093 12 1
9067 12 1
9051 12 3
8969 12 1
8833 12 1
8824 12 1
8813 12 8
8803 12 1
8764 12 4
8494 12 1
8356 12 1
8219 12 15
8139 12 1
8078 12 1
7957 12 1
7950 12 3
7908 12 1
7870 12 1
7785 12 1
7747 12 1
7728 12 1
7532 12 1
7516 12 1
7470 12 1
7461 12 14
7392 12 1
7343 12 1
7205 12 1
7184 12 1
7135 12 11
7130 12 1
7076 12 1
6986 12 1
6969 12 2
6944 12 1
6939 12 1
6938 12 1
6877 12 2
6723 12 1
6660 12 1
6499 12 1
6468 12 1
6405 12 1
6294 12 1
6269 12 1
6237 12 1
6226 12 1
6216 12 8
6158 12 1
5986 12 1
5971 12 1
5955 12 1
5948 12 13
5945 12 1
5944 12 1
5831 12 5
5774 12 1
5705 12 14
5699 12 8
5603 12 2
5595 12 20
5563 12 1
5530 12 1
5522 12 31
5492 12 2
5315 12 1
5238 12 3
5234 12 4
5229 12 1
5222 12 1
5218 12 1
5201 12 1
5188 12 1
5069 12 4
4979 12 6
4977 12 1
4966 12 1
4959 12 2
4889 12 1
4863 12 1
4843 12 1
4820 12 1
4797 12 1
4732 12 1
4681 12 2
4668 12 1
4664 12 1
4609 12 1
4493 12 2
4456 12 8
4431 12 3
4403 12 1
4400 12 1
4303 12 1
4172 12 8
4142 12 1
4074 12 1
4041 12 1
4040 12 1
4028 12 6
3949 12 1
3891 12 1
3762 12 12
3714 12 1
3678 12 1
3668 12 2
3658 12 1
3620 12 1
3583 12 1
3573 12 1
3560 12 1
3507 12 1
3448 12 1
3443 12 1
3402 12 1
3295 12 1
3280 12 1
3256 12 12
2940 12 1
2916 12 1
2843 12 2
2781 12 1
2771 12 1
2760 12 1
2737 12 1
2663 12 1
2655 12 1
2508 12 2
2485 12 2
2449 12 1
2421 12 1
2334 12 1
2247 12 1
2232 12 1
2224 12 2
2218 12 2
2200 12 1
2198 12 1
2078 12 2
1990 12 16
1987 12 1
1965 12 1
1963 12 1
1888 12 1
1871 12 1
1860 12 1
1723 12 3
1636 12 2
1612 12 1
1565 12 2
1499 12 1
1479 12 1
1466 12 1
1363 12 18
1329 12 1
1297 12 1
1253 12 1
1242 12 1
1123 12 1
1110 12 3
1065 12 1
1029 12 2
967 12 1
925 12 1
909 12 16
865 12 1
860 12 2
821 12 1
816 12 1
800 12 2
757 12 1
736 12 1
693 12 1
687 12 2
672 12 1
645 12 2
602 12 1
595 12 1
589 12 1
559 12 3
557 12 1
532 12 2
526 12 2
525 12 1
515 12 1
496 12 1
493 12 33
441 12 1
416 12 1
411 12 1
372 12 1
332 12 1
235 12 1
167 12 2
145 12 1
114 12 1
79 12 1
36 12 1
32709 13 3
32707 13 1
32706 13 3
32705 13 1
32704 13 1
32703 13 5
32702 13 1
32700 13 2
32699 13 7
32698 13 1
32697 13 1
32602 13 1
32544 13 1
32527 13 2
32477 13 1
32399 13 2
32350 13 1
32323 13 1
32260 13 1
32214 13 1
32188 13 1
32166 13 1
32095 13 1
32048 13 1
32045 13 1
32023 13 25
32009 13 1
32002 13 1
31975 13 1
31971 13 1
31955 13 1
31927 13 1
31853 13 1
31843 13 1
31811 13 1
31787 13 2
31696 13 2
31662 13 1
31611 13 1
31591 13 1
31422 13 1
31421 13 5
31399 13 7
31344 13 1
31307 13 1
31278 13 1
31258 13 12
31189 13 17
31036 13 1
31014 13 1
30998 13 1
30984 13 1
30976 13 2
30972 13 6
30971 13 29
30936 13 1
30934 13 9
30927 13 1
30915 13 1
30912 13 10
30895 13 1
30874 13 1
30872 13 5
30844 13 1
30798 13 2
30789 13 2
30770 13 1
30667 13 2
30659 13 1
30658 13 1
30656 13 19
30630 13 1
30602 13 1
30588 13 1
30570 13 12
30567 13 8
30562 13 1
30548 13 1
30544 13 1
30517 13 1
30429 13 1
30410 13 1
30379 13 3
30368 13 1
30276 13 1
30248 13 2
30170 13 1
30136 13 9
30126 13 1
30105 13 15
30082 13 1
30076 13 1
30037 13 1
30033 13 1
29982 13 2
29978 13 1
29943 13 1
29929 13 2
29925 13 1
29915 13 20
29911 13 1
29910 13 2
29811 13 2
29799 13 1
29795 13 1
29784 13 1
29782 13 1
29741 13 2
29734 13 4
29687 13 1
29620 13 4
29568 13 1
29561 13 1
29531 13 1
29509 13 1
29506 13 8
29502 13 1
29490 13 1
29463 13 19
29459 13 1
29454 13 1
29452 13 2
29445 13 1
29440 13 1
29408 13 1
29406 13 1
29377 13 1
29349 13 2
29303 13 1
29296 13 1
29271 13 1
29266 13 1
29223 13 1
29161 13 1
29145 13 1
29131 13 1
29123 13 1
29088 13 1
29067 13 1
29031 13 1
28990 13 1
28969 13 34
28741 13 1
28727 13 1
28661 13 1
28659 13 1
28644 13 1
28632 13 1
28614 13 1
28609 13 1
28593 13 1
28581 13 1
28542 13 1
28524 13 1
28309 13 3
28209 13 1
28117 13 1
28076 13 1
28026 13 2
28015 13 1
27977 13 1
27960 13 1
27958 13 4
27827 13 3
27818 13 1
27792 13 1
27761 13 1
27724 13 2
27691 13 1
27682 13 7
27659 13 4
27657 13 1
27652 13 1
27617 13 2
27519 13 3
27492 13 1
27443 13 1
27400 13 1
27382 13 1
27287 13 1
27272 13 1
27270 13 1
27121 13 1
27090 13 7
27031 13 6
26928 13 1
26918 13 1
26913 13 20
26901 13 2
26897 13 1
26855 13 1
26812 13 1
26655 13 5
26617 13 1
26479 13 1
26405 13 1
26339 13 11
26324 13 1
26308 13 2
26304 13 1
26223 13 1
26211 13 1
26186 13 6
26185 13 1
26169 13 2
26155 13 1
26151 13 1
26088 13 1
26027 13 1
26014 13 34
25988 13 1
25975 13 1
25914 13 5
25896 13 1
25764 13 1
25642 13 1
25637 13 2
25634 13 1
25582 13 1
25562 13 1
25476 13 2
25426 13 2
25382 13 1
25265 13 1
25211 13 2
25199 13 1
25191 13 1
25169 13 1
25162 13 1
25146 13 1
25062 13 1
24978 13 14
24939 13 1
24804 13 2
24758 13 2
24674 13 30
24588 13 1
24571 13 1
24544 13 1
24373 13 3
24317 13 1
24288 13 1
24285 13 1
24269 13 1
24258 13 1
24214 13 1
24204 13 1
24088 13 16
24050 13 9
23963 13 1
23960 13 1
23795 13 41
23792 13 1
23779 13 3
23686 13 1
23666 13 2
23610 13 1
23528 13 1
23523 13 1
23502 13 1
23469 13 1
23466 13 1
23385 13 1
23378 13 1
23336 13 2
23207 13 2
23126 13 1
23085 13 1
23081 13 17
23071 13 1
23058 13 1
23057 13 1
22987 13 1
22862 13 1
22836 13 1
22826 13 1
22744 13 1
22740 13 10
22647 13 1
22618 13 1
22573 13 1
22556 13 1
22550 13 3
22542 13 1
22500 13 1
22489 13 2
22477 13 1
22472 13 2
22323 13 1
22264 13 1
22260 13 1
22258 13 1
22152 13 2
22068 13 1
22060 13 1
22055 13 1
22049 13 1
22041 13 1
22039 13 1
22010 13 12
21972 13 1
21899 13 4
21867 13 2
21866 13 2
21863 13 12
21805 13 1
21801 13 1
21710 13 3
21650 13 4
21631 13 1
21627 13 2
21615 13 1
21612 13 1
21572 13 1
21567 13 1
21556 13 1
21548 13 1
21537 13 10
21531 13 1
21513 13 2
21447 13 11
21441 13 1
21415 13 1
21412 13 1
21377 13 1
21361 13 1
21307 13 1
21296 13 1
21276 13 1
21244 13 1
21215 13 3
21142 13 1
21115 13 1
21070 13 1
21054 13 2
21037 13 1
20906 13 4
20887 13 1
20881 13 2
20876 13 1
20874 13 1
20872 13 1
20869 13 5
20852 13 1
20850 13 1
20811 13 1
20809 13 10
20770 13 1
20762 13 3
20655 13 1
20639 13 2
20625 13 1
20619 13 1
20466 13 2
20398 13 4
20395 13 1
20363 13 1
20346 13 1
20295 13 1
20268 13 1
20251 13 1
20191 13 1
20185 13 1
20156 13 8
20115 13 13
20016 13 1
19970 13 1
19945 13 1
19936 13 1
19886 13 2
19828 13 11
19803 13 1
19802 13 7
19801 13 1
19747 13 1
19644 13 2
19643 13 1
19618 13 1
19597 13 1
19566 13 1
19421 13 22
19395 13 1
19278 13 2
19260 13 1
19254 13 1
19253 13 1
19249 13 1
19243 13 1
19227 13 1
19194 13 1
19185 13 1
19176 13 5
19155 13 75
19140 13 10
19113 13 1
19099 13 2
19060 13 1
18999 13 10
18993 13 1
18974 13 1
18780 13 1
18750 13 2
18644 13 1
18502 13 5
18500 13 1
18419 13 1
18412 13 11
18252 13 1
18241 13 1
18229 13 1
18202 13 1
18186 13 11
18179 13 1
18167 13 2
18157 13 1
18145 13 2
18129 13 16
18025 13 1
18017 13 1
17968 13 1
17946 13 1
17888 13 1
17880 13 1
17874 13 1
17852 13 1
17835 13 1
17804 13 1
17690 13 1
17684 13 1
17656 13 1
17631 13 1
17612 13 1
17589 13 1
17551 13 4
17492 13 2
17472 13 2
17471 13 2
17469 13 1
17465 13 1
17464 13 1
17443 13 1
17430 13 1
17424 13 2
17422 13 1
17385 13 1
17258 13 1
17119 13 1
17040 13 3
16960 13 1
16948 13 1
16902 13 1
16837 13 1
16821 13 1
16809 13 1
16807 13 2
16780 13 1
16769 13 1
16756 13 1
16745 13 1
16738 13 1
16714 13 7
16666 13 1
16615 13 1
16610 13 1
16568 13 14
16545 13 1
16539 13 20
16436 13 1
16433 13 1
16350 13 1
16301 13 2
16286 13 2
16205 13 1
16154 13 1
16141 13 1
16089 13 3
15914 13 2
15890 13 1
15888 13 2
15746 13 39
15726 13 1
15688 13 1
15616 13 15
15595 13 2
15572 13 1
15546 13 1
15542 13 6
15541 13 1
15528 13 1
15517 13 6
15475 13 1
15213 13 1
15212 13 1
15198 13 1
15180 13 23
15170 13 1
14971 13 12
14927 13 1
14904 13 1
14865 13 2
14833 13 1
14829 13 6
14816 13 1
14761 13 1
14686 13 1
14678 13 1
14620 13 2
14576 13 1
14575 13 1
14542 13 1
14270 13 1
14248 13 26
14231 13 1
14225 13 1
14219 13 2
14195 13 1
14098 13 1
14026 13 1
13987 13 1
13903 13 3
13865 13 1
13860 13 1
13857 13 1
13828 13 4
13772 13 3
13732 13 10
13676 13 2
13623 13 1
13557 13 3
13511 13 1
13508 13 1
13498 13 1
13497 13 2
13358 13 1
13319 13 1
13303 13 45
13237 13 4
13165 13 1
13145 13 1
13144 13 1
13131 13 3
13130 13 1
13127 13 1
13126 13 2
13051 13 4
13009 13 1
12948 13 1
12890 13 1
12862 13 1
12754 13 1
12635 13 1
12619 13 1
12593 13 1
12590 13 1
12582 13 6
12557 13 1
12524 13 1
12358 13 1
12338 13 1
12312 13 2
12299 13 1
12294 13 1
12236 13 1
12151 13 3
12132 13 1
12050 13 1
12017 13 2
11971 13 2
11896 13 1
11893 13 1
11888 13 15
11734 13 9
11682 13 1
11551 13 1
11512 13 1
11448 13 16
11297 13 1
11296 13 2
11278 13 1
11256 13 1
11181 13 1
11092 13 1
11083 13 18
10983 13 1
10951 13 1
10917 13 3
10863 13 2
10851 13 1
10804 13 1
10794 13 1
10780 13 1
10756 13 4
10745 13 1
10740 13 8
10710 13 20
10701 13 2
10700 13 1
10693 13 1
10692 13 1
10691 13 1
10672 13 1
10669 13 1
10653 13 1
10638 13 1
10631 13 1
10609 13 1
10608 13 4
10595 13 7
10593 13 9
10552 13 3
10539 13 1
10535 13 17
10484 13 1
10389 13 1
10334 13 1
10315 13 1
10152 13 6
10137 13 1
10112 13 1
10090 13 1
10066 13 1
10062 13 1
10040 13 1
10026 13 1
9989 13 1
9987 13 7
9972 13 3
9887 13 1
9849 13 1
9838 13 2
9800 13 15
9738 13 1
9715 13 2
9704 13 1
9637 13 1
9635 13 1
9623 13 1
9607 13 1
9598 13 1
9597 13 2
9591 13 1
9517 13 1
9465 13 3
9442 13 1
9439 13 1
9403 13 2
9244 13 1
9171 13 4
9145 13 21
9082 13 1
9051 13 4
9008 13 2
8954 13 1
8813 13 5
8810 13 1
8803 13 1
8732 13 1
8509 13 1
8507 13 2
8422 13 1
8250 13 1
8219 13 10
8203 13 1
8131 13 1
8077 13 1
8017 13 1
7957 13 3
7950 13 3
7892 13 2
7828 13 1
7788 13 1
7785 13 1
7784 13 1
7675 13 1
7593 13 1
7532 13 1
7461 13 11
7459 13 1
7228 13 1
7145 13 1
7135 13 6
7126 13 1
7082 13 1
7076 13 1
7075 13 1
7038 13 1
6986 13 6
6978 13 1
6901 13 1
6829 13 1
6731 13 2
6660 13 2
6590 13 1
6584 13 1
6468 13 1
6465 13 2
6452 13 1
6439 13 1
6338 13 1
6308 13 1
6216 13 11
6213 13 1
6091 13 1
6020 13 1
5994 13 1
5987 13 1
5986 13 1
5971 13 1
5958 13 1
5951 13 1
5948 13 13
5944 13 1
5906 13 1
5902 13 2
5897 13 1
5850 13 1
5831 13 4
5809 13 1
5705 13 15
5699 13 8
5595 13 13
5576 13 1
5522 13 32
5500 13 1
5492 13 1
5481 13 1
5469 13 1
5374 13 1
5238 13 9
5218 13 1
5216 13 1
5187 13 1
5135 13 1
5132 13 1
5090 13 1
5069 13 7
5020 13 1
4983 13 1
4979 13 6
4959 13 2
4929 13 2
4911 13 1
4860 13 1
4609 13 1
4542 13 1
4493 13 6
4434 13 1
4431 13 1
4412 13 1
4400 13 1
4396 13 2
4360 13 1
4256 13 1
4172 13 6
4040 13 1
4028 13 11
3949 13 2
3925 13 1
3903 13 1
3838 13 1
3830 13 1
3816 13 1
3815 13 1
3762 13 16
3714 13 1
3668 13 2
3658 13 1
3634 13 2
3560 13 1
3507 13 1
3498 13 2
3447 13 1
3309 13 1
3295 13 1
3256 13 11
3113 13 1
3040 13 1
3000 13 1
2943 13 1
2760 13 1
2655 13 3
2621 13 1
2546 13 1
2508 13 1
2485 13 1
2435 13 1
2432 13 1
2334 13 1
2305 13 1
2301 13 1
2277 13 1
2208 13 1
2198 13 3
2179 13 1
2171 13 1
2148 13 1
2089 13 1
2062 13 3
1990 13 13
1987 13 1
1965 13 7
1963 13 3
1903 13 2
1901 13 4
1863 13 1
1859 13 1
1858 13 1
1844 13 1
1843 13 1
1723 13 1
1636 13 1
1628 13 1
1612 13 1
1581 13 1
1562 13 1
1547 13 2
1506 13 1
1487 13 1
1479 13 1
1363 13 7
1329 13 1
1327 13 1
1314 13 1
1307 13 1
1297 13 1
1232 13 1
1163 13 1
1110 13 2
1024 13 1
1015 13 1
999 13 1
967 13 1
942 13 1
926 13 1
915 13 1
911 13 1
909 13 9
860 13 2
840 13 1
806 13 1
800 13 1
794 13 2
771 13 1
743 13 1
689 13 1
685 13 1
653 13 1
645 13 3
611 13 1
605 13 1
602 13 1
589 13 1
575 13 1
573 13 1
559 13 3
557 13 1
532 13 1
529 13 1
493 13 14
416 13 2
332 13 1
228 13 1
202 13 2
167 13 2
68 13 2
43 13 1
32709 14 1
32707 14 1
32706 14 5
32703 14 7
32702 14 3
32700 14 3
32699 14 15
32698 14 2
32697 14 6
32646 14 1
32589 14 1
32582 14 1
32496 14 1
32443 14 1
32399 14 1
32321 14 1
32217 14 1
32216 14 4
32214 14 1
32165 14 1
32106 14 1
32101 14 1
32086 14 1
32068 14 1
32067 14 1
32045 14 1
32023 14 33
32011 14 2
31998 14 3
31964 14 15
31961 14 1
31959 14 6
31929 14 1
31924 14 1
31920 14 1
31911 14 1
31910 14 1
31886 14 1
31869 14 1
31811 14 2
31787 14 1
31715 14 1
31669 14 1
31667 14 1
31638 14 1
31611 14 1
31587 14 1
31563 14 1
31421 14 1
31412 14 1
31399 14 12
31385 14 1
31278 14 1
31258 14 15
31248 14 1
31234 14 1
31189 14 11
31183 14 1
31178 14 1
31177 14 1
31073 14 1
31065 14 2
30994 14 1
30974 14 2
30972 14 10
30971 14 18
30958 14 4
30950 14 1
30934 14 52
30932 14 1
30912 14 11
30895 14 1
30874 14 1
30872 14 2
30849 14 1
30829 14 1
30798 14 2
30718 14 1
30710 14 1
30656 14 15
30635 14 1
30607 14 2
30586 14 1
30570 14 10
30567 14 8
30562 14 13
30540 14 1
30529 14 3
30444 14 1
30430 14 8
30429 14 1
30414 14 1
30406 14 2
30386 14 1
30379 14 6
30317 14 1
30281 14 1
30170 14 1
30151 14 1
30147 14 1
30136 14 16
30133 14 1
30105 14 21
30093 14 2
30082 14 3
30035 14 1
30033 14 1
29984 14 1
29982 14 1
29953 14 3
29943 14 1
29915 14 3
29910 14 2
29904 14 1
29854 14 2
29842 14 1
29828 14 1
29811 14 1
29795 14 1
29782 14 2
29742 14 1
29734 14 7
29707 14 1
29704 14 1
29695 14 1
29634 14 2
29620 14 4
29601 14 1
29590 14 1
29577 14 2
29574 14 1
29568 14 2
29561 14 1
29551 14 1
29547 14 1
29506 14 8
29496 14 1
29477 14 1
29463 14 7
29454 14 1
29451 14 1
29450 14 1
29445 14 1
29429 14 2
29404 14 1
29383 14 1
29349 14 4
29303 14 2
29299 14 1
29294 14 1
29271 14 2
29266 14 1
29177 14 1
29167 14 1
29119 14 1
29073 14 5
29027 14 3
28990 14 1
28984 14 2
28971 14 1
28967 14 1
28886 14 1
28866 14 1
28818 14 13
28808 14 1
28772 14 2
28759 14 2
28633 14 1
28625 14 1
28609 14 1
28573 14 1
28425 14 1
28390 14 1
28309 14 9
28294 14 1
28275 14 1
28273 14 1
28092 14 1
28055 14 1
28049 14 4
27958 14 2
27889 14 1
27852 14 1
27845 14 2
27827 14 3
27767 14 2
27761 14 1
27733 14 1
27724 14 1
27682 14 6
27659 14 4
27653 14 1
27640 14 1
27629 14 1
27617 14 7
27519 14 1
27501 14 1
27494 14 1
27439 14 1
27415 14 1
27352 14 1
27270 14 2
27182 14 1
27174 14 1
27141 14 2
27091 14 1
27090 14 7
27056 14 1
27042 14 1
27041 14 1
27031 14 11
26913 14 16
26901 14 3
26787 14 1
26731 14 1
26729 14 1
26727 14 1
26724 14 2
26692 14 1
26655 14 7
26612 14 2
26564 14 1
26479 14 1
26455 14 2
26451 14 1
26339 14 13
26322 14 1
26308 14 2
26289 14 1
26287 14 3
26286 14 2
26255 14 1
26250 14 1
26211 14 1
26209 14 1
26204 14 1
26186 14 12
26177 14 1
26169 14 1
26138 14 1
26070 14 1
26027 14 1
26014 14 26
25988 14 1
25979 14 1
25975 14 5
25947 14 1
25914 14 4
25893 14 42
25877 14 1
25870 14 1
25838 14 1
25793 14 2
25764 14 1
25697 14 1
25679 14 1
25637 14 1
25630 14 1
25583 14 1
25582 14 1
25574 14 1
25567 14 2
25476 14 2
25466 14 9
25462 14 1
25351 14 1
25268 14 2
25265 14 1
25259 14 1
25246 14 11
25199 14 1
25198 14 1
25192 14 2
25191 14 2
25106 14 1
25067 14 1
25041 14 1
25037 14 1
24978 14 45
24887 14 1
24851 14 1
24845 14 1
24809 14 1
24788 14 1
24771 14 1
24753 14 1
24732 14 1
24708 14 1
24699 14 1
24674 14 20
24666 14 1
24661 14 2
24660 14 1
24644 14 1
24634 14 2
24598 14 1
24572 14 1
24558 14 1
24403 14 1
24369 14 1
24342 14 2
24262 14 1
24258 14 2
24252 14 2
24214 14 1
24195 14 1
24185 14 1
24176 14 1
24172 14 1
24131 14 1
24115 14 1
24088 14 14
24050 14 4
24035 14 2
24008 14 1
23960 14 2
23947 14 1
23909 14 1
23882 14 1
23852 14 1
23847 14 1
23799 14 1
23795 14 69
23791 14 1
23789 14 1
23779 14 3
23776 14 2
23691 14 1
23666 14 3
23578 14 1
23467 14 1
23458 14 1
23385 14 1
23336 14 1
23264 14 32
23207 14 4
23081 14 7
23057 14 1
23022 14 1
22987 14 1
22973 14 1
22966 14 1
22903 14 1
22896 14 1
22827 14 2
22818 14 1
22799 14 1
22747 14 1
22744 14 2
22740 14 4
22694 14 1
22658 14 2
22584 14 1
22576 14 2
22566 14 2
22553 14 1
22494 14 2
22493 14 2
22472 14 2
22446 14 1
22430 14 1
22307 14 1
22272 14 1
22161 14 1
22152 14 1
22085 14 1
22043 14 1
22041 14 1
22030 14 1
22024 14 2
22010 14 8
21986 14 2
21918 14 1
21873 14 1
21869 14 1
21863 14 6
21805 14 3
21650 14 3
21615 14 1
21574 14 1
21556 14 1
21549 14 1
21548 14 1
21544 14 1
21537 14 9
21513 14 1
21453 14 1
21447 14 17
21441 14 2
21415 14 1
21412 14 7
21406 14 1
21373 14 1
21327 14 1
21304 14 1
21261 14 4
21230 14 1
21216 14 1
21215 14 1
21197 14 1
21115 14 1
21054 14 55
21032 14 1
21020 14 1
20974 14 2
20959 14 1
20919 14 1
20918 14 1
20906 14 5
20904 14 1
20883 14 1
20881 14 2
20874 14 1
20869 14 3
20865 14 2
20852 14 1
20809 14 3
20778 14 5
20769 14 4
20762 14 5
20707 14 1
20690 14 1
20655 14 2
20639 14 2
20354 14 1
20346 14 1
20237 14 1
20214 14 1
20188 14 3
20180 14 3
20172 14 1
20165 14 1
20156 14 5
20153 14 3
20147 14 1
19886 14 1
19878 14 1
19828 14 6
19806 14 6
19802 14 1
19798 14 1
19773 14 1
19670 14 1
19656 14 1
19644 14 2
19620 14 1
19563 14 1
19512 14 1
19458 14 1
19440 14 1
19421 14 15
19409 14 1
19395 14 5
19390 14 1
19354 14 1
19352 14 4
19278 14 1
19267 14 1
19264 14 4
19260 14 1
19248 14 3
19245 14 1
19228 14 1
19215 14 1
19204 14 1
19182 14 1
19176 14 7
19165 14 1
19155 14 101
19153 14 2
19142 14 1
19140 14 28
19123 14 1
19099 14 1
19075 14 1
19073 14 1
19067 14 1
19049 14 1
19045 14 1
19044 14 1
19031 14 2
19028 14 1
18999 14 45
18998 14 1
18981 14 1
18968 14 1
18938 14 1
18929 14 1
18876 14 1
18874 14 1
18870 14 4
18867 14 1
18773 14 1
18664 14 1
18631 14 1
18530 14 1
18527 14 1
18502 14 5
18447 14 1
18412 14 7
18402 14 2
18270 14 2
18229 14 1
18186 14 25
18179 14 1
18161 14 2
18157 14 1
18149 14 6
18145 14 1
18113 14 1
18091 14 1
18054 14 1
17987 14 1
17984 14 1
17962 14 1
17886 14 1
17874 14 1
17852 14 1
17849 14 1
17848 14 1
17746 14 1
17598 14 2
17589 14 1
17580 14 1
17551 14 11
17530 14 1
17507 14 1
17488 14 1
17471 14 4
17465 14 4
17464 14 3
17424 14 1
17249 14 1
17202 14 1
17144 14 1
17088 14 2
17040 14 6
16993 14 1
16960 14 1
16942 14 2
16902 14 2
16879 14 1
16854 14 1
16837 14 1
16815 14 1
16807 14 2
16805 14 1
16793 14 1
16769 14 1
16745 14 6
16732 14 1
16717 14 1
16714 14 5
16684 14 2
16677 14 1
16649 14 1
16622 14 1
16568 14 7
16566 14 1
16547 14 1
16539 14 8
16481 14 1
16476 14 1
16411 14 1
16397 14 1
16362 14 1
16360 14 1
16323 14 1
16309 14 1
16301 14 3
16289 14 1
16288 14 1
16286 14 1
16218 14 1
16217 14 1
16215 14 1
16089 14 2
16085 14 1
16073 14 1
15914 14 2
15912 14 2
15827 14 2
15821 14 1
15746 14 13
15631 14 1
15616 14 1
15572 14 1
15565 14 2
15560 14 1
15542 14 4
15517 14 5
15429 14 1
15377 14 1
15370 14 1
15356 14 1
15302 14 2
15218 14 1
15213 14 1
15212 14 5
15180 14 2
15135 14 1
15006 14 1
14971 14 9
14829 14 5
14826 14 1
14769 14 4
14757 14 1
14705 14 1
14620 14 4
14576 14 1
14548 14 1
14471 14 1
14427 14 1
14423 14 2
14313 14 1
14266 14 1
14265 14 1
14252 14 1
14248 14 33
14246 14 1
14224 14 1
14209 14 1
13972 14 1
13929 14 1
13831 14 1
13828 14 3
13784 14 2
13772 14 2
13732 14 9
13676 14 2
13532 14 1
13525 14 1
13509 14 1
13508 14 1
13498 14 1
13497 14 1
13457 14 1
13447 14 1
13383 14 14
13381 14 1
13371 14 1
13334 14 4
13303 14 57
13249 14 2
13237 14 5
13212 14 1
13154 14 1
13151 14 1
13127 14 2
13126 14 1
13058 14 1
13055 14 1
13051 14 1
13024 14 1
13009 14 1
12964 14 1
12893 14 1
12890 14 1
12876 14 1
12781 14 1
12735 14 1
12726 14 1
12716 14 1
12669 14 1
12635 14 1
12619 14 6
12613 14 1
12608 14 1
12589 14 2
12582 14 2
12571 14 4
12513 14 1
12440 14 1
12403 14 1
12378 14 1
12363 14 1
12312 14 2
12309 14 1
12231 14 2
12201 14 1
12187 14 1
12050 14 2
12049 14 1
12017 14 1
11939 14 1
11903 14 1
11896 14 1
11888 14 34
11790 14 1
11732 14 1
11685 14 2
11681 14 1
11673 14 1
11668 14 1
11648 14 1
11638 14 1
11594 14 1
11551 14 2
11512 14 3
11499 14 1
11448 14 15
11402 14 1
11352 14 2
11347 14 1
11297 14 1
11268 14 1
11224 14 2
11176 14 1
11169 14 1
11092 14 1
11083 14 9
11060 14 1
11040 14 1
10868 14 1
10863 14 1
10850 14 2
10790 14 1
10788 14 1
10756 14 11
10740 14 9
10720 14 2
10715 14 1
10710 14 16
10701 14 1
10700 14 1
10692 14 3
10680 14 2
10679 14 1
10678 14 3
10672 14 2
10647 14 1
10642 14 2
10631 14 2
10611 14 2
10609 14 7
10595 14 5
10593 14 13
10552 14 2
10551 14 1
10535 14 9
10441 14 1
10389 14 1
10382 14 1
10381 14 1
10350 14 1
10349 14 1
10343 14 1
10335 14 1
10334 14 1
10322 14 1
10315 14 1
10249 14 1
10232 14 1
10201 14 1
10189 14 3
10152 14 7
10125 14 1
10124 14 1
10121 14 1
10110 14 1
10095 14 1
10070 14 1
10060 14 2
10040 14 1
10024 14 1
9993 14 2
9987 14 7
9972 14 1
9849 14 1
9842 14 1
9815 14 1
9800 14 12
9799 14 9
9642 14 1
9637 14 2
9635 14 1
9634 14 4
9608 14 2
9607 14 1
9590 14 1
9587 14 1
9570 14 1
9543 14 2
9517 14 1
9514 14 1
9504 14 1
9500 14 1
9486 14 1
9403 14 1
9349 14 1
9244 14 1
9233 14 2
9171 14 1
9156 14 1
9145 14 6
9139 14 1
9082 14 1
9067 14 1
9052 14 1
9051 14 23
8859 14 1
8813 14 4
8803 14 1
8732 14 2
8535 14 1
8509 14 1
8428 14 2
8219 14 9
7993 14 1
7957 14 1
7950 14 10
7897 14 1
7892 14 1
7877 14 1
7835 14 1
7830 14 2
7814 14 1
7794 14 1
7789 14 2
7779 14 2
7777 14 1
7552 14 1
7461 14 5
7341 14 1
7309 14 1
7203 14 1
7189 14 2
7174 14 1
7172 14 1
7135 14 7
7117 14 2
7114 14 1
6986 14 1
6938 14 2
6687 14 1
6660 14 1
6607 14 1
6584 14 2
6582 14 1
6554 14 1
6519 14 1
6467 14 1
6391 14 1
6344 14 1
6335 14 1
6276 14 1
6238 14 1
6216 14 9
6185 14 1
6095 14 1
5995 14 1
5986 14 2
5985 14 1
5966 14 1
5958 14 1
5957 14 1
5948 14 13
5931 14 1
5902 14 1
5873 14 3
5872 14 5
5858 14 1
5849 14 1
5839 14 1
5831 14 2
5705 14 13
5699 14 3
5665 14 1
5649 14 1
5644 14 1
5642 14 3
5595 14 11
5572 14 1
5537 14 1
5525 14 1
5522 14 12
5492 14 1
5351 14 1
5240 14 1
5239 14 1
5238 14 13
5216 14 1
5199 14 1
5109 14 1
5090 14 2
5069 14 6
5061 14 1
4979 14 1
4959 14 1
4949 14 2
4882 14 1
4775 14 1
4712 14 1
4602 14 1
4577 14 1
4560 14 1
4556 14 1
4491 14 1
4434 14 1
4354 14 1
4301 14 1
4295 14 1
4172 14 5
4165 14 1
4141 14 1
4132 14 1
4131 14 4
4054 14 1
4047 14 1
4041 14 1
4040 14 2
4036 14 1
4034 14 1
4028 14 27
3980 14 1
3954 14 1
3897 14 1
3804 14 1
3762 14 2
3759 14 1
3714 14 1
3708 14 1
3676 14 1
3611 14 1
3559 14 1
3520 14 1
3507 14 1
3498 14 2
3408 14 1
3327 14 2
3309 14 1
3295 14 4
3256 14 10
3139 14 1
3107 14 1
3086 14 1
3056 14 1
3043 14 1
3040 14 1
3023 14 1
2966 14 1
2943 14 1
2940 14 2
2842 14 1
2795 14 1
2787 14 1
2677 14 1
2640 14 1
2621 14 1
2577 14 1
2544 14 5
2498 14 1
2490 14 1
2483 14 1
2392 14 1
2388 14 1
2277 14 1
2236 14 2
2225 14 2
2218 14 2
2215 14 1
2210 14 1
2196 14 1
2171 14 1
2162 14 2
2147 14 1
2088 14 1
2071 14 1
2062 14 1
2045 14 1
2020 14 1
2008 14 1
1994 14 1
1990 14 7
1989 14 1
1980 14 1
1973 14 1
1965 14 27
1963 14 16
1958 14 4
1956 14 34
1903 14 5
1901 14 6
1878 14 1
1846 14 7
1842 14 3
1830 14 1
1829 14 1
1803 14 1
1789 14 1
1728 14 2
1723 14 1
1675 14 1
1608 14 1
1595 14 1
1565 14 1
1563 14 1
1523 14 1
1499 14 1
1479 14 1
1363 14 4
1314 14 1
1288 14 1
1185 14 1
1110 14 2
1058 14 2
1054 14 1
1039 14 2
967 14 1
942 14 1
911 14 1
909 14 9
896 14 1
865 14 10
860 14 5
820 14 1
765 14 5
764 14 1
762 14 1
753 14 1
685 14 1
684 14 1
675 14 1
645 14 4
629 14 1
620 14 1
607 14 1
595 14 2
593 14 3
563 14 1
559 14 3
558 14 1
557 14 6
525 14 1
504 14 1
493 14 16
465 14 1
443 14 2
440 14 1
413 14 1
327 14 1
264 14 1
240 14 1
230 14 1
224 14 1
211 14 1
197 14 1
186 14 1
167 14 1
114 14 1
94 14 2
92 14 1
86 14 1
82 14 1
71 14 1
69 14 1
68 14 1
58 14 1
43 14 5
32709 15 1
32706 15 3
32703 15 1
32702 15 2
32700 15 5
32699 15 5
32698 15 4
32697 15 6
32646 15 1
32495 15 1
32417 15 1
32212 15 1
32066 15 1
32023 15 4
31971 15 1
31964 15 1
31955 15 1
31864 15 1
31696 15 1
31591 15 1
31421 15 3
31399 15 16
31258 15 6
31189 15 3
31076 15 3
30972 15 2
30971 15 11
30934 15 3
30912 15 3
30852 15 1
30798 15 1
30656 15 5
30636 15 1
30570 15 4
30443 15 1
30429 15 2
30406 15 1
30343 15 1
30285 15 1
30202 15 1
30170 15 2
30147 15 1
30136 15 15
30105 15 9
30104 15 1
30082 15 1
30075 15 1
30000 15 1
29983 15 1
29943 15 1
29929 15 1
29916 15 1
29915 15 1
29910 15 2
29882 15 1
29817 15 1
29744 15 1
29734 15 1
29671 15 1
29506 15 1
29463 15 4
29462 15 1
29452 15 2
29445 15 1
29440 15 1
29415 15 1
29406 15 1
29303 15 1
29294 15 1
29271 15 1
29172 15 1
29064 15 1
28998 15 1
28960 15 1
28896 15 1
28894 15 1
28833 15 1
28736 15 1
28584 15 1
28309 15 1
28290 15 1
28235 15 1
28119 15 1
27827 15 1
27741 15 1
27722 15 1
27682 15 8
27659 15 1
27617 15 2
27519 15 2
27493 15 1
27349 15 1
27144 15 2
27132 15 1
27108 15 1
27090 15 1
27031 15 2
26957 15 1
26913 15 8
26825 15 4
26789 15 1
26655 15 5
26339 15 6
26330 15 1
26286 15 8
26250 15 1
26222 15 1
26186 15 4
26185 15 1
26109 15 1
26014 15 13
25991 15 1
25988 15 2
25774 15 1
25567 15 1
25265 15 1
25260 15 1
25242 15 1
25211 15 1
24978 15 11
24758 15 5
24704 15 1
24674 15 14
24664 15 1
24372 15 1
24269 15 1
24215 15 1
24088 15 5
24050 15 2
23839 15 1
23795 15 24
23794 15 1
23779 15 1
23761 15 2
23610 15 1
23395 15 1
23304 15 1
23081 15 1
23078 15 1
23058 15 1
22987 15 2
22973 15 1
22861 15 1
22820 15 1
22740 15 3
22508 15 1
22145 15 1
22058 15 1
22041 15 1
22010 15 2
21863 15 7
21710 15 2
21650 15 2
21537 15 5
21447 15 9
21441 15 1
21412 15 1
21251 15 1
21215 15 2
21115 15 1
20949 15 1
20906 15 2
20881 15 13
20852 15 1
20809 15 2
20778 15 1
20770 15 1
20762 15 2
20692 15 2
20655 15 1
20639 15 1
20638 15 1
20586 15 1
20566 15 1
20398 15 1
20354 15 1
20248 15 1
20243 15 1
20187 15 1
20161 15 1
20156 15 2
20150 15 1
20124 15 1
20009 15 1
19975 15 1
19830 15 1
19828 15 4
19806 15 1
19803 15 1
19801 15 1
19793 15 1
19643 15 1
19620 15 1
19513 15 1
19421 15 12
19253 15 2
19226 15 1
19215 15 1
19185 15 1
19180 15 2
19176 15 6
19155 15 132
19140 15 4
19031 15 1
19030 15 1
19026 15 1
18999 15 2
18962 15 2
18750 15 1
18677 15 1
18502 15 1
18500 15 1
18419 15 1
18412 15 3
18406 15 1
18402 15 1
18191 15 2
18186 15 5
18179 15 1
18147 15 2
18039 15 1
18025 15 1
17968 15 1
17917 15 1
17551 15 1
17521 15 1
17480 15 1
17442 15 1
17224 15 2
17182 15 2
17015 15 2
16978 15 1
16815 15 1
16807 15 1
16714 15 2
16689 15 1
16666 15 1
16568 15 4
16545 15 1
16539 15 3
16436 15 2
16089 15 2
15903 15 1
15874 15 1
15831 15 1
15746 15 11
15726 15 1
15616 15 8
15571 15 1
15563 15 1
15548 15 1
15542 15 1
15517 15 1
15347 15 1
15302 15 1
15271 15 2
15198 15 1
15180 15 6
15177 15 1
15006 15 1
14971 15 3
14949 15 1
14829 15 2
14622 15 1
14534 15 1
14520 15 1
14271 15 1
14248 15 15
14219 15 1
14023 15 1
14005 15 1
13972 15 1
13969 15 2
13953 15 1
13929 15 1
13828 15 1
13777 15 1
13769 15 2
13732 15 28
13718 15 1
13694 15 1
13557 15 1
13534 15 1
13532 15 1
13303 15 17
13249 15 1
13237 15 2
13212 15 1
13186 15 1
13127 15 1
13126 15 1
13101 15 1
12619 15 2
12589 15 1
12446 15 1
12387 15 1
12312 15 1
12231 15 1
12200 15 1
12084 15 1
12017 15 3
11888 15 2
11709 15 1
11448 15 9
11336 15 1
11176 15 1
11169 15 1
11083 15 8
10997 15 1
10983 15 2
10864 15 1
10791 15 1
10780 15 1
10756 15 3
10747 15 2
10745 15 1
10740 15 4
10720 15 1
10710 15 8
10700 15 1
10692 15 3
10691 15 1
10672 15 1
10631 15 1
10595 15 3
10593 15 4
10568 15 14
10552 15 1
10535 15 4
10416 15 1
10283 15 1
10235 15 1
10152 15 6
10076 15 1
10060 15 1
9993 15 1
9904 15 1
9815 15 1
9800 15 16
9799 15 2
9792 15 1
9465 15 2
9244 15 2
9171 15 3
9145 15 5
9068 15 1
9051 15 1
8890 15 1
8887 15 4
8844 15 1
8813 15 3
8609 15 1
8387 15 1
8219 15 6
7950 15 5
7877 15 1
7779 15 1
7747 15 1
7589 15 1
7568 15 1
7470 15 1
7461 15 12
7340 15 1
7224 15 3
7135 15 2
6817 15 1
6731 15 1
6452 15 1
6307 15 1
6216 15 4
6208 15 1
6094 15 1
6093 15 2
6085 15 1
6082 15 1
5948 15 2
5821 15 1
5699 15 2
5595 15 6
5522 15 8
5517 15 1
5492 15 1
5423 15 1
5358 15 1
5346 15 1
5238 15 2
5188 15 1
5102 15 1
5101 15 1
5090 15 3
4979 15 1
4961 15 1
4895 15 1
4892 15 1
4601 15 1
4582 15 1
4493 15 2
4344 15 1
4187 15 1
4172 15 3
4150 15 1
4142 15 1
4106 15 2
4066 15 1
4065 15 1
3897 15 2
3816 15 1
3762 15 6
3668 15 2
3617 15 1
3559 15 1
3498 15 2
3334 15 1
3305 15 1
3256 15 3
3041 15 1
2942 15 1
2940 15 1
2885 15 1
2806 15 1
2787 15 1
2760 15 1
2727 15 1
2700 15 2
2655 15 1
2609 15 1
2574 15 1
2062 15 1
2057 15 1
1994 15 1
1992 15 1
1990 15 15
1965 15 1
1963 15 1
1956 15 1
1901 15 1
1888 15 1
1842 15 1
1612 15 1
1565 15 1
1363 15 4
1241 15 1
1137 15 1
1110 15 7
1011 15 1
909 15 2
736 15 1
697 15 1
629 15 1
573 15 1
559 15 3
557 15 2
493 15 7
465 15 1
447 15 1
411 15 1
167 15 1
61 15 1
32709 16 1
32707 16 1
32706 16 2
32703 16 1
32702 16 4
32700 16 3
32699 16 3
32698 16 3
32697 16 1
32067 16 1
32023 16 5
31998 16 1
31965 16 1
31421 16 1
31399 16 3
31393 16 1
31272 16 1
31258 16 3
31189 16 1
31115 16 1
30971 16 15
30967 16 1
30958 16 1
30934 16 2
30912 16 2
30657 16 1
30656 16 4
30570 16 4
30567 16 1
30529 16 2
30406 16 2
30346 16 1
30136 16 3
30121 16 1
30105 16 7
29811 16 1
29772 16 1
29734 16 3
29634 16 5
29620 16 1
29568 16 1
29533 16 1
29506 16 2
29477 16 1
29463 16 2
29439 16 1
29349 16 1
29271 16 1
29266 16 1
29172 16 1
28725 16 1
28643 16 1
28623 16 1
28309 16 2
28290 16 1
28240 16 1
27960 16 1
27958 16 3
27827 16 2
27753 16 1
27682 16 1
27666 16 1
27659 16 1
27657 16 1
27617 16 2
27535 16 1
27519 16 1
27269 16 1
27170 16 1
27090 16 2
27031 16 1
26923 16 1
26913 16 5
26901 16 1
26897 16 2
26655 16 5
26606 16 1
26479 16 1
26458 16 1
26451 16 1
26382 16 1
26339 16 2
26227 16 1
26211 16 1
26186 16 1
26014 16 18
25975 16 1
25914 16 3
25795 16 1
25787 16 1
25652 16 1
25135 16 1
24982 16 1
24978 16 13
24758 16 2
24674 16 16
24406 16 1
24376 16 1
24373 16 3
24088 16 4
24050 16 2
23899 16 1
23851 16 1
23847 16 1
23795 16 12
23666 16 2
23615 16 1
23530 16 1
23467 16 1
23336 16 1
23207 16 3
23081 16 2
22987 16 1
22795 16 1
22790 16 1
22755 16 1
22744 16 2
22740 16 3
22553 16 1
22550 16 1
22512 16 1
22260 16 1
22058 16 1
22041 16 1
22039 16 1
22024 16 1
22010 16 2
21947 16 1
21899 16 1
21863 16 10
21591 16 1
21537 16 3
21513 16 1
21450 16 1
21447 16 4
21414 16 1
21054 16 1
20974 16 8
20881 16 1
20869 16 2
20860 16 1
20749 16 1
20655 16 1
20450 16 1
20398 16 2
20354 16 1
20185 16 1
20180 16 1
20156 16 1
19908 16 1
19886 16 1
19828 16 5
19620 16 2
19421 16 14
19185 16 1
19155 16 45
19148 16 1
19140 16 3
18999 16 5
18859 16 1
18677 16 1
18570 16 1
18502 16 4
18447 16 1
18412 16 5
18402 16 2
18270 16 1
18186 16 8
18170 16 1
18145 16 3
17942 16 1
17551 16 2
17464 16 1
17385 16 1
17203 16 1
17040 16 1
17021 16 1
16948 16 1
16714 16 4
16568 16 7
16539 16 5
16487 16 1
16433 16 1
16098 16 1
16089 16 1
15861 16 1
15746 16 16
15616 16 2
15542 16 1
15517 16 1
15271 16 2
15180 16 3
15047 16 1
14971 16 7
14829 16 3
14625 16 1
14620 16 1
14584 16 2
14248 16 17
14055 16 1
13969 16 1
13828 16 1
13764 16 1
13732 16 3
13653 16 1
13546 16 1
13532 16 1
13511 16 1
13387 16 1
13303 16 12
13144 16 1
13126 16 1
13006 16 1
12310 16 1
12231 16 1
12224 16 1
11888 16 2
11836 16 1
11685 16 1
11684 16 1
11586 16 1
11448 16 12
11278 16 2
11224 16 1
11185 16 1
11109 16 1
11083 16 7
10804 16 1
10780 16 1
10756 16 5
10740 16 5
10710 16 7
10690 16 1
10608 16 4
10593 16 4
10556 16 1
10535 16 5
10532 16 1
10334 16 1
10152 16 6
10095 16 1
10041 16 1
9905 16 1
9800 16 5
9785 16 1
9608 16 1
9590 16 1
9532 16 3
9531 16 1
9467 16 1
9145 16 4
8813 16 3
8219 16 10
8033 16 1
7950 16 3
7937 16 1
7788 16 1
7470 16 1
7461 16 3
7358 16 1
7224 16 1
7135 16 4
7114 16 1
6938 16 1
6702 16 1
6674 16 1
6661 16 1
6559 16 1
6405 16 1
6216 16 1
6010 16 1
5984 16 1
5948 16 1
5872 16 1
5809 16 1
5705 16 4
5699 16 3
5595 16 7
5533 16 1
5522 16 11
5422 16 1
5238 16 1
5199 16 1
5135 16 1
5090 16 1
5069 16 2
4959 16 1
4895 16 1
4858 16 1
4566 16 1
4486 16 1
4431 16 1
4396 16 1
4172 16 4
4028 16 2
3959 16 1
3902 16 1
3762 16 8
3632 16 1
3503 16 1
3336 16 1
3295 16 1
3256 16 2
2727 16 1
2655 16 1
2609 16 1
2509 16 1
2391 16 1
2301 16 1
2277 16 1
2208 16 1
2198 16 2
2171 16 1
2078 16 1
2062 16 1
1990 16 6
1563 16 1
1499 16 1
1365 16 1
1363 16 6
1039 16 1
1011 16 1
942 16 1
909 16 2
800 16 1
764 16 1
598 16 1
595 16 1
534 16 1
525 16 1
493 16 10
447 16 1
246 16 1
167 16 2
43 16 2
32709 17 3
32706 17 8
32705 17 2
32704 17 1
32703 17 30
32702 17 3
32700 17 8
32699 17 17
32698 17 5
32697 17 3
32646 17 1
32500 17 1
32216 17 2
32165 17 1
32106 17 4
32066 17 1
32048 17 1
32045 17 1
32023 17 6
31971 17 3
31964 17 3
31959 17 1
31937 17 1
31929 17 1
31908 17 1
31886 17 1
31760 17 1
31755 17 1
31421 17 2
31399 17 3
31258 17 11
31195 17 1
31189 17 5
30976 17 1
30974 17 1
30972 17 2
30971 17 13
30958 17 1
30934 17 55
30932 17 1
30912 17 2
30895 17 1
30872 17 1
30858 17 1
30849 17 3
30776 17 1
30707 17 2
30656 17 6
30605 17 2
30570 17 4
30562 17 2
30537 17 1
30529 17 3
30430 17 5
30429 17 2
30339 17 1
30147 17 2
30136 17 4
30131 17 1
30105 17 6
30076 17 1
29943 17 1
29931 17 2
29915 17 3
29910 17 2
29904 17 1
29842 17 2
29734 17 5
29704 17 1
29652 17 1
29620 17 2
29601 17 1
29600 17 1
29568 17 2
29506 17 4
29463 17 8
29445 17 3
29431 17 1
29429 17 2
29349 17 1
29303 17 3
29294 17 3
29271 17 2
29269 17 1
29172 17 12
29161 17 1
29092 17 1
29073 17 1
28984 17 1
28969 17 1
28882 17 1
28818 17 6
28802 17 1
28734 17 1
28641 17 2
28622 17 1
28309 17 3
27950 17 6
27884 17 1
27848 17 2
27830 17 1
27827 17 2
27763 17 1
27733 17 1
27682 17 3
27666 17 1
27663 17 1
27659 17 1
27617 17 2
27415 17 1
27414 17 1
27397 17 1
27174 17 1
27141 17 2
27090 17 4
27031 17 1
26913 17 14
26901 17 2
26882 17 1
26681 17 1
26655 17 6
26642 17 1
26586 17 1
26455 17 3
26451 17 1
26339 17 11
26324 17 1
26286 17 3
26270 17 1
26259 17 1
26227 17 1
26177 17 1
26014 17 9
25991 17 1
25975 17 3
25914 17 2
25893 17 2
25785 17 1
25630 17 1
25582 17 1
25466 17 1
25199 17 1
25191 17 4
25184 17 1
24978 17 6
24674 17 10
24634 17 1
24258 17 1
24253 17 1
24195 17 1
24088 17 7
24077 17 1
24050 17 1
23960 17 1
23882 17 1
23796 17 1
23795 17 24
23791 17 1
23779 17 2
23613 17 1
23583 17 2
23424 17 2
23404 17 1
23225 17 1
23207 17 1
23081 17 2
23058 17 1
23057 17 1
23031 17 1
22964 17 1
22945 17 1
22863 17 1
22852 17 1
22827 17 2
22555 17 1
22553 17 1
22550 17 1
22521 17 2
22517 17 1
22504 17 1
22500 17 2
22479 17 1
22301 17 1
22152 17 1
22054 17 1
22010 17 3
21918 17 1
21863 17 4
21807 17 1
21688 17 1
21650 17 1
21549 17 1
21548 17 1
21537 17 1
21450 17 1
21447 17 5
21441 17 1
21412 17 1
21283 17 1
21261 17 1
21216 17 2
21215 17 1
21118 17 1
21054 17 21
21018 17 1
20962 17 1
20919 17 1
20906 17 4
20881 17 7
20861 17 1
20809 17 4
20778 17 3
20764 17 1
20762 17 5
20672 17 1
20354 17 1
20346 17 1
20340 17 2
20180 17 1
20156 17 8
20153 17 1
20040 17 1
19828 17 2
19806 17 2
19802 17 1
19746 17 1
19683 17 1
19644 17 1
19643 17 1
19474 17 1
19421 17 4
19411 17 1
19292 17 1
19278 17 1
19264 17 5
19204 17 1
19181 17 1
19176 17 5
19168 17 1
19155 17 6
19153 17 2
19145 17 1
19140 17 7
19105 17 1
18999 17 24
18912 17 1
18878 17 1
18870 17 1
18773 17 1
18502 17 2
18412 17 6
18225 17 1
18194 17 3
18186 17 3
18179 17 1
18115 17 1
18053 17 1
17990 17 1
17978 17 1
17736 17 1
17649 17 1
17648 17 1
17551 17 3
17471 17 12
17465 17 3
17464 17 2
17424 17 1
17396 17 1
17327 17 1
17040 17 3
16989 17 1
16878 17 1
16837 17 1
16815 17 1
16807 17 1
16803 17 1
16745 17 2
16714 17 1
16684 17 2
16568 17 5
16554 17 1
16539 17 2
16436 17 2
16309 17 1
16301 17 1
16288 17 1
16089 17 1
16085 17 1
16055 17 1
15903 17 2
15858 17 1
15746 17 8
15616 17 4
15542 17 1
15540 17 1
15377 17 1
15344 17 1
15302 17 1
15218 17 2
15212 17 3
15184 17 1
15180 17 5
15167 17 1
14971 17 5
14926 17 1
14829 17 4
14814 17 1
14746 17 1
14708 17 1
14681 17 1
14671 17 1
14620 17 3
14502 17 1
14471 17 1
14423 17 1
14421 17 1
14257 17 1
14248 17 18
14098 17 1
14066 17 1
13972 17 1
13969 17 2
13828 17 1
13732 17 3
13730 17 1
13629 17 1
13627 17 3
13557 17 1
13532 17 1
13508 17 2
13383 17 3
13325 17 1
13322 17 1
13303 17 39
13249 17 1
13237 17 2
13235 17 1
13151 17 1
13130 17 1
13127 17 3
13051 17 1
12964 17 1
12890 17 4
12754 17 1
12716 17 1
12678 17 2
12670 17 2
12647 17 1
12619 17 1
12582 17 4
12528 17 1
12478 17 1
12456 17 1
12440 17 1
12428 17 1
12411 17 1
12360 17 1
12312 17 2
12237 17 1
12057 17 1
12017 17 1
11903 17 1
11888 17 8
11878 17 1
11788 17 1
11734 17 2
11682 17 1
11659 17 1
11562 17 1
11506 17 2
11448 17 10
11397 17 1
11343 17 1
11224 17 1
11109 17 1
11083 17 6
10756 17 1
10740 17 1
10738 17 1
10720 17 1
10715 17 1
10710 17 4
10700 17 2
10692 17 1
10680 17 1
10642 17 1
10611 17 4
10609 17 2
10608 17 1
10595 17 2
10593 17 2
10458 17 1
10335 17 1
10283 17 1
10243 17 1
10164 17 1
10152 17 3
10041 17 1
9993 17 1
9972 17 1
9800 17 5
9799 17 1
9608 17 1
9570 17 1
9517 17 1
9514 17 1
9465 17 1
9359 17 1
9233 17 2
9171 17 1
9156 17 1
9145 17 9
9051 17 1
8976 17 1
8813 17 2
8803 17 1
8542 17 1
8219 17 9
8204 17 1
8155 17 1
8071 17 1
8007 17 1
7957 17 1
7950 17 7
7925 17 1
7892 17 13
7841 17 1
7814 17 2
7779 17 1
7747 17 1
7589 17 1
7468 17 1
7461 17 2
7342 17 1
7135 17 4
7110 17 1
6687 17 1
6660 17 1
6582 17 1
6490 17 1
6377 17 1
6369 17 1
6208 17 1
5986 17 1
5948 17 3
5873 17 1
5872 17 3
5847 17 1
5839 17 1
5834 17 1
5831 17 1
5810 17 1
5705 17 4
5699 17 1
5595 17 4
5574 17 1
5562 17 1
5522 17 6
5492 17 1
5475 17 2
5466 17 1
5423 17 1
5238 17 2
5215 17 1
5069 17 4
4820 17 1
4716 17 1
4708 17 1
4180 17 1
4172 17 2
4116 17 1
4106 17 1
4091 17 1
4028 17 20
3897 17 1
3892 17 1
3762 17 5
3759 17 1
3634 17 1
3617 17 1
3479 17 1
3365 17 1
3351 17 1
3336 17 1
3295 17 1
3256 17 2
3116 17 1
2979 17 1
2943 17 1
2942 17 1
2906 17 1
2902 17 1
2719 17 1
2627 17 1
2501 17 1
2483 17 1
2420 17 1
2388 17 1
2305 17 1
2232 17 1
2218 17 1
2201 17 1
2198 17 1
2064 17 2
1990 17 7
1987 17 1
1982 17 1
1980 17 1
1965 17 5
1963 17 4
1958 17 8
1957 17 1
1956 17 20
1903 17 2
1901 17 3
1848 17 1
1842 17 1
1829 17 1
1563 17 2
1422 17 1
1374 17 1
1363 17 2
1171 17 2
1110 17 1
1052 17 1
1030 17 1
950 17 1
926 17 1
909 17 5
896 17 1
856 17 1
827 17 1
821 17 1
762 17 2
645 17 1
601 17 2
595 17 1
593 17 4
584 17 1
566 17 1
557 17 2
525 17 2
493 17 11
465 17 1
440 17 2
411 17 3
362 17 1
264 17 2
240 17 1
235 17 1
202 17 2
43 17 1
32709 18 1
32706 18 10
32703 18 3
32702 18 8
32700 18 11
32699 18 15
32698 18 10
32697 18 1
32566 18 1
32556 18 1
32450 18 1
32351 18 1
32323 18 1
32271 18 1
32148 18 1
32069 18 1
32068 18 1
32029 18 1
32023 18 7
31975 18 1
31950 18 1
31946 18 1
31910 18 1
31797 18 1
31611 18 1
31421 18 2
31399 18 4
31258 18 8
31200 18 1
31189 18 3
31122 18 1
31076 18 2
31000 18 1
30982 18 1
30971 18 10
30934 18 3
30912 18 3
30895 18 1
30872 18 1
30838 18 2
30798 18 1
30726 18 1
30656 18 5
30605 18 1
30570 18 4
30567 18 1
30429 18 1
30406 18 2
30379 18 1
30343 18 1
30313 18 2
30248 18 1
30165 18 1
30149 18 1
30136 18 2
30107 18 1
30105 18 10
30011 18 1
29982 18 1
29915 18 7
29823 18 1
29789 18 2
29782 18 2
29734 18 1
29601 18 1
29568 18 2
29539 18 1
29523 18 1
29512 18 1
29509 18 1
29506 18 3
29463 18 2
29406 18 1
29353 18 1
29349 18 1
29303 18 1
29271 18 2
29119 18 1
29002 18 1
28966 18 1
28929 18 1
28833 18 1
28573 18 1
28556 18 1
28522 18 1
28423 18 1
28390 18 1
28309 18 3
28131 18 1
28076 18 1
28065 18 1
28026 18 1
28012 18 2
27960 18 1
27958 18 3
27884 18 1
27869 18 1
27848 18 1
27827 18 1
27699 18 1
27682 18 9
27659 18 1
27617 18 3
27519 18 1
27439 18 1
27437 18 1
27415 18 1
27403 18 1
27324 18 1
27287 18 1
27271 18 1
27174 18 1
27090 18 1
27056 18 1
27031 18 3
26968 18 1
26928 18 1
26913 18 7
26894 18 1
26866 18 1
26852 18 1
26825 18 2
26655 18 6
26455 18 2
26352 18 1
26339 18 2
26319 18 1
26286 18 2
26263 18 1
26259 18 1
26222 18 1
26211 18 1
26186 18 2
26170 18 1
26014 18 8
25988 18 1
25975 18 1
25947 18 1
25914 18 1
25795 18 1
25793 18 1
25574 18 1
25480 18 1
25384 18 1
25232 18 1
25192 18 1
25191 18 2
25177 18 1
25082 18 1
25036 18 1
24978 18 9
24763 18 1
24758 18 4
24674 18 10
24342 18 1
24204 18 1
24168 18 1
24088 18 15
24050 18 3
23992 18 2
23960 18 1
23853 18 1
23849 18 1
23839 18 1
23795 18 33
23791 18 1
23750 18 1
23666 18 2
23467 18 1
23424 18 1
23404 18 1
23225 18 1
23207 18 2
23180 18 1
23081 18 5
22987 18 3
22795 18 1
22740 18 2
22652 18 1
22584 18 2
22571 18 1
22489 18 1
22472 18 2
22431 18 1
22429 18 1
22359 18 1
22301 18 1
22260 18 1
22140 18 1
22090 18 1
22041 18 1
22024 18 1
22010 18 6
21968 18 1
21901 18 1
21899 18 1
21869 18 1
21867 18 1
21863 18 7
21805 18 1
21710 18 1
21632 18 1
21537 18 5
21513 18 2
21448 18 1
21447 18 14
21441 18 1
21412 18 1
21327 18 1
21276 18 1
21215 18 4
21115 18 1
21054 18 2
21043 18 1
20906 18 5
20881 18 2
20878 18 1
20872 18 1
20852 18 1
20850 18 1
20807 18 1
20778 18 6
20770 18 2
20762 18 1
20758 18 1
20655 18 1
20623 18 2
20568 18 1
20544 18 1
20451 18 1
20354 18 1
20348 18 1
20251 18 2
20246 18 1
20184 18 1
20180 18 1
20165 18 1
20156 18 1
20121 18 1
19828 18 4
19808 18 1
19802 18 3
19780 18 1
19768 18 1
19595 18 1
19560 18 1
19505 18 2
19421 18 10
19410 18 1
19395 18 2
19264 18 1
19248 18 1
19227 18 1
19188 18 1
19185 18 2
19180 18 2
19176 18 2
19170 18 1
19155 18 33
19140 18 1
19113 18 1
19099 18 2
19073 18 5
19017 18 1
18999 18 2
18567 18 1
18527 18 1
18502 18 2
18484 18 1
18412 18 5
18402 18 1
18254 18 1
18250 18 1
18186 18 3
18147 18 1
18121 18 1
17981 18 1
17884 18 1
17835 18 1
17551 18 2
17450 18 1
17424 18 1
17258 18 1
17252 18 1
17221 18 1
17040 18 1
16807 18 1
16714 18 5
16568 18 4
16539 18 4
16530 18 1
16436 18 4
16421 18 1
16380 18 2
16263 18 1
16098 18 1
16089 18 1
15874 18 1
15858 18 1
15831 18 1
15746 18 11
15616 18 5
15542 18 2
15377 18 1
15180 18 2
15167 18 1
14981 18 1
14971 18 7
14908 18 1
14829 18 2
14752 18 1
14620 18 1
14459 18 1
14265 18 1
14248 18 13
14224 18 5
14090 18 1
13969 18 1
13828 18 2
13769 18 1
13764 18 1
13463 18 1
13383 18 1
13380 18 1
13333 18 1
13313 18 1
13303 18 24
13131 18 1
13126 18 1
13051 18 1
13024 18 1
12838 18 1
12788 18 1
12781 18 1
12687 18 1
12672 18 1
12647 18 1
12627 18 1
12589 18 1
12582 18 2
12525 18 2
12446 18 1
12428 18 1
12387 18 1
12363 18 1
12294 18 1
12231 18 1
12227 18 1
12151 18 1
12050 18 1
12023 18 1
12017 18 1
11939 18 1
11888 18 23
11857 18 1
11854 18 1
11734 18 1
11673 18 1
11651 18 1
11448 18 5
11369 18 1
11343 18 1
11279 18 1
11278 18 1
11176 18 2
11083 18 7
10997 18 1
10917 18 1
10791 18 1
10781 18 1
10756 18 1
10747 18 1
10710 18 11
10705 18 1
10700 18 1
10692 18 1
10631 18 3
10613 18 1
10608 18 4
10595 18 2
10593 18 7
10570 18 1
10552 18 1
10535 18 5
10532 18 1
10426 18 1
10336 18 1
10330 18 1
10250 18 1
10060 18 1
9993 18 1
9987 18 2
9954 18 1
9919 18 1
9904 18 1
9847 18 1
9800 18 7
9799 18 1
9642 18 1
9640 18 1
9587 18 1
9531 18 1
9517 18 2
9486 18 1
9483 18 1
9465 18 1
9328 18 1
9145 18 4
9067 18 1
9051 18 3
9037 18 1
8933 18 1
8919 18 1
8890 18 4
8887 18 3
8844 18 1
8590 18 1
8494 18 1
8443 18 1
8219 18 5
7951 18 1
7950 18 3
7892 18 1
7779 18 1
7774 18 1
7728 18 1
7724 18 1
7587 18 1
7530 18 1
7461 18 6
7309 18 1
7135 18 5
7110 18 1
7067 18 1
6969 18 2
6959 18 1
6944 18 1
6743 18 1
6723 18 1
6660 18 3
6584 18 1
6519 18 1
6465 18 2
6382 18 1
6378 18 1
6338 18 1
6309 18 1
6259 18 1
6236 18 1
6216 18 3
6213 18 1
5972 18 1
5970 18 1
5948 18 1
5916 18 1
5882 18 1
5841 18 1
5835 18 1
5705 18 4
5699 18 5
5653 18 1
5617 18 1
5595 18 4
5549 18 1
5522 18 9
5492 18 2
5479 18 1
5423 18 1
5401 18 1
5376 18 1
5351 18 1
5315 18 1
5238 18 2
5234 18 1
5069 18 2
5061 18 1
4979 18 4
4959 18 2
4931 18 1
4895 18 1
4792 18 1
4757 18 1
4721 18 1
4668 18 1
4616 18 1
4615 18 1
4582 18 1
4493 18 1
4435 18 1
4396 18 1
4360 18 1
4180 18 1
4172 18 4
4150 18 1
4041 18 1
4028 18 3
3797 18 1
3762 18 5
3759 18 1
3730 18 1
3668 18 1
3634 18 1
3521 18 1
3498 18 1
3413 18 2
3408 18 1
3336 18 1
3305 18 1
3256 18 3
3206 18 1
3115 18 1
3027 18 1
2943 18 1
2940 18 1
2895 18 1
2642 18 1
2577 18 1
2508 18 1
2500 18 1
2453 18 1
2277 18 1
2208 18 1
2171 18 2
2052 18 1
2013 18 1
1990 18 3
1965 18 3
1963 18 3
1903 18 1
1846 18 1
1723 18 2
1712 18 1
1581 18 1
1363 18 2
1349 18 1
1333 18 1
1314 18 1
1313 18 1
1242 18 1
1180 18 1
1134 18 1
909 18 5
863 18 1
860 18 1
825 18 1
820 18 2
799 18 1
796 18 1
762 18 1
755 18 1
724 18 1
675 18 1
653 18 1
620 18 1
608 18 1
559 18 1
557 18 3
529 18 2
493 18 10
465 18 1
364 18 2
260 18 1
202 18 1
197 18 1
167 18 2
82 18 1
43 18 1
32709 19 6
32706 19 6
32703 19 5
32700 19 6
32699 19 28
32698 19 4
32697 19 9
32659 19 1
32647 19 1
32646 19 1
32613 19 1
32600 19 1
32596 19 7
32477 19 1
32449 19 1
32443 19 1
32323 19 2
32247 19 1
32216 19 8
32214 19 2
32206 19 2
32194 19 1
32106 19 3
32083 19 2
32081 19 1
32071 19 1
32070 19 1
32067 19 1
32048 19 3
32045 19 1
32030 19 1
32029 19 1
32024 19 1
32023 19 17
32017 19 1
32012 19 5
32011 19 1
32009 19 1
31998 19 1
31975 19 1
31971 19 2
31966 19 7
31964 19 36
31961 19 1
31960 19 1
31959 19 9
31950 19 1
31938 19 1
31927 19 1
31910 19 1
31869 19 1
31864 19 1
31838 19 1
31811 19 3
31787 19 1
31760 19 1
31701 19 1
31666 19 1
31662 19 1
31603 19 1
31564 19 1
31563 19 1
31421 19 6
31416 19 1
31415 19 4
31414 19 1
31399 19 16
31380 19 1
31258 19 16
31245 19 1
31214 19 1
31200 19 1
31197 19 3
31196 19 1
31189 19 26
31175 19 1
31143 19 1
31096 19 1
31080 19 2
31076 19 2
31073 19 1
31065 19 1
31031 19 1
30974 19 1
30972 19 17
30971 19 42
30958 19 11
30934 19 142
30932 19 1
30929 19 1
30927 19 3
30912 19 13
30895 19 11
30872 19 2
30857 19 1
30849 19 5
30838 19 2
30798 19 1
30792 19 1
30789 19 3
30776 19 2
30738 19 2
30712 19 1
30677 19 1
30669 19 1
30667 19 1
30659 19 1
30656 19 49
30646 19 1
30639 19 1
30630 19 1
30605 19 3
30603 19 1
30586 19 1
30585 19 1
30570 19 18
30567 19 7
30562 19 2
30548 19 1
30546 19 1
30540 19 1
30529 19 2
30513 19 1
30508 19 1
30442 19 1
30430 19 22
30429 19 1
30411 19 1
30406 19 3
30404 19 1
30399 19 2
30379 19 3
30339 19 1
30276 19 2
30190 19 1
30177 19 1
30170 19 5
30159 19 1
30147 19 3
30138 19 1
30136 19 12
30127 19 1
30125 19 2
30123 19 1
30121 19 2
30115 19 4
30105 19 23
30096 19 1
30093 19 3
30082 19 3
30075 19 1
30066 19 1
30052 19 1
30037 19 3
30011 19 1
30010 19 1
29984 19 2
29978 19 1
29943 19 5
29932 19 4
29915 19 11
29911 19 4
29910 19 3
29903 19 1
29858 19 1
29856 19 1
29842 19 2
29828 19 1
29825 19 1
29815 19 1
29811 19 2
29779 19 1
29744 19 1
29741 19 1
29739 19 1
29734 19 8
29720 19 1
29703 19 1
29702 19 3
29693 19 1
29672 19 1
29652 19 1
29639 19 1
29634 19 2
29620 19 8
29568 19 1
29563 19 1
29537 19 1
29522 19 1
29515 19 2
29512 19 2
29509 19 8
29506 19 30
29497 19 2
29496 19 2
29477 19 1
29475 19 1
29466 19 1
29463 19 34
29459 19 2
29452 19 2
29450 19 4
29445 19 3
29443 19 1
29440 19 1
29429 19 4
29408 19 2
29404 19 1
29383 19 2
29349 19 3
29328 19 1
29303 19 1
29294 19 5
29271 19 3
29269 19 1
29266 19 1
29243 19 1
29177 19 5
29176 19 5
29136 19 1
29077 19 1
29073 19 2
29029 19 1
29027 19 3
28990 19 1
28984 19 2
28968 19 2
28967 19 2
28966 19 1
28965 19 1
28960 19 1
28947 19 1
28934 19 1
28926 19 2
28896 19 2
28884 19 1
28882 19 3
28868 19 2
28846 19 1
28818 19 35
28749 19 2
28745 19 1
28741 19 1
28671 19 1
28661 19 1
28641 19 1
28633 19 1
28593 19 1
28553 19 1
28539 19 1
28401 19 1
28336 19 1
28313 19 1
28309 19 5
28303 19 1
28273 19 1
28231 19 1
28074 19 1
28071 19 1
28052 19 1
28012 19 2
27960 19 1
27958 19 2
27898 19 1
27889 19 2
27879 19 1
27869 19 1
27867 19 1
27848 19 1
27845 19 1
27833 19 1
27827 19 8
27817 19 1
27813 19 1
27780 19 1
27761 19 1
27752 19 1
27724 19 1
27722 19 1
27696 19 2
27682 19 9
27662 19 1
27659 19 3
27656 19 2
27653 19 1
27639 19 2
27637 19 3
27630 19 1
27628 19 1
27617 19 2
27547 19 1
27515 19 1
27513 19 2
27501 19 2
27495 19 1
27443 19 1
27437 19 1
27402 19 1
27401 19 1
27397 19 1
27355 19 2
27324 19 2
27295 19 1
27281 19 2
27270 19 1
27269 19 1
27237 19 1
27218 19 1
27198 19 1
27171 19 1
27141 19 1
27123 19 1
27091 19 1
27090 19 7
27078 19 2
27076 19 1
27048 19 2
27044 19 1
27031 19 29
26945 19 1
26928 19 1
26913 19 22
26901 19 10
26897 19 2
26821 19 1
26812 19 1
26738 19 1
26731 19 1
26729 19 4
26655 19 11
26648 19 1
26629 19 1
26627 19 1
26593 19 1
26529 19 2
26500 19 1
26455 19 5
26339 19 7
26308 19 2
26294 19 1
26289 19 1
26287 19 4
26286 19 5
26281 19 1
26270 19 1
26259 19 2
26250 19 7
26245 19 1
26227 19 1
26214 19 1
26211 19 1
26204 19 1
26186 19 11
26172 19 2
26169 19 2
26152 19 1
26074 19 1
26070 19 1
26065 19 1
26057 19 1
26027 19 2
26014 19 41
25991 19 1
25988 19 6
25982 19 1
25975 19 18
25947 19 2
25914 19 12
25895 19 1
25893 19 17
25851 19 1
25793 19 2
25748 19 1
25727 19 1
25684 19 1
25630 19 2
25623 19 1
25607 19 1
25600 19 1
25589 19 1
25574 19 1
25559 19 1
25466 19 4
25292 19 1
25268 19 2
25259 19 1
25253 19 1
25246 19 1
25203 19 1
25199 19 1
25192 19 3
25191 19 7
25186 19 1
25184 19 2
25162 19 1
25146 19 1
25142 19 1
25137 19 1
25115 19 1
25088 19 1
25067 19 1
25046 19 1
25041 19 1
25037 19 2
24978 19 9
24907 19 2
24893 19 3
24891 19 1
24848 19 1
24826 19 3
24753 19 1
24732 19 1
24696 19 1
24694 19 1
24677 19 1
24674 19 51
24673 19 17
24637 19 1
24598 19 1
24591 19 1
24578 19 1
24558 19 1
24406 19 1
24377 19 1
24376 19 1
24368 19 1
24269 19 1
24252 19 1
24245 19 1
24204 19 1
24192 19 2
24173 19 1
24168 19 1
24131 19 1
24115 19 2
24088 19 26
24068 19 1
24060 19 1
24058 19 1
24050 19 6
24037 19 1
23998 19 1
23960 19 5
23938 19 1
23882 19 1
23821 19 2
23796 19 1
23795 19 53
23779 19 8
23776 19 1
23747 19 1
23743 19 1
23697 19 1
23669 19 1
23666 19 2
23555 19 1
23467 19 1
23442 19 2
23405 19 1
23401 19 2
23385 19 1
23345 19 1
23341 19 2
23264 19 2
23236 19 1
23232 19 1
23195 19 1
23180 19 1
23118 19 1
23081 19 17
23057 19 6
23022 19 1
22987 19 3
22981 19 4
22973 19 1
22893 19 1
22883 19 1
22827 19 9
22823 19 2
22747 19 1
22744 19 3
22740 19 1
22658 19 7
22652 19 1
22649 19 2
22629 19 1
22584 19 1
22566 19 5
22563 19 1
22553 19 3
22550 19 5
22535 19 1
22509 19 1
22504 19 1
22496 19 2
22307 19 2
22301 19 1
22284 19 1
22262 19 1
22152 19 2
22090 19 1
22057 19 1
22044 19 1
22043 19 1
22041 19 1
22039 19 1
22024 19 1
22010 19 8
21971 19 1
21873 19 1
21866 19 1
21863 19 4
21805 19 3
21788 19 2
21750 19 1
21732 19 1
21710 19 3
21650 19 4
21631 19 2
21627 19 2
21615 19 1
21601 19 1
21586 19 1
21552 19 1
21549 19 3
21544 19 1
21539 19 1
21537 19 12
21452 19 1
21450 19 2
21447 19 22
21444 19 1
21435 19 1
21420 19 1
21412 19 8
21398 19 1
21389 19 1
21307 19 1
21278 19 1
21276 19 4
21275 19 3
21261 19 1
21258 19 1
21215 19 3
21197 19 2
21118 19 1
21115 19 1
21055 19 1
21054 19 47
21020 19 1
21018 19 2
20974 19 1
20955 19 1
20944 19 1
20918 19 1
20906 19 14
20884 19 1
20883 19 1
20881 19 8
20874 19 2
20869 19 6
20865 19 1
20857 19 1
20852 19 2
20850 19 3
20811 19 1
20809 19 13
20778 19 7
20770 19 1
20769 19 2
20762 19 9
20709 19 1
20707 19 1
20692 19 1
20690 19 4
20655 19 1
20639 19 6
20638 19 1
20636 19 1
20633 19 1
20589 19 1
20556 19 1
20543 19 1
20510 19 1
20404 19 1
20364 19 1
20354 19 11
20331 19 1
20285 19 1
20265 19 2
20253 19 1
20187 19 2
20180 19 4
20156 19 6
20153 19 1
20067 19 2
20040 19 2
20009 19 1
19956 19 1
19886 19 1
19883 19 1
19865 19 1
19828 19 5
19820 19 1
19806 19 3
19798 19 1
19643 19 1
19641 19 1
19566 19 1
19522 19 1
19513 19 1
19511 19 1
19460 19 1
19421 19 18
19419 19 1
19395 19 4
19390 19 1
19373 19 2
19369 19 2
19352 19 2
19299 19 1
19292 19 1
19279 19 1
19264 19 8
19262 19 1
19248 19 1
19245 19 4
19243 19 1
19221 19 1
19215 19 1
19200 19 1
19188 19 1
19186 19 1
19185 19 1
19182 19 1
19181 19 1
19176 19 9
19170 19 1
19155 19 12
19153 19 3
19145 19 1
19141 19 1
19140 19 14
19133 19 1
19113 19 1
19111 19 1
19099 19 2
19075 19 1
19073 19 2
19060 19 1
19031 19 2
18999 19 100
18981 19 1
18942 19 1
18938 19 3
18929 19 1
18912 19 1
18878 19 1
18870 19 2
18781 19 1
18773 19 8
18735 19 2
18699 19 1
18677 19 1
18634 19 1
18570 19 1
18502 19 2
18500 19 1
18449 19 1
18447 19 1
18441 19 1
18439 19 1
18412 19 11
18270 19 1
18238 19 2
18229 19 2
18225 19 2
18220 19 1
18191 19 1
18186 19 14
18179 19 3
18167 19 1
18159 19 1
18157 19 1
18149 19 6
18147 19 2
18145 19 8
18140 19 1
18120 19 1
18043 19 1
18032 19 3
18025 19 2
17991 19 1
17917 19 1
17888 19 3
17874 19 1
17867 19 1
17862 19 1
17803 19 1
17796 19 1
17735 19 1
17654 19 1
17645 19 2
17626 19 1
17624 19 1
17589 19 1
17551 19 2
17465 19 9
17464 19 2
17461 19 1
17424 19 9
17372 19 1
17255 19 1
17224 19 3
17182 19 1
17119 19 1
17115 19 1
17107 19 1
17040 19 11
16992 19 1
16960 19 1
16934 19 1
16902 19 7
16857 19 1
16830 19 1
16815 19 1
16807 19 1
16805 19 2
16772 19 1
16769 19 1
16745 19 10
16717 19 1
16716 19 1
16714 19 17
16697 19 1
16695 19 1
16678 19 1
16663 19 1
16649 19 1
16622 19 1
16597 19 1
16590 19 1
16586 19 1
16568 19 22
16543 19 1
16540 19 1
16539 19 8
16530 19 2
16487 19 1
16478 19 1
16468 19 1
16436 19 26
16399 19 1
16388 19 1
16362 19 1
16340 19 1
16286 19 1
16273 19 1
16263 19 1
16240 19 1
16218 19 1
16217 19 1
16178 19 1
16141 19 1
16134 19 1
16116 19 1
16099 19 1
16097 19 1
16089 19 1
15914 19 2
15912 19 2
15894 19 1
15857 19 1
15841 19 1
15827 19 2
15826 19 1
15823 19 1
15821 19 2
15811 19 2
15746 19 13
15741 19 1
15663 19 1
15633 19 1
15616 19 15
15609 19 1
15595 19 1
15585 19 1
15571 19 1
15565 19 1
15564 19 1
15563 19 1
15560 19 1
15542 19 10
15541 19 1
15540 19 3
15537 19 1
15522 19 1
15517 19 5
15440 19 1
15389 19 1
15377 19 2
15302 19 1
15280 19 2
15271 19 3
15241 19 1
15183 19 1
15180 19 7
15177 19 1
15167 19 1
15095 19 2
15029 19 1
15006 19 1
14971 19 2
14865 19 1
14829 19 4
14827 19 1
14817 19 1
14816 19 1
14814 19 6
14770 19 1
14769 19 3
14758 19 1
14686 19 1
14681 19 1
14671 19 1
14624 19 1
14589 19 1
14578 19 1
14510 19 1
14502 19 1
14489 19 1
14471 19 1
14423 19 4
14255 19 2
14253 19 1
14252 19 1
14248 19 69
14246 19 1
14232 19 1
14231 19 1
14225 19 1
14219 19 2
14079 19 1
14046 19 1
14023 19 1
13969 19 1
13963 19 3
13903 19 4
13865 19 1
13859 19 1
13828 19 5
13784 19 1
13772 19 2
13768 19 1
13760 19 1
13732 19 18
13712 19 1
13702 19 1
13676 19 2
13631 19 1
13629 19 1
13535 19 1
13534 19 1
13532 19 4
13509 19 1
13508 19 6
13447 19 2
13436 19 1
13383 19 18
13363 19 1
13360 19 1
13358 19 1
13342 19 1
13333 19 1
13303 19 97
13249 19 2
13242 19 1
13241 19 1
13237 19 5
13235 19 1
13202 19 1
13163 19 1
13158 19 1
13146 19 1
13133 19 1
13132 19 2
13131 19 1
13127 19 1
13126 19 4
13059 19 2
13051 19 4
13009 19 1
13001 19 1
13000 19 2
12969 19 1
12948 19 1
12942 19 1
12890 19 4
12866 19 1
12797 19 1
12764 19 1
12741 19 1
12705 19 1
12686 19 1
12683 19 1
12672 19 1
12670 19 2
12619 19 2
12611 19 1
12609 19 1
12589 19 1
12584 19 1
12582 19 2
12581 19 1
12571 19 2
12557 19 1
12456 19 1
12428 19 9
12410 19 1
12392 19 1
12391 19 1
12312 19 3
12232 19 2
12231 19 3
12222 19 1
12215 19 2
12207 19 2
12205 19 1
12165 19 1
12160 19 1
12147 19 1
12091 19 1
12059 19 1
12049 19 3
12039 19 1
12026 19 1
12017 19 7
11950 19 1
11939 19 1
11903 19 3
11888 19 55
11856 19 1
11790 19 1
11734 19 2
11684 19 1
11682 19 1
11666 19 1
11618 19 1
11594 19 1
11552 19 1
11551 19 1
11544 19 1
11538 19 1
11517 19 1
11511 19 1
11486 19 1
11459 19 1
11448 19 17
11437 19 1
11402 19 1
11352 19 1
11347 19 1
11278 19 1
11268 19 1
11185 19 1
11176 19 2
11083 19 23
11040 19 1
10917 19 1
10895 19 2
10879 19 1
10873 19 2
10868 19 2
10865 19 2
10838 19 1
10781 19 1
10780 19 1
10779 19 1
10778 19 1
10769 19 1
10756 19 13
10753 19 1
10740 19 9
10720 19 2
10714 19 1
10711 19 1
10710 19 13
10701 19 12
10700 19 18
10696 19 1
10694 19 1
10693 19 2
10692 19 6
10691 19 1
10690 19 2
10682 19 1
10680 19 8
10679 19 5
10678 19 19
10672 19 10
10669 19 2
10642 19 2
10638 19 1
10631 19 6
10617 19 1
10611 19 10
10609 19 13
10608 19 1
10595 19 7
10593 19 7
10590 19 1
10568 19 1
10562 19 2
10558 19 1
10557 19 1
10552 19 3
10539 19 1
10538 19 2
10535 19 4
10445 19 1
10444 19 1
10441 19 4
10418 19 1
10349 19 1
10315 19 1
10243 19 4
10195 19 2
10193 19 1
10191 19 1
10152 19 20
10125 19 1
10121 19 1
10117 19 1
10060 19 1
10058 19 2
10048 19 1
10041 19 1
10040 19 1
9996 19 1
9987 19 22
9972 19 1
9954 19 1
9953 19 1
9904 19 1
9828 19 1
9800 19 22
9799 19 25
9792 19 1
9737 19 1
9723 19 1
9715 19 1
9704 19 1
9640 19 1
9637 19 1
9635 19 1
9634 19 1
9608 19 1
9570 19 4
9557 19 1
9543 19 1
9530 19 1
9524 19 1
9517 19 2
9514 19 1
9465 19 1
9445 19 1
9442 19 2
9358 19 1
9329 19 1
9306 19 1
9244 19 1
9233 19 3
9145 19 9
9102 19 1
9095 19 2
9051 19 3
8954 19 1
8948 19 1
8878 19 1
8813 19 12
8812 19 1
8764 19 1
8732 19 1
8660 19 1
8589 19 1
8543 19 2
8519 19 1
8509 19 2
8508 19 1
8443 19 1
8428 19 1
8395 19 1
8356 19 1
8270 19 1
8250 19 1
8242 19 1
8219 19 4
8033 19 3
7977 19 1
7950 19 3
7930 19 1
7906 19 1
7892 19 2
7830 19 1
7789 19 3
7779 19 1
7747 19 1
7728 19 3
7720 19 1
7593 19 1
7591 19 1
7566 19 1
7516 19 1
7465 19 1
7461 19 6
7358 19 1
7356 19 1
7345 19 1
7342 19 1
7194 19 1
7193 19 1
7189 19 2
7172 19 1
7150 19 1
7135 19 14
7085 19 1
7030 19 1
6986 19 1
6969 19 1
6959 19 1
6938 19 1
6927 19 2
6900 19 1
6829 19 1
6747 19 11
6723 19 2
6662 19 1
6661 19 1
6660 19 3
6650 19 1
6616 19 1
6590 19 1
6584 19 1
6582 19 2
6507 19 1
6490 19 3
6465 19 3
6452 19 1
6439 19 1
6377 19 1
6371 19 1
6369 19 1
6363 19 2
6344 19 1
6276 19 3
6220 19 1
6216 19 2
6169 19 1
6107 19 1
6093 19 1
6085 19 1
6034 19 2
5986 19 4
5965 19 1
5959 19 1
5955 19 1
5949 19 1
5948 19 11
5931 19 1
5873 19 8
5872 19 2
5847 19 1
5839 19 1
5835 19 1
5834 19 2
5746 19 1
5705 19 16
5699 19 3
5692 19 1
5679 19 1
5644 19 1
5595 19 21
5581 19 1
5537 19 1
5522 19 34
5500 19 1
5493 19 1
5492 19 1
5475 19 1
5473 19 1
5469 19 1
5465 19 1
5383 19 1
5376 19 1
5315 19 1
5254 19 1
5238 19 26
5218 19 1
5217 19 1
5215 19 2
5199 19 1
5098 19 1
5092 19 1
5091 19 1
5090 19 5
5069 19 7
5061 19 1
5046 19 1
4979 19 7
4959 19 2
4949 19 1
4931 19 1
4882 19 1
4858 19 1
4820 19 1
4792 19 2
4775 19 1
4758 19 1
4732 19 1
4728 19 2
4664 19 1
4602 19 1
4560 19 1
4509 19 3
4493 19 2
4431 19 1
4360 19 1
4354 19 2
4335 19 3
4301 19 2
4285 19 3
4256 19 1
4176 19 1
4172 19 5
4165 19 1
4155 19 2
4131 19 2
4070 19 1
4042 19 1
4041 19 2
4040 19 1
4029 19 1
4028 19 28
4024 19 1
3991 19 1
3959 19 2
3903 19 1
3897 19 1
3874 19 1
3838 19 2
3830 19 1
3819 19 1
3815 19 1
3802 19 1
3769 19 1
3762 19 4
3759 19 1
3728 19 1
3714 19 7
3697 19 1
3668 19 1
3658 19 3
3634 19 1
3615 19 1
3611 19 1
3534 19 1
3521 19 1
3498 19 1
3478 19 1
3476 19 1
3455 19 2
3413 19 1
3408 19 1
3305 19 1
3295 19 2
3279 19 3
3256 19 12
3246 19 2
3216 19 1
3207 19 1
3121 19 2
3088 19 2
3048 19 2
3040 19 6
3005 19 1
3000 19 1
2943 19 1
2942 19 1
2934 19 1
2927 19 1
2906 19 2
2885 19 2
2875 19 1
2795 19 1
2791 19 1
2760 19 1
2742 19 1
2737 19 1
2655 19 3
2642 19 1
2622 19 1
2577 19 1
2544 19 3
2542 19 1
2538 19 1
2485 19 1
2358 19 1
2280 19 1
2278 19 1
2238 19 3
2225 19 9
2215 19 1
2198 19 2
2147 19 1
2088 19 2
2078 19 1
2064 19 2
2062 19 4
2059 19 1
2029 19 1
2011 19 1
1996 19 1
1994 19 1
1992 19 2
1990 19 11
1987 19 3
1980 19 1
1975 19 1
1974 19 1
1970 19 1
1965 19 27
1963 19 29
1958 19 5
1956 19 26
1903 19 15
1901 19 2
1877 19 1
1868 19 1
1866 19 1
1850 19 1
1846 19 11
1832 19 3
1822 19 1
1819 19 1
1803 19 1
1735 19 1
1728 19 1
1723 19 6
1718 19 1
1650 19 1
1581 19 2
1563 19 7
1562 19 5
1551 19 1
1547 19 1
1539 19 1
1509 19 2
1506 19 1
1493 19 1
1367 19 1
1366 19 1
1363 19 12
1326 19 1
1185 19 1
1171 19 1
1163 19 1
1132 19 1
1110 19 6
1066 19 1
1058 19 1
1039 19 2
1011 19 1
1007 19 1
942 19 1
926 19 1
925 19 1
909 19 16
902 19 1
896 19 2
860 19 6
856 19 1
820 19 4
806 19 1
801 19 1
787 19 1
782 19 1
761 19 1
755 19 1
745 19 2
736 19 1
685 19 1
675 19 1
663 19 5
645 19 3
625 19 1
611 19 1
608 19 2
601 19 2
595 19 4
593 19 4
589 19 1
584 19 1
566 19 1
559 19 14
557 19 17
525 19 3
504 19 1
493 19 64
413 19 2
406 19 1
327 19 1
276 19 2
228 19 1
211 19 6
202 19 3
167 19 4
164 19 1
122 19 1
114 19 2
95 19 1
82 19 3
69 19 2
43 19 1
41 19 1
32709 20 5
32706 20 2
32703 20 5
32702 20 1
32700 20 9
32699 20 20
32698 20 3
32697 20 5
32696 20 1
32645 20 1
32644 20 1
32596 20 1
32566 20 1
32528 20 1
32527 20 1
32523 20 1
32449 20 1
32443 20 1
32271 20 1
32145 20 2
32135 20 1
32122 20 1
32106 20 1
32071 20 1
32068 20 1
32061 20 1
32029 20 1
32023 20 26
32017 20 1
32002 20 1
31971 20 1
31961 20 1
31924 20 1
31831 20 1
31811 20 1
31709 20 1
31704 20 1
31696 20 1
31617 20 1
31611 20 1
31589 20 1
31494 20 1
31421 20 4
31415 20 2
31399 20 6
31258 20 23
31189 20 6
31186 20 1
31179 20 1
31088 20 1
31017 20 1
30976 20 1
30972 20 10
30971 20 44
30958 20 2
30950 20 1
30936 20 1
30934 20 9
30929 20 1
30912 20 14
30895 20 3
30874 20 1
30872 20 4
30854 20 1
30852 20 27
30795 20 1
30792 20 1
30789 20 2
30667 20 1
30664 20 1
30656 20 19
30630 20 1
30607 20 1
30573 20 1
30570 20 11
30567 20 4
30562 20 7
30548 20 1
30529 20 1
30496 20 1
30444 20 1
30430 20 1
30414 20 1
30410 20 1
30406 20 3
30381 20 1
30379 20 1
30377 20 1
30360 20 1
30346 20 1
30179 20 1
30178 20 1
30147 20 1
30136 20 4
30105 20 23
30037 20 2
30009 20 1
29982 20 4
29976 20 1
29949 20 2
29946 20 1
29943 20 4
29929 20 2
29916 20 1
29915 20 8
29883 20 1
29850 20 1
29824 20 1
29823 20 2
29795 20 1
29789 20 1
29782 20 1
29744 20 1
29741 20 2
29734 20 9
29660 20 1
29652 20 1
29620 20 8
29619 20 1
29618 20 1
29609 20 1
29607 20 1
29601 20 1
29568 20 2
29539 20 1
29533 20 2
29515 20 1
29509 20 1
29506 20 1
29477 20 1
29463 20 17
29454 20 1
29452 20 1
29445 20 1
29444 20 1
29440 20 1
29415 20 4
29406 20 1
29356 20 3
29349 20 6
29303 20 5
29271 20 2
29266 20 2
29216 20 1
29187 20 1
29161 20 3
29159 20 1
29073 20 1
29067 20 1
29051 20 1
28998 20 1
28960 20 1
28950 20 1
28934 20 1
28759 20 1
28758 20 1
28741 20 1
28672 20 1
28671 20 1
28609 20 1
28593 20 1
28555 20 1
28496 20 1
28309 20 8
28026 20 1
27966 20 1
27960 20 1
27958 20 3
27918 20 1
27891 20 1
27845 20 1
27827 20 1
27817 20 2
27803 20 1
27793 20 1
27767 20 1
27724 20 1
27706 20 1
27682 20 11
27661 20 1
27659 20 3
27656 20 1
27653 20 1
27617 20 7
27519 20 4
27508 20 1
27495 20 2
27441 20 1
27437 20 1
27345 20 1
27342 20 1
27326 20 1
27287 20 1
27272 20 1
27237 20 1
27225 20 1
27148 20 1
27090 20 6
27048 20 1
27031 20 1
26968 20 1
26958 20 1
26947 20 1
26944 20 1
26928 20 1
26913 20 27
26901 20 2
26882 20 1
26825 20 2
26806 20 1
26731 20 1
26720 20 1
26715 20 1
26692 20 1
26655 20 24
26455 20 4
26450 20 1
26339 20 16
26324 20 1
26308 20 1
26286 20 2
26263 20 1
26259 20 1
26248 20 1
26214 20 1
26186 20 3
26177 20 1
26155 20 1
26027 20 1
26015 20 1
26014 20 36
25988 20 1
25975 20 1
25949 20 1
25914 20 2
25909 20 1
25895 20 1
25893 20 1
25839 20 1
25796 20 1
25795 20 1
25764 20 2
25738 20 1
25734 20 1
25696 20 1
25667 20 1
25646 20 1
25574 20 1
25495 20 1
25488 20 1
25476 20 3
25466 20 4
25461 20 1
25426 20 1
25343 20 1
25337 20 1
25241 20 1
25211 20 1
25199 20 1
25194 20 2
25191 20 1
25185 20 1
25177 20 1
25169 20 1
25148 20 1
25115 20 1
25078 20 1
24987 20 1
24978 20 18
24887 20 1
24845 20 1
24758 20 5
24698 20 1
24674 20 28
24673 20 1
24663 20 1
24661 20 1
24634 20 1
24595 20 1
24561 20 1
24558 20 1
24416 20 1
24406 20 2
24403 20 1
24369 20 1
24317 20 1
24269 20 2
24252 20 1
24245 20 1
24214 20 1
24176 20 2
24115 20 1
24088 20 25
24050 20 4
24035 20 1
24023 20 1
23998 20 1
23963 20 1
23960 20 1
23911 20 2
23894 20 1
23847 20 2
23839 20 2
23795 20 65
23779 20 2
23776 20 1
23733 20 1
23716 20 1
23666 20 2
23467 20 4
23413 20 1
23388 20 1
23378 20 6
23327 20 1
23232 20 1
23225 20 1
23223 20 1
23207 20 1
23126 20 1
23124 20 1
23094 20 1
23081 20 21
23022 20 2
23013 20 1
22987 20 2
22981 20 1
22974 20 1
22869 20 17
22861 20 1
22836 20 2
22818 20 1
22799 20 1
22745 20 1
22744 20 6
22740 20 18
22723 20 1
22647 20 14
22563 20 3
22553 20 1
22500 20 1
22489 20 2
22472 20 1
22456 20 1
22430 20 1
22418 20 1
22365 20 1
22163 20 1
22152 20 1
22055 20 4
22044 20 1
22041 20 5
22024 20 1
22010 20 13
21899 20 3
21867 20 1
21866 20 1
21863 20 12
21805 20 2
21710 20 1
21670 20 1
21650 20 4
21631 20 1
21627 20 1
21615 20 1
21579 20 1
21574 20 1
21562 20 1
21549 20 2
21537 20 10
21535 20 1
21513 20 1
21447 20 17
21441 20 2
21398 20 1
21377 20 1
21351 20 1
21345 20 1
21337 20 1
21336 20 1
21327 20 1
21276 20 2
21251 20 1
21215 20 3
21142 20 1
21063 20 1
21054 20 1
21053 20 1
21043 20 2
21028 20 1
20918 20 1
20906 20 4
20895 20 1
20881 20 3
20874 20 2
20872 20 1
20869 20 3
20852 20 1
20827 20 1
20809 20 5
20778 20 3
20769 20 1
20762 20 5
20749 20 1
20692 20 1
20655 20 1
20639 20 1
20623 20 1
20544 20 1
20525 20 1
20451 20 1
20432 20 1
20411 20 1
20398 20 3
20394 20 1
20354 20 3
20346 20 1
20339 20 1
20188 20 1
20180 20 1
20156 20 5
20150 20 1
20111 20 1
20096 20 1
20071 20 1
20005 20 1
19991 20 1
19975 20 1
19876 20 1
19835 20 1
19828 20 16
19802 20 2
19801 20 4
19793 20 1
19780 20 2
19713 20 1
19712 20 1
19670 20 1
19620 20 2
19522 20 1
19499 20 1
19463 20 1
19421 20 23
19390 20 1
19373 20 1
19311 20 1
19260 20 1
19253 20 1
19249 20 1
19248 20 1
19234 20 1
19228 20 1
19215 20 1
19200 20 1
19185 20 1
19180 20 2
19170 20 1
19160 20 1
19155 20 69
19153 20 2
19141 20 1
19140 20 4
19127 20 2
19099 20 1
19097 20 1
19031 20 1
19025 20 1
19019 20 1
18999 20 8
18968 20 1
18942 20 1
18897 20 1
18859 20 1
18787 20 1
18750 20 1
18612 20 1
18504 20 1
18502 20 8
18486 20 1
18459 20 1
18447 20 1
18426 20 1
18419 20 2
18412 20 41
18402 20 2
18332 20 1
18191 20 1
18186 20 15
18179 20 1
18157 20 1
18147 20 1
18145 20 4
18096 20 1
18075 20 1
18053 20 1
18041 20 1
18025 20 1
17990 20 2
17929 20 1
17917 20 1
17803 20 2
17795 20 1
17617 20 1
17551 20 3
17530 20 1
17471 20 1
17469 20 1
17464 20 1
17425 20 1
17424 20 1
17344 20 1
17333 20 1
17115 20 1
17096 20 1
17086 20 1
17079 20 1
17040 20 2
17035 20 7
16993 20 1
16948 20 1
16943 20 1
16902 20 2
16855 20 1
16854 20 1
16835 20 1
16816 20 1
16807 20 1
16715 20 1
16714 20 12
16693 20 1
16664 20 1
16654 20 1
16609 20 1
16572 20 1
16568 20 9
16548 20 1
16544 20 1
16540 20 1
16539 20 11
16530 20 1
16487 20 1
16472 20 1
16468 20 1
16412 20 1
16323 20 1
16301 20 2
16286 20 1
16280 20 1
16154 20 1
16141 20 1
16116 20 1
16089 20 1
16085 20 1
16057 20 1
15938 20 1
15914 20 1
15863 20 1
15857 20 1
15831 20 1
15826 20 2
15812 20 1
15746 20 34
15675 20 1
15617 20 1
15616 20 12
15574 20 1
15542 20 6
15517 20 1
15420 20 1
15377 20 2
15302 20 4
15280 20 1
15212 20 6
15180 20 15
15095 20 1
15006 20 1
14971 20 9
14829 20 8
14826 20 1
14743 20 1
14730 20 1
14622 20 2
14620 20 4
14584 20 1
14548 20 1
14471 20 1
14406 20 1
14255 20 1
14248 20 37
14237 20 1
14230 20 1
14225 20 3
14219 20 1
14145 20 4
14055 20 1
13987 20 1
13969 20 1
13963 20 1
13903 20 6
13902 20 1
13865 20 1
13862 20 1
13828 20 6
13769 20 1
13732 20 8
13712 20 3
13694 20 1
13639 20 1
13532 20 1
13529 20 1
13511 20 1
13508 20 2
13463 20 1
13457 20 1
13437 20 1
13358 20 1
13303 20 87
13249 20 1
13237 20 2
13131 20 1
13126 20 1
13122 20 1
13121 20 1
13111 20 1
13059 20 1
13051 20 3
12980 20 1
12908 20 1
12906 20 1
12862 20 1
12811 20 1
12797 20 1
12706 20 1
12683 20 1
12663 20 1
12647 20 1
12608 20 1
12589 20 2
12582 20 3
12430 20 1
12392 20 1
12336 20 1
12265 20 1
12236 20 1
12231 20 2
12227 20 1
12147 20 1
12082 20 1
12039 20 2
12028 20 1
12017 20 1
12007 20 1
11950 20 1
11939 20 3
11903 20 1
11888 20 8
11854 20 1
11790 20 2
11734 20 1
11728 20 1
11654 20 3
11542 20 1
11532 20 1
11512 20 1
11482 20 1
11448 20 32
11437 20 1
11388 20 1
11369 20 1
11352 20 1
11278 20 1
11275 20 1
11224 20 1
11190 20 1
11092 20 1
11083 20 17
11081 20 1
10983 20 1
10917 20 3
10912 20 1
10851 20 1
10804 20 1
10791 20 2
10779 20 1
10767 20 10
10756 20 45
10754 20 1
10740 20 7
10710 20 47
10706 20 1
10697 20 1
10691 20 1
10672 20 3
10651 20 1
10642 20 1
10608 20 10
10596 20 1
10595 20 2
10593 20 11
10568 20 1
10552 20 4
10535 20 12
10484 20 1
10420 20 1
10384 20 1
10203 20 1
10156 20 1
10152 20 11
10121 20 1
10076 20 1
10060 20 2
10043 20 2
10040 20 2
10035 20 1
9993 20 1
9992 20 1
9987 20 6
9972 20 5
9905 20 1
9897 20 1
9817 20 1
9800 20 22
9799 20 1
9727 20 1
9715 20 1
9678 20 1
9637 20 2
9635 20 1
9623 20 1
9607 20 1
9598 20 1
9570 20 1
9543 20 1
9531 20 1
9522 20 1
9517 20 3
9470 20 1
9467 20 1
9466 20 1
9465 20 3
9459 20 1
9455 20 1
9383 20 2
9328 20 1
9171 20 1
9154 20 1
9145 20 18
9125 20 1
9105 20 1
9104 20 1
9067 20 1
9051 20 2
9008 20 1
8903 20 1
8884 20 1
8881 20 1
8813 20 7
8803 20 1
8764 20 2
8658 20 1
8608 20 1
8523 20 1
8513 20 1
8509 20 1
8494 20 2
8443 20 1
8422 20 1
8356 20 1
8219 20 21
8191 20 1
8155 20 1
8139 20 1
8077 20 1
8033 20 1
8007 20 1
7977 20 1
7957 20 2
7950 20 12
7927 20 1
7906 20 2
7873 20 1
7814 20 1
7796 20 1
7789 20 1
7779 20 2
7747 20 1
7725 20 1
7690 20 1
7532 20 1
7524 20 2
7516 20 1
7461 20 12
7309 20 2
7224 20 3
7194 20 1
7172 20 1
7135 20 9
6986 20 2
6938 20 1
6901 20 1
6790 20 1
6674 20 1
6662 20 1
6660 20 2
6582 20 1
6465 20 1
6382 20 1
6373 20 1
6363 20 1
6344 20 1
6236 20 1
6233 20 2
6220 20 1
6216 20 5
6208 20 1
6158 20 1
6093 20 1
6085 20 1
6064 20 1
6033 20 1
6016 20 1
5994 20 2
5955 20 1
5948 20 11
5923 20 1
5890 20 1
5856 20 1
5851 20 1
5835 20 1
5715 20 1
5705 20 48
5699 20 4
5671 20 1
5644 20 1
5634 20 2
5629 20 1
5595 20 13
5553 20 1
5547 20 1
5522 20 23
5492 20 1
5464 20 1
5376 20 1
5375 20 1
5351 20 2
5315 20 1
5238 20 11
5215 20 1
5201 20 1
5134 20 1
5069 20 8
5061 20 1
4979 20 1
4959 20 2
4949 20 1
4928 20 1
4892 20 1
4890 20 1
4886 20 1
4797 20 1
4691 20 1
4623 20 1
4609 20 1
4601 20 1
4582 20 1
4577 20 1
4558 20 1
4493 20 2
4486 20 1
4335 20 1
4176 20 1
4172 20 6
4141 20 1
4118 20 1
4088 20 1
4087 20 1
4074 20 1
4063 20 1
4060 20 1
4047 20 1
4040 20 1
4028 20 12
3980 20 1
3977 20 1
3949 20 2
3838 20 1
3837 20 1
3816 20 2
3815 20 1
3762 20 18
3753 20 2
3714 20 1
3668 20 6
3634 20 1
3610 20 1
3518 20 1
3493 20 1
3479 20 1
3478 20 2
3447 20 2
3336 20 1
3303 20 1
3256 20 15
3040 20 1
3003 20 1
2997 20 1
2966 20 1
2948 20 1
2943 20 4
2906 20 3
2885 20 1
2801 20 1
2770 20 1
2760 20 1
2727 20 2
2719 20 1
2718 20 1
2696 20 1
2640 20 1
2559 20 1
2544 20 1
2542 20 1
2495 20 1
2465 20 1
2392 20 1
2358 20 1
2310 20 1
2305 20 1
2225 20 2
2224 20 1
2218 20 1
2208 20 1
2198 20 1
2196 20 1
2148 20 1
2088 20 1
2057 20 1
2052 20 1
2031 20 1
2013 20 1
1990 20 21
1987 20 1
1975 20 1
1973 20 1
1965 20 12
1963 20 1
1901 20 2
1877 20 1
1868 20 1
1866 20 1
1858 20 1
1842 20 2
1832 20 2
1829 20 1
1724 20 1
1723 20 2
1648 20 1
1636 20 1
1628 20 1
1612 20 1
1578 20 1
1562 20 1
1487 20 1
1439 20 1
1363 20 2
1349 20 1
1320 20 1
1314 20 2
1305 20 3
1261 20 1
1260 20 1
1241 20 1
1185 20 1
1163 20 1
1157 20 1
1110 20 1
1058 20 1
1037 20 1
1024 20 1
1006 20 1
1003 20 1
909 20 8
865 20 1
860 20 1
858 20 1
827 20 1
821 20 1
800 20 2
781 20 1
756 20 1
689 20 1
685 20 1
645 20 2
619 20 1
584 20 1
559 20 10
557 20 3
526 20 2
515 20 1
493 20 23
468 20 1
440 20 1
413 20 2
384 20 1
268 20 1
262 20 1
249 20 1
211 20 1
202 20 1
167 20 1
71 20 1
69 20 1
58 20 1
54 20 1
53 20 12
32709 21 7
32707 21 3
32706 21 11
32705 21 1
32704 21 1
32703 21 8
32702 21 3
32700 21 8
32699 21 17
32698 21 7
32697 21 10
32650 21 15
32646 21 10
32644 21 1
32612 21 2
32589 21 1
32544 21 1
32527 21 2
32500 21 1
32452 21 1
32443 21 2
32439 21 1
32399 21 1
32323 21 3
32247 21 1
32194 21 2
32166 21 1
32107 21 1
32106 21 1
32101 21 1
32093 21 1
32083 21 1
32068 21 3
32066 21 1
32061 21 2
32048 21 1
32045 21 1
32030 21 1
32029 21 1
32028 21 1
32023 21 36
31992 21 1
31971 21 1
31964 21 1
31955 21 1
31950 21 6
31929 21 3
31927 21 1
31924 21 2
31911 21 1
31886 21 1
31850 21 1
31841 21 1
31831 21 1
31811 21 1
31797 21 2
31787 21 3
31765 21 1
31728 21 1
31715 21 1
31672 21 1
31670 21 1
31667 21 1
31663 21 1
31662 21 3
31645 21 1
31633 21 1
31611 21 1
31591 21 1
31589 21 1
31563 21 1
31421 21 5
31415 21 1
31399 21 21
31391 21 1
31360 21 1
31353 21 1
31258 21 24
31239 21 1
31189 21 23
31183 21 1
31182 21 1
31177 21 1
31169 21 1
31159 21 1
31076 21 2
31073 21 1
31042 21 1
30972 21 11
30971 21 84
30970 21 1
30958 21 8
30934 21 17
30932 21 3
30912 21 29
30900 21 1
30895 21 14
30892 21 1
30890 21 4
30872 21 3
30854 21 1
30849 21 2
30838 21 3
30798 21 14
30793 21 1
30792 21 2
30789 21 1
30788 21 1
30767 21 1
30715 21 1
30667 21 1
30659 21 1
30657 21 2
30656 21 24
30636 21 1
30631 21 1
30630 21 1
30605 21 1
30602 21 2
30586 21 2
30570 21 13
30567 21 1
30537 21 1
30529 21 3
30508 21 1
30444 21 1
30429 21 2
30406 21 3
30399 21 1
30379 21 4
30378 21 2
30343 21 1
30339 21 1
30253 21 1
30248 21 6
30243 21 1
30170 21 2
30160 21 1
30147 21 2
30136 21 13
30133 21 1
30131 21 1
30126 21 1
30122 21 1
30115 21 1
30105 21 45
30101 21 1
30075 21 1
30052 21 1
30043 21 1
30037 21 4
30027 21 1
29982 21 1
29978 21 1
29976 21 1
29949 21 2
29943 21 3
29932 21 1
29915 21 28
29913 21 1
29910 21 2
29826 21 1
29823 21 1
29821 21 1
29813 21 1
29796 21 1
29795 21 3
29782 21 2
29741 21 1
29734 21 13
29724 21 1
29671 21 1
29634 21 4
29620 21 12
29576 21 1
29568 21 5
29533 21 1
29512 21 1
29509 21 7
29506 21 4
29477 21 2
29463 21 41
29454 21 1
29452 21 4
29450 21 1
29445 21 2
29444 21 1
29443 21 2
29440 21 3
29424 21 1
29408 21 1
29381 21 1
29349 21 2
29322 21 1
29303 21 10
29294 21 4
29281 21 1
29271 21 2
29176 21 1
29172 21 1
29161 21 1
28984 21 1
28967 21 1
28950 21 2
28936 21 1
28934 21 1
28931 21 1
28929 21 1
28878 21 1
28866 21 1
28741 21 1
28688 21 1
28676 21 1
28648 21 1
28625 21 1
28594 21 1
28575 21 2
28524 21 1
28390 21 1
28358 21 1
28313 21 1
28309 21 12
28306 21 1
28290 21 1
28264 21 1
28231 21 1
28049 21 1
28026 21 2
28015 21 2
27963 21 1
27960 21 8
27958 21 6
27918 21 1
27901 21 1
27869 21 1
27852 21 1
27848 21 1
27845 21 1
27838 21 1
27827 21 5
27817 21 1
27793 21 1
27761 21 2
27752 21 1
27745 21 1
27682 21 19
27677 21 1
27666 21 1
27662 21 1
27659 21 2
27653 21 2
27639 21 1
27617 21 4
27549 21 1
27548 21 1
27520 21 1
27519 21 6
27516 21 1
27508 21 8
27501 21 1
27495 21 4
27439 21 1
27397 21 1
27367 21 1
27353 21 1
27272 21 1
27270 21 1
27174 21 3
27141 21 1
27132 21 1
27090 21 18
27069 21 1
27031 21 11
26913 21 35
26901 21 3
26871 21 1
26855 21 3
26825 21 3
26749 21 1
26731 21 1
26729 21 1
26655 21 65
26650 21 1
26643 21 1
26641 21 1
26629 21 1
26606 21 1
26544 21 1
26479 21 1
26468 21 1
26455 21 8
26454 21 1
26451 21 3
26449 21 1
26352 21 1
26339 21 23
26319 21 4
26308 21 8
26294 21 1
26286 21 4
26259 21 1
26250 21 2
26247 21 2
26238 21 1
26211 21 1
26188 21 1
26187 21 1
26186 21 9
26184 21 1
26177 21 1
26149 21 1
26140 21 1
26139 21 1
26070 21 2
26057 21 1
26032 21 1
26024 21 1
26014 21 50
25988 21 1
25975 21 5
25947 21 1
25914 21 13
25911 21 2
25893 21 1
25796 21 1
25701 21 1
25680 21 1
25679 21 1
25667 21 12
25610 21 2
25511 21 1
25482 21 1
25480 21 1
25268 21 1
25251 21 1
25231 21 1
25215 21 1
25199 21 2
25192 21 1
25191 21 4
25178 21 4
25169 21 1
25148 21 2
25137 21 1
25115 21 1
25064 21 1
25041 21 1
25029 21 1
25021 21 1
25002 21 1
24978 21 36
24893 21 1
24887 21 1
24861 21 1
24845 21 1
24804 21 10
24758 21 3
24731 21 1
24721 21 1
24705 21 1
24694 21 1
24687 21 1
24674 21 57
24673 21 1
24663 21 1
24660 21 2
24648 21 1
24644 21 1
24642 21 1
24634 21 2
24603 21 1
24598 21 2
24578 21 1
24543 21 1
24528 21 1
24426 21 1
24406 21 2
24373 21 1
24372 21 1
24341 21 1
24287 21 2
24269 21 1
24253 21 1
24252 21 3
24245 21 1
24195 21 3
24188 21 3
24176 21 1
24173 21 1
24131 21 1
24115 21 1
24088 21 26
24073 21 1
24050 21 15
24046 21 1
24039 21 1
24035 21 1
24008 21 3
24001 21 1
23993 21 1
23987 21 1
23960 21 1
23955 21 1
23934 21 1
23927 21 2
23909 21 2
23899 21 1
23852 21 1
23851 21 1
23847 21 1
23839 21 1
23795 21 118
23793 21 1
23779 21 4
23748 21 1
23735 21 1
23718 21 1
23717 21 1
23666 21 2
23555 21 1
23467 21 2
23464 21 1
23460 21 1
23451 21 3
23420 21 1
23405 21 1
23385 21 1
23378 21 2
23345 21 9
23336 21 3
23284 21 1
23264 21 1
23257 21 2
23244 21 1
23237 21 1
23228 21 1
23218 21 1
23207 21 2
23195 21 1
23128 21 1
23081 21 7
23078 21 1
23046 21 1
23037 21 4
23002 21 1
22987 21 7
22981 21 1
22973 21 1
22966 21 1
22962 21 1
22949 21 1
22939 21 1
22937 21 1
22883 21 1
22869 21 2
22862 21 1
22852 21 1
22765 21 1
22755 21 1
22752 21 1
22751 21 1
22744 21 19
22740 21 5
22726 21 1
22699 21 1
22658 21 1
22583 21 1
22568 21 1
22566 21 3
22563 21 1
22553 21 1
22550 21 1
22535 21 1
22498 21 1
22496 21 1
22493 21 1
22489 21 1
22472 21 10
22429 21 2
22358 21 1
22357 21 1
22346 21 1
22306 21 1
22259 21 2
22152 21 2
22140 21 1
22090 21 1
22041 21 1
22039 21 1
22024 21 3
22010 21 15
21987 21 1
21986 21 1
21947 21 2
21901 21 1
21899 21 1
21887 21 1
21869 21 2
21867 21 1
21866 21 1
21863 21 23
21859 21 1
21805 21 1
21786 21 1
21749 21 1
21732 21 2
21650 21 5
21633 21 1
21631 21 1
21549 21 4
21548 21 1
21544 21 1
21537 21 15
21447 21 26
21441 21 5
21438 21 1
21417 21 2
21412 21 2
21388 21 2
21377 21 3
21345 21 1
21337 21 1
21327 21 1
21301 21 1
21268 21 1
21216 21 1
21215 21 7
21197 21 3
21115 21 2
21055 21 2
21054 21 1
21046 21 1
20936 21 1
20922 21 1
20906 21 13
20905 21 1
20904 21 1
20893 21 1
20891 21 1
20887 21 2
20881 21 3
20872 21 1
20869 21 12
20811 21 1
20809 21 12
20806 21 1
20778 21 2
20770 21 6
20769 21 3
20762 21 5
20760 21 1
20758 21 1
20749 21 1
20692 21 1
20655 21 4
20638 21 2
20625 21 1
20585 21 1
20569 21 1
20568 21 2
20543 21 1
20488 21 1
20473 21 1
20431 21 1
20404 21 1
20398 21 2
20393 21 1
20363 21 1
20354 21 6
20346 21 1
20265 21 1
20251 21 1
20248 21 1
20196 21 1
20187 21 1
20185 21 1
20180 21 5
20179 21 1
20172 21 2
20165 21 1
20156 21 11
20153 21 1
20150 21 1
20115 21 1
20071 21 1
19996 21 3
19975 21 1
19969 21 1
19938 21 1
19928 21 1
19886 21 1
19838 21 1
19829 21 3
19828 21 19
19808 21 1
19806 21 3
19804 21 1
19802 21 3
19801 21 3
19783 21 2
19749 21 3
19683 21 1
19644 21 1
19618 21 3
19577 21 7
19563 21 1
19473 21 1
19462 21 2
19437 21 1
19424 21 1
19421 21 32
19395 21 2
19390 21 1
19386 21 1
19381 21 1
19352 21 1
19278 21 1
19275 21 1
19267 21 1
19264 21 4
19260 21 2
19253 21 5
19249 21 1
19248 21 2
19247 21 1
19245 21 1
19243 21 1
19240 21 1
19215 21 1
19188 21 1
19182 21 1
19180 21 3
19176 21 8
19160 21 1
19157 21 1
19155 21 122
19140 21 19
19099 21 1
19094 21 1
19088 21 1
19081 21 1
19075 21 1
19045 21 2
19044 21 1
19039 21 1
19036 21 1
19026 21 1
19017 21 1
18999 21 10
18992 21 4
18976 21 2
18945 21 36
18942 21 1
18897 21 1
18878 21 1
18874 21 1
18870 21 1
18859 21 1
18788 21 1
18773 21 1
18756 21 1
18741 21 4
18712 21 3
18699 21 1
18664 21 1
18660 21 1
18532 21 1
18527 21 2
18502 21 20
18500 21 3
18486 21 2
18484 21 1
18447 21 1
18439 21 1
18426 21 1
18412 21 23
18406 21 1
18402 21 4
18366 21 1
18254 21 1
18229 21 1
18225 21 3
18204 21 1
18191 21 2
18186 21 30
18161 21 2
18147 21 1
18145 21 3
18120 21 1
18075 21 1
18053 21 1
18037 21 1
18025 21 2
17925 21 1
17917 21 1
17905 21 1
17888 21 1
17873 21 1
17857 21 1
17852 21 1
17840 21 1
17835 21 1
17834 21 1
17795 21 2
17751 21 2
17735 21 1
17719 21 1
17624 21 1
17598 21 2
17580 21 1
17551 21 11
17529 21 1
17492 21 1
17472 21 1
17471 21 2
17446 21 1
17430 21 1
17425 21 1
17424 21 1
17414 21 1
17327 21 1
17255 21 1
17230 21 1
17224 21 1
17079 21 1
17040 21 6
17015 21 1
17007 21 1
16978 21 1
16960 21 1
16934 21 1
16902 21 3
16815 21 1
16809 21 1
16807 21 4
16799 21 1
16797 21 1
16755 21 1
16721 21 1
16714 21 22
16689 21 1
16664 21 1
16636 21 1
16627 21 1
16576 21 1
16568 21 33
16545 21 1
16540 21 1
16539 21 20
16530 21 1
16487 21 1
16436 21 1
16420 21 1
16340 21 1
16301 21 2
16218 21 1
16214 21 1
16178 21 1
16141 21 2
16116 21 1
16108 21 1
16103 21 1
16089 21 3
16085 21 1
15927 21 1
15912 21 2
15903 21 1
15894 21 1
15890 21 1
15888 21 1
15878 21 1
15822 21 1
15821 21 2
15746 21 54
15697 21 1
15695 21 1
15663 21 1
15647 21 1
15624 21 1
15616 21 41
15615 21 1
15574 21 4
15572 21 1
15565 21 1
15545 21 1
15542 21 4
15541 21 1
15517 21 1
15443 21 1
15440 21 1
15412 21 2
15389 21 1
15347 21 1
15308 21 1
15304 21 1
15302 21 4
15271 21 1
15247 21 1
15212 21 4
15180 21 18
15106 21 1
15044 21 1
15029 21 1
15025 21 1
15020 21 1
15012 21 1
14971 21 20
14926 21 1
14907 21 1
14856 21 1
14829 21 9
14803 21 1
14690 21 1
14686 21 1
14682 21 1
14622 21 1
14620 21 1
14605 21 1
14598 21 1
14557 21 2
14489 21 1
14399 21 1
14365 21 1
14275 21 1
14274 21 1
14271 21 2
14256 21 1
14248 21 70
14231 21 1
14230 21 1
14225 21 3
14093 21 2
14023 21 1
14020 21 1
13982 21 1
13975 21 1
13964 21 1
13963 21 1
13903 21 1
13862 21 1
13859 21 1
13831 21 1
13828 21 19
13784 21 1
13774 21 1
13772 21 1
13764 21 1
13732 21 45
13723 21 1
13718 21 1
13712 21 1
13702 21 2
13557 21 4
13553 21 1
13535 21 1
13532 21 5
13511 21 2
13499 21 1
13497 21 1
13468 21 1
13463 21 1
13384 21 1
13371 21 1
13365 21 1
13363 21 1
13340 21 1
13334 21 1
13333 21 1
13303 21 122
13237 21 4
13130 21 1
13129 21 1
13127 21 1
13126 21 1
13124 21 1
13121 21 1
13094 21 1
13051 21 3
13024 21 1
12969 21 1
12893 21 1
12890 21 2
12876 21 1
12866 21 1
12811 21 1
12797 21 1
12726 21 1
12685 21 1
12683 21 1
12681 21 1
12675 21 1
12672 21 1
12632 21 1
12630 21 1
12620 21 1
12619 21 1
12610 21 11
12589 21 1
12584 21 1
12582 21 5
12581 21 1
12527 21 1
12481 21 2
12480 21 1
12428 21 1
12405 21 1
12392 21 1
12362 21 1
12312 21 5
12310 21 1
12276 21 1
12240 21 1
12231 21 4
12218 21 1
12217 21 1
12215 21 1
12200 21 1
12193 21 1
12187 21 1
12151 21 1
12108 21 1
12084 21 2
12051 21 1
12049 21 4
12026 21 1
12017 21 4
11918 21 1
11908 21 1
11905 21 1
11903 21 1
11893 21 1
11888 21 21
11820 21 1
11792 21 1
11790 21 1
11734 21 1
11683 21 1
11664 21 1
11592 21 1
11552 21 1
11512 21 2
11507 21 1
11448 21 27
11445 21 1
11376 21 1
11297 21 1
11290 21 1
11261 21 1
11253 21 1
11223 21 1
11206 21 1
11176 21 2
11169 21 1
11150 21 1
11098 21 1
11083 21 31
11051 21 1
10997 21 1
10925 21 1
10917 21 3
10894 21 1
10885 21 1
10868 21 1
10863 21 1
10851 21 2
10756 21 22
10747 21 1
10745 21 1
10743 21 1
10740 21 9
10735 21 1
10727 21 1
10720 21 1
10715 21 2
10710 21 37
10701 21 18
10700 21 11
10697 21 2
10696 21 2
10694 21 1
10693 21 1
10692 21 2
10690 21 2
10682 21 1
10681 21 4
10680 21 16
10679 21 4
10678 21 13
10662 21 1
10642 21 1
10614 21 1
10608 21 7
10595 21 13
10593 21 24
10590 21 1
10558 21 1
10557 21 1
10552 21 9
10548 21 1
10539 21 1
10538 21 2
10535 21 15
10532 21 1
10458 21 1
10441 21 3
10384 21 1
10381 21 1
10350 21 1
10335 21 1
10318 21 1
10281 21 1
10250 21 1
10243 21 1
10235 21 1
10231 21 1
10221 21 1
10193 21 1
10165 21 1
10152 21 11
10121 21 2
10118 21 1
10090 21 2
10072 21 2
10066 21 1
10060 21 9
10041 21 1
10004 21 1
9993 21 1
9987 21 16
9972 21 6
9924 21 1
9800 21 46
9799 21 53
9715 21 1
9706 21 1
9637 21 1
9635 21 1
9623 21 1
9610 21 1
9608 21 2
9598 21 1
9597 21 1
9570 21 1
9535 21 1
9532 21 1
9531 21 1
9517 21 5
9516 21 1
9500 21 2
9486 21 1
9467 21 1
9465 21 3
9383 21 1
9333 21 1
9311 21 1
9233 21 1
9217 21 1
9171 21 1
9145 21 15
9139 21 1
9102 21 1
9100 21 1
9066 21 1
9051 21 1
9001 21 1
8976 21 1
8928 21 1
8896 21 1
8852 21 1
8813 21 17
8803 21 1
8764 21 1
8677 21 2
8673 21 1
8637 21 1
8513 21 1
8448 21 1
8432 21 1
8428 21 2
8387 21 1
8309 21 1
8308 21 1
8291 21 1
8219 21 35
8017 21 7
8007 21 3
7957 21 3
7950 21 13
7937 21 1
7927 21 1
7906 21 1
7897 21 1
7892 21 1
7873 21 1
7831 21 1
7830 21 1
7803 21 2
7794 21 1
7789 21 2
7788 21 1
7785 21 1
7784 21 1
7780 21 1
7779 21 3
7752 21 1
7751 21 1
7746 21 1
7728 21 1
7725 21 1
7724 21 1
7587 21 1
7568 21 1
7566 21 1
7534 21 1
7530 21 1
7465 21 2
7461 21 23
7402 21 1
7253 21 1
7224 21 1
7223 21 1
7186 21 1
7160 21 4
7150 21 1
7135 21 9
7081 21 1
7076 21 1
7030 21 1
6986 21 4
6941 21 1
6927 21 1
6900 21 2
6885 21 1
6817 21 2
6702 21 1
6687 21 1
6674 21 1
6661 21 1
6660 21 2
6648 21 1
6607 21 1
6599 21 1
6587 21 1
6584 21 1
6491 21 1
6485 21 1
6471 21 1
6465 21 7
6452 21 1
6398 21 1
6366 21 2
6363 21 2
6344 21 2
6293 21 1
6259 21 1
6244 21 2
6236 21 1
6220 21 1
6216 21 13
6198 21 2
6128 21 1
6113 21 1
6101 21 1
6093 21 1
6092 21 1
5994 21 1
5972 21 1
5970 21 1
5955 21 1
5948 21 17
5944 21 1
5928 21 1
5915 21 1
5873 21 1
5809 21 1
5768 21 1
5723 21 1
5705 21 37
5699 21 17
5686 21 1
5661 21 2
5637 21 1
5603 21 1
5602 21 1
5595 21 23
5593 21 1
5579 21 1
5577 21 1
5576 21 1
5572 21 1
5562 21 1
5542 21 1
5522 21 39
5500 21 1
5495 21 1
5493 21 1
5488 21 1
5423 21 1
5383 21 1
5376 21 3
5374 21 1
5346 21 2
5315 21 4
5238 21 12
5234 21 1
5222 21 1
5216 21 1
5093 21 5
5090 21 16
5069 21 9
5046 21 1
4979 21 8
4977 21 1
4959 21 2
4951 21 1
4926 21 1
4921 21 1
4895 21 1
4892 21 1
4882 21 1
4839 21 13
4837 21 1
4768 21 1
4757 21 2
4728 21 1
4721 21 3
4712 21 1
4708 21 1
4683 21 1
4669 21 1
4607 21 1
4582 21 2
4560 21 1
4510 21 1
4433 21 3
4419 21 1
4410 21 1
4396 21 1
4360 21 1
4328 21 1
4300 21 2
4270 21 1
4269 21 1
4229 21 1
4172 21 6
4155 21 1
4131 21 1
4119 21 1
4101 21 1
4088 21 1
4066 21 4
4065 21 1
4064 21 1
4047 21 1
4043 21 1
4040 21 2
4036 21 1
4028 21 12
3980 21 2
3970 21 1
3965 21 1
3962 21 1
3949 21 1
3945 21 2
3904 21 1
3897 21 2
3878 21 1
3802 21 2
3767 21 2
3762 21 41
3759 21 1
3724 21 1
3714 21 3
3668 21 1
3657 21 1
3634 21 1
3559 21 1
3549 21 1
3537 21 1
3523 21 1
3521 21 1
3520 21 1
3518 21 1
3506 21 1
3498 21 1
3460 21 1
3455 21 1
3442 21 1
3393 21 1
3330 21 1
3309 21 3
3305 21 2
3295 21 1
3256 21 24
3247 21 1
3207 21 6
3137 21 1
3113 21 1
3043 21 1
3042 21 1
3023 21 1
3000 21 1
2996 21 1
2966 21 2
2960 21 1
2943 21 1
2935 21 1
2902 21 1
2842 21 1
2787 21 1
2771 21 1
2727 21 2
2715 21 1
2700 21 1
2677 21 1
2663 21 2
2655 21 1
2628 21 1
2617 21 1
2577 21 1
2544 21 1
2508 21 1
2485 21 1
2483 21 1
2465 21 1
2373 21 1
2364 21 1
2358 21 2
2334 21 2
2305 21 2
2301 21 2
2291 21 1
2258 21 1
2243 21 1
2236 21 1
2232 21 1
2218 21 1
2215 21 1
2198 21 3
2171 21 2
2129 21 1
2117 21 3
2088 21 1
2068 21 1
2067 21 2
2062 21 4
2057 21 2
2051 21 1
2041 21 2
2037 21 1
2030 21 1
2013 21 13
1994 21 1
1992 21 5
1990 21 47
1987 21 1
1973 21 1
1965 21 12
1963 21 5
1903 21 1
1901 21 1
1863 21 1
1846 21 1
1825 21 1
1824 21 1
1746 21 1
1736 21 2
1728 21 2
1723 21 3
1633 21 1
1628 21 1
1565 21 2
1555 21 1
1547 21 1
1482 21 1
1479 21 1
1422 21 1
1366 21 1
1365 21 2
1363 21 12
1360 21 1
1330 21 2
1298 21 1
1288 21 1
1265 21 1
1260 21 1
1137 21 1
1110 21 2
1058 21 1
1039 21 1
1037 21 1
1012 21 1
1003 21 1
967 21 1
953 21 1
942 21 1
929 21 1
927 21 1
909 21 23
906 21 1
896 21 1
880 21 1
860 21 6
827 21 1
820 21 2
796 21 1
771 21 3
762 21 1
743 21 1
710 21 1
697 21 1
689 21 2
685 21 1
672 21 1
653 21 1
652 21 1
645 21 4
632 21 2
608 21 1
595 21 1
589 21 1
575 21 1
563 21 1
561 21 1
559 21 6
557 21 6
525 21 1
493 21 47
416 21 1
406 21 1
364 21 2
275 21 1
267 21 1
264 21 1
256 21 1
249 21 2
237 21 1
211 21 4
202 21 3
167 21 6
164 21 1
152 21 1
95 21 1
82 21 2
79 21 1
54 21 1
32709 22 3
32706 22 7
32703 22 4
32702 22 2
32700 22 11
32699 22 10
32698 22 2
32697 22 5
32527 22 2
32447 22 1
32106 22 1
32068 22 2
32031 22 1
32023 22 14
31971 22 1
31964 22 1
31950 22 1
31728 22 1
31421 22 2
31415 22 1
31399 22 5
31368 22 1
31258 22 8
31189 22 10
31014 22 1
30976 22 1
30972 22 3
30971 22 19
30958 22 3
30934 22 7
30912 22 8
30872 22 1
30657 22 2
30656 22 9
30631 22 1
30629 22 1
30570 22 8
30544 22 1
30517 22 1
30420 22 1
30403 22 1
30383 22 1
30379 22 1
30324 22 1
30248 22 1
30136 22 4
30116 22 1
30105 22 12
30093 22 1
30052 22 1
30037 22 1
29931 22 1
29915 22 1
29867 22 1
29795 22 1
29770 22 1
29734 22 2
29698 22 1
29620 22 6
29568 22 1
29516 22 1
29506 22 5
29477 22 1
29463 22 7
29452 22 1
29445 22 1
29356 22 1
29355 22 1
29349 22 1
29303 22 1
29294 22 1
29243 22 1
29227 22 1
29191 22 1
29161 22 1
29077 22 1
29075 22 1
28555 22 1
28369 22 1
27963 22 1
27958 22 1
27833 22 1
27817 22 1
27813 22 1
27755 22 1
27682 22 2
27655 22 1
27617 22 3
27561 22 1
27508 22 3
27495 22 1
27132 22 1
27090 22 3
26958 22 2
26913 22 2
26901 22 1
26899 22 1
26821 22 1
26655 22 10
26498 22 1
26451 22 1
26339 22 6
26319 22 1
26250 22 1
26186 22 2
26014 22 42
25975 22 3
25915 22 1
25914 22 2
25909 22 1
25877 22 1
25793 22 1
25697 22 1
25670 22 1
25637 22 1
25630 22 1
25616 22 1
25589 22 1
25586 22 1
25337 22 1
25268 22 1
25199 22 1
25082 22 1
25064 22 1
25041 22 1
24978 22 6
24893 22 1
24753 22 1
24731 22 1
24674 22 8
24406 22 1
24373 22 1
24315 22 1
24176 22 1
24110 22 1
24088 22 6
24050 22 1
24023 22 1
23927 22 2
23795 22 10
23779 22 1
23724 22 1
23666 22 1
23411 22 1
23385 22 1
23289 22 1
22987 22 1
22958 22 1
22939 22 1
22823 22 1
22795 22 1
22769 22 1
22744 22 1
22740 22 1
22658 22 1
22568 22 1
22563 22 1
22493 22 1
22259 22 1
22163 22 1
22041 22 64
22010 22 4
21863 22 9
21710 22 2
21633 22 1
21537 22 2
21450 22 1
21447 22 8
21412 22 1
21390 22 1
21276 22 1
21233 22 1
21215 22 3
21120 22 1
21115 22 2
21055 22 1
21054 22 1
21028 22 1
21020 22 5
20906 22 3
20905 22 2
20893 22 1
20874 22 1
20869 22 1
20762 22 3
20655 22 2
20496 22 1
20354 22 1
19837 22 1
19828 22 5
19775 22 1
19683 22 1
19620 22 1
19590 22 1
19586 22 1
19421 22 9
19395 22 2
19352 22 1
19292 22 1
19281 22 1
19264 22 1
19260 22 1
19253 22 1
19248 22 1
19182 22 1
19155 22 37
19151 22 1
19140 22 1
19044 22 1
18999 22 4
18998 22 1
18945 22 1
18502 22 5
18500 22 1
18484 22 2
18431 22 1
18412 22 5
18186 22 9
18020 22 1
17917 22 2
17888 22 1
17809 22 36
17795 22 1
17702 22 1
17684 22 1
17551 22 4
17443 22 1
17414 22 1
17224 22 1
17040 22 1
16942 22 1
16714 22 3
16597 22 1
16568 22 11
16539 22 5
16436 22 1
16404 22 1
16309 22 1
16243 22 1
16141 22 1
16134 22 1
15831 22 1
15746 22 15
15616 22 6
15542 22 1
15420 22 1
15409 22 1
15302 22 1
15180 22 6
15159 22 1
14977 22 1
14971 22 4
14829 22 3
14763 22 1
14598 22 1
14557 22 1
14515 22 2
14421 22 1
14271 22 1
14270 22 1
14248 22 22
13963 22 1
13884 22 1
13862 22 1
13828 22 2
13769 22 1
13732 22 7
13712 22 2
13639 22 1
13303 22 10
13299 22 1
13287 22 1
13249 22 1
13175 22 1
13142 22 1
13067 22 1
13051 22 1
13024 22 1
12890 22 1
12584 22 1
12480 22 1
12312 22 1
12210 22 1
12205 22 1
11888 22 3
11788 22 1
11448 22 5
11290 22 1
11268 22 1
11235 22 2
11083 22 10
10997 22 1
10868 22 1
10804 22 1
10780 22 1
10756 22 4
10740 22 2
10710 22 12
10701 22 7
10700 22 1
10696 22 2
10691 22 1
10682 22 5
10681 22 1
10680 22 3
10678 22 19
10642 22 2
10608 22 5
10595 22 2
10593 22 1
10566 22 1
10558 22 1
10554 22 1
10552 22 1
10535 22 1
10236 22 1
10152 22 29
10122 22 1
10061 22 1
10060 22 1
9993 22 2
9972 22 5
9815 22 1
9800 22 5
9799 22 15
9723 22 1
9467 22 1
9465 22 2
9403 22 1
9383 22 1
9189 22 1
9145 22 8
9051 22 1
8813 22 2
8802 22 1
8543 22 1
8524 22 1
8292 22 1
8219 22 10
8036 22 1
7951 22 1
7950 22 6
7889 22 1
7803 22 1
7779 22 1
7675 22 1
7530 22 1
7461 22 5
7214 22 1
7174 22 1
7135 22 10
7045 22 1
6986 22 20
6923 22 1
6883 22 1
6790 22 1
6660 22 1
6510 22 1
6452 22 1
6344 22 1
6276 22 1
6216 22 3
6213 22 2
5994 22 1
5948 22 5
5897 22 1
5877 22 1
5705 22 6
5699 22 5
5595 22 14
5522 22 17
5238 22 5
5129 22 1
5069 22 4
5046 22 1
5003 22 1
4979 22 2
4959 22 1
4889 22 1
4839 22 1
4747 22 1
4582 22 1
4493 22 1
4435 22 1
4400 22 1
4359 22 1
4344 22 1
4175 22 1
4172 22 5
4135 22 1
4132 22 1
4045 22 1
4028 22 4
3762 22 11
3587 22 1
3559 22 1
3498 22 1
3408 22 1
3256 22 7
3044 22 1
2966 22 1
2943 22 1
2942 22 1
2892 22 1
2737 22 1
2334 22 1
2327 22 1
2305 22 1
2280 22 1
2217 22 1
2171 22 2
2122 22 2
1990 22 11
1858 22 1
1843 22 1
1818 22 1
1804 22 1
1723 22 2
1565 22 1
1539 22 1
1509 22 1
1443 22 1
1363 22 6
1332 22 1
1314 22 1
1214 22 1
1142 22 1
967 22 1
929 22 1
927 22 1
909 22 9
860 22 2
820 22 1
762 22 1
741 22 1
724 22 1
689 22 1
672 22 1
645 22 3
619 22 1
559 22 1
557 22 1
493 22 7
408 22 1
167 22 4
122 22 1
32709 23 9
32707 23 2
32706 23 8
32704 23 1
32703 23 11
32702 23 2
32700 23 10
32699 23 25
32698 23 9
32697 23 8
32644 23 1
32597 23 1
32582 23 2
32544 23 1
32527 23 2
32496 23 1
32407 23 1
32399 23 1
32346 23 1
32120 23 1
32106 23 2
32097 23 1
32095 23 1
32084 23 2
32068 23 1
32067 23 1
32045 23 1
32037 23 39
32030 23 1
32023 23 23
31971 23 2
31955 23 1
31950 23 2
31942 23 1
31937 23 1
31933 23 1
31929 23 2
31924 23 3
31888 23 1
31869 23 1
31824 23 1
31745 23 1
31709 23 2
31704 23 2
31701 23 1
31699 23 1
31561 23 1
31494 23 1
31421 23 4
31412 23 1
31399 23 27
31258 23 20
31245 23 1
31189 23 18
31180 23 1
31131 23 1
31115 23 1
31019 23 3
30992 23 1
30984 23 2
30976 23 2
30972 23 14
30971 23 47
30967 23 1
30958 23 8
30950 23 1
30934 23 7
30927 23 3
30912 23 24
30905 23 1
30895 23 5
30872 23 2
30852 23 1
30735 23 1
30714 23 1
30665 23 1
30664 23 2
30657 23 8
30656 23 36
30636 23 1
30603 23 1
30570 23 17
30567 23 3
30562 23 4
30548 23 1
30540 23 1
30537 23 1
30529 23 1
30517 23 1
30512 23 1
30428 23 1
30406 23 2
30383 23 1
30379 23 1
30343 23 1
30284 23 1
30248 23 3
30191 23 1
30170 23 2
30136 23 9
30121 23 2
30109 23 1
30105 23 28
30078 23 1
30037 23 4
29985 23 2
29983 23 1
29978 23 1
29949 23 1
29943 23 5
29932 23 2
29915 23 8
29913 23 1
29910 23 1
29903 23 1
29902 23 1
29866 23 1
29856 23 1
29828 23 1
29811 23 1
29789 23 1
29784 23 1
29741 23 1
29734 23 3
29642 23 1
29621 23 1
29620 23 8
29618 23 2
29601 23 1
29576 23 1
29551 23 1
29520 23 1
29509 23 1
29506 23 3
29463 23 16
29462 23 1
29459 23 2
29451 23 3
29450 23 1
29445 23 2
29440 23 1
29349 23 2
29303 23 4
29299 23 1
29294 23 1
29272 23 1
29271 23 1
29269 23 1
29243 23 1
29192 23 1
29185 23 1
29161 23 2
29145 23 1
29128 23 1
29065 23 3
28969 23 1
28967 23 1
28929 23 1
28887 23 1
28878 23 1
28818 23 1
28736 23 1
28703 23 1
28633 23 1
28609 23 1
28594 23 1
28584 23 1
28401 23 2
28390 23 1
28309 23 9
28303 23 1
28273 23 1
28117 23 2
28071 23 1
28055 23 1
28026 23 1
27977 23 1
27960 23 1
27958 23 4
27852 23 1
27827 23 2
27817 23 1
27793 23 1
27788 23 1
27761 23 1
27733 23 1
27724 23 2
27682 23 9
27659 23 1
27656 23 2
27653 23 2
27639 23 1
27617 23 2
27519 23 7
27518 23 1
27508 23 7
27501 23 1
27495 23 2
27415 23 1
27400 23 1
27342 23 1
27309 23 1
27287 23 1
27270 23 1
27124 23 1
27091 23 1
27090 23 7
27065 23 1
27063 23 1
27048 23 1
27031 23 6
27030 23 1
26969 23 1
26919 23 5
26918 23 1
26913 23 23
26901 23 4
26897 23 1
26855 23 1
26825 23 1
26792 23 1
26729 23 1
26715 23 1
26655 23 20
26650 23 1
26567 23 1
26523 23 1
26518 23 1
26500 23 1
26468 23 2
26455 23 3
26451 23 2
26339 23 15
26319 23 1
26308 23 2
26286 23 2
26263 23 1
26250 23 2
26239 23 1
26186 23 1
26182 23 1
26145 23 1
26140 23 1
26080 23 1
26070 23 1
26014 23 51
26013 23 1
25991 23 1
25988 23 2
25975 23 3
25947 23 1
25914 23 2
25893 23 3
25805 23 1
25795 23 1
25724 23 1
25685 23 1
25679 23 1
25665 23 1
25637 23 1
25630 23 2
25582 23 1
25397 23 2
25393 23 1
25268 23 1
25265 23 3
25211 23 2
25206 23 1
25199 23 1
25192 23 1
25191 23 2
25155 23 1
25082 23 2
25053 23 1
25041 23 1
24980 23 1
24978 23 18
24888 23 1
24752 23 2
24696 23 1
24674 23 42
24637 23 1
24634 23 1
24607 23 1
24562 23 1
24549 23 1
24548 23 1
24529 23 1
24514 23 1
24425 23 1
24406 23 1
24307 23 1
24283 23 1
24252 23 1
24238 23 1
24218 23 1
24214 23 1
24204 23 1
24176 23 2
24088 23 22
24068 23 1
24050 23 11
24008 23 1
24001 23 1
23998 23 1
23960 23 1
23927 23 1
23839 23 1
23799 23 1
23795 23 57
23779 23 1
23776 23 1
23761 23 1
23748 23 1
23667 23 1
23666 23 2
23575 23 1
23555 23 1
23476 23 1
23442 23 2
23385 23 3
23341 23 1
23257 23 1
23207 23 1
23129 23 1
23081 23 2
23078 23 1
23058 23 1
23057 23 1
23031 23 1
23022 23 1
22987 23 3
22981 23 1
22939 23 1
22932 23 1
22865 23 1
22856 23 1
22836 23 2
22745 23 1
22744 23 6
22740 23 15
22704 23 1
22699 23 1
22658 23 1
22644 23 2
22568 23 1
22567 23 1
22566 23 1
22563 23 1
22521 23 1
22513 23 1
22447 23 1
22446 23 1
22357 23 1
22260 23 1
22152 23 4
22041 23 2
22039 23 1
22030 23 1
22024 23 1
22010 23 5
21919 23 1
21899 23 1
21881 23 1
21866 23 2
21863 23 19
21805 23 1
21710 23 1
21650 23 8
21631 23 1
21615 23 1
21572 23 2
21537 23 10
21453 23 1
21450 23 2
21447 23 22
21441 23 2
21430 23 1
21429 23 1
21419 23 1
21412 23 6
21406 23 1
21377 23 1
21307 23 1
21276 23 1
21244 23 1
21215 23 3
21197 23 1
21159 23 1
21142 23 1
21081 23 1
21054 23 2
21024 23 1
20991 23 2
20955 23 1
20906 23 11
20905 23 1
20904 23 1
20896 23 1
20883 23 1
20874 23 1
20872 23 1
20869 23 5
20852 23 1
20851 23 1
20809 23 8
20778 23 6
20769 23 1
20765 23 1
20762 23 5
20655 23 4
20654 23 1
20639 23 2
20544 23 1
20505 23 1
20499 23 1
20428 23 2
20398 23 2
20354 23 3
20323 23 1
20290 23 1
20213 23 2
20191 23 1
20185 23 1
20180 23 1
20179 23 1
20071 23 1
20009 23 1
19991 23 1
19886 23 1
19829 23 1
19828 23 8
19778 23 1
19666 23 1
19641 23 1
19633 23 1
19596 23 1
19539 23 1
19421 23 29
19395 23 2
19264 23 1
19259 23 1
19253 23 3
19248 23 1
19245 23 1
19215 23 1
19210 23 1
19192 23 1
19176 23 2
19167 23 1
19165 23 1
19158 23 1
19155 23 98
19153 23 1
19140 23 5
19129 23 1
19127 23 1
19119 23 1
19111 23 1
19099 23 1
19087 23 1
19084 23 1
19060 23 1
19044 23 1
19031 23 2
19017 23 1
18999 23 9
18992 23 1
18945 23 2
18897 23 1
18878 23 1
18859 23 1
18788 23 1
18781 23 1
18779 23 1
18776 23 1
18697 23 1
18655 23 1
18653 23 1
18502 23 9
18500 23 1
18447 23 1
18425 23 1
18412 23 17
18229 23 1
18191 23 1
18186 23 16
18179 23 1
18170 23 1
18161 23 1
18147 23 1
18145 23 3
18075 23 1
18054 23 1
17987 23 1
17985 23 1
17917 23 1
17872 23 1
17867 23 1
17803 23 2
17795 23 2
17775 23 1
17721 23 1
17686 23 1
17638 23 1
17598 23 1
17551 23 5
17530 23 2
17472 23 1
17471 23 1
17465 23 1
17443 23 1
17424 23 1
17255 23 1
17224 23 1
17202 23 1
17132 23 1
17107 23 1
17040 23 1
16943 23 1
16934 23 1
16932 23 1
16902 23 5
16878 23 1
16865 23 1
16809 23 1
16807 23 1
16803 23 1
16793 23 2
16770 23 1
16719 23 1
16714 23 23
16697 23 1
16684 23 1
16669 23 1
16587 23 1
16583 23 1
16568 23 20
16545 23 2
16540 23 1
16539 23 5
16472 23 1
16436 23 3
16396 23 1
16323 23 1
16318 23 1
16300 23 1
16286 23 1
16241 23 1
16177 23 2
16141 23 2
16108 23 1
15929 23 1
15927 23 1
15903 23 1
15895 23 1
15888 23 1
15874 23 1
15860 23 1
15823 23 1
15746 23 44
15739 23 1
15616 23 11
15572 23 1
15542 23 8
15476 23 1
15475 23 1
15420 23 1
15374 23 1
15308 23 1
15302 23 3
15298 23 1
15251 23 1
15212 23 5
15180 23 15
15177 23 1
15159 23 1
15095 23 1
15044 23 2
15011 23 1
14971 23 24
14915 23 1
14856 23 1
14829 23 10
14827 23 1
14816 23 1
14752 23 1
14746 23 1
14705 23 2
14703 23 1
14690 23 1
14689 23 1
14678 23 1
14646 23 1
14630 23 1
14584 23 1
14502 23 1
14471 23 1
14470 23 1
14460 23 1
14406 23 1
14271 23 1
14253 23 1
14248 23 49
14236 23 1
14225 23 1
14195 23 1
14006 23 1
13988 23 20
13970 23 1
13903 23 4
13837 23 1
13828 23 6
13784 23 2
13777 23 2
13769 23 1
13732 23 21
13694 23 1
13661 23 1
13629 23 1
13621 23 2
13534 23 1
13532 23 1
13511 23 1
13497 23 1
13383 23 1
13334 23 1
13303 23 28
13249 23 1
13237 23 3
13150 23 1
13144 23 1
13131 23 1
13024 23 1
12994 23 1
12940 23 1
12866 23 2
12822 23 1
12811 23 1
12735 23 1
12714 23 1
12688 23 1
12672 23 1
12647 23 1
12619 23 1
12611 23 1
12608 23 1
12598 23 1
12594 23 1
12583 23 1
12582 23 5
12564 23 1
12536 23 1
12480 23 2
12378 23 1
12363 23 2
12362 23 1
12343 23 1
12337 23 1
12312 23 3
12232 23 1
12231 23 2
12205 23 44
12151 23 1
12049 23 1
12039 23 1
12017 23 3
11950 23 1
11903 23 1
11888 23 4
11878 23 2
11862 23 1
11820 23 1
11734 23 5
11551 23 8
11548 23 1
11512 23 1
11494 23 1
11448 23 22
11401 23 1
11347 23 1
11336 23 1
11275 23 1
11223 23 1
11176 23 2
11167 23 1
11141 23 1
11092 23 1
11083 23 23
10988 23 1
10917 23 2
10863 23 1
10827 23 1
10796 23 1
10779 23 1
10756 23 13
10740 23 14
10720 23 1
10710 23 51
10701 23 9
10700 23 9
10696 23 3
10694 23 1
10692 23 1
10691 23 1
10687 23 1
10686 23 1
10682 23 3
10680 23 5
10679 23 2
10678 23 28
10672 23 2
10669 23 2
10652 23 1
10642 23 3
10640 23 1
10638 23 1
10631 23 2
10618 23 1
10608 23 8
10595 23 7
10593 23 10
10566 23 1
10552 23 6
10535 23 6
10532 23 1
10486 23 1
10458 23 1
10451 23 1
10445 23 1
10443 23 1
10441 23 1
10389 23 1
10349 23 1
10322 23 1
10283 23 2
10243 23 2
10203 23 2
10152 23 25
10139 23 1
10137 23 1
10092 23 1
10090 23 1
10058 23 1
10055 23 1
9993 23 2
9987 23 10
9972 23 4
9830 23 1
9814 23 1
9800 23 20
9799 23 31
9785 23 1
9723 23 1
9642 23 1
9623 23 1
9610 23 1
9608 23 1
9589 23 2
9570 23 1
9524 23 1
9519 23 1
9517 23 1
9514 23 1
9500 23 1
9493 23 2
9488 23 1
9486 23 1
9483 23 1
9465 23 2
9403 23 2
9253 23 1
9189 23 1
9178 23 1
9171 23 1
9145 23 26
9102 23 1
9077 23 1
9067 23 1
9051 23 4
8919 23 1
8821 23 1
8813 23 7
8732 23 1
8647 23 1
8632 23 1
8509 23 1
8242 23 1
8219 23 18
8204 23 1
8191 23 1
8176 23 1
8033 23 1
7986 23 1
7956 23 1
7950 23 9
7908 23 1
7899 23 11
7898 23 1
7892 23 1
7814 23 1
7804 23 1
7789 23 3
7784 23 1
7779 23 2
7752 23 1
7747 23 1
7724 23 4
7628 23 1
7532 23 1
7530 23 1
7461 23 31
7356 23 1
7246 23 1
7203 23 1
7199 23 1
7189 23 1
7135 23 17
7099 23 1
7030 23 1
6986 23 2
6944 23 2
6842 23 1
6810 23 1
6731 23 2
6723 23 2
6701 23 1
6665 23 1
6660 23 1
6648 23 1
6582 23 2
6559 23 1
6548 23 1
6471 23 1
6465 23 2
6452 23 1
6424 23 1
6378 23 1
6366 23 1
6354 23 1
6308 23 1
6293 23 1
6269 23 1
6238 23 1
6236 23 2
6216 23 3
6212 23 1
6093 23 1
6085 23 1
5994 23 2
5948 23 18
5945 23 1
5902 23 1
5897 23 1
5889 23 1
5872 23 1
5862 23 1
5858 23 1
5817 23 1
5705 23 11
5699 23 10
5686 23 1
5678 23 1
5665 23 1
5595 23 29
5593 23 1
5558 23 1
5542 23 1
5525 23 1
5522 23 23
5500 23 1
5492 23 1
5376 23 1
5351 23 1
5238 23 8
5222 23 1
5217 23 1
5215 23 1
5199 23 1
5182 23 1
5135 23 1
5090 23 2
5069 23 12
4979 23 7
4959 23 4
4949 23 1
4934 23 1
4894 23 1
4881 23 2
4863 23 1
4849 23 1
4732 23 1
4669 23 1
4668 23 1
4623 23 1
4542 23 1
4510 23 1
4493 23 3
4435 23 1
4433 23 1
4431 23 1
4412 23 1
4400 23 3
4322 23 1
4301 23 1
4172 23 10
4165 23 1
4155 23 2
4116 23 1
4106 23 7
4074 23 1
4047 23 2
4042 23 1
4041 23 1
4040 23 1
4028 23 10
3972 23 1
3959 23 1
3957 23 2
3927 23 2
3886 23 1
3802 23 1
3800 23 1
3762 23 21
3634 23 1
3579 23 1
3521 23 1
3502 23 1
3498 23 2
3478 23 2
3413 23 3
3408 23 1
3256 23 18
3206 23 1
3116 23 1
3040 23 1
2992 23 1
2943 23 2
2916 23 2
2727 23 1
2677 23 1
2663 23 2
2655 23 1
2500 23 1
2485 23 2
2465 23 1
2417 23 1
2394 23 2
2305 23 2
2280 23 1
2256 23 1
2243 23 2
2218 23 1
2198 23 2
2188 23 1
2129 23 1
2078 23 1
2018 23 1
2014 23 1
1992 23 2
1990 23 26
1975 23 1
1974 23 1
1868 23 1
1846 23 2
1842 23 1
1834 23 1
1797 23 1
1736 23 1
1728 23 1
1723 23 1
1613 23 1
1578 23 1
1565 23 1
1563 23 1
1547 23 1
1373 23 1
1368 23 1
1363 23 19
1266 23 1
1260 23 2
1207 23 1
1110 23 8
1107 23 1
1021 23 1
1011 23 1
926 23 1
909 23 14
902 23 1
896 23 1
880 23 2
860 23 4
856 23 1
799 23 1
786 23 1
736 23 2
645 23 4
624 23 1
608 23 2
602 23 1
595 23 1
565 23 1
559 23 7
558 23 1
557 23 1
545 23 15
518 23 1
493 23 26
413 23 3
411 23 1
364 23 1
327 23 1
317 23 1
268 23 1
211 23 2
202 23 1
167 23 4
68 23 1
43 23 1
36 23 1
32709 24 1
32706 24 2
32704 24 1
32703 24 2
32702 24 1
32699 24 8
32698 24 2
32527 24 1
32399 24 1
32106 24 1
32100 24 1
32068 24 1
32023 24 11
31998 24 1
31971 24 1
31950 24 1
31850 24 1
31492 24 1
31399 24 3
31258 24 6
31189 24 7
30972 24 4
30971 24 14
30934 24 5
30912 24 3
30872 24 1
30798 24 1
30789 24 1
30656 24 4
30570 24 3
30548 24 1
30517 24 2
30450 24 2
30422 24 1
30406 24 1
30379 24 3
30248 24 1
30177 24 1
30170 24 2
30147 24 1
30136 24 2
30109 24 1
30105 24 15
30104 24 1
30071 24 2
30037 24 1
30029 24 1
30011 24 1
29984 24 1
29949 24 1
29943 24 3
29942 24 1
29929 24 1
29915 24 1
29795 24 1
29734 24 4
29733 24 1
29620 24 3
29568 24 2
29533 24 1
29506 24 2
29463 24 6
29452 24 2
29443 24 1
29440 24 1
29379 24 1
29349 24 2
29271 24 1
29161 24 1
28987 24 1
28967 24 1
28838 24 1
28760 24 1
28390 24 1
28309 24 2
28117 24 1
27852 24 1
27827 24 2
27788 24 1
27724 24 1
27682 24 1
27617 24 3
27521 24 1
27519 24 1
27513 24 1
27439 24 1
27270 24 1
27128 24 1
27090 24 1
27065 24 1
27056 24 1
27031 24 1
26959 24 1
26958 24 1
26938 24 1
26913 24 10
26901 24 6
26894 24 1
26882 24 1
26655 24 11
26518 24 1
26491 24 1
26455 24 1
26450 24 1
26339 24 4
26330 24 1
26317 24 1
26294 24 1
26188 24 1
26186 24 2
26014 24 10
25991 24 1
25975 24 1
25914 24 1
25893 24 1
25459 24 1
25241 24 1
25148 24 1
24978 24 4
24811 24 1
24674 24 29
24580 24 3
24406 24 1
24320 24 1
24303 24 1
24088 24 7
24050 24 3
23795 24 19
23793 24 1
23776 24 1
23697 24 1
23500 24 1
23081 24 3
22987 24 1
22974 24 1
22973 24 1
22939 24 1
22869 24 1
22795 24 1
22758 24 1
22744 24 3
22740 24 4
22704 24 1
22553 24 1
22550 24 1
22498 24 2
22489 24 1
22472 24 1
22163 24 1
22068 24 1
22044 24 1
22010 24 4
21899 24 2
21873 24 1
21863 24 22
21537 24 3
21510 24 1
21447 24 1
21215 24 1
21054 24 1
21020 24 1
20944 24 1
20918 24 1
20906 24 3
20881 24 2
20869 24 2
20809 24 2
20778 24 2
20770 24 1
20762 24 1
20680 24 1
20672 24 1
20638 24 1
20591 24 1
20569 24 1
20398 24 2
20354 24 2
20191 24 1
20185 24 1
20156 24 1
19828 24 6
19808 24 1
19801 24 1
19641 24 1
19421 24 11
19390 24 1
19278 24 1
19251 24 1
19248 24 1
19188 24 1
19176 24 2
19155 24 39
19153 24 1
19140 24 3
18999 24 3
18992 24 1
18776 24 1
18644 24 1
18631 24 1
18502 24 4
18425 24 1
18412 24 7
18402 24 2
18270 24 1
18186 24 5
18179 24 1
18161 24 1
18115 24 1
17999 24 1
17872 24 1
17709 24 1
17589 24 1
17551 24 1
17159 24 1
17040 24 1
16961 24 1
16902 24 1
16854 24 1
16829 24 1
16714 24 4
16664 24 1
16568 24 1
16545 24 1
16539 24 12
16530 24 1
16481 24 1
16468 24 1
16436 24 2
16286 24 2
15927 24 1
15863 24 1
15746 24 11
15616 24 6
15572 24 1
15542 24 6
15517 24 1
15271 24 1
15218 24 1
15212 24 2
15180 24 6
15155 24 1
15044 24 1
14971 24 3
14829 24 3
14814 24 1
14248 24 21
13963 24 1
13828 24 3
13732 24 8
13712 24 1
13694 24 2
13544 24 1
13535 24 1
13509 24 1
13497 24 1
13383 24 1
13342 24 1
13303 24 21
13237 24 2
13229 24 1
13106 24 1
13095 24 1
13024 24 1
12929 24 1
12788 24 1
12625 24 1
12619 24 1
12557 24 2
12489 24 1
12312 24 1
12151 24 2
12050 24 1
12017 24 1
11939 24 1
11904 24 1
11888 24 4
11790 24 1
11734 24 1
11594 24 1
11517 24 1
11448 24 12
11093 24 1
11083 24 12
10788 24 1
10756 24 6
10740 24 5
10710 24 8
10706 24 1
10697 24 1
10678 24 1
10642 24 1
10638 24 1
10608 24 35
10595 24 2
10593 24 2
10152 24 3
10133 24 1
9993 24 1
9987 24 1
9814 24 1
9800 24 14
9799 24 1
9715 24 1
9678 24 2
9570 24 1
9516 24 1
9465 24 1
9217 24 1
9171 24 2
9145 24 10
9102 24 1
9078 24 1
8813 24 2
8812 24 1
8764 24 1
8632 24 1
8513 24 2
8509 24 1
8494 24 1
8219 24 15
7950 24 3
7906 24 3
7831 24 1
7789 24 1
7784 24 1
7532 24 1
7461 24 9
7358 24 1
7354 24 1
7341 24 1
7253 24 1
7184 24 1
7135 24 3
6992 24 1
6959 24 1
6817 24 1
6465 24 2
6216 24 1
6184 24 1
6101 24 1
6093 24 1
6008 24 2
5948 24 4
5862 24 1
5835 24 1
5731 24 1
5705 24 6
5702 24 1
5699 24 5
5629 24 1
5595 24 3
5522 24 12
5346 24 1
5315 24 2
5288 24 1
5238 24 6
5147 24 52
5069 24 4
4979 24 4
4949 24 1
4728 24 1
4721 24 1
4668 24 1
4566 24 1
4396 24 1
4315 24 1
4172 24 3
4040 24 1
4028 24 4
3969 24 1
3893 24 1
3816 24 1
3769 24 1
3762 24 3
3657 24 1
3530 24 1
3520 24 1
3498 24 1
3256 24 4
3250 24 2
2912 24 1
2727 24 1
2718 24 1
2218 24 1
2122 24 1
2062 24 2
1990 24 19
1973 24 1
1956 24 1
1901 24 1
1846 24 1
1832 24 1
1728 24 1
1649 24 1
1613 24 1
1565 24 1
1429 24 1
1363 24 5
1307 24 1
1288 24 3
1157 24 1
967 24 1
920 24 1
909 24 8
795 24 1
687 24 1
645 24 1
611 24 1
589 24 1
559 24 1
557 24 1
520 24 1
499 24 1
493 24 9
413 24 1
232 24 1
82 24 1
32709 25 4
32706 25 4
32703 25 18
32702 25 1
32700 25 9
32699 25 23
32698 25 4
32697 25 4
32646 25 2
32596 25 1
32544 25 1
32477 25 2
32449 25 2
32229 25 1
32216 25 5
32214 25 1
32201 25 1
32194 25 1
32106 25 5
32095 25 1
32093 25 1
32083 25 1
32048 25 1
32040 25 1
32029 25 1
32023 25 21
31998 25 1
31992 25 1
31975 25 1
31971 25 1
31965 25 1
31964 25 7
31960 25 1
31942 25 1
31811 25 1
31715 25 1
31611 25 1
31604 25 1
31603 25 1
31421 25 1
31415 25 1
31399 25 6
31339 25 1
31258 25 17
31196 25 1
31190 25 1
31189 25 10
31186 25 1
31115 25 1
31096 25 2
31025 25 1
30999 25 1
30990 25 1
30974 25 1
30972 25 2
30971 25 18
30958 25 3
30950 25 1
30934 25 113
30932 25 2
30929 25 1
30912 25 7
30895 25 2
30874 25 1
30858 25 1
30798 25 1
30792 25 1
30789 25 5
30737 25 1
30656 25 5
30646 25 1
30634 25 1
30630 25 1
30607 25 1
30605 25 1
30570 25 6
30567 25 1
30562 25 1
30543 25 1
30529 25 2
30444 25 1
30434 25 1
30430 25 10
30414 25 1
30393 25 1
30379 25 2
30354 25 1
30276 25 1
30255 25 1
30170 25 2
30147 25 2
30138 25 1
30136 25 12
30131 25 1
30129 25 1
30115 25 1
30105 25 8
30093 25 1
30066 25 1
30061 25 1
30038 25 1
30035 25 1
30031 25 1
29979 25 1
29970 25 1
29943 25 1
29915 25 15
29813 25 1
29811 25 1
29810 25 1
29806 25 1
29795 25 2
29782 25 1
29742 25 2
29734 25 5
29733 25 1
29720 25 1
29706 25 1
29704 25 2
29703 25 2
29654 25 2
29634 25 2
29620 25 4
29568 25 3
29561 25 1
29539 25 1
29533 25 2
29506 25 10
29477 25 2
29463 25 7
29459 25 1
29454 25 1
29452 25 2
29450 25 5
29445 25 2
29431 25 1
29428 25 1
29424 25 1
29303 25 3
29271 25 1
29180 25 1
29177 25 1
29176 25 2
29168 25 1
29073 25 2
28990 25 1
28984 25 1
28967 25 1
28950 25 1
28931 25 1
28896 25 1
28894 25 1
28882 25 1
28838 25 1
28818 25 7
28772 25 1
28661 25 1
28648 25 1
28614 25 1
28573 25 1
28489 25 1
28309 25 5
28294 25 1
28290 25 1
28273 25 2
28052 25 1
27960 25 2
27951 25 1
27879 25 1
27831 25 1
27827 25 4
27818 25 1
27793 25 1
27753 25 1
27706 25 1
27682 25 3
27681 25 1
27663 25 1
27657 25 1
27656 25 1
27617 25 2
27557 25 2
27495 25 1
27423 25 1
27415 25 2
27388 25 1
27174 25 2
27169 25 1
27156 25 1
27090 25 3
27065 25 1
27058 25 1
27048 25 1
27031 25 8
26928 25 1
26913 25 16
26901 25 3
26868 25 1
26825 25 1
26794 25 1
26724 25 1
26688 25 1
26670 25 1
26655 25 11
26650 25 1
26612 25 1
26606 25 1
26341 25 1
26339 25 11
26320 25 1
26308 25 1
26304 25 1
26287 25 2
26286 25 1
26244 25 1
26227 25 1
26186 25 7
26014 25 22
25975 25 5
25914 25 6
25893 25 5
25793 25 1
25637 25 1
25487 25 1
25337 25 1
25268 25 1
25260 25 1
25199 25 4
25192 25 1
25191 25 4
25129 25 1
25078 25 1
25036 25 2
25002 25 1
24978 25 12
24893 25 1
24808 25 4
24732 25 4
24705 25 1
24674 25 31
24671 25 1
24543 25 1
24426 25 1
24323 25 1
24262 25 1
24253 25 1
24252 25 1
24176 25 1
24115 25 1
24088 25 35
24050 25 6
24023 25 1
24014 25 1
24008 25 1
23993 25 1
23956 25 1
23910 25 1
23909 25 1
23868 25 2
23795 25 28
23779 25 3
23744 25 1
23666 25 2
23665 25 1
23467 25 1
23413 25 1
23342 25 1
23264 25 1
23244 25 1
23232 25 1
23223 25 1
23081 25 51
23057 25 2
23022 25 1
22987 25 2
22974 25 1
22958 25 1
22939 25 1
22827 25 2
22826 25 1
22795 25 1
22740 25 4
22658 25 3
22649 25 2
22643 25 1
22618 25 1
22566 25 1
22553 25 1
22542 25 1
22504 25 1
22500 25 1
22489 25 2
22455 25 2
22446 25 1
22358 25 1
22307 25 2
22301 25 1
22139 25 1
22137 25 1
22074 25 1
22065 25 1
22041 25 1
22024 25 1
22010 25 8
21987 25 1
21986 25 1
21948 25 1
21922 25 1
21881 25 1
21873 25 1
21869 25 1
21867 25 1
21863 25 14
21807 25 1
21750 25 1
21650 25 5
21551 25 1
21549 25 1
21544 25 1
21537 25 6
21447 25 23
21439 25 1
21435 25 2
21420 25 1
21412 25 6
21410 25 1
21379 25 1
21329 25 1
21276 25 1
21261 25 1
21256 25 1
21251 25 1
21215 25 5
21197 25 1
21188 25 1
21115 25 1
21107 25 1
21054 25 63
21051 25 1
21032 25 1
21020 25 1
20936 25 1
20906 25 11
20905 25 2
20904 25 1
20881 25 4
20869 25 3
20852 25 1
20850 25 1
20809 25 1
20779 25 1
20778 25 1
20770 25 2
20762 25 7
20640 25 1
20639 25 1
20638 25 1
20636 25 1
20544 25 1
20508 25 1
20398 25 2
20394 25 1
20354 25 4
20340 25 3
20331 25 1
20268 25 2
20259 25 1
20237 25 1
20225 25 1
20217 25 1
20213 25 1
20158 25 2
20156 25 6
20145 25 1
20110 25 1
20039 25 1
20009 25 1
19996 25 1
19970 25 1
19828 25 2
19798 25 1
19712 25 1
19644 25 1
19643 25 1
19641 25 2
19575 25 1
19563 25 1
19421 25 9
19373 25 1
19354 25 1
19353 25 1
19352 25 3
19264 25 3
19260 25 1
19251 25 1
19215 25 1
19185 25 1
19182 25 1
19176 25 5
19170 25 1
19167 25 1
19165 25 1
19157 25 1
19155 25 39
19153 25 4
19152 25 1
19140 25 6
19099 25 1
19075 25 2
19073 25 1
19030 25 1
19028 25 1
19014 25 3
18999 25 34
18995 25 1
18992 25 3
18870 25 1
18773 25 1
18660 25 1
18644 25 1
18502 25 3
18500 25 1
18486 25 1
18438 25 1
18412 25 5
18369 25 1
18332 25 1
18270 25 1
18229 25 1
18202 25 1
18186 25 7
18179 25 3
18170 25 1
18161 25 1
18145 25 1
18033 25 1
18032 25 1
17990 25 2
17907 25 2
17888 25 1
17831 25 1
17783 25 1
17580 25 1
17551 25 4
17524 25 1
17507 25 1
17472 25 1
17470 25 1
17469 25 1
17465 25 1
17424 25 1
17344 25 1
17155 25 1
17150 25 1
17109 25 1
17088 25 1
17040 25 11
16990 25 1
16902 25 3
16857 25 1
16843 25 1
16807 25 1
16793 25 1
16745 25 2
16715 25 1
16714 25 4
16633 25 1
16626 25 1
16613 25 1
16589 25 1
16578 25 1
16568 25 5
16545 25 1
16539 25 26
16530 25 1
16362 25 1
16360 25 1
16217 25 1
16179 25 1
16141 25 1
16099 25 1
16089 25 5
16035 25 1
15927 25 1
15912 25 1
15848 25 1
15846 25 1
15831 25 1
15813 25 1
15805 25 1
15746 25 15
15726 25 1
15631 25 1
15619 25 1
15616 25 7
15542 25 7
15541 25 1
15540 25 1
15537 25 1
15517 25 1
15449 25 1
15377 25 2
15235 25 1
15218 25 1
15212 25 4
15198 25 2
15180 25 3
15177 25 1
15121 25 1
15095 25 1
14971 25 12
14950 25 1
14904 25 1
14856 25 1
14833 25 1
14829 25 4
14769 25 1
14686 25 1
14678 25 1
14624 25 1
14607 25 1
14576 25 1
14309 25 1
14259 25 1
14248 25 35
14247 25 1
14225 25 2
14194 25 1
14060 25 1
14042 25 1
14023 25 1
13987 25 1
13972 25 1
13963 25 1
13929 25 1
13828 25 5
13772 25 1
13767 25 1
13752 25 1
13732 25 5
13712 25 1
13676 25 1
13535 25 1
13532 25 3
13509 25 1
13383 25 4
13371 25 1
13341 25 1
13334 25 2
13303 25 84
13249 25 1
13237 25 4
13159 25 1
13126 25 1
13055 25 1
12990 25 1
12964 25 1
12890 25 2
12838 25 1
12747 25 1
12652 25 1
12647 25 1
12635 25 1
12619 25 1
12587 25 1
12582 25 5
12571 25 1
12564 25 1
12557 25 1
12411 25 1
12392 25 2
12387 25 1
12312 25 2
12309 25 1
12306 25 4
12265 25 1
12234 25 1
12231 25 1
12207 25 2
12130 25 1
12091 25 1
12049 25 1
12023 25 1
12017 25 2
11939 25 1
11903 25 2
11888 25 23
11878 25 1
11857 25 1
11734 25 1
11727 25 1
11681 25 1
11662 25 1
11594 25 1
11562 25 1
11552 25 1
11551 25 1
11527 25 1
11512 25 1
11448 25 8
11296 25 1
11268 25 1
11176 25 4
11083 25 9
11049 25 1
10985 25 1
10769 25 1
10756 25 7
10753 25 1
10740 25 7
10710 25 14
10707 25 1
10700 25 2
10697 25 1
10692 25 2
10690 25 2
10680 25 1
10678 25 4
10672 25 2
10642 25 1
10631 25 3
10618 25 1
10612 25 1
10611 25 7
10609 25 2
10595 25 4
10593 25 5
10562 25 1
10535 25 6
10532 25 1
10334 25 1
10322 25 1
10250 25 1
10243 25 1
10235 25 1
10221 25 1
10193 25 1
10164 25 1
10152 25 7
10121 25 1
10117 25 1
10090 25 1
10066 25 2
10060 25 1
10041 25 1
10040 25 2
9993 25 4
9987 25 10
9972 25 2
9897 25 1
9848 25 1
9814 25 1
9800 25 23
9799 25 1
9785 25 2
9635 25 2
9634 25 2
9620 25 1
9608 25 1
9570 25 1
9543 25 1
9535 25 1
9517 25 1
9516 25 1
9328 25 2
9246 25 1
9171 25 1
9145 25 6
9067 25 2
9065 25 1
9052 25 1
9051 25 4
8813 25 16
8586 25 1
8356 25 1
8219 25 14
8129 25 1
8033 25 1
7951 25 1
7950 25 6
7906 25 1
7814 25 1
7791 25 2
7747 25 2
7737 25 1
7692 25 10
7591 25 1
7461 25 4
7358 25 1
7342 25 1
7341 25 2
7305 25 1
7188 25 1
7150 25 5
7135 25 9
7114 25 1
6938 25 2
6927 25 3
6842 25 1
6817 25 1
6687 25 1
6603 25 1
6587 25 1
6520 25 1
6490 25 1
6465 25 1
6439 25 2
6407 25 1
6371 25 1
6364 25 1
6363 25 3
6354 25 1
6216 25 2
6093 25 1
6059 25 1
6009 25 1
5986 25 2
5972 25 2
5948 25 9
5916 25 2
5906 25 1
5898 25 1
5897 25 1
5887 25 1
5882 25 1
5872 25 3
5834 25 1
5831 25 1
5747 25 1
5705 25 8
5699 25 5
5618 25 1
5617 25 1
5595 25 20
5535 25 1
5522 25 15
5492 25 1
5434 25 1
5423 25 1
5389 25 1
5374 25 1
5318 25 1
5238 25 3
5234 25 1
5215 25 1
5090 25 2
5069 25 8
4979 25 2
4893 25 1
4881 25 1
4623 25 3
4601 25 1
4555 25 1
4535 25 1
4456 25 1
4435 25 2
4370 25 1
4360 25 1
4335 25 1
4294 25 1
4172 25 6
4140 25 1
4139 25 1
4135 25 1
4131 25 1
4110 25 1
4090 25 1
4060 25 1
4042 25 1
4040 25 1
4036 25 2
4032 25 1
4028 25 12
3959 25 1
3897 25 1
3815 25 1
3762 25 5
3759 25 1
3714 25 1
3658 25 1
3617 25 1
3559 25 1
3503 25 1
3498 25 2
3494 25 1
3476 25 1
3466 25 1
3336 25 1
3327 25 1
3303 25 1
3295 25 2
3256 25 3
3250 25 1
3207 25 1
3121 25 2
3056 25 1
3048 25 1
3003 25 1
3001 25 1
2943 25 1
2942 25 1
2916 25 1
2845 25 1
2640 25 1
2621 25 1
2577 25 1
2544 25 1
2485 25 1
2374 25 1
2364 25 1
2309 25 1
2303 25 1
2277 25 1
2225 25 2
2224 25 2
2217 25 1
2215 25 1
2198 25 1
2189 25 1
2163 25 1
2162 25 2
2147 25 1
2062 25 1
2031 25 1
2024 25 1
1996 25 1
1990 25 10
1982 25 1
1965 25 16
1963 25 9
1958 25 79
1956 25 143
1903 25 5
1901 25 1
1862 25 1
1850 25 1
1846 25 3
1842 25 5
1723 25 2
1563 25 1
1562 25 2
1539 25 1
1368 25 1
1363 25 5
1314 25 1
1253 25 1
1252 25 1
1163 25 1
1110 25 3
1030 25 1
942 25 2
909 25 4
860 25 3
856 25 1
838 25 1
796 25 1
795 25 1
783 25 1
756 25 1
698 25 1
589 25 1
557 25 10
499 25 1
493 25 16
487 25 1
465 25 1
458 25 2
406 25 1
383 25 1
264 25 1
232 25 5
228 25 1
167 25 1
92 25 1
88 25 1
71 25 1
68 25 1
43 25 1
32709 26 2
32706 26 5
32703 26 10
32700 26 2
32699 26 7
32697 26 1
32602 26 1
32596 26 2
32582 26 1
32580 26 1
32544 26 1
32527 26 3
32443 26 2
32349 26 1
32346 26 1
32323 26 1
32321 26 1
32187 26 1
32105 26 1
32096 26 1
32083 26 1
32076 26 2
32075 26 1
32068 26 2
32060 26 1
32023 26 23
32002 26 1
31929 26 1
31927 26 1
31907 26 2
31869 26 1
31858 26 1
31850 26 1
31797 26 1
31787 26 1
31709 26 1
31699 26 1
31662 26 1
31421 26 3
31415 26 1
31399 26 14
31320 26 1
31258 26 7
31189 26 7
31183 26 1
31036 26 1
31006 26 1
30998 26 1
30972 26 6
30971 26 41
30958 26 2
30934 26 11
30927 26 1
30915 26 1
30912 26 7
30895 26 2
30853 26 1
30852 26 1
30850 26 1
30798 26 1
30664 26 1
30657 26 2
30656 26 14
30613 26 1
30586 26 1
30570 26 14
30562 26 1
30548 26 1
30406 26 2
30399 26 2
30379 26 2
30348 26 1
30253 26 2
30248 26 5
30220 26 1
30214 26 1
30170 26 1
30136 26 2
30133 26 1
30109 26 1
30105 26 18
30082 26 2
30066 26 1
29937 26 1
29927 26 1
29918 26 1
29915 26 3
29911 26 1
29910 26 2
29903 26 1
29821 26 1
29782 26 1
29741 26 1
29734 26 10
29707 26 1
29702 26 1
29698 26 1
29623 26 1
29621 26 1
29620 26 7
29568 26 5
29546 26 1
29516 26 1
29509 26 1
29506 26 1
29477 26 2
29463 26 9
29459 26 1
29452 26 1
29450 26 1
29444 26 1
29440 26 14
29439 26 1
29373 26 1
29372 26 1
29349 26 2
29303 26 3
29271 26 1
29266 26 1
29185 26 1
28994 26 1
28964 26 1
28960 26 1
28934 26 1
28888 26 1
28841 26 1
28779 26 1
28759 26 1
28614 26 1
28553 26 1
28358 26 1
28319 26 1
28309 26 4
28294 26 1
28071 26 1
28032 26 1
28026 26 1
27960 26 1
27958 26 2
27884 26 1
27682 26 2
27662 26 1
27659 26 1
27657 26 2
27617 26 7
27508 26 4
27456 26 1
27423 26 1
27388 26 1
27384 26 1
27367 26 1
27287 26 1
27270 26 1
27210 26 1
27174 26 1
27124 26 1
27091 26 1
27090 26 8
27031 26 6
26913 26 32
26901 26 2
26897 26 1
26882 26 1
26855 26 1
26825 26 1
26729 26 1
26655 26 12
26650 26 1
26586 26 1
26455 26 1
26339 26 10
26308 26 1
26302 26 1
26294 26 1
26270 26 1
26263 26 1
26222 26 1
26186 26 4
26148 26 1
26139 26 1
26115 26 1
26057 26 1
26027 26 1
26014 26 28
25988 26 1
25975 26 3
25914 26 1
25907 26 1
25893 26 1
25793 26 1
25772 26 1
25742 26 1
25646 26 1
25630 26 1
25265 26 2
25214 26 1
25199 26 3
25191 26 1
25036 26 1
24978 26 10
24900 26 1
24893 26 1
24732 26 2
24674 26 25
24663 26 1
24661 26 1
24660 26 1
24607 26 1
24449 26 2
24403 26 1
24373 26 2
24307 26 1
24269 26 1
24252 26 1
24168 26 1
24088 26 55
24050 26 6
24049 26 1
23998 26 1
23974 26 1
23960 26 1
23866 26 1
23795 26 26
23779 26 1
23697 26 1
23696 26 1
23666 26 2
23613 26 1
23582 26 1
23555 26 1
23476 26 1
23444 26 1
23404 26 2
23396 26 1
23385 26 1
23281 26 1
23244 26 1
23207 26 24
23124 26 1
23119 26 1
23089 26 1
23081 26 2
23078 26 1
22973 26 1
22863 26 1
22852 26 1
22744 26 1
22740 26 7
22699 26 1
22658 26 1
22650 26 1
22644 26 2
22624 26 1
22620 26 1
22573 26 1
22568 26 2
22567 26 1
22563 26 1
22546 26 1
22500 26 1
22498 26 1
22489 26 1
22429 26 1
22379 26 2
22331 26 1
22301 26 1
22293 26 1
22075 26 1
22041 26 2
22021 26 1
22010 26 24
21979 26 1
21969 26 1
21954 26 1
21919 26 2
21899 26 1
21867 26 1
21866 26 1
21863 26 9
21807 26 1
21710 26 1
21650 26 2
21631 26 1
21594 26 1
21586 26 1
21552 26 4
21549 26 1
21548 26 1
21544 26 1
21537 26 12
21513 26 1
21447 26 11
21419 26 1
21412 26 3
21327 26 1
21276 26 1
21256 26 1
21215 26 1
21115 26 4
21055 26 1
21054 26 1
21028 26 1
20975 26 1
20973 26 1
20906 26 28
20883 26 1
20881 26 3
20872 26 1
20869 26 4
20809 26 4
20778 26 1
20773 26 1
20769 26 2
20762 26 4
20749 26 1
20691 26 1
20690 26 1
20598 26 2
20556 26 1
20505 26 1
20354 26 2
20219 26 1
20156 26 1
20143 26 1
20124 26 1
20121 26 1
20110 26 1
20064 26 1
19886 26 1
19828 26 11
19780 26 1
19620 26 1
19618 26 1
19586 26 1
19519 26 1
19421 26 22
19407 26 1
19395 26 1
19269 26 1
19264 26 1
19253 26 2
19248 26 1
19182 26 4
19176 26 1
19155 26 54
19153 26 1
19140 26 11
19135 26 1
19127 26 1
19111 26 1
19093 26 1
19088 26 1
19082 26 1
19031 26 1
19021 26 1
19017 26 1
18999 26 8
18959 26 1
18945 26 2
18943 26 1
18878 26 1
18876 26 1
18742 26 1
18644 26 1
18553 26 1
18502 26 4
18500 26 1
18488 26 1
18447 26 2
18412 26 13
18269 26 1
18191 26 1
18186 26 8
18179 26 1
18140 26 1
18122 26 1
18054 26 1
18037 26 1
18033 26 1
17920 26 1
17803 26 1
17756 26 1
17653 26 1
17651 26 3
17624 26 1
17551 26 14
17530 26 1
17521 26 1
17520 26 1
17465 26 1
17425 26 1
17414 26 1
17224 26 1
17144 26 1
17081 26 1
17040 26 2
16993 26 1
16989 26 1
16961 26 1
16960 26 1
16942 26 1
16934 26 1
16902 26 1
16875 26 1
16843 26 1
16815 26 1
16809 26 1
16714 26 8
16627 26 1
16568 26 22
16562 26 1
16539 26 5
16476 26 1
16436 26 2
16301 26 1
16286 26 1
16141 26 1
15942 26 1
15857 26 1
15826 26 1
15746 26 21
15616 26 6
15614 26 1
15595 26 1
15565 26 1
15542 26 6
15517 26 1
15377 26 2
15320 26 1
15302 26 1
15213 26 2
15212 26 4
15180 26 14
15135 26 1
15095 26 1
14971 26 16
14873 26 1
14865 26 1
14833 26 1
14829 26 4
14749 26 1
14690 26 1
14630 26 1
14343 26 1
14287 26 1
14248 26 34
14096 26 1
14034 26 2
13972 26 1
13929 26 1
13903 26 2
13872 26 1
13828 26 15
13784 26 1
13772 26 2
13759 26 1
13732 26 15
13721 26 1
13635 26 1
13534 26 1
13532 26 1
13529 26 1
13526 26 1
13511 26 1
13497 26 1
13458 26 1
13380 26 1
13371 26 1
13360 26 1
13356 26 1
13303 26 14
13249 26 1
13241 26 1
13202 26 1
13165 26 1
13126 26 1
13051 26 2
12948 26 1
12822 26 1
12766 26 1
12762 26 1
12718 26 1
12623 26 2
12619 26 2
12611 26 1
12584 26 1
12582 26 3
12489 26 1
12446 26 1
12430 26 1
12411 26 1
12410 26 1
12312 26 1
12306 26 1
12231 26 1
12215 26 1
12084 26 1
12050 26 1
12049 26 2
12039 26 1
12017 26 1
11972 26 1
11950 26 1
11918 26 1
11893 26 1
11888 26 10
11727 26 1
11594 26 1
11591 26 1
11588 26 1
11553 26 1
11448 26 36
11388 26 1
11352 26 2
11278 26 1
11268 26 1
11262 26 1
11224 26 1
11109 26 1
11098 26 1
11083 26 20
11052 26 1
11040 26 1
10918 26 1
10917 26 1
10780 26 2
10756 26 11
10752 26 1
10745 26 1
10740 26 13
10721 26 2
10710 26 43
10701 26 9
10700 26 8
10697 26 1
10696 26 1
10694 26 1
10693 26 1
10692 26 2
10691 26 1
10690 26 1
10685 26 2
10682 26 2
10681 26 3
10680 26 6
10679 26 2
10678 26 33
10672 26 1
10669 26 1
10642 26 1
10631 26 3
10618 26 1
10608 26 5
10595 26 5
10593 26 9
10562 26 1
10560 26 1
10558 26 22
10552 26 2
10535 26 2
10489 26 1
10450 26 1
10389 26 1
10306 26 1
10281 26 1
10280 26 2
10152 26 26
10138 26 1
10117 26 1
10112 26 1
10091 26 1
10076 26 1
10062 26 1
10057 26 2
10055 26 1
10035 26 1
9987 26 4
9977 26 1
9972 26 3
9865 26 1
9807 26 1
9800 26 13
9799 26 23
9785 26 1
9715 26 1
9637 26 1
9623 26 1
9608 26 1
9543 26 1
9455 26 1
9403 26 2
9382 26 1
9189 26 1
9171 26 5
9145 26 7
9141 26 1
9115 26 1
9102 26 1
9100 26 1
9051 26 5
9004 26 1
8976 26 1
8813 26 3
8732 26 1
8509 26 1
8507 26 1
8333 26 1
8309 26 1
8242 26 1
8219 26 13
8149 26 1
8017 26 1
7950 26 6
7906 26 2
7897 26 1
7892 26 1
7873 26 1
7803 26 1
7789 26 4
7728 26 1
7711 26 1
7675 26 1
7587 26 1
7530 26 1
7461 26 12
7449 26 1
7399 26 1
7358 26 1
7214 26 1
7150 26 1
7135 26 9
7085 26 1
6986 26 3
6938 26 1
6829 26 1
6809 26 1
6687 26 1
6660 26 1
6452 26 1
6364 26 1
6216 26 3
6093 26 1
5985 26 1
5957 26 1
5955 26 1
5948 26 7
5873 26 1
5872 26 5
5850 26 1
5831 26 1
5705 26 12
5699 26 12
5686 26 1
5642 26 1
5636 26 1
5629 26 1
5595 26 16
5591 26 1
5522 26 22
5492 26 2
5481 26 1
5475 26 1
5464 26 1
5389 26 1
5315 26 1
5238 26 7
5221 26 1
5218 26 1
5136 26 1
5090 26 4
5069 26 5
5067 26 1
4979 26 4
4960 26 1
4959 26 4
4797 26 1
4747 26 1
4721 26 1
4681 26 1
4664 26 1
4510 26 2
4433 26 1
4431 26 1
4414 26 1
4400 26 1
4360 26 3
4301 26 1
4172 26 7
4154 26 1
4142 26 1
4047 26 1
4040 26 1
4036 26 15
4028 26 12
3957 26 1
3943 26 1
3897 26 2
3889 26 1
3878 26 1
3816 26 1
3791 26 1
3766 26 1
3762 26 11
3634 26 2
3498 26 2
3413 26 1
3336 26 1
3330 26 1
3326 26 1
3305 26 1
3256 26 13
3118 26 1
3040 26 1
2997 26 1
2943 26 1
2940 26 1
2918 26 1
2916 26 2
2909 26 1
2791 26 1
2787 26 2
2698 26 1
2644 26 2
2628 26 1
2577 26 1
2485 26 1
2453 26 1
2432 26 1
2391 26 1
2374 26 2
2337 26 1
2334 26 1
2224 26 1
2198 26 1
2171 26 2
2162 26 1
2059 26 1
1990 26 19
1987 26 1
1965 26 3
1963 26 1
1888 26 1
1863 26 1
1846 26 1
1843 26 2
1834 26 1
1833 26 1
1829 26 1
1655 26 1
1612 26 1
1563 26 1
1551 26 1
1547 26 3
1479 26 1
1455 26 1
1368 26 1
1363 26 12
1314 26 1
1272 26 1
1252 26 1
1185 26 1
1110 26 4
1058 26 3
1030 26 1
1021 26 1
941 26 1
925 26 2
909 26 18
860 26 1
856 26 1
799 26 1
782 26 1
645 26 3
612 26 1
582 26 1
559 26 11
557 26 1
532 26 1
525 26 1
493 26 13
413 26 2
362 26 1
264 26 1
211 26 1
167 26 2
122 26 1
95 26 1
54 26 1
43 26 1
32709 27 6
32706 27 2
32703 27 3
32700 27 5
32699 27 7
32698 27 2
32697 27 3
32596 27 1
32496 27 1
32452 27 2
32447 27 1
32443 27 1
32350 27 1
32194 27 1
32045 27 2
32023 27 21
31971 27 4
31960 27 1
31950 27 1
31920 27 1
31856 27 1
31787 27 1
31709 27 1
31421 27 3
31399 27 6
31272 27 1
31258 27 6
31212 27 1
31189 27 2
31178 27 1
31169 27 1
30994 27 1
30972 27 1
30971 27 23
30958 27 1
30934 27 3
30912 27 7
30895 27 1
30872 27 1
30852 27 1
30849 27 1
30776 27 2
30656 27 8
30570 27 5
30434 27 1
30430 27 1
30429 27 1
30422 27 1
30379 27 2
30248 27 1
30136 27 12
30105 27 10
30082 27 1
30075 27 1
30067 27 1
29983 27 1
29982 27 1
29916 27 1
29915 27 5
29850 27 1
29818 27 1
29734 27 6
29651 27 1
29620 27 14
29533 27 1
29512 27 1
29463 27 8
29459 27 1
29452 27 1
29450 27 1
29443 27 1
29440 27 1
29349 27 3
29294 27 1
29271 27 1
29141 27 1
29073 27 1
29051 27 1
29041 27 1
28943 27 1
28934 27 1
28926 27 1
28772 27 1
28697 27 1
28613 27 1
28593 27 1
28468 27 1
28467 27 1
28309 27 6
28273 27 1
28015 27 1
28012 27 1
27960 27 1
27958 27 2
27755 27 1
27659 27 1
27653 27 1
27617 27 2
27546 27 1
27519 27 2
27090 27 5
27031 27 3
26968 27 1
26913 27 17
26901 27 3
26897 27 1
26882 27 1
26872 27 1
26749 27 1
26729 27 1
26715 27 1
26655 27 13
26461 27 1
26339 27 10
26211 27 1
26186 27 3
26088 27 1
26014 27 20
25988 27 1
25975 27 1
25914 27 2
25893 27 1
25694 27 1
25629 27 1
25618 27 1
25574 27 1
25513 27 1
25488 27 1
25476 27 1
25357 27 1
25206 27 1
25199 27 2
25184 27 1
25164 27 1
25123 27 1
25002 27 1
24980 27 1
24978 27 11
24893 27 1
24872 27 1
24739 27 1
24731 27 1
24674 27 11
24666 27 1
24580 27 1
24425 27 1
24373 27 1
24258 27 1
24238 27 1
24172 27 1
24120 27 1
24088 27 11
24050 27 9
24008 27 1
23991 27 1
23795 27 13
23606 27 1
23424 27 1
23389 27 1
23378 27 1
23336 27 1
23316 27 1
23277 27 1
23203 27 1
22795 27 1
22744 27 1
22740 27 4
22726 27 1
22699 27 1
22566 27 1
22556 27 1
22550 27 2
22472 27 2
22429 27 1
22262 27 1
22258 27 1
22068 27 1
22010 27 5
21866 27 1
21863 27 17
21792 27 1
21650 27 1
21544 27 1
21537 27 5
21513 27 2
21447 27 14
21441 27 2
21420 27 1
21327 27 1
21261 27 1
21215 27 3
21183 27 1
21159 27 1
21115 27 1
21053 27 1
20959 27 1
20917 27 1
20906 27 4
20905 27 1
20874 27 2
20869 27 2
20852 27 2
20809 27 2
20762 27 1
20655 27 1
20568 27 1
20567 27 1
20544 27 1
20543 27 1
20505 27 1
20398 27 1
20354 27 1
20346 27 1
20253 27 1
20238 27 1
20188 27 1
20165 27 1
20009 27 1
19886 27 1
19882 27 1
19829 27 1
19828 27 6
19806 27 1
19802 27 3
19798 27 1
19777 27 1
19620 27 1
19539 27 1
19421 27 18
19386 27 1
19253 27 5
19249 27 1
19240 27 1
19218 27 1
19186 27 1
19176 27 3
19155 27 49
19153 27 1
19140 27 3
19087 27 1
19060 27 1
19043 27 1
19042 27 1
19031 27 2
19024 27 1
19014 27 1
18999 27 3
18778 27 2
18741 27 1
18664 27 1
18631 27 1
18504 27 1
18502 27 6
18486 27 1
18431 27 1
18412 27 14
18402 27 1
18191 27 1
18186 27 11
18161 27 1
18121 27 1
18033 27 1
17918 27 1
17858 27 1
17803 27 1
17624 27 1
17598 27 1
17580 27 1
17551 27 10
17488 27 1
17471 27 1
17040 27 1
16948 27 2
16947 27 1
16902 27 1
16807 27 1
16793 27 1
16714 27 4
16675 27 1
16624 27 1
16578 27 1
16568 27 3
16539 27 3
16476 27 1
16360 27 1
16341 27 2
16286 27 2
16085 27 1
16074 27 1
15914 27 1
15878 27 1
15831 27 1
15826 27 1
15813 27 1
15746 27 23
15726 27 1
15616 27 4
15572 27 1
15542 27 1
15475 27 1
15412 27 1
15271 27 1
15212 27 1
15180 27 6
15106 27 1
15061 27 1
14977 27 1
14971 27 14
14829 27 2
14770 27 1
14769 27 1
14752 27 1
14675 27 1
14620 27 2
14248 27 24
13971 27 1
13965 27 1
13903 27 3
13897 27 1
13862 27 1
13828 27 5
13772 27 1
13752 27 1
13732 27 14
13676 27 1
13552 27 1
13532 27 1
13511 27 1
13303 27 25
13274 27 1
13249 27 1
13194 27 1
13138 27 1
13051 27 1
13006 27 2
12894 27 1
12686 27 1
12648 27 1
12619 27 1
12583 27 1
12363 27 1
12232 27 1
12231 27 2
12205 27 1
12200 27 2
12050 27 1
12049 27 1
12017 27 1
11939 27 1
11905 27 1
11888 27 5
11681 27 1
11448 27 15
11278 27 1
11275 27 1
11268 27 1
11224 27 1
11176 27 2
11083 27 19
10917 27 2
10863 27 1
10859 27 1
10756 27 4
10740 27 3
10721 27 1
10720 27 3
10710 27 22
10672 27 1
10642 27 2
10621 27 1
10618 27 1
10595 27 3
10593 27 8
10590 27 1
10552 27 1
10539 27 1
10535 27 3
10532 27 1
10418 27 1
10152 27 6
10060 27 1
9993 27 1
9987 27 2
9972 27 3
9800 27 16
9383 27 1
9359 27 1
9298 27 1
9145 27 8
9077 27 1
9018 27 1
9008 27 1
8813 27 3
8803 27 3
8764 27 1
8219 27 20
7950 27 13
7747 27 1
7461 27 5
7246 27 1
7194 27 1
7135 27 6
6986 27 2
6963 27 1
6938 27 1
6927 27 1
6742 27 1
6731 27 1
6588 27 1
6373 27 1
6363 27 1
6238 27 1
6216 27 1
5948 27 5
5920 27 2
5705 27 7
5702 27 2
5699 27 9
5595 27 8
5522 27 19
5346 27 1
5238 27 4
5135 27 1
5090 27 2
5069 27 3
5061 27 1
5028 27 1
4979 27 5
4882 27 1
4843 27 1
4792 27 1
4763 27 1
4716 27 1
4691 27 1
4670 27 1
4606 27 1
4582 27 1
4563 27 1
4535 27 1
4493 27 1
4172 27 7
4123 27 1
4111 27 1
4106 27 1
4102 27 1
4090 27 1
4028 27 6
4024 27 1
3997 27 1
3888 27 1
3762 27 12
3730 27 1
3668 27 3
3550 27 1
3256 27 11
2966 27 1
2943 27 1
2927 27 1
2813 27 1
2485 27 1
2383 27 1
2358 27 1
2334 27 1
2330 27 1
2265 27 1
2260 27 1
2225 27 1
2195 27 1
2171 27 1
2100 27 1
2017 27 1
1994 27 1
1990 27 13
1871 27 1
1848 27 1
1846 27 1
1842 27 1
1706 27 1
1636 27 1
1595 27 1
1578 27 1
1364 27 1
1363 27 6
1287 27 1
1252 27 1
1202 27 1
1163 27 1
1132 27 1
1110 27 4
1058 27 1
1039 27 1
1035 27 1
1007 27 1
909 27 16
771 27 1
762 27 1
710 27 1
677 27 1
672 27 1
645 27 2
598 27 1
559 27 1
557 27 1
539 27 1
493 27 37
190 27 13
167 27 1
164 27 2
152 27 1
82 27 1
32709 28 4
32707 28 2
32706 28 11
32703 28 16
32700 28 13
32699 28 13
32698 28 1
32697 28 3
32695 28 3
32691 28 1
32646 28 2
32644 28 1
32602 28 1
32582 28 1
32483 28 1
32449 28 1
32437 28 1
32399 28 1
32213 28 1
32122 28 1
32068 28 1
32045 28 1
32033 28 1
32029 28 1
32023 28 31
31971 28 3
31961 28 1
31950 28 5
31929 28 1
31811 28 1
31797 28 1
31709 28 1
31701 28 1
31663 28 1
31662 28 1
31645 28 2
31617 28 1
31591 28 1
31561 28 1
31421 28 14
31415 28 1
31399 28 35
31294 28 1
31278 28 1
31258 28 16
31195 28 1
31189 28 14
31183 28 2
31119 28 1
30984 28 1
30972 28 4
30971 28 49
30950 28 1
30934 28 7
30932 28 1
30929 28 1
30927 28 1
30912 28 16
30872 28 2
30866 28 1
30858 28 1
30852 28 1
30838 28 1
30798 28 2
30792 28 1
30776 28 1
30656 28 38
30607 28 1
30570 28 18
30562 28 2
30541 28 1
30537 28 1
30529 28 3
30429 28 3
30406 28 2
30379 28 3
30346 28 1
30327 28 1
30248 28 2
30243 28 1
30179 28 1
30161 28 1
30136 28 3
30129 28 1
30126 28 1
30116 28 1
30109 28 1
30105 28 22
30083 28 1
30033 28 1
30029 28 1
29953 28 1
29949 28 3
29943 28 2
29932 28 2
29916 28 2
29915 28 13
29910 28 1
29850 28 1
29811 28 2
29799 28 1
29795 28 2
29789 28 1
29744 28 1
29738 28 1
29734 28 14
29652 28 1
29634 28 1
29620 28 12
29603 28 1
29568 28 4
29533 28 1
29521 28 1
29515 28 1
29506 28 2
29487 28 1
29463 28 10
29462 28 1
29452 28 1
29451 28 1
29450 28 2
29444 28 1
29435 28 1
29408 28 1
29406 28 1
29388 28 1
29383 28 1
29349 28 2
29303 28 1
29294 28 1
29271 28 1
29268 28 1
29189 28 1
29161 28 1
29116 28 1
29073 28 2
29035 28 1
28991 28 1
28967 28 2
28943 28 1
28856 28 1
28756 28 1
28702 28 1
28593 28 1
28552 28 1
28390 28 1
28309 28 8
28273 28 1
27960 28 1
27958 28 3
27891 28 1
27884 28 1
27854 28 1
27848 28 1
27827 28 2
27809 28 1
27803 28 1
27788 28 1
27741 28 1
27691 28 1
27685 28 1
27682 28 4
27656 28 1
27653 28 8
27617 28 1
27561 28 1
27521 28 1
27519 28 5
27413 28 1
27397 28 1
27287 28 1
27174 28 1
27144 28 1
27090 28 5
27040 28 1
27031 28 7
26968 28 2
26958 28 2
26933 28 1
26913 28 25
26909 28 1
26901 28 4
26897 28 2
26894 28 2
26840 28 1
26721 28 1
26655 28 17
26650 28 1
26506 28 1
26479 28 1
26455 28 4
26451 28 1
26382 28 1
26339 28 8
26319 28 1
26286 28 1
26263 28 1
26250 28 2
26236 28 1
26189 28 1
26186 28 2
26185 28 1
26184 28 1
26177 28 1
26140 28 1
26057 28 1
26014 28 48
25988 28 25
25979 28 2
25914 28 4
25893 28 1
25877 28 1
25846 28 1
25645 28 1
25637 28 1
25636 28 1
25562 28 1
25496 28 1
25426 28 1
25265 28 1
25211 28 1
25199 28 2
25191 28 1
25148 28 1
25138 28 1
25123 28 1
25091 28 1
25082 28 1
25053 28 1
25036 28 1
24978 28 23
24893 28 2
24872 28 1
24804 28 1
24758 28 2
24757 28 1
24732 28 1
24731 28 1
24675 28 1
24674 28 26
24673 28 1
24599 28 1
24430 28 1
24406 28 3
24373 28 3
24317 28 1
24258 28 1
24195 28 1
24173 28 1
24088 28 32
24050 28 13
24014 28 1
24005 28 2
23963 28 2
23947 28 1
23944 28 1
23912 28 1
23856 28 1
23795 28 33
23779 28 2
23666 28 1
23583 28 1
23552 28 1
23467 28 1
23385 28 1
23383 28 1
23336 28 2
23324 28 1
23284 28 13
23283 28 1
23257 28 1
23245 28 1
23207 28 1
23081 28 4
23058 28 1
22987 28 3
22981 28 1
22969 28 1
22939 28 1
22896 28 2
22755 28 1
22752 28 1
22744 28 1
22740 28 7
22653 28 1
22571 28 1
22550 28 1
22489 28 1
22476 28 1
22456 28 1
22421 28 1
22163 28 1
22152 28 1
22144 28 1
22041 28 4
22039 28 1
22024 28 1
22010 28 8
21975 28 1
21969 28 1
21947 28 20
21940 28 1
21919 28 1
21899 28 3
21863 28 18
21805 28 1
21786 28 1
21650 28 2
21598 28 1
21597 28 1
21587 28 1
21586 28 1
21580 28 10
21549 28 1
21537 28 10
21514 28 1
21513 28 1
21447 28 20
21441 28 1
21412 28 1
21389 28 1
21301 28 1
21276 28 1
21215 28 14
21214 28 1
21142 28 1
21115 28 1
21054 28 2
21043 28 1
20906 28 7
20904 28 1
20893 28 1
20881 28 1
20874 28 5
20872 28 2
20869 28 3
20809 28 8
20778 28 1
20770 28 2
20762 28 4
20749 28 1
20692 28 1
20690 28 1
20655 28 2
20639 28 2
20638 28 1
20576 28 1
20560 28 1
20466 28 1
20411 28 1
20398 28 1
20354 28 2
20331 28 1
20251 28 14
20156 28 2
20150 28 1
20145 28 1
19886 28 1
19882 28 1
19835 28 1
19828 28 7
19806 28 2
19802 28 4
19798 28 1
19747 28 1
19673 28 1
19670 28 1
19643 28 1
19641 28 1
19633 28 1
19620 28 2
19421 28 37
19369 28 1
19278 28 3
19253 28 2
19251 28 1
19249 28 1
19215 28 1
19185 28 2
19182 28 1
19180 28 2
19176 28 4
19155 28 101
19153 28 1
19145 28 1
19140 28 5
19075 28 1
19045 28 2
19039 28 1
19031 28 3
19029 28 2
19020 28 1
19014 28 1
18999 28 2
18979 28 1
18968 28 11
18962 28 1
18881 28 1
18878 28 1
18776 28 1
18664 28 3
18652 28 1
18631 28 1
18612 28 1
18504 28 1
18502 28 10
18500 28 1
18485 28 1
18412 28 21
18402 28 2
18252 28 2
18220 28 1
18186 28 25
18179 28 1
18161 28 1
18147 28 2
18140 28 1
18125 28 1
18017 28 1
17994 28 1
17990 28 1
17986 28 1
17848 28 1
17803 28 1
17646 28 1
17638 28 1
17578 28 1
17551 28 3
17530 28 1
17475 28 1
17472 28 1
17471 28 1
17469 28 1
17465 28 1
17455 28 1
17385 28 1
17182 28 1
17113 28 1
17000 28 1
16993 28 1
16992 28 1
16965 28 1
16948 28 1
16815 28 1
16745 28 1
16714 28 5
16687 28 1
16666 28 1
16617 28 2
16568 28 23
16539 28 10
16491 28 1
16436 28 2
16419 28 1
16380 28 1
16360 28 1
16286 28 1
16225 28 2
16099 28 1
16080 28 1
15946 28 1
15933 28 1
15890 28 1
15746 28 37
15726 28 1
15688 28 1
15616 28 8
15607 28 1
15595 28 1
15542 28 5
15517 28 1
15420 28 1
15377 28 1
15374 28 1
15311 28 1
15302 28 1
15213 28 1
15212 28 5
15198 28 2
15180 28 15
15177 28 1
15095 28 1
14971 28 16
14967 28 1
14949 28 1
14856 28 1
14829 28 15
14816 28 2
14752 28 1
14624 28 1
14620 28 2
14459 28 1
14439 28 1
14271 28 1
14270 28 1
14258 28 1
14248 28 48
14247 28 1
14237 28 1
14225 28 2
14055 28 1
14041 28 1
13985 28 1
13972 28 1
13903 28 2
13860 28 1
13828 28 8
13772 28 1
13767 28 2
13732 28 20
13718 28 1
13712 28 1
13694 28 1
13546 28 1
13532 28 4
13526 28 1
13387 28 1
13334 28 1
13313 28 1
13303 28 44
13240 28 1
13237 28 4
13186 28 1
13144 28 1
13127 28 2
13126 28 1
13019 28 1
13009 28 1
13003 28 1
12890 28 1
12819 28 1
12797 28 1
12788 28 1
12768 28 1
12716 28 2
12705 28 1
12686 28 1
12639 28 1
12614 28 1
12611 28 2
12589 28 1
12584 28 1
12582 28 2
12517 28 1
12489 28 1
12410 28 1
12312 28 1
12237 28 1
12232 28 1
12205 28 1
12175 28 1
12101 28 1
12049 28 2
12017 28 3
11972 28 1
11903 28 1
11888 28 9
11816 28 1
11728 28 1
11685 28 1
11622 28 1
11551 28 1
11448 28 42
11312 28 1
11307 28 1
11290 28 1
11278 28 1
11268 28 1
11224 28 1
11176 28 2
11161 28 1
11109 28 2
11085 28 1
11083 28 25
11033 28 1
10868 28 1
10780 28 3
10760 28 1
10756 28 15
10740 28 8
10710 28 41
10707 28 1
10701 28 1
10694 28 10
10693 28 1
10687 28 1
10678 28 1
10672 28 1
10669 28 1
10631 28 1
10610 28 2
10608 28 3
10595 28 1
10593 28 3
10562 28 1
10552 28 3
10535 28 5
10532 28 1
10441 28 1
10315 28 1
10189 28 1
10152 28 13
10060 28 1
9989 28 1
9987 28 1
9972 28 13
9919 28 1
9862 28 1
9838 28 1
9830 28 1
9807 28 1
9800 28 32
9799 28 2
9737 28 1
9727 28 1
9638 28 1
9635 28 1
9608 28 1
9598 28 1
9531 28 3
9516 28 1
9467 28 1
9465 28 2
9244 28 1
9171 28 2
9145 28 12
9102 28 2
9075 28 1
9067 28 1
9051 28 4
9008 28 1
9005 28 1
8878 28 1
8857 28 37
8813 28 5
8803 28 2
8775 28 2
8658 28 1
8512 28 1
8509 28 1
8494 28 1
8443 28 1
8387 28 1
8356 28 1
8292 28 1
8290 28 1
8219 28 16
8216 28 1
8137 28 1
8072 28 1
8033 28 1
8017 28 1
8007 28 1
7986 28 2
7957 28 1
7951 28 1
7950 28 5
7948 28 1
7947 28 1
7904 28 1
7903 28 1
7877 28 1
7692 28 1
7552 28 1
7516 28 1
7461 28 11
7402 28 1
7181 28 1
7135 28 6
7116 28 1
7114 28 1
6986 28 2
6944 28 1
6889 28 1
6888 28 1
6817 28 1
6664 28 1
6660 28 1
6582 28 1
6398 28 1
6363 28 1
6344 28 1
6336 28 1
6276 28 1
6216 28 6
6093 28 1
6030 28 1
6020 28 1
5984 28 1
5972 28 1
5965 28 1
5948 28 27
5908 28 2
5831 28 3
5719 28 1
5705 28 13
5703 28 1
5699 28 12
5636 28 1
5595 28 17
5522 28 26
5500 28 1
5492 28 1
5423 28 1
5378 28 1
5375 28 1
5374 28 1
5351 28 1
5288 28 2
5238 28 11
5069 28 9
4993 28 1
4979 28 4
4959 28 4
4928 28 1
4923 28 1
4895 28 1
4840 28 1
4612 28 1
4542 28 1
4493 28 1
4434 28 1
4431 28 1
4400 28 1
4386 28 1
4384 28 1
4335 28 2
4172 28 21
4088 28 1
4066 28 2
4065 28 1
4028 28 14
4026 28 1
3991 28 1
3957 28 1
3897 28 1
3769 28 1
3762 28 22
3678 28 1
3671 28 1
3668 28 3
3658 28 1
3634 28 1
3617 28 1
3579 28 1
3513 28 1
3309 28 1
3303 28 1
3286 28 1
3256 28 12
3207 28 1
2984 28 1
2960 28 1
2943 28 1
2942 28 1
2655 28 1
2577 28 2
2547 28 1
2497 28 1
2443 28 1
2374 28 2
2334 28 2
2301 28 1
2199 28 1
2088 28 1
2078 28 1
2062 28 1
2057 28 1
2013 28 1
2011 28 1
1992 28 1
1990 28 25
1965 28 2
1963 28 3
1958 28 1
1901 28 2
1878 28 1
1858 28 1
1821 28 1
1744 28 3
1723 28 2
1612 28 1
1562 28 1
1547 28 4
1499 28 1
1479 28 1
1438 28 1
1424 28 1
1363 28 16
1289 28 1
1232 28 1
1163 28 1
1110 28 1
1066 28 1
1058 28 1
1039 28 1
1011 28 1
1003 28 1
967 28 1
909 28 25
872 28 1
860 28 1
821 28 2
800 28 1
794 28 1
764 28 1
687 28 1
645 28 1
611 28 2
559 28 2
557 28 1
552 28 1
532 28 2
526 28 2
520 28 1
493 28 32
491 28 1
443 28 2
416 28 1
370 28 1
364 28 1
362 28 1
346 28 1
167 28 4
32733 29 1
32727 29 1
32709 29 11
32707 29 8
32706 29 9
32705 29 1
32703 29 18
32702 29 3
32700 29 19
32699 29 42
32698 29 10
32697 29 17
32695 29 2
32646 29 1
32644 29 1
32596 29 1
32595 29 1
32594 29 1
32589 29 1
32582 29 1
32544 29 1
32477 29 1
32449 29 1
32443 29 1
32438 29 1
32432 29 1
32399 29 1
32350 29 1
32216 29 2
32187 29 1
32156 29 1
32129 29 1
32106 29 1
32101 29 2
32096 29 1
32091 29 1
32083 29 1
32063 29 1
32048 29 3
32046 29 1
32045 29 2
32036 29 1
32029 29 1
32023 29 28
32017 29 1
31971 29 2
31964 29 34
31961 29 1
31950 29 4
31929 29 1
31924 29 1
31909 29 1
31886 29 1
31864 29 1
31856 29 2
31831 29 1
31824 29 1
31811 29 1
31810 29 1
31786 29 1
31729 29 1
31709 29 1
31701 29 3
31662 29 1
31645 29 1
31638 29 2
31561 29 1
31421 29 1
31417 29 2
31414 29 1
31399 29 16
31391 29 1
31280 29 1
31276 29 1
31272 29 1
31258 29 68
31206 29 1
31200 29 1
31197 29 1
31196 29 2
31195 29 3
31191 29 1
31189 29 72
31183 29 1
31182 29 1
31178 29 2
31177 29 1
31115 29 1
31076 29 2
31065 29 1
31036 29 1
31031 29 1
31025 29 2
31014 29 1
31002 29 3
30982 29 2
30974 29 3
30972 29 15
30971 29 58
30958 29 1
30934 29 163
30932 29 2
30927 29 3
30912 29 47
30905 29 1
30895 29 2
30874 29 1
30872 29 4
30866 29 1
30858 29 1
30849 29 5
30838 29 1
30798 29 2
30792 29 2
30791 29 1
30789 29 2
30776 29 1
30712 29 1
30700 29 2
30699 29 1
30664 29 1
30659 29 1
30656 29 100
30641 29 1
30630 29 1
30629 29 1
30605 29 1
30597 29 1
30586 29 1
30573 29 1
30570 29 21
30567 29 4
30562 29 4
30529 29 4
30448 29 1
30444 29 2
30443 29 1
30442 29 2
30434 29 1
30430 29 17
30406 29 4
30381 29 1
30379 29 4
30368 29 1
30343 29 1
30283 29 1
30276 29 1
30248 29 1
30170 29 5
30160 29 1
30147 29 1
30143 29 1
30138 29 1
30136 29 14
30131 29 4
30126 29 1
30125 29 1
30123 29 1
30121 29 1
30105 29 35
30093 29 3
30082 29 1
30078 29 1
30075 29 2
30074 29 1
30071 29 1
30061 29 1
30037 29 5
30031 29 1
30029 29 2
30009 29 1
29984 29 2
29982 29 1
29979 29 2
29978 29 1
29976 29 2
29949 29 1
29937 29 2
29932 29 1
29922 29 1
29915 29 25
29910 29 5
29903 29 5
29825 29 1
29824 29 1
29823 29 1
29821 29 3
29811 29 2
29796 29 1
29795 29 2
29789 29 1
29784 29 1
29782 29 1
29744 29 6
29734 29 20
29733 29 1
29706 29 1
29702 29 1
29668 29 1
29654 29 1
29652 29 1
29638 29 1
29620 29 19
29601 29 3
29568 29 4
29559 29 1
29539 29 1
29533 29 1
29506 29 25
29497 29 1
29477 29 2
29463 29 27
29452 29 1
29451 29 1
29450 29 4
29445 29 14
29444 29 1
29440 29 1
29429 29 1
29424 29 1
29408 29 1
29404 29 1
29383 29 2
29381 29 1
29360 29 2
29353 29 1
29349 29 2
29303 29 6
29299 29 2
29294 29 1
29271 29 5
29269 29 2
29268 29 1
29210 29 1
29186 29 1
29177 29 1
29176 29 6
29161 29 1
29119 29 2
29073 29 2
29067 29 1
29051 29 2
29029 29 1
29027 29 1
28998 29 1
28990 29 2
28982 29 1
28967 29 1
28950 29 1
28934 29 1
28929 29 1
28926 29 1
28894 29 2
28882 29 2
28833 29 1
28818 29 54
28742 29 1
28661 29 1
28641 29 3
28632 29 1
28621 29 1
28613 29 1
28609 29 1
28593 29 4
28553 29 1
28382 29 1
28309 29 9
28306 29 1
28294 29 1
28290 29 1
28273 29 4
28271 29 1
28258 29 1
28246 29 1
28229 29 1
28209 29 1
28139 29 1
28112 29 1
28079 29 1
28050 29 1
28026 29 2
28019 29 1
28012 29 4
27977 29 1
27960 29 1
27958 29 15
27950 29 1
27935 29 1
27910 29 1
27891 29 1
27879 29 1
27869 29 2
27848 29 1
27827 29 10
27817 29 1
27793 29 2
27761 29 1
27755 29 1
27741 29 1
27734 29 1
27733 29 4
27702 29 2
27696 29 1
27686 29 1
27682 29 9
27662 29 2
27659 29 3
27653 29 2
27641 29 1
27639 29 1
27634 29 1
27633 29 1
27617 29 7
27557 29 1
27519 29 4
27513 29 2
27501 29 1
27499 29 1
27494 29 1
27487 29 1
27414 29 2
27403 29 1
27281 29 18
27280 29 1
27223 29 1
27218 29 1
27180 29 1
27148 29 1
27139 29 1
27133 29 1
27108 29 1
27090 29 19
27056 29 1
27048 29 1
27031 29 21
26968 29 1
26959 29 1
26958 29 1
26947 29 1
26913 29 53
26901 29 5
26897 29 1
26882 29 1
26871 29 3
26855 29 1
26799 29 1
26749 29 1
26729 29 1
26721 29 1
26692 29 1
26655 29 12
26627 29 2
26586 29 2
26560 29 1
26498 29 2
26479 29 1
26468 29 1
26455 29 6
26339 29 20
26319 29 2
26308 29 1
26302 29 1
26287 29 3
26286 29 5
26250 29 4
26211 29 2
26209 29 1
26207 29 1
26188 29 1
26186 29 13
26185 29 1
26177 29 1
26170 29 2
26169 29 3
26156 29 1
26109 29 2
26105 29 2
26080 29 1
26070 29 1
26032 29 1
26027 29 1
26017 29 1
26014 29 69
25998 29 1
25988 29 3
25975 29 12
25914 29 7
25893 29 14
25870 29 2
25841 29 1
25796 29 1
25795 29 1
25793 29 2
25772 29 1
25697 29 1
25693 29 1
25679 29 1
25642 29 1
25637 29 2
25636 29 1
25596 29 1
25589 29 1
25582 29 1
25496 29 12
25494 29 1
25486 29 2
25480 29 2
25466 29 2
25426 29 1
25394 29 1
25284 29 1
25268 29 1
25259 29 11
25236 29 1
25216 29 2
25214 29 1
25208 29 1
25206 29 1
25199 29 4
25194 29 2
25191 29 4
25178 29 1
25169 29 1
25162 29 1
25151 29 1
25144 29 3
25137 29 1
25123 29 2
25108 29 18
25106 29 1
25088 29 1
25078 29 1
25041 29 2
24978 29 18
24927 29 1
24893 29 1
24887 29 1
24851 29 1
24845 29 2
24823 29 1
24808 29 1
24805 29 1
24800 29 1
24788 29 1
24758 29 1
24752 29 1
24696 29 1
24674 29 76
24673 29 1
24671 29 1
24634 29 1
24598 29 2
24590 29 1
24580 29 1
24561 29 1
24543 29 3
24422 29 1
24406 29 13
24342 29 2
24340 29 1
24299 29 1
24287 29 1
24253 29 1
24245 29 1
24209 29 1
24204 29 1
24173 29 1
24168 29 3
24115 29 1
24088 29 43
24050 29 10
24040 29 1
24024 29 1
24008 29 3
24007 29 1
23911 29 2
23910 29 1
23909 29 1
23887 29 1
23882 29 1
23847 29 1
23839 29 3
23838 29 1
23795 29 54
23779 29 6
23776 29 1
23770 29 1
23761 29 1
23735 29 1
23714 29 1
23644 29 1
23610 29 1
23607 29 1
23600 29 1
23583 29 1
23469 29 1
23467 29 3
23442 29 1
23441 29 1
23408 29 1
23385 29 4
23378 29 1
23348 29 1
23336 29 1
23327 29 1
23304 29 1
23264 29 3
23257 29 2
23244 29 1
23207 29 2
23195 29 1
23151 29 1
23081 29 42
23057 29 7
23052 29 1
23022 29 1
23013 29 1
22987 29 4
22981 29 2
22964 29 1
22958 29 1
22945 29 2
22939 29 1
22919 29 1
22826 29 1
22744 29 3
22740 29 10
22658 29 3
22649 29 1
22644 29 1
22589 29 1
22567 29 1
22566 29 2
22564 29 1
22563 29 2
22553 29 3
22521 29 1
22513 29 1
22504 29 1
22498 29 1
22479 29 1
22472 29 3
22431 29 1
22429 29 3
22162 29 1
22152 29 1
22055 29 1
22049 29 1
22043 29 1
22041 29 4
22024 29 1
22021 29 1
22010 29 10
22007 29 1
21986 29 1
21954 29 1
21899 29 1
21887 29 1
21873 29 1
21863 29 19
21848 29 1
21798 29 1
21788 29 1
21786 29 1
21710 29 2
21707 29 1
21650 29 4
21643 29 1
21627 29 1
21615 29 3
21601 29 1
21600 29 1
21583 29 1
21575 29 1
21553 29 1
21548 29 1
21540 29 1
21537 29 16
21535 29 1
21514 29 1
21447 29 20
21444 29 1
21441 29 1
21413 29 1
21412 29 8
21408 29 1
21403 29 1
21377 29 1
21360 29 1
21343 29 1
21304 29 2
21276 29 1
21256 29 1
21215 29 4
21197 29 1
21115 29 2
21107 29 1
21085 29 1
21063 29 1
21054 29 7
21028 29 1
21020 29 1
20985 29 1
20974 29 1
20906 29 14
20904 29 2
20881 29 10
20874 29 1
20869 29 7
20852 29 3
20850 29 2
20816 29 1
20815 29 1
20809 29 9
20778 29 8
20770 29 1
20762 29 10
20692 29 4
20690 29 1
20655 29 1
20639 29 1
20638 29 1
20623 29 1
20576 29 2
20510 29 1
20496 29 1
20432 29 1
20428 29 1
20411 29 1
20398 29 4
20354 29 7
20346 29 1
20253 29 1
20248 29 1
20237 29 1
20213 29 1
20202 29 1
20187 29 1
20180 29 3
20175 29 1
20165 29 1
20161 29 1
20156 29 13
20147 29 1
20100 29 1
20071 29 2
20018 29 1
20009 29 1
19970 29 1
19969 29 1
19923 29 2
19886 29 2
19828 29 13
19806 29 2
19802 29 1
19801 29 1
19793 29 1
19780 29 2
19778 29 1
19777 29 1
19713 29 1
19712 29 1
19711 29 1
19670 29 1
19643 29 1
19620 29 1
19619 29 1
19618 29 1
19563 29 1
19539 29 1
19522 29 3
19505 29 1
19421 29 48
19395 29 3
19374 29 1
19352 29 1
19349 29 1
19276 29 1
19264 29 1
19262 29 2
19259 29 1
19254 29 1
19253 29 1
19251 29 1
19248 29 1
19245 29 2
19242 29 1
19228 29 1
19208 29 1
19200 29 1
19186 29 1
19185 29 3
19182 29 3
19181 29 1
19180 29 1
19176 29 10
19167 29 1
19162 29 1
19155 29 64
19153 29 6
19140 29 9
19135 29 1
19113 29 3
19099 29 2
19088 29 2
19084 29 2
19073 29 2
19060 29 1
19046 29 1
19039 29 1
19031 29 3
19028 29 2
19021 29 1
19014 29 2
19010 29 1
18999 29 75
18981 29 1
18942 29 2
18878 29 1
18870 29 1
18868 29 2
18779 29 1
18776 29 1
18773 29 1
18677 29 1
18664 29 2
18631 29 1
18567 29 1
18533 29 1
18527 29 2
18502 29 14
18447 29 1
18445 29 1
18442 29 1
18424 29 1
18419 29 2
18412 29 25
18406 29 1
18402 29 1
18370 29 1
18270 29 3
18263 29 1
18252 29 2
18248 29 4
18238 29 1
18237 29 1
18225 29 1
18186 29 23
18170 29 1
18161 29 2
18157 29 1
18149 29 1
18145 29 6
18140 29 1
18086 29 1
18068 29 1
18032 29 1
17990 29 1
17985 29 2
17931 29 1
17920 29 1
17890 29 1
17888 29 1
17858 29 1
17852 29 1
17849 29 1
17846 29 1
17809 29 1
17756 29 1
17752 29 1
17749 29 1
17744 29 2
17646 29 1
17638 29 1
17551 29 10
17530 29 1
17485 29 1
17471 29 1
17465 29 3
17424 29 4
17394 29 1
17327 29 1
17166 29 1
17159 29 2
17157 29 1
17133 29 1
17125 29 1
17119 29 1
17107 29 1
17061 29 1
17056 29 1
17040 29 8
17006 29 19
16960 29 1
16934 29 2
16902 29 2
16857 29 1
16852 29 1
16821 29 1
16815 29 1
16809 29 1
16799 29 1
16745 29 6
16722 29 2
16717 29 1
16714 29 27
16684 29 2
16666 29 1
16664 29 1
16635 29 1
16597 29 2
16576 29 1
16568 29 39
16548 29 1
16545 29 1
16539 29 11
16530 29 1
16515 29 1
16468 29 1
16459 29 1
16436 29 2
16423 29 1
16309 29 1
16301 29 1
16286 29 2
16218 29 2
16214 29 1
16212 29 1
16169 29 1
16141 29 1
16116 29 1
16111 29 1
16102 29 1
16099 29 2
16089 29 3
16002 29 1
15927 29 1
15914 29 1
15911 29 1
15894 29 1
15884 29 1
15879 29 1
15874 29 2
15861 29 1
15858 29 1
15853 29 15
15831 29 1
15826 29 1
15821 29 1
15812 29 1
15810 29 1
15753 29 2
15746 29 56
15726 29 1
15697 29 1
15663 29 1
15633 29 1
15618 29 1
15616 29 28
15572 29 1
15542 29 45
15517 29 10
15490 29 1
15476 29 34
15442 29 1
15437 29 1
15420 29 1
15412 29 1
15394 29 1
15374 29 1
15347 29 1
15302 29 4
15280 29 3
15271 29 2
15236 29 1
15218 29 2
15212 29 15
15198 29 1
15180 29 15
15177 29 2
15167 29 8
15095 29 2
15067 29 1
15029 29 1
14971 29 9
14967 29 1
14949 29 1
14946 29 2
14865 29 1
14829 29 7
14827 29 1
14772 29 1
14769 29 1
14768 29 1
14757 29 1
14741 29 1
14703 29 2
14690 29 1
14678 29 1
14647 29 1
14630 29 1
14620 29 2
14609 29 1
14587 29 1
14502 29 1
14471 29 2
14470 29 2
14271 29 1
14259 29 2
14248 29 74
14230 29 1
14225 29 1
14224 29 1
14171 29 1
14145 29 3
14098 29 1
14066 29 1
14054 29 1
14044 29 1
14034 29 1
14023 29 1
14006 29 1
13975 29 2
13969 29 1
13968 29 1
13963 29 5
13903 29 2
13884 29 1
13831 29 1
13828 29 9
13784 29 2
13732 29 36
13712 29 1
13709 29 1
13694 29 2
13676 29 2
13621 29 1
13587 29 2
13557 29 2
13553 29 1
13535 29 1
13532 29 2
13511 29 1
13509 29 1
13508 29 6
13506 29 1
13493 29 1
13457 29 1
13387 29 1
13383 29 12
13380 29 1
13371 29 2
13341 29 1
13325 29 1
13303 29 148
13302 29 1
13296 29 1
13249 29 3
13247 29 1
13241 29 1
13237 29 11
13212 29 1
13186 29 1
13154 29 1
13131 29 1
13129 29 1
13128 29 1
13126 29 1
13094 29 1
13059 29 1
13051 29 3
13009 29 1
13001 29 1
13000 29 2
12964 29 1
12962 29 1
12929 29 1
12907 29 1
12890 29 4
12838 29 2
12768 29 2
12745 29 1
12727 29 1
12724 29 1
12716 29 2
12683 29 1
12681 29 1
12672 29 2
12655 29 1
12649 29 1
12635 29 1
12619 29 2
12611 29 1
12594 29 1
12589 29 1
12584 29 2
12583 29 1
12582 29 6
12571 29 3
12508 29 1
12489 29 2
12481 29 1
12446 29 1
12428 29 1
12339 29 1
12312 29 3
12265 29 2
12238 29 1
12237 29 2
12236 29 1
12232 29 1
12213 29 1
12211 29 2
12207 29 1
12134 29 1
12057 29 1
12050 29 1
12049 29 1
12017 29 5
11979 29 1
11944 29 1
11904 29 1
11903 29 3
11888 29 43
11856 29 1
11854 29 1
11850 29 1
11836 29 1
11822 29 1
11820 29 1
11812 29 1
11792 29 1
11734 29 3
11728 29 1
11727 29 3
11682 29 1
11681 29 1
11591 29 1
11552 29 1
11551 29 2
11544 29 2
11512 29 1
11468 29 1
11448 29 34
11396 29 1
11347 29 4
11341 29 1
11304 29 1
11290 29 1
11262 29 1
11253 29 1
11228 29 1
11224 29 2
11210 29 1
11176 29 2
11169 29 1
11153 29 1
11109 29 1
11083 29 36
10925 29 1
10917 29 2
10904 29 1
10874 29 1
10866 29 1
10860 29 1
10828 29 1
10788 29 1
10780 29 2
10756 29 28
10740 29 13
10727 29 1
10715 29 1
10710 29 59
10706 29 1
10701 29 7
10700 29 8
10693 29 1
10692 29 3
10691 29 1
10690 29 1
10681 29 2
10680 29 5
10679 29 2
10678 29 13
10673 29 1
10672 29 4
10668 29 1
10651 29 1
10642 29 1
10631 29 4
10630 29 1
10628 29 1
10618 29 5
10611 29 10
10609 29 13
10608 29 2
10595 29 7
10593 29 12
10566 29 4
10561 29 1
10552 29 6
10546 29 1
10535 29 12
10532 29 2
10457 29 1
10444 29 1
10443 29 1
10441 29 1
10422 29 1
10421 29 1
10389 29 2
10349 29 2
10332 29 1
10315 29 1
10280 29 1
10265 29 1
10250 29 1
10243 29 1
10235 29 1
10218 29 1
10193 29 1
10152 29 21
10138 29 1
10125 29 1
10118 29 1
10112 29 2
10090 29 2
10066 29 1
10061 29 2
10060 29 1
10041 29 2
10040 29 1
9993 29 1
9987 29 8
9972 29 4
9919 29 1
9854 29 1
9849 29 1
9830 29 1
9828 29 2
9800 29 30
9799 29 20
9798 29 1
9723 29 3
9678 29 1
9642 29 1
9637 29 1
9633 29 1
9622 29 2
9607 29 1
9599 29 1
9597 29 1
9591 29 1
9543 29 2
9535 29 1
9532 29 1
9531 29 1
9528 29 1
9522 29 1
9519 29 1
9517 29 1
9502 29 1
9500 29 1
9498 29 1
9488 29 1
9486 29 1
9465 29 10
9383 29 1
9380 29 1
9349 29 1
9329 29 1
9328 29 1
9298 29 2
9233 29 3
9171 29 2
9145 29 7
9122 29 1
9077 29 1
9051 29 3
9037 29 1
8968 29 1
8857 29 1
8813 29 16
8810 29 1
8803 29 1
8764 29 3
8732 29 2
8677 29 1
8590 29 1
8543 29 2
8494 29 2
8356 29 1
8309 29 1
8219 29 14
8191 29 1
8129 29 1
8007 29 1
7977 29 1
7963 29 1
7957 29 1
7950 29 16
7942 29 1
7906 29 3
7830 29 1
7811 29 1
7794 29 1
7789 29 2
7788 29 1
7779 29 20
7747 29 4
7736 29 1
7724 29 1
7697 29 1
7589 29 3
7587 29 1
7552 29 1
7516 29 1
7468 29 1
7461 29 19
7438 29 1
7358 29 1
7269 29 1
7259 29 1
7246 29 2
7245 29 1
7214 29 1
7201 29 1
7193 29 1
7135 29 15
7103 29 2
7090 29 1
7076 29 1
6986 29 3
6969 29 1
6900 29 1
6889 29 1
6859 29 1
6842 29 1
6817 29 1
6739 29 1
6695 29 1
6635 29 1
6616 29 1
6599 29 1
6547 29 1
6490 29 1
6452 29 1
6442 29 1
6439 29 1
6373 29 3
6369 29 1
6366 29 1
6363 29 1
6344 29 1
6275 29 1
6233 29 1
6220 29 2
6216 29 6
6213 29 1
6093 29 3
6034 29 1
6016 29 1
5994 29 1
5986 29 1
5972 29 1
5958 29 1
5957 29 1
5955 29 1
5948 29 20
5945 29 1
5944 29 1
5931 29 1
5924 29 1
5923 29 1
5918 29 1
5902 29 2
5882 29 1
5873 29 5
5872 29 4
5862 29 1
5855 29 1
5850 29 1
5841 29 1
5839 29 1
5835 29 1
5831 29 3
5809 29 1
5719 29 1
5705 29 21
5699 29 13
5696 29 1
5671 29 1
5638 29 1
5617 29 1
5595 29 22
5522 29 40
5518 29 2
5500 29 1
5492 29 1
5393 29 1
5391 29 1
5359 29 1
5304 29 1
5288 29 1
5238 29 17
5229 29 1
5188 29 1
5135 29 1
5134 29 1
5094 29 2
5090 29 10
5069 29 14
4979 29 15
4959 29 7
4937 29 1
4931 29 1
4892 29 1
4881 29 1
4865 29 2
4857 29 1
4850 29 1
4843 29 2
4820 29 2
4669 29 1
4664 29 1
4663 29 1
4651 29 1
4640 29 1
4582 29 2
4577 29 2
4556 29 1
4496 29 1
4493 29 1
4435 29 1
4434 29 1
4433 29 1
4350 29 1
4335 29 1
4328 29 1
4301 29 1
4229 29 1
4176 29 1
4172 29 7
4155 29 1
4131 29 2
4116 29 1
4110 29 1
4106 29 1
4096 29 1
4066 29 1
4060 29 1
4050 29 1
4042 29 1
4041 29 4
4028 29 35
4026 29 1
3998 29 1
3980 29 2
3959 29 2
3957 29 2
3949 29 1
3941 29 1
3939 29 8
3938 29 1
3902 29 1
3828 29 1
3802 29 1
3800 29 2
3794 29 1
3762 29 17
3759 29 1
3747 29 1
3728 29 1
3678 29 1
3668 29 4
3658 29 4
3634 29 4
3617 29 1
3605 29 1
3560 29 1
3559 29 1
3507 29 2
3478 29 1
3408 29 1
3403 29 1
3383 29 1
3342 29 1
3336 29 2
3309 29 2
3305 29 1
3303 29 1
3295 29 3
3256 29 14
3048 29 1
2960 29 1
2943 29 2
2941 29 1
2906 29 1
2894 29 1
2885 29 1
2877 29 1
2842 29 1
2801 29 1
2775 29 1
2758 29 4
2737 29 1
2718 29 3
2713 29 1
2685 29 1
2659 29 1
2655 29 2
2642 29 1
2635 29 1
2621 29 1
2618 29 1
2577 29 2
2544 29 2
2538 29 1
2420 29 1
2374 29 1
2358 29 1
2305 29 2
2238 29 4
2232 29 2
2225 29 13
2224 29 1
2218 29 1
2215 29 2
2200 29 1
2198 29 5
2189 29 1
2171 29 3
2162 29 2
2078 29 1
2062 29 2
2052 29 1
2035 29 1
2031 29 1
1996 29 1
1992 29 2
1990 29 44
1973 29 1
1965 29 15
1963 29 11
1903 29 5
1901 29 4
1888 29 1
1866 29 1
1862 29 1
1846 29 7
1724 29 1
1723 29 2
1720 29 1
1718 29 1
1668 29 1
1648 29 1
1581 29 3
1565 29 2
1563 29 1
1562 29 1
1509 29 1
1363 29 7
1330 29 1
1329 29 1
1314 29 1
1307 29 1
1297 29 1
1288 29 1
1265 29 9
1260 29 1
1202 29 1
1163 29 6
1110 29 5
1030 29 1
985 29 1
983 29 1
942 29 1
929 29 1
925 29 2
915 29 1
911 29 1
909 29 32
906 29 1
896 29 3
881 29 1
860 29 13
856 29 1
829 29 1
825 29 1
799 29 1
781 29 1
765 29 1
757 29 1
743 29 3
737 29 1
724 29 1
710 29 1
689 29 1
672 29 1
653 29 1
645 29 3
634 29 1
611 29 1
607 29 1
589 29 1
575 29 1
570 29 1
559 29 9
557 29 9
532 29 1
526 29 1
525 29 2
515 29 1
504 29 1
493 29 44
478 29 2
472 29 3
470 29 3
465 29 2
443 29 1
440 29 1
416 29 2
413 29 3
406 29 1
384 29 1
364 29 1
327 29 1
317 29 1
277 29 1
267 29 2
264 29 1
249 29 1
235 29 1
228 29 1
211 29 2
202 29 3
167 29 2
122 29 1
106 29 3
92 29 1
84 29 1
68 29 1
58 29 1
43 29 2
40 29 1
32709 30 9
32707 30 2
32706 30 5
32703 30 9
32702 30 3
32700 30 12
32699 30 9
32698 30 7
32697 30 5
32696 30 1
32684 30 2
32682 30 1
32613 30 1
32496 30 1
32452 30 1
32449 30 1
32443 30 2
32435 30 1
32350 30 1
32271 30 1
32246 30 1
32106 30 1
32083 30 1
32045 30 2
32023 30 22
32000 30 1
31971 30 14
31970 30 1
31929 30 1
31927 30 1
31924 30 1
31856 30 5
31811 30 1
31787 30 2
31704 30 1
31610 30 1
31591 30 2
31421 30 5
31399 30 22
31350 30 1
31309 30 1
31294 30 1
31258 30 19
31245 30 1
31206 30 1
31189 30 25
31160 30 1
31107 30 1
30976 30 2
30972 30 6
30971 30 52
30970 30 2
30958 30 2
30950 30 1
30934 30 39
30916 30 1
30912 30 19
30895 30 1
30872 30 5
30798 30 2
30658 30 1
30656 30 22
30586 30 1
30570 30 23
30562 30 2
30529 30 2
30517 30 2
30457 30 1
30451 30 1
30411 30 1
30406 30 1
30379 30 1
30350 30 1
30325 30 1
30276 30 1
30248 30 5
30170 30 1
30136 30 4
30121 30 1
30105 30 23
30067 30 1
30037 30 1
29962 30 2
29953 30 1
29931 30 8
29916 30 1
29915 30 12
29823 30 2
29819 30 2
29811 30 1
29789 30 1
29782 30 1
29738 30 1
29734 30 10
29706 30 1
29693 30 1
29652 30 2
29651 30 1
29620 30 12
29618 30 1
29611 30 1
29600 30 1
29568 30 4
29512 30 1
29506 30 5
29477 30 2
29463 30 20
29461 30 1
29459 30 1
29452 30 5
29445 30 1
29443 30 1
29424 30 1
29408 30 1
29396 30 2
29349 30 4
29303 30 4
29294 30 1
29271 30 1
29266 30 1
29128 30 1
29067 30 1
28994 30 1
28985 30 1
28956 30 1
28941 30 1
28926 30 1
28896 30 1
28894 30 1
28759 30 1
28623 30 1
28593 30 1
28574 30 1
28573 30 1
28522 30 1
28493 30 1
28489 30 1
28426 30 1
28394 30 1
28358 30 1
28309 30 11
28306 30 1
28290 30 1
28274 30 1
28273 30 1
28242 30 1
28228 30 1
28093 30 2
28076 30 1
28049 30 1
28015 30 1
27960 30 3
27958 30 4
27918 30 1
27898 30 1
27895 30 1
27884 30 2
27852 30 1
27827 30 5
27767 30 2
27753 30 2
27724 30 1
27686 30 11
27682 30 6
27659 30 1
27653 30 1
27651 30 1
27639 30 1
27617 30 19
27561 30 1
27557 30 1
27549 30 1
27547 30 1
27519 30 2
27513 30 1
27501 30 1
27495 30 1
27403 30 1
27355 30 2
27295 30 1
27272 30 3
27269 30 2
27220 30 1
27169 30 1
27165 30 1
27132 30 1
27090 30 9
27063 30 1
27055 30 1
27031 30 9
26928 30 1
26913 30 30
26901 30 5
26857 30 1
26818 30 1
26715 30 2
26655 30 30
26523 30 1
26479 30 1
26455 30 3
26451 30 1
26383 30 1
26339 30 18
26319 30 1
26294 30 1
26286 30 2
26263 30 1
26259 30 1
26250 30 1
26245 30 1
26227 30 1
26222 30 1
26215 30 1
26188 30 2
26186 30 4
26184 30 1
26014 30 47
25998 30 1
25914 30 2
25899 30 1
25893 30 1
25858 30 2
25796 30 1
25795 30 2
25793 30 2
25696 30 1
25684 30 2
25646 30 1
25642 30 1
25621 30 13
25583 30 1
25488 30 2
25462 30 1
25260 30 1
25232 30 1
25231 30 1
25211 30 1
25199 30 2
25148 30 1
25138 30 1
25135 30 1
25106 30 1
24978 30 26
24893 30 2
24887 30 2
24823 30 2
24804 30 1
24758 30 2
24675 30 1
24674 30 25
24661 30 1
24544 30 1
24518 30 1
24406 30 1
24403 30 1
24373 30 3
24342 30 1
24340 30 1
24307 30 1
24252 30 1
24241 30 1
24214 30 1
24115 30 1
24088 30 17
24050 30 12
24043 30 1
24000 30 1
23994 30 1
23795 30 42
23779 30 3
23697 30 2
23666 30 1
23613 30 1
23467 30 2
23404 30 1
23389 30 1
23385 30 1
23336 30 2
23260 30 1
23236 30 1
23207 30 2
23129 30 1
23094 30 1
23089 30 1
23081 30 1
23058 30 1
23057 30 1
23013 30 1
22987 30 10
22981 30 1
22976 30 1
22883 30 2
22863 30 1
22862 30 1
22861 30 1
22804 30 1
22765 30 1
22755 30 1
22744 30 5
22740 30 11
22658 30 3
22643 30 1
22553 30 1
22550 30 1
22518 30 1
22472 30 3
22421 30 1
22289 30 1
22246 30 1
22152 30 1
22041 30 4
22010 30 14
21974 30 1
21954 30 1
21919 30 2
21918 30 1
21863 30 29
21848 30 1
21805 30 1
21788 30 1
21762 30 1
21725 30 1
21650 30 2
21631 30 1
21619 30 1
21608 30 1
21560 30 1
21556 30 1
21549 30 1
21548 30 1
21544 30 1
21539 30 1
21537 30 10
21535 30 1
21462 30 1
21457 30 1
21450 30 1
21447 30 24
21441 30 4
21415 30 1
21412 30 2
21403 30 35
21398 30 1
21351 30 1
21327 30 1
21276 30 1
21231 30 1
21229 30 1
21215 30 4
21197 30 2
21196 30 1
21115 30 2
21056 30 1
21054 30 1
21043 30 2
21032 30 1
20997 30 1
20936 30 1
20922 30 1
20906 30 8
20881 30 1
20869 30 7
20809 30 4
20770 30 3
20769 30 2
20762 30 7
20692 30 1
20650 30 1
20639 30 2
20623 30 1
20591 30 1
20473 30 2
20466 30 1
20451 30 1
20432 30 1
20404 30 1
20398 30 6
20354 30 2
20320 30 1
20313 30 1
20253 30 1
20251 30 4
20248 30 1
20237 30 20
20231 30 1
20191 30 1
20180 30 1
20156 30 2
20111 30 1
19967 30 1
19956 30 1
19925 30 1
19886 30 9
19846 30 2
19828 30 16
19806 30 2
19802 30 5
19668 30 1
19620 30 5
19618 30 2
19566 30 1
19513 30 1
19512 30 1
19463 30 1
19462 30 1
19460 30 1
19421 30 35
19352 30 1
19248 30 1
19188 30 1
19182 30 1
19176 30 1
19167 30 1
19155 30 258
19153 30 1
19140 30 8
19098 30 1
19084 30 1
19081 30 1
19070 30 1
19045 30 2
19031 30 1
19029 30 1
19025 30 1
18999 30 4
18992 30 1
18962 30 1
18876 30 1
18870 30 1
18859 30 1
18664 30 1
18643 30 1
18631 30 1
18612 30 1
18527 30 1
18504 30 1
18502 30 16
18449 30 1
18419 30 1
18412 30 17
18370 30 1
18359 30 1
18273 30 1
18270 30 1
18225 30 1
18186 30 14
18167 30 1
18157 30 5
18115 30 1
18081 30 1
18041 30 3
17994 30 1
17990 30 1
17862 30 1
17835 30 1
17803 30 2
17775 30 1
17736 30 1
17719 30 1
17648 30 1
17628 30 1
17598 30 1
17580 30 1
17551 30 5
17521 30 1
17520 30 1
17442 30 1
17180 30 1
17119 30 2
17118 30 1
17040 30 3
17035 30 1
17006 30 1
16995 30 1
16960 30 1
16948 30 1
16934 30 1
16902 30 2
16854 30 1
16829 30 1
16807 30 1
16729 30 1
16716 30 2
16715 30 1
16714 30 8
16695 30 1
16675 30 1
16609 30 1
16597 30 2
16575 30 1
16568 30 11
16545 30 1
16539 30 8
16476 30 1
16436 30 1
16433 30 1
16411 30 1
16360 30 1
16350 30 1
16286 30 2
16141 30 2
16089 30 1
15925 30 1
15811 30 1
15746 30 38
15726 30 13
15633 30 1
15618 30 1
15616 30 34
15598 30 1
15583 30 1
15542 30 4
15412 30 1
15377 30 1
15308 30 1
15302 30 5
15282 30 1
15271 30 3
15212 30 3
15198 30 1
15180 30 15
15177 30 1
15173 30 1
15170 30 1
15169 30 1
15159 30 1
15047 30 1
15044 30 1
15042 30 1
14982 30 1
14981 30 1
14971 30 10
14949 30 1
14865 30 1
14859 30 1
14833 30 1
14829 30 6
14814 30 1
14792 30 1
14769 30 1
14686 30 1
14620 30 2
14586 30 1
14542 30 1
14525 30 1
14459 30 1
14423 30 1
14421 30 1
14374 30 1
14285 30 1
14270 30 1
14251 30 1
14248 30 47
14235 30 1
14225 30 1
14224 30 1
14219 30 1
14145 30 1
14095 30 1
14089 30 1
14034 30 1
14026 30 1
14005 30 1
13987 30 1
13972 30 1
13971 30 1
13969 30 4
13963 30 1
13953 30 1
13903 30 7
13848 30 1
13834 30 1
13828 30 9
13777 30 1
13772 30 1
13769 30 1
13768 30 1
13732 30 33
13694 30 1
13676 30 1
13544 30 1
13511 30 1
13497 30 2
13463 30 1
13342 30 1
13334 30 1
13303 30 30
13249 30 2
13241 30 1
13237 30 4
13229 30 2
13204 30 1
13179 30 1
13131 30 2
13129 30 1
13126 30 3
13111 30 1
13001 30 1
12948 30 1
12890 30 1
12771 30 1
12768 30 1
12681 30 1
12655 30 1
12589 30 1
12582 30 2
12519 30 1
12446 30 1
12378 30 1
12362 30 1
12238 30 1
12231 30 3
12227 30 1
12224 30 1
12219 30 1
12211 30 1
12205 30 3
12165 30 1
12151 30 1
12126 30 1
12049 30 4
12017 30 15
11995 30 1
11950 30 1
11924 30 1
11908 30 2
11888 30 11
11850 30 1
11820 30 1
11792 30 1
11791 30 1
11734 30 1
11685 30 1
11684 30 1
11512 30 2
11459 30 1
11448 30 42
11407 30 1
11376 30 1
11347 30 1
11304 30 1
11278 30 1
11268 30 2
11176 30 2
11123 30 1
11098 30 1
11083 30 40
11026 30 1
10917 30 2
10902 30 1
10869 30 1
10868 30 1
10804 30 1
10756 30 57
10745 30 1
10740 30 9
10738 30 1
10715 30 1
10710 30 24
10700 30 1
10691 30 1
10690 30 1
10678 30 1
10672 30 2
10642 30 4
10608 30 4
10605 30 1
10595 30 3
10593 30 14
10556 30 1
10552 30 12
10535 30 7
10449 30 1
10441 30 1
10377 30 1
10357 30 1
10315 30 2
10253 30 1
10221 30 1
10191 30 1
10189 30 1
10152 30 12
10133 30 1
10121 30 1
10090 30 1
10076 30 1
10040 30 1
10004 30 1
9994 30 1
9987 30 4
9972 30 7
9919 30 1
9904 30 1
9887 30 1
9858 30 1
9830 30 1
9814 30 1
9808 30 1
9800 30 24
9799 30 2
9785 30 1
9723 30 2
9714 30 1
9704 30 1
9678 30 2
9570 30 1
9517 30 1
9516 30 1
9505 30 1
9486 30 3
9466 30 1
9465 30 3
9358 30 1
9328 30 1
9298 30 1
9254 30 1
9233 30 1
9176 30 1
9171 30 4
9145 30 23
9122 30 1
9065 30 1
9051 30 4
9025 30 1
8992 30 1
8813 30 9
8812 30 1
8764 30 4
8757 30 1
8632 30 2
8608 30 1
8448 30 2
8356 30 1
8319 30 1
8219 30 26
8191 30 1
8130 30 1
8129 30 1
8017 30 1
7951 30 1
7950 30 19
7948 30 2
7908 30 1
7892 30 1
7830 30 1
7789 30 2
7777 30 1
7752 30 1
7747 30 3
7724 30 1
7720 30 1
7683 30 1
7675 30 1
7673 30 1
7532 30 1
7470 30 1
7461 30 33
7451 30 1
7383 30 2
7358 30 1
7356 30 2
7345 30 2
7340 30 1
7214 30 1
7199 30 1
7144 30 1
7135 30 21
6987 30 1
6986 30 1
6936 30 1
6877 30 1
6829 30 1
6819 30 1
6817 30 3
6731 30 1
6717 30 1
6660 30 2
6559 30 1
6519 30 1
6491 30 1
6439 30 2
6407 30 2
6405 30 10
6397 30 1
6363 30 1
6354 30 1
6296 30 1
6269 30 1
6259 30 1
6233 30 1
6216 30 4
6202 30 1
6101 30 1
6034 30 1
5986 30 1
5972 30 1
5948 30 12
5944 30 2
5931 30 1
5923 30 2
5908 30 1
5882 30 1
5875 30 1
5873 30 2
5862 30 2
5859 30 1
5856 30 1
5831 30 1
5809 30 1
5774 30 2
5770 30 1
5714 30 1
5705 30 9
5699 30 17
5679 30 1
5635 30 1
5634 30 1
5617 30 1
5595 30 12
5563 30 1
5553 30 1
5547 30 1
5522 30 37
5518 30 1
5512 30 1
5492 30 3
5475 30 1
5432 30 1
5423 30 1
5403 30 1
5389 30 1
5387 30 1
5315 30 1
5288 30 1
5238 30 4
5218 30 1
5175 30 1
5090 30 1
5069 30 7
4979 30 7
4959 30 2
4897 30 1
4893 30 1
4857 30 1
4820 30 1
4758 30 1
4757 30 1
4691 30 1
4690 30 1
4582 30 1
4520 30 1
4496 30 1
4456 30 1
4419 30 1
4386 30 1
4344 30 8
4335 30 1
4258 30 2
4254 30 1
4172 30 13
4106 30 1
4041 30 2
4028 30 15
3997 30 1
3980 30 1
3977 30 1
3949 30 1
3897 30 1
3893 30 1
3891 30 1
3762 30 28
3695 30 1
3679 30 1
3668 30 3
3634 30 8
3617 30 1
3610 30 1
3443 30 1
3412 30 1
3351 30 1
3330 30 1
3256 30 9
3250 30 1
3206 30 1
3141 30 1
3136 30 1
3134 30 1
3042 30 1
3040 30 2
2942 30 2
2941 30 1
2909 30 2
2906 30 1
2902 30 1
2895 30 1
2844 30 1
2842 30 1
2760 30 2
2742 30 1
2719 30 1
2686 30 1
2655 30 2
2642 30 1
2358 30 1
2339 30 1
2334 30 1
2277 30 1
2238 30 1
2224 30 1
2218 30 1
2210 30 1
2208 30 1
2200 30 1
2198 30 2
2193 30 1
2189 30 1
2076 30 1
2062 30 1
2040 30 1
1990 30 37
1987 30 2
1981 30 1
1970 30 1
1956 30 1
1846 30 2
1842 30 1
1832 30 2
1829 30 1
1821 30 1
1723 30 5
1636 30 2
1613 30 1
1612 30 4
1607 30 1
1601 30 1
1569 30 1
1565 30 1
1555 30 1
1547 30 1
1509 30 1
1490 30 1
1455 30 1
1363 30 10
1338 30 1
1330 30 1
1265 30 1
1232 30 1
1163 30 1
1110 30 1
1087 30 1
1077 30 1
1052 30 1
1030 30 1
1024 30 2
944 30 20
927 30 1
909 30 14
904 30 1
881 30 1
865 30 1
860 30 3
858 30 1
856 30 1
840 30 1
801 30 13
800 30 2
794 30 1
755 30 1
743 30 1
703 30 1
687 30 2
685 30 1
675 30 1
672 30 1
645 30 2
625 30 1
559 30 3
557 30 2
550 30 1
539 30 1
532 30 3
525 30 1
499 30 1
497 30 2
496 30 1
493 30 36
440 30 1
275 30 1
249 30 1
230 30 1
211 30 1
202 30 1
190 30 2
167 30 7
114 30 1
80 30 1
32709 31 5
32707 31 2
32706 31 6
32703 31 8
32702 31 3
32700 31 9
32699 31 12
32698 31 2
32697 31 5
32544 31 2
32543 31 1
32524 31 1
32480 31 1
32477 31 1
32399 31 1
32350 31 1
32349 31 1
32216 31 1
32212 31 1
32209 31 1
32208 31 1
32083 31 1
32067 31 1
32061 31 1
32055 31 1
32040 31 1
32029 31 2
32023 31 13
31982 31 1
31971 31 1
31937 31 1
31929 31 1
31922 31 1
31869 31 1
31823 31 1
31811 31 1
31797 31 1
31787 31 2
31709 31 1
31662 31 1
31611 31 2
31494 31 2
31421 31 7
31399 31 8
31258 31 16
31189 31 7
31143 31 1
31006 31 1
30994 31 1
30984 31 1
30976 31 1
30971 31 40
30970 31 1
30950 31 1
30934 31 4
30932 31 1
30912 31 10
30895 31 2
30872 31 3
30798 31 1
30789 31 1
30765 31 1
30700 31 1
30658 31 1
30656 31 26
30630 31 1
30586 31 1
30570 31 22
30562 31 2
30544 31 1
30529 31 1
30517 31 2
30474 31 1
30444 31 1
30406 31 1
30379 31 2
30355 31 1
30350 31 1
30344 31 1
30343 31 1
30313 31 1
30276 31 1
30248 31 1
30210 31 2
30202 31 1
30190 31 1
30147 31 1
30136 31 5
30126 31 1
30122 31 1
30105 31 10
30093 31 2
30082 31 3
30071 31 1
30037 31 1
30036 31 1
30006 31 1
29932 31 1
29929 31 1
29925 31 1
29915 31 4
29815 31 1
29811 31 1
29795 31 1
29789 31 4
29734 31 5
29733 31 1
29706 31 1
29697 31 1
29652 31 1
29620 31 7
29618 31 1
29533 31 2
29506 31 6
29463 31 7
29459 31 1
29452 31 2
29445 31 1
29424 31 4
29415 31 1
29378 31 1
29365 31 1
29353 31 1
29349 31 2
29303 31 3
29294 31 2
29271 31 2
29247 31 1
29227 31 1
29161 31 1
29160 31 1
29123 31 1
29088 31 1
29073 31 1
28994 31 1
28990 31 2
28987 31 1
28947 31 1
28929 31 1
28896 31 1
28759 31 1
28749 31 1
28702 31 8
28656 31 1
28613 31 1
28609 31 1
28584 31 2
28542 31 2
28424 31 1
28309 31 2
28290 31 1
28273 31 1
28209 31 1
28154 31 1
28076 31 2
28026 31 1
28015 31 1
28012 31 3
27960 31 1
27958 31 12
27891 31 1
27873 31 1
27848 31 1
27827 31 2
27815 31 1
27793 31 1
27767 31 1
27702 31 1
27699 31 1
27682 31 3
27666 31 1
27659 31 5
27617 31 4
27602 31 1
27547 31 1
27543 31 1
27519 31 5
27495 31 2
27439 31 1
27437 31 1
27324 31 1
27272 31 1
27270 31 1
27139 31 1
27098 31 1
27090 31 4
27078 31 1
27031 31 11
26913 31 46
26901 31 1
26897 31 1
26894 31 2
26814 31 1
26738 31 1
26729 31 1
26655 31 17
26651 31 1
26629 31 1
26455 31 1
26339 31 17
26282 31 1
26281 31 1
26249 31 1
26222 31 1
26186 31 6
26169 31 1
26138 31 1
26080 31 1
26057 31 1
26014 31 35
25988 31 1
25976 31 1
25975 31 3
25914 31 4
25896 31 2
25793 31 2
25787 31 1
25764 31 2
25694 31 1
25679 31 1
25667 31 1
25652 31 1
25637 31 2
25582 31 1
25482 31 3
25466 31 10
25393 31 1
25357 31 1
25343 31 1
25214 31 1
25211 31 2
25199 31 4
25192 31 9
25137 31 1
25127 31 1
25106 31 2
25078 31 2
25041 31 1
25036 31 1
24978 31 13
24887 31 2
24819 31 1
24774 31 1
24758 31 3
24732 31 3
24705 31 1
24674 31 30
24673 31 1
24611 31 1
24610 31 1
24373 31 10
24369 31 1
24283 31 1
24258 31 1
24253 31 1
24245 31 2
24172 31 1
24147 31 1
24088 31 16
24050 31 3
24040 31 1
24035 31 1
24008 31 2
23974 31 1
23956 31 1
23934 31 1
23847 31 1
23839 31 1
23819 31 1
23795 31 70
23779 31 2
23776 31 1
23693 31 1
23687 31 1
23666 31 4
23467 31 1
23386 31 1
23385 31 1
23378 31 2
23345 31 2
23336 31 2
23304 31 1
23225 31 1
23207 31 2
23203 31 1
23151 31 1
23081 31 3
23068 31 1
23031 31 1
22987 31 1
22939 31 1
22883 31 1
22876 31 1
22862 31 1
22826 31 1
22805 31 1
22744 31 1
22740 31 4
22649 31 1
22644 31 1
22584 31 1
22568 31 3
22566 31 3
22563 31 1
22553 31 2
22550 31 4
22421 31 1
22307 31 3
22306 31 1
22153 31 1
22055 31 1
22051 31 1
22041 31 3
22039 31 1
22024 31 1
22010 31 17
21987 31 1
21986 31 2
21971 31 1
21954 31 1
21919 31 1
21873 31 1
21863 31 9
21807 31 1
21805 31 2
21710 31 2
21688 31 1
21650 31 4
21615 31 1
21612 31 1
21568 31 11
21544 31 1
21537 31 13
21513 31 1
21489 31 1
21452 31 1
21450 31 1
21447 31 16
21441 31 1
21412 31 2
21360 31 1
21343 31 1
21256 31 1
21215 31 7
21196 31 1
21115 31 2
21081 31 1
21054 31 2
20949 31 1
20907 31 1
20906 31 6
20904 31 3
20881 31 3
20869 31 15
20809 31 6
20762 31 3
20749 31 2
20672 31 1
20631 31 1
20569 31 1
20560 31 1
20543 31 2
20473 31 1
20451 31 1
20398 31 6
20354 31 1
20331 31 1
20216 31 1
20187 31 1
20185 31 2
20175 31 1
20156 31 3
20149 31 1
20124 31 1
20110 31 1
20100 31 1
20071 31 1
19886 31 1
19838 31 1
19832 31 1
19828 31 21
19802 31 1
19801 31 5
19651 31 1
19644 31 2
19620 31 4
19522 31 1
19511 31 3
19463 31 1
19462 31 1
19421 31 23
19352 31 1
19262 31 1
19251 31 2
19215 31 1
19188 31 1
19185 31 1
19181 31 2
19180 31 1
19176 31 7
19165 31 1
19155 31 101
19153 31 4
19140 31 3
19113 31 1
19060 31 1
18999 31 6
18992 31 1
18981 31 1
18965 31 1
18929 31 1
18878 31 4
18870 31 3
18868 31 1
18755 31 1
18664 31 1
18570 31 1
18569 31 1
18527 31 3
18502 31 9
18500 31 1
18412 31 10
18402 31 1
18273 31 1
18186 31 20
18170 31 4
18147 31 3
18145 31 8
18075 31 1
18037 31 1
18025 31 2
17994 31 1
17987 31 1
17946 31 1
17920 31 1
17917 31 1
17872 31 1
17852 31 1
17842 31 1
17809 31 1
17803 31 1
17677 31 1
17656 31 1
17654 31 1
17649 31 1
17605 31 1
17598 31 1
17580 31 2
17551 31 5
17530 31 1
17492 31 1
17471 31 1
17422 31 1
17385 31 1
17182 31 1
17157 31 2
17133 31 1
17125 31 1
17075 31 1
16997 31 1
16993 31 1
16960 31 1
16939 31 1
16902 31 3
16834 31 1
16830 31 1
16821 31 1
16809 31 1
16784 31 1
16756 31 1
16719 31 1
16716 31 1
16714 31 9
16693 31 1
16655 31 1
16622 31 1
16620 31 1
16597 31 1
16568 31 11
16545 31 1
16543 31 1
16540 31 1
16539 31 8
16530 31 2
16481 31 1
16436 31 1
16421 31 1
16301 31 1
16099 31 1
16089 31 4
16085 31 1
15848 31 1
15826 31 1
15821 31 2
15810 31 1
15809 31 1
15746 31 46
15668 31 1
15616 31 9
15595 31 1
15570 31 1
15564 31 1
15542 31 7
15540 31 1
15517 31 10
15475 31 1
15420 31 1
15394 31 1
15377 31 3
15310 31 1
15234 31 1
15212 31 3
15198 31 1
15180 31 6
15095 31 1
14971 31 11
14949 31 1
14926 31 1
14865 31 1
14829 31 4
14750 31 1
14620 31 2
14589 31 1
14576 31 1
14270 31 1
14248 31 32
14246 31 1
14219 31 1
13988 31 1
13969 31 1
13905 31 1
13828 31 4
13779 31 2
13732 31 17
13721 31 1
13712 31 2
13657 31 1
13635 31 1
13629 31 1
13562 31 1
13543 31 1
13535 31 1
13511 31 2
13497 31 2
13447 31 1
13383 31 5
13380 31 1
13371 31 1
13365 31 1
13360 31 1
13303 31 40
13242 31 1
13237 31 4
13154 31 1
13128 31 1
13127 31 2
13126 31 3
13094 31 1
13051 31 3
12754 31 1
12716 31 1
12639 31 1
12619 31 1
12524 31 2
12480 31 1
12446 31 1
12312 31 3
12265 31 1
12240 31 1
12231 31 1
12226 31 1
12187 31 1
12151 31 2
12132 31 2
12050 31 1
12049 31 2
12039 31 1
12017 31 2
11950 31 1
11944 31 1
11918 31 1
11903 31 1
11900 31 1
11888 31 6
11854 31 1
11790 31 1
11788 31 1
11689 31 1
11668 31 1
11667 31 2
11666 31 1
11594 31 1
11586 31 24
11551 31 2
11513 31 1
11457 31 1
11448 31 19
11407 31 1
11290 31 1
11278 31 3
11261 31 1
11210 31 1
11176 31 3
11166 31 1
11153 31 1
11092 31 1
11083 31 25
11081 31 1
10912 31 1
10873 31 1
10871 31 1
10868 31 2
10851 31 1
10785 31 1
10780 31 1
10756 31 10
10753 31 1
10740 31 12
10723 31 1
10715 31 1
10710 31 25
10693 31 2
10692 31 1
10690 31 3
10672 31 3
10642 31 3
10631 31 2
10608 31 1
10605 31 1
10595 31 3
10593 31 14
10558 31 1
10552 31 3
10539 31 1
10535 31 13
10441 31 3
10418 31 1
10384 31 1
10336 31 3
10334 31 1
10322 31 1
10283 31 3
10212 31 1
10164 31 1
10152 31 11
10137 31 1
10117 31 1
10092 31 1
10076 31 1
10040 31 1
9993 31 1
9987 31 1
9972 31 1
9921 31 1
9919 31 1
9858 31 1
9815 31 10
9800 31 19
9799 31 1
9798 31 1
9746 31 1
9738 31 1
9608 31 1
9517 31 1
9483 31 3
9465 31 5
9445 31 7
9359 31 1
9306 31 1
9269 31 1
9171 31 3
9154 31 1
9145 31 8
9067 31 1
9051 31 3
8954 31 1
8919 31 1
8859 31 2
8813 31 6
8803 31 1
8780 31 1
8764 31 2
8647 31 1
8586 31 1
8523 31 1
8329 31 1
8239 31 1
8219 31 15
8129 31 1
8036 31 1
8017 31 2
7957 31 2
7951 31 13
7950 31 40
7942 31 1
7927 31 1
7906 31 1
7892 31 1
7889 31 1
7831 31 1
7789 31 1
7784 31 1
7675 31 1
7587 31 1
7470 31 2
7461 31 6
7389 31 1
7358 31 1
7259 31 1
7223 31 1
7188 31 1
7181 31 1
7135 31 5
7076 31 2
6948 31 1
6945 31 1
6900 31 1
6889 31 1
6842 31 2
6791 31 1
6763 31 1
6717 31 1
6687 31 1
6662 31 3
6661 31 1
6660 31 1
6582 31 1
6548 31 2
6491 31 1
6465 31 3
6451 31 1
6344 31 1
6294 31 1
6244 31 1
6233 31 1
6216 31 4
6093 31 1
5994 31 1
5972 31 1
5948 31 10
5928 31 1
5923 31 1
5922 31 1
5897 31 1
5873 31 1
5835 31 1
5834 31 1
5831 31 2
5722 31 1
5705 31 17
5699 31 6
5698 31 2
5693 31 1
5679 31 13
5629 31 1
5595 31 25
5576 31 2
5522 31 25
5517 31 1
5490 31 1
5481 31 1
5434 31 1
5375 31 1
5315 31 1
5267 31 1
5238 31 10
5218 31 1
5215 31 2
5199 31 1
5188 31 1
5173 31 1
5140 31 1
5105 31 1
5090 31 2
5069 31 16
4979 31 6
4961 31 1
4959 31 1
4949 31 1
4888 31 1
4858 31 4
4843 31 1
4669 31 1
4663 31 1
4623 31 1
4622 31 1
4612 31 1
4609 31 1
4607 31 1
4582 31 2
4566 31 1
4560 31 1
4556 31 1
4486 31 1
4431 31 1
4410 31 1
4403 31 1
4385 31 1
4335 31 1
4233 31 1
4172 31 7
4142 31 1
4134 31 1
4088 31 20
4055 31 1
4050 31 1
4042 31 2
4040 31 1
4028 31 17
3972 31 1
3947 31 1
3901 31 2
3897 31 2
3896 31 1
3769 31 1
3762 31 15
3759 31 1
3668 31 1
3658 31 1
3657 31 1
3634 31 2
3632 31 1
3559 31 1
3534 31 1
3530 31 1
3507 31 1
3498 31 3
3466 31 1
3421 31 1
3313 31 1
3280 31 1
3256 31 15
3254 31 1
3116 31 4
3113 31 1
3041 31 1
3040 31 1
3023 31 28
3022 31 1
2997 31 1
2943 31 2
2940 31 2
2916 31 1
2872 31 2
2760 31 1
2737 31 2
2662 31 1
2644 31 1
2642 31 1
2621 31 1
2577 31 1
2544 31 1
2494 31 1
2435 31 1
2374 31 1
2305 31 1
2301 31 1
2277 31 1
2241 31 1
2216 31 1
2198 31 2
2193 31 1
2183 31 1
2175 31 1
2171 31 1
2150 31 1
2149 31 3
2078 31 1
2059 31 1
2041 31 1
2031 31 1
2008 31 1
1996 31 1
1994 31 1
1990 31 25
1987 31 1
1975 31 1
1974 31 1
1965 31 3
1963 31 1
1903 31 1
1870 31 1
1868 31 1
1850 31 1
1846 31 2
1842 31 1
1750 31 1
1728 31 1
1725 31 1
1723 31 1
1718 31 1
1636 31 2
1628 31 1
1612 31 1
1608 31 1
1578 31 1
1547 31 2
1506 31 1
1366 31 1
1363 31 8
1333 31 2
1330 31 1
1329 31 2
1325 31 1
1307 31 2
1289 31 1
1288 31 1
1266 31 2
1265 31 8
1242 31 1
1202 31 1
1185 31 2
1180 31 1
1163 31 1
1058 31 1
1039 31 1
1015 31 9
967 31 1
929 31 1
909 31 9
872 31 1
860 31 2
739 31 1
595 31 10
566 31 1
559 31 1
557 31 1
529 31 1
518 31 1
493 31 22
413 31 2
246 31 1
211 31 1
202 31 1
179 31 3
167 31 3
43 31 12
32709 32 1
32707 32 1
32706 32 9
32703 32 14
32702 32 4
32700 32 106
32699 32 30
32698 32 12
32697 32 12
32691 32 1
32646 32 5
32596 32 3
32595 32 2
32582 32 1
32577 32 1
32495 32 1
32477 32 1
32443 32 1
32438 32 1
32399 32 2
32350 32 1
32349 32 1
32216 32 10
32214 32 2
32185 32 1
32098 32 1
32083 32 1
32068 32 3
32048 32 3
32045 32 3
32040 32 1
32030 32 1
32023 32 16
32002 32 1
31975 32 2
31971 32 2
31964 32 17
31959 32 1
31955 32 1
31951 32 2
31950 32 2
31924 32 2
31922 32 1
31886 32 1
31787 32 1
31704 32 3
31701 32 1
31587 32 1
31563 32 4
31554 32 1
31541 32 1
31421 32 1
31399 32 7
31391 32 1
31280 32 1
31270 32 1
31260 32 1
31258 32 18
31197 32 1
31196 32 1
31189 32 12
31178 32 1
31169 32 1
31115 32 3
31091 32 1
31080 32 2
31073 32 1
31065 32 1
31022 32 1
30976 32 1
30974 32 2
30972 32 6
30971 32 24
30970 32 1
30958 32 3
30934 32 89
30932 32 1
30912 32 7
30895 32 8
30890 32 1
30874 32 1
30858 32 2
30849 32 1
30798 32 1
30792 32 3
30789 32 2
30776 32 1
30765 32 1
30737 32 1
30664 32 1
30659 32 1
30656 32 27
30629 32 1
30602 32 1
30588 32 1
30586 32 3
30570 32 9
30567 32 5
30566 32 1
30562 32 2
30543 32 1
30529 32 1
30523 32 1
30517 32 1
30444 32 1
30430 32 5
30429 32 1
30414 32 1
30406 32 4
30404 32 1
30379 32 2
30346 32 1
30343 32 1
30313 32 1
30276 32 1
30248 32 1
30170 32 1
30147 32 1
30138 32 1
30136 32 6
30125 32 2
30122 32 1
30109 32 1
30105 32 15
30093 32 2
30082 32 1
30052 32 1
30045 32 1
30037 32 2
30033 32 1
30031 32 1
30006 32 1
30004 32 1
29989 32 2
29984 32 2
29982 32 1
29979 32 2
29976 32 1
29956 32 1
29953 32 1
29943 32 2
29942 32 1
29937 32 1
29929 32 1
29915 32 10
29910 32 2
29906 32 1
29903 32 10
29854 32 1
29811 32 3
29804 32 1
29782 32 1
29742 32 1
29739 32 1
29734 32 7
29706 32 1
29702 32 1
29698 32 1
29673 32 1
29672 32 3
29652 32 1
29634 32 1
29622 32 1
29620 32 3
29619 32 1
29594 32 1
29568 32 3
29533 32 1
29506 32 24
29503 32 1
29477 32 4
29463 32 6
29459 32 1
29454 32 9
29452 32 5
29451 32 1
29450 32 2
29445 32 3
29429 32 2
29417 32 1
29415 32 1
29408 32 1
29383 32 1
29378 32 1
29355 32 1
29349 32 4
29303 32 2
29294 32 1
29271 32 5
29268 32 2
29243 32 1
29227 32 1
29180 32 2
29177 32 4
29176 32 5
29167 32 1
29161 32 1
29158 32 1
29088 32 1
29077 32 2
29073 32 2
29064 32 1
29042 32 1
29035 32 1
29002 32 1
28994 32 1
28984 32 1
28968 32 1
28967 32 3
28966 32 1
28962 32 1
28950 32 1
28929 32 1
28926 32 1
28924 32 2
28894 32 1
28882 32 4
28866 32 2
28833 32 1
28818 32 4
28745 32 1
28742 32 1
28674 32 1
28648 32 1
28609 32 2
28594 32 1
28593 32 5
28584 32 1
28513 32 1
28358 32 1
28309 32 6
28306 32 1
28290 32 1
28241 32 1
28154 32 1
28117 32 1
28052 32 1
28049 32 1
28032 32 1
28012 32 1
27960 32 1
27958 32 9
27908 32 1
27898 32 1
27884 32 1
27880 32 1
27848 32 1
27833 32 1
27827 32 7
27798 32 1
27793 32 1
27742 32 1
27733 32 4
27686 32 2
27682 32 8
27659 32 3
27657 32 1
27653 32 3
27633 32 14
27628 32 1
27617 32 7
27557 32 1
27519 32 2
27513 32 1
27508 32 1
27495 32 5
27492 32 1
27439 32 3
27345 32 1
27342 32 1
27326 32 1
27287 32 1
27281 32 2
27226 32 1
27220 32 1
27169 32 1
27141 32 1
27120 32 1
27091 32 1
27090 32 5
27081 32 1
27039 32 1
27031 32 21
26913 32 15
26901 32 6
26864 32 1
26853 32 2
26852 32 2
26839 32 1
26747 32 1
26740 32 1
26729 32 2
26724 32 1
26655 32 15
26641 32 1
26630 32 1
26627 32 1
26606 32 2
26498 32 2
26455 32 5
26395 32 1
26382 32 3
26352 32 2
26339 32 9
26308 32 2
26287 32 6
26286 32 2
26281 32 1
26250 32 3
26247 32 2
26204 32 1
26186 32 10
26185 32 3
26177 32 1
26175 32 3
26169 32 2
26140 32 1
26025 32 1
26014 32 24
25991 32 1
25979 32 1
25975 32 9
25961 32 1
25914 32 6
25893 32 20
25870 32 1
25838 32 1
25796 32 1
25793 32 2
25732 32 1
25685 32 1
25680 32 1
25610 32 1
25500 32 1
25466 32 2
25460 32 1
25383 32 1
25343 32 1
25269 32 1
25268 32 1
25246 32 1
25199 32 5
25191 32 9
25184 32 1
25177 32 3
25137 32 1
25127 32 1
25106 32 1
24999 32 1
24978 32 14
24939 32 1
24925 32 1
24893 32 2
24845 32 1
24820 32 1
24804 32 1
24784 32 1
24758 32 1
24739 32 1
24732 32 3
24731 32 1
24680 32 1
24674 32 17
24673 32 1
24638 32 1
24637 32 1
24634 32 1
24598 32 1
24590 32 2
24558 32 1
24543 32 1
24449 32 1
24405 32 1
24370 32 1
24348 32 1
24344 32 1
24342 32 2
24321 32 1
24299 32 1
24269 32 1
24262 32 1
24252 32 1
24214 32 1
24209 32 1
24188 32 1
24179 32 1
24172 32 1
24168 32 1
24163 32 1
24162 32 1
24131 32 1
24115 32 3
24088 32 11
24077 32 1
24071 32 1
24050 32 7
24049 32 1
24014 32 2
24008 32 1
24006 32 1
24005 32 1
23991 32 3
23960 32 1
23913 32 2
23882 32 1
23870 32 1
23847 32 1
23795 32 79
23779 32 5
23776 32 1
23748 32 4
23666 32 4
23643 32 1
23623 32 2
23613 32 1
23607 32 2
23547 32 1
23467 32 2
23442 32 1
23385 32 3
23345 32 2
23264 32 9
23257 32 1
23236 32 1
23232 32 1
23207 32 2
23081 32 5
23078 32 1
23074 32 1
23064 32 1
23057 32 4
23035 32 1
22999 32 1
22987 32 1
22981 32 1
22973 32 1
22960 32 1
22953 32 1
22939 32 1
22865 32 1
22862 32 1
22831 32 1
22805 32 1
22804 32 1
22799 32 1
22795 32 2
22744 32 4
22740 32 2
22658 32 2
22649 32 2
22647 32 1
22571 32 1
22570 32 1
22568 32 1
22567 32 1
22566 32 1
22553 32 3
22550 32 4
22547 32 1
22546 32 1
22494 32 1
22493 32 1
22489 32 1
22472 32 1
22466 32 3
22456 32 1
22430 32 1
22262 32 1
22258 32 1
22152 32 1
22137 32 1
22090 32 1
22061 32 1
22057 32 1
22055 32 1
22044 32 1
22041 32 1
22024 32 4
22010 32 9
21986 32 2
21899 32 2
21873 32 2
21866 32 1
21863 32 18
21710 32 1
21650 32 12
21615 32 1
21608 32 2
21606 32 1
21586 32 1
21580 32 1
21568 32 1
21553 32 1
21549 32 1
21548 32 2
21544 32 2
21537 32 6
21514 32 1
21503 32 1
21453 32 1
21452 32 1
21450 32 1
21447 32 12
21441 32 1
21412 32 12
21377 32 1
21332 32 1
21276 32 2
21215 32 1
21197 32 2
21196 32 2
21115 32 4
21107 32 1
21080 32 1
21059 32 1
21054 32 5
21043 32 2
21041 32 1
21020 32 1
20919 32 1
20906 32 20
20905 32 2
20904 32 2
20903 32 1
20881 32 9
20874 32 1
20869 32 2
20865 32 1
20819 32 1
20811 32 1
20809 32 3
20778 32 1
20770 32 1
20769 32 2
20762 32 9
20749 32 1
20690 32 3
20680 32 1
20672 32 1
20650 32 1
20640 32 1
20639 32 1
20638 32 2
20582 32 1
20569 32 1
20566 32 1
20466 32 1
20432 32 1
20363 32 2
20354 32 7
20346 32 1
20285 32 1
20268 32 1
20259 32 1
20241 32 1
20213 32 1
20191 32 1
20187 32 4
20180 32 1
20170 32 1
20156 32 4
20116 32 1
19956 32 1
19886 32 3
19846 32 1
19828 32 9
19819 32 1
19806 32 6
19801 32 2
19783 32 1
19747 32 1
19713 32 1
19669 32 1
19644 32 4
19643 32 4
19641 32 1
19633 32 1
19620 32 1
19563 32 1
19539 32 1
19505 32 1
19473 32 1
19458 32 2
19421 32 18
19411 32 1
19395 32 2
19381 32 1
19360 32 1
19324 32 1
19292 32 1
19279 32 1
19275 32 2
19262 32 1
19260 32 1
19248 32 3
19242 32 3
19227 32 1
19215 32 1
19192 32 1
19186 32 1
19185 32 3
19181 32 1
19176 32 3
19169 32 1
19155 32 88
19153 32 3
19147 32 1
19145 32 1
19140 32 11
19130 32 1
19119 32 1
19113 32 2
19088 32 1
19075 32 1
19073 32 1
19066 32 1
19048 32 1
19039 32 1
19017 32 1
19014 32 1
18999 32 83
18981 32 1
18962 32 1
18942 32 2
18929 32 1
18878 32 1
18870 32 1
18776 32 1
18773 32 7
18770 32 1
18756 32 1
18741 32 1
18675 32 1
18664 32 1
18650 32 1
18527 32 1
18515 32 1
18502 32 7
18500 32 2
18450 32 1
18441 32 1
18419 32 1
18412 32 16
18402 32 1
18368 32 1
18270 32 4
18248 32 4
18238 32 1
18229 32 2
18225 32 1
18220 32 1
18186 32 8
18179 32 4
18170 32 1
18161 32 3
18149 32 7
18147 32 3
18145 32 8
18140 32 1
18134 32 1
18121 32 1
18120 32 1
18045 32 2
17990 32 1
17888 32 1
17874 32 1
17862 32 1
17842 32 1
17839 32 1
17809 32 1
17803 32 1
17750 32 1
17749 32 1
17744 32 1
17736 32 1
17735 32 1
17656 32 3
17654 32 1
17635 32 1
17624 32 1
17580 32 1
17578 32 1
17551 32 7
17531 32 1
17530 32 1
17504 32 1
17485 32 1
17465 32 8
17464 32 2
17446 32 1
17424 32 5
17414 32 1
17327 32 2
17224 32 1
17180 32 1
17150 32 1
17133 32 1
17000 32 1
16978 32 1
16960 32 4
16942 32 1
16934 32 1
16902 32 2
16893 32 1
16854 32 1
16807 32 3
16791 32 1
16738 32 3
16722 32 1
16717 32 2
16715 32 1
16714 32 11
16680 32 1
16664 32 3
16627 32 1
16622 32 3
16586 32 1
16577 32 1
16576 32 1
16568 32 12
16539 32 4
16528 32 1
16436 32 1
16388 32 1
16360 32 1
16340 32 2
16309 32 1
16286 32 2
16240 32 1
16163 32 2
16141 32 3
16134 32 1
16133 32 3
16116 32 1
16099 32 1
16089 32 5
15933 32 1
15914 32 1
15912 32 1
15896 32 1
15890 32 1
15874 32 1
15858 32 2
15846 32 1
15841 32 1
15826 32 1
15821 32 3
15813 32 1
15811 32 1
15746 32 43
15741 32 1
15647 32 1
15616 32 13
15595 32 3
15565 32 1
15564 32 1
15560 32 2
15542 32 3
15540 32 1
15517 32 12
15490 32 1
15378 32 1
15302 32 47
15234 32 1
15218 32 2
15212 32 5
15203 32 1
15198 32 5
15180 32 5
15095 32 1
15067 32 1
15029 32 1
14971 32 11
14865 32 1
14856 32 1
14854 32 1
14829 32 15
14827 32 4
14792 32 1
14761 32 1
14750 32 1
14749 32 1
14746 32 1
14730 32 1
14622 32 2
14620 32 2
14603 32 1
14589 32 1
14584 32 1
14502 32 3
14471 32 1
14470 32 1
14459 32 1
14309 32 1
14308 32 1
14253 32 2
14248 32 32
14246 32 1
14225 32 1
14224 32 2
14145 32 1
14093 32 1
14088 32 1
14060 32 1
14044 32 1
14005 32 1
13965 32 1
13963 32 3
13944 32 2
13903 32 6
13848 32 1
13828 32 5
13827 32 1
13784 32 5
13772 32 3
13732 32 14
13718 32 1
13709 32 1
13702 32 1
13694 32 1
13676 32 2
13675 32 1
13657 32 1
13650 32 1
13646 32 1
13557 32 1
13543 32 1
13535 32 1
13532 32 2
13509 32 2
13508 32 3
13498 32 1
13493 32 1
13457 32 2
13436 32 2
13383 32 15
13342 32 2
13334 32 3
13333 32 1
13303 32 123
13237 32 8
13219 32 2
13212 32 1
13204 32 1
13186 32 1
13131 32 1
13127 32 2
13126 32 2
13055 32 1
13051 32 3
13019 32 1
13013 32 1
13000 32 20
12964 32 1
12893 32 1
12866 32 1
12862 32 1
12838 32 1
12811 32 1
12797 32 1
12730 32 1
12716 32 1
12710 32 1
12686 32 1
12685 32 1
12672 32 1
12670 32 1
12656 32 1
12647 32 1
12639 32 1
12628 32 3
12619 32 2
12585 32 1
12583 32 1
12582 32 5
12571 32 1
12528 32 1
12489 32 2
12480 32 1
12430 32 3
12404 32 2
12363 32 1
12312 32 5
12237 32 2
12232 32 3
12227 32 2
12226 32 1
12215 32 1
12200 32 2
12187 32 1
12151 32 3
12132 32 1
12098 32 1
12050 32 1
12049 32 3
12017 32 4
11950 32 1
11939 32 2
11903 32 1
11896 32 1
11891 32 2
11888 32 34
11849 32 1
11792 32 1
11790 32 1
11734 32 1
11682 32 1
11681 32 1
11651 32 1
11594 32 1
11517 32 1
11512 32 3
11494 32 1
11448 32 12
11380 32 1
11364 32 1
11347 32 2
11329 32 1
11290 32 1
11282 32 1
11278 32 1
11277 32 1
11268 32 3
11210 32 1
11181 32 1
11154 32 1
11109 32 1
11083 32 22
11042 32 1
10993 32 1
10917 32 2
10885 32 1
10879 32 1
10868 32 2
10851 32 3
10804 32 1
10790 32 1
10780 32 2
10756 32 7
10740 32 5
10735 32 1
10712 32 1
10710 32 9
10701 32 1
10700 32 3
10696 32 1
10692 32 3
10691 32 1
10690 32 2
10680 32 6
10679 32 2
10678 32 3
10672 32 1
10642 32 1
10638 32 1
10631 32 6
10618 32 1
10613 32 1
10611 32 14
10609 32 30
10595 32 4
10593 32 15
10590 32 1
10566 32 1
10552 32 4
10538 32 1
10535 32 11
10420 32 1
10389 32 1
10332 32 1
10330 32 1
10294 32 1
10236 32 1
10206 32 1
10195 32 2
10152 32 10
10125 32 1
10118 32 1
10112 32 1
10092 32 1
10091 32 1
10076 32 2
10061 32 1
10060 32 2
10040 32 2
9993 32 1
9987 32 17
9972 32 4
9943 32 1
9904 32 1
9830 32 1
9817 32 1
9800 32 17
9799 32 7
9786 32 1
9753 32 1
9737 32 1
9723 32 2
9637 32 1
9608 32 1
9598 32 2
9597 32 1
9570 32 1
9557 32 2
9543 32 3
9466 32 1
9465 32 1
9445 32 1
9358 32 1
9311 32 1
9306 32 1
9207 32 1
9189 32 1
9171 32 3
9145 32 17
9067 32 1
9051 32 1
9018 32 1
9008 32 1
8985 32 1
8962 32 1
8878 32 1
8852 32 1
8830 32 2
8813 32 5
8803 32 1
8589 32 1
8494 32 2
8460 32 1
8433 32 1
8251 32 1
8219 32 24
8133 32 1
8129 32 2
8077 32 1
8033 32 3
8007 32 1
7957 32 1
7950 32 12
7906 32 2
7892 32 3
7829 32 1
7814 32 2
7784 32 1
7779 32 1
7777 32 1
7748 32 1
7747 32 3
7692 32 1
7670 32 1
7627 32 1
7575 32 1
7566 32 1
7526 32 1
7506 32 1
7468 32 1
7465 32 1
7461 32 14
7451 32 1
7449 32 1
7439 32 1
7392 32 1
7356 32 1
7341 32 1
7309 32 2
7259 32 1
7211 32 1
7202 32 1
7174 32 1
7150 32 1
7135 32 7
7116 32 1
7112 32 1
7110 32 1
7109 32 1
7011 32 1
6978 32 1
6969 32 2
6948 32 1
6889 32 2
6883 32 1
6842 32 1
6829 32 2
6723 32 1
6662 32 1
6661 32 1
6660 32 5
6650 32 1
6602 32 1
6472 32 1
6465 32 4
6452 32 1
6381 32 1
6344 32 1
6338 32 1
6298 32 7
6284 32 1
6236 32 1
6220 32 1
6216 32 6
6213 32 1
6198 32 2
6101 32 1
6093 32 1
6085 32 1
6059 32 1
6009 32 1
5994 32 1
5986 32 5
5972 32 1
5971 32 1
5958 32 1
5955 32 1
5948 32 10
5931 32 1
5924 32 1
5873 32 3
5872 32 3
5859 32 1
5858 32 1
5856 32 1
5855 32 1
5841 32 1
5835 32 2
5831 32 5
5825 32 1
5809 32 52
5782 32 1
5768 32 1
5722 32 1
5705 32 14
5699 32 11
5694 32 1
5678 32 1
5666 32 1
5636 32 2
5630 32 1
5595 32 8
5553 32 1
5536 32 1
5533 32 1
5522 32 7
5518 32 1
5517 32 1
5493 32 1
5492 32 1
5481 32 1
5475 32 3
5465 32 1
5388 32 1
5376 32 1
5318 32 1
5304 32 1
5238 32 10
5183 32 1
5140 32 1
5127 32 1
5098 32 5
5097 32 1
5092 32 1
5090 32 11
5069 32 7
4979 32 1
4959 32 3
4929 32 1
4921 32 1
4897 32 2
4894 32 1
4893 32 1
4892 32 2
4747 32 1
4717 32 1
4712 32 1
4668 32 1
4664 32 1
4612 32 1
4609 32 1
4607 32 1
4602 32 1
4601 32 1
4596 32 1
4582 32 8
4556 32 3
4477 32 1
4370 32 1
4366 32 1
4297 32 1
4263 32 1
4222 32 1
4172 32 9
4131 32 1
4060 32 1
4055 32 1
4042 32 1
4028 32 16
4024 32 1
3980 32 1
3938 32 1
3897 32 2
3893 32 1
3891 32 1
3874 32 1
3865 32 1
3838 32 1
3828 32 1
3815 32 2
3792 32 1
3762 32 9
3743 32 1
3714 32 5
3668 32 2
3658 32 1
3635 32 1
3610 32 1
3520 32 1
3507 32 2
3498 32 1
3494 32 1
3476 32 2
3473 32 1
3413 32 1
3408 32 2
3336 32 3
3309 32 2
3305 32 1
3282 32 1
3256 32 11
3254 32 1
3048 32 1
3040 32 3
2979 32 1
2943 32 2
2940 32 1
2916 32 2
2906 32 1
2902 32 1
2896 32 1
2842 32 1
2770 32 1
2760 32 1
2737 32 2
2663 32 1
2655 32 1
2622 32 1
2609 32 1
2544 32 3
2485 32 3
2475 32 1
2435 32 1
2388 32 1
2374 32 1
2364 32 1
2345 32 1
2334 32 2
2278 32 1
2277 32 1
2256 32 1
2247 32 1
2238 32 23
2237 32 2
2236 32 4
2225 32 13
2210 32 1
2198 32 2
2149 32 1
2104 32 1
2088 32 1
2078 32 2
2067 32 1
2029 32 1
2017 32 1
1994 32 13
1992 32 2
1990 32 17
1983 32 1
1982 32 1
1965 32 21
1963 32 10
1956 32 2
1903 32 5
1901 32 2
1873 32 1
1868 32 2
1846 32 10
1843 32 2
1728 32 1
1723 32 5
1668 32 1
1612 32 2
1581 32 17
1565 32 1
1563 32 2
1562 32 1
1547 32 2
1539 32 1
1506 32 1
1494 32 1
1490 32 1
1479 32 1
1373 32 1
1363 32 19
1330 32 3
1329 32 2
1325 32 1
1320 32 1
1314 32 3
1289 32 1
1288 32 1
1265 32 2
1171 32 1
1110 32 1
1065 32 1
1058 32 1
1039 32 1
1020 32 1
1006 32 1
942 32 1
915 32 1
909 32 4
896 32 2
865 32 1
860 32 10
827 32 2
821 32 1
820 32 5
799 32 1
787 32 1
782 32 1
774 32 1
762 32 1
693 32 1
672 32 1
652 32 1
645 32 5
601 32 1
595 32 3
593 32 1
589 32 2
585 32 1
559 32 5
557 32 11
529 32 1
526 32 2
525 32 3
514 32 1
499 32 1
493 32 12
465 32 1
447 32 1
440 32 1
413 32 5
364 32 1
327 32 1
276 32 1
264 32 1
261 32 1
211 32 6
202 32 3
170 32 1
167 32 2
148 32 1
122 32 1
114 32 1
94 32 2
82 32 1
54 32 2
43 32 4
41 32 2
32709 33 1
32706 33 2
32703 33 5
32702 33 1
32699 33 6
32698 33 1
32697 33 3
32582 33 1
32543 33 1
32527 33 1
32349 33 1
32213 33 1
32194 33 2
32084 33 1
32023 33 7
32017 33 1
31998 33 1
31964 33 1
31950 33 1
31929 33 1
31845 33 1
31811 33 1
31709 33 1
31666 33 1
31563 33 1
31421 33 1
31399 33 4
31258 33 5
31239 33 1
31189 33 5
31022 33 1
30971 33 12
30934 33 4
30912 33 1
30872 33 1
30798 33 1
30792 33 1
30656 33 9
30570 33 3
30567 33 2
30548 33 1
30529 33 1
30429 33 1
30399 33 1
30170 33 1
30126 33 1
30107 33 1
30105 33 5
30082 33 1
30075 33 1
30071 33 1
29932 33 1
29931 33 1
29915 33 3
29911 33 1
29910 33 1
29818 33 1
29811 33 1
29793 33 1
29734 33 1
29620 33 1
29577 33 1
29568 33 1
29533 33 1
29509 33 1
29463 33 7
29462 33 1
29450 33 1
29303 33 1
29271 33 2
29210 33 1
29185 33 1
29161 33 1
29131 33 1
28934 33 2
28741 33 1
28623 33 1
28614 33 2
28318 33 1
28309 33 1
28140 33 1
28082 33 1
27958 33 1
27951 33 1
27884 33 1
27827 33 2
27682 33 13
27653 33 2
27635 33 1
27617 33 3
27330 33 1
27139 33 1
27090 33 2
27031 33 2
26913 33 6
26901 33 2
26825 33 2
26655 33 5
26455 33 1
26339 33 17
26319 33 1
26247 33 1
26211 33 1
26186 33 4
26014 33 55
25795 33 1
25785 33 1
25668 33 1
25582 33 1
25225 33 1
25215 33 1
25199 33 2
25191 33 1
24978 33 2
24758 33 1
24674 33 10
24667 33 1
24638 33 1
24544 33 1
24373 33 1
24088 33 9
24050 33 10
24019 33 1
23961 33 1
23960 33 2
23817 33 1
23795 33 19
23793 33 1
23776 33 1
23705 33 1
23404 33 1
23383 33 1
23378 33 2
23207 33 2
23081 33 1
23078 33 1
23006 33 1
22932 33 1
22896 33 1
22861 33 1
22765 33 1
22755 33 1
22740 33 1
22727 33 1
22563 33 1
22553 33 1
22531 33 1
22489 33 1
22472 33 1
22322 33 1
22301 33 2
22291 33 1
22152 33 1
22041 33 1
22024 33 1
22010 33 5
21901 33 1
21869 33 1
21867 33 1
21863 33 5
21807 33 1
21586 33 1
21546 33 1
21447 33 3
21415 33 1
21215 33 1
21183 33 1
21053 33 1
20974 33 1
20893 33 1
20881 33 1
20869 33 3
20852 33 1
20778 33 1
20770 33 2
20762 33 2
20655 33 2
20568 33 1
20251 33 1
20187 33 1
20156 33 2
19828 33 2
19806 33 10
19802 33 2
19801 33 3
19618 33 1
19566 33 1
19513 33 1
19462 33 1
19421 33 8
19367 33 1
19352 33 1
19347 33 1
19253 33 1
19215 33 1
19180 33 1
19176 33 2
19155 33 46
19140 33 3
19113 33 1
19088 33 1
19042 33 1
19026 33 1
18999 33 4
18981 33 1
18962 33 1
18502 33 4
18486 33 1
18412 33 4
18277 33 1
18225 33 1
18186 33 3
18145 33 1
17845 33 1
17638 33 1
17551 33 1
17419 33 1
17362 33 1
17119 33 1
17035 33 1
16934 33 1
16902 33 4
16830 33 1
16815 33 1
16793 33 1
16786 33 1
16715 33 1
16568 33 7
16543 33 1
16539 33 6
16481 33 1
16436 33 1
16402 33 1
16286 33 1
16217 33 1
16089 33 1
15827 33 1
15746 33 5
15616 33 2
15542 33 2
15213 33 1
15180 33 1
15167 33 1
14423 33 1
14248 33 8
14233 33 1
14224 33 1
13903 33 1
13902 33 1
13835 33 1
13746 33 1
13732 33 9
13721 33 3
13535 33 1
13532 33 8
13457 33 1
13303 33 19
13249 33 1
13237 33 1
12962 33 1
12866 33 1
12819 33 1
12705 33 1
12584 33 1
12582 33 1
12479 33 1
12387 33 1
12378 33 1
12312 33 1
12215 33 1
12151 33 1
12049 33 1
12017 33 2
11888 33 9
11685 33 1
11448 33 5
11366 33 1
11347 33 1
11173 33 1
11130 33 1
11083 33 9
10917 33 1
10864 33 1
10851 33 1
10849 33 1
10780 33 2
10756 33 2
10745 33 1
10740 33 2
10710 33 4
10690 33 1
10680 33 1
10678 33 1
10631 33 1
10608 33 1
10595 33 1
10593 33 4
10552 33 1
10535 33 4
10360 33 1
10342 33 1
10291 33 1
10152 33 4
10090 33 2
10076 33 1
9992 33 1
9987 33 2
9972 33 10
9887 33 1
9847 33 1
9800 33 3
9799 33 1
9723 33 1
9597 33 1
9532 33 29
9483 33 1
9465 33 1
9141 33 1
9051 33 3
8945 33 1
8890 33 2
8887 33 1
8813 33 1
8764 33 1
8756 33 1
8632 33 1
8507 33 1
7957 33 1
7747 33 3
7568 33 1
7530 33 1
7461 33 12
7321 33 1
7135 33 3
7113 33 1
7002 33 1
6901 33 1
6687 33 1
6443 33 1
6244 33 1
6233 33 1
6213 33 1
6106 33 1
5994 33 1
5972 33 3
5948 33 4
5722 33 1
5705 33 6
5699 33 2
5595 33 4
5522 33 3
5315 33 1
5238 33 2
5184 33 1
5183 33 1
5102 33 1
5090 33 1
5069 33 2
4979 33 2
4959 33 1
4728 33 1
4716 33 1
4664 33 1
4607 33 1
4597 33 1
4456 33 1
4431 33 1
4254 33 1
4165 33 1
4041 33 1
4028 33 6
3762 33 1
3657 33 1
3634 33 2
3573 33 1
3517 33 1
3498 33 1
3455 33 2
3295 33 2
3256 33 2
2997 33 1
2943 33 1
2916 33 1
2912 33 1
2727 33 1
2663 33 1
2655 33 2
2485 33 2
2198 33 1
2171 33 2
2062 33 1
1990 33 6
1987 33 2
1965 33 1
1963 33 1
1888 33 1
1832 33 1
1729 33 2
1628 33 1
1592 33 2
1565 33 1
1555 33 1
1551 33 1
1471 33 1
1363 33 4
1288 33 1
1287 33 1
1185 33 1
1110 33 2
909 33 4
894 33 1
820 33 1
800 33 1
687 33 1
645 33 1
559 33 1
557 33 1
525 33 1
520 33 1
496 33 1
493 33 9
458 33 1
413 33 1
233 33 1
227 33 1
202 33 1
167 33 1
106 33 1
32706 34 2
32703 34 3
32700 34 1
32699 34 4
32698 34 2
32697 34 2
32527 34 1
32449 34 1
32443 34 1
32401 34 1
32399 34 1
32098 34 1
32083 34 1
32046 34 1
32023 34 4
32007 34 1
31841 34 1
31812 34 1
31811 34 1
31683 34 12
31399 34 5
31275 34 1
31258 34 10
31189 34 3
30998 34 1
30972 34 3
30971 34 15
30967 34 1
30958 34 6
30950 34 1
30934 34 3
30912 34 3
30890 34 1
30872 34 1
30798 34 1
30787 34 1
30776 34 1
30659 34 1
30657 34 1
30656 34 11
30570 34 2
30529 34 2
30383 34 1
30248 34 1
30203 34 1
30136 34 3
30133 34 1
30131 34 1
30105 34 8
29915 34 2
29910 34 2
29817 34 1
29774 34 1
29734 34 1
29672 34 1
29620 34 3
29590 34 1
29572 34 1
29568 34 1
29509 34 1
29506 34 2
29477 34 1
29463 34 8
29440 34 1
29372 34 1
29303 34 1
29227 34 1
29067 34 1
28984 34 1
28931 34 1
28896 34 1
28659 34 1
28593 34 1
28546 34 1
28382 34 1
28309 34 1
28273 34 1
28236 34 1
27960 34 1
27753 34 1
27663 34 1
27659 34 1
27519 34 1
27517 34 1
27508 34 1
27501 34 1
27495 34 1
27326 34 1
27210 34 1
27090 34 2
27031 34 1
26913 34 6
26901 34 3
26667 34 1
26655 34 5
26586 34 1
26529 34 1
26339 34 7
26207 34 1
26177 34 1
26139 34 2
26080 34 1
26014 34 11
25915 34 1
25914 34 2
25909 34 1
25696 34 2
25618 34 1
25358 34 1
25351 34 1
25216 34 1
25199 34 1
25146 34 1
25143 34 1
25108 34 1
25106 34 2
25070 34 1
25041 34 1
24978 34 5
24731 34 1
24674 34 25
24562 34 1
24542 34 1
24403 34 1
24252 34 1
24209 34 1
24115 34 1
24088 34 8
24008 34 1
23868 34 1
23795 34 9
23779 34 1
23776 34 1
23709 34 1
23476 34 1
23385 34 2
23289 34 1
23081 34 2
22973 34 2
22752 34 2
22751 34 1
22740 34 1
22650 34 1
22649 34 2
22590 34 1
22566 34 1
22074 34 1
22055 34 1
22027 34 1
22010 34 3
21899 34 1
21869 34 1
21863 34 5
21609 34 1
21537 34 1
21447 34 1
21441 34 1
21420 34 1
21419 34 1
21412 34 1
21407 34 1
21261 34 1
21216 34 1
21215 34 1
21197 34 1
21115 34 1
20922 34 1
20906 34 2
20881 34 1
20869 34 1
20852 34 1
20769 34 2
20762 34 4
20690 34 1
20655 34 1
20569 34 1
20567 34 2
20496 34 1
20473 34 1
20354 34 1
20290 34 1
19996 34 1
19828 34 2
19806 34 1
19683 34 1
19421 34 5
19395 34 1
19374 34 1
19352 34 1
19221 34 1
19155 34 10
19140 34 2
19131 34 1
19113 34 1
19099 34 1
19044 34 1
18999 34 2
18945 34 2
18785 34 1
18779 34 1
18741 34 2
18701 34 1
18502 34 3
18500 34 1
18484 34 1
18412 34 7
18402 34 1
18229 34 1
18224 34 1
18186 34 5
18180 34 1
18169 34 1
17907 34 1
17717 34 1
17551 34 1
17396 34 1
17385 34 1
16992 34 1
16989 34 1
16843 34 1
16714 34 4
16665 34 1
16568 34 4
16214 34 1
16169 34 13
15903 34 1
15746 34 13
15616 34 4
15600 34 1
15542 34 2
15442 34 1
15412 34 1
15212 34 1
15180 34 2
14971 34 5
14827 34 1
14740 34 1
14689 34 1
14545 34 1
14421 34 1
14412 34 1
14265 34 1
14248 34 7
14107 34 1
13967 34 1
13903 34 1
13828 34 1
13732 34 2
13712 34 1
13303 34 5
13237 34 1
13154 34 1
12647 34 1
12619 34 1
12513 34 1
12489 34 1
12446 34 1
12411 34 1
12228 34 1
12049 34 1
11974 34 1
11905 34 1
11903 34 1
11888 34 4
11448 34 3
11376 34 1
11261 34 1
11249 34 1
11228 34 1
11176 34 1
11083 34 7
10874 34 1
10788 34 1
10756 34 7
10740 34 6
10715 34 2
10712 34 1
10710 34 12
10701 34 4
10700 34 5
10694 34 1
10682 34 1
10680 34 2
10678 34 7
10608 34 1
10595 34 3
10593 34 1
10566 34 1
10552 34 1
10535 34 2
10152 34 4
10117 34 1
10076 34 1
9845 34 1
9815 34 1
9800 34 2
9799 34 9
9635 34 1
9570 34 1
9465 34 1
9145 34 9
9104 34 1
9102 34 2
8963 34 1
8672 34 1
8509 34 1
8292 34 1
8219 34 6
8036 34 1
7950 34 11
7774 34 1
7747 34 1
7697 34 1
7461 34 4
7246 34 1
7170 34 1
7135 34 3
7076 34 1
6986 34 1
6938 34 1
6889 34 1
6877 34 1
6718 34 1
6687 34 1
6527 34 1
6467 34 1
6236 34 1
6233 34 1
6216 34 2
6101 34 1
6020 34 1
5958 34 1
5948 34 1
5831 34 1
5705 34 5
5699 34 2
5595 34 7
5553 34 1
5522 34 1
5492 34 1
5238 34 3
5069 34 10
5016 34 1
4979 34 4
4959 34 1
4935 34 1
4892 34 1
4493 34 1
4385 34 1
4384 34 1
4294 34 1
4172 34 2
4158 34 1
4150 34 1
4141 34 1
4060 34 1
4028 34 3
3980 34 1
3949 34 1
3865 34 1
3792 34 1
3787 34 1
3762 34 3
3714 34 1
3644 34 1
3476 34 1
3256 34 4
3088 34 1
2742 34 1
2737 34 1
2727 34 1
2577 34 1
2394 34 1
2374 34 1
2334 34 1
2243 34 1
2171 34 1
2064 34 1
1990 34 9
1903 34 1
1843 34 1
1780 34 1
1737 34 1
1728 34 1
1687 34 1
1563 34 1
1363 34 2
1011 34 1
909 34 4
860 34 1
743 34 1
645 34 3
589 34 1
575 34 1
566 34 1
559 34 2
557 34 1
493 34 9
465 34 1
411 34 1
202 34 1
167 34 1
150 34 1
145 34 1
122 34 1
82 34 1
32709 35 2
32707 35 1
32706 35 2
32704 35 1
32703 35 9
32702 35 1
32700 35 7
32699 35 25
32698 35 1
32697 35 13
32646 35 2
32596 35 1
32589 35 1
32582 35 2
32576 35 1
32477 35 1
32438 35 1
32323 35 1
32217 35 8
32216 35 4
32136 35 1
32122 35 3
32106 35 3
32100 35 1
32045 35 1
32029 35 1
32023 35 20
32017 35 1
31998 35 1
31975 35 2
31971 35 3
31964 35 36
31959 35 2
31950 35 1
31929 35 1
31927 35 1
31920 35 2
31865 35 2
31811 35 1
31787 35 1
31709 35 1
31638 35 1
31610 35 1
31605 35 1
31603 35 3
31562 35 1
31469 35 1
31421 35 5
31415 35 1
31399 35 10
31373 35 1
31280 35 1
31258 35 15
31211 35 1
31206 35 1
31189 35 19
31186 35 1
31177 35 2
31175 35 2
31169 35 3
31076 35 1
31025 35 1
30974 35 1
30972 35 5
30971 35 61
30968 35 1
30958 35 4
30950 35 1
30934 35 69
30912 35 12
30898 35 1
30895 35 3
30872 35 3
30858 35 2
30849 35 1
30798 35 1
30789 35 7
30776 35 1
30712 35 1
30668 35 1
30656 35 15
30639 35 1
30599 35 1
30586 35 1
30571 35 1
30570 35 11
30567 35 3
30562 35 2
30529 35 4
30430 35 31
30429 35 1
30411 35 1
30406 35 3
30399 35 1
30338 35 1
30276 35 1
30248 35 1
30170 35 1
30154 35 1
30147 35 1
30136 35 10
30133 35 1
30115 35 2
30105 35 14
30093 35 1
30083 35 1
30082 35 1
30029 35 1
30006 35 1
29984 35 1
29978 35 1
29953 35 1
29949 35 1
29943 35 1
29915 35 8
29910 35 1
29847 35 1
29806 35 1
29795 35 1
29742 35 1
29734 35 10
29733 35 1
29711 35 1
29702 35 2
29652 35 2
29634 35 1
29620 35 25
29568 35 2
29506 35 13
29489 35 1
29477 35 3
29463 35 14
29459 35 3
29452 35 2
29445 35 4
29440 35 1
29429 35 6
29408 35 3
29349 35 2
29324 35 1
29303 35 1
29294 35 1
29271 35 1
29176 35 1
29167 35 1
29161 35 1
29073 35 1
29027 35 3
29017 35 1
28962 35 1
28960 35 1
28950 35 1
28940 35 1
28924 35 1
28818 35 15
28808 35 1
28741 35 1
28632 35 1
28622 35 1
28613 35 1
28573 35 1
28553 35 1
28493 35 1
28401 35 1
28390 35 1
28318 35 1
28309 35 3
28303 35 1
28273 35 1
28071 35 1
28015 35 1
27960 35 1
27958 35 1
27946 35 1
27898 35 1
27875 35 1
27869 35 1
27852 35 1
27831 35 1
27827 35 6
27809 35 1
27790 35 1
27745 35 1
27722 35 1
27709 35 1
27706 35 1
27682 35 6
27663 35 1
27662 35 1
27653 35 2
27640 35 1
27629 35 1
27617 35 4
27519 35 1
27494 35 1
27492 35 1
27352 35 1
27345 35 1
27330 35 1
27298 35 1
27281 35 1
27249 35 1
27180 35 1
27141 35 3
27121 35 2
27102 35 1
27091 35 1
27090 35 7
27040 35 1
27036 35 1
27031 35 15
26913 35 24
26901 35 4
26899 35 1
26866 35 1
26864 35 1
26856 35 1
26852 35 1
26752 35 1
26731 35 1
26699 35 1
26687 35 1
26667 35 1
26661 35 1
26655 35 6
26654 35 1
26650 35 1
26642 35 1
26641 35 1
26612 35 2
26560 35 1
26554 35 1
26477 35 1
26455 35 1
26365 35 1
26339 35 11
26308 35 1
26302 35 3
26294 35 1
26287 35 1
26286 35 3
26263 35 1
26250 35 5
26211 35 1
26204 35 1
26186 35 3
26107 35 1
26027 35 1
26014 35 21
25988 35 1
25975 35 12
25947 35 1
25914 35 5
25893 35 3
25793 35 2
25696 35 1
25642 35 2
25637 35 1
25480 35 1
25459 35 1
25382 35 1
25348 35 1
25274 35 1
25273 35 1
25268 35 1
25259 35 20
25192 35 1
25191 35 3
25182 35 1
25178 35 2
25129 35 1
25062 35 1
25036 35 1
24978 35 4
24955 35 1
24868 35 1
24757 35 1
24752 35 1
24732 35 3
24696 35 1
24674 35 37
24667 35 1
24666 35 1
24421 35 1
24400 35 1
24369 35 1
24368 35 1
24342 35 1
24253 35 2
24252 35 1
24176 35 2
24159 35 1
24120 35 1
24115 35 3
24095 35 1
24088 35 39
24058 35 1
24050 35 10
24049 35 1
24014 35 1
24008 35 3
23998 35 1
23960 35 1
23795 35 26
23789 35 1
23779 35 2
23761 35 1
23666 35 1
23613 35 3
23610 35 1
23442 35 1
23404 35 1
23328 35 1
23289 35 1
23264 35 1
23260 35 2
23238 35 1
23232 35 1
23081 35 13
23057 35 6
22987 35 3
22973 35 2
22917 35 1
22836 35 1
22827 35 2
22826 35 1
22795 35 2
22776 35 1
22765 35 1
22764 35 1
22751 35 1
22744 35 3
22740 35 2
22658 35 3
22656 35 1
22583 35 1
22567 35 1
22566 35 3
22553 35 1
22550 35 6
22542 35 1
22509 35 1
22498 35 1
22494 35 3
22493 35 1
22472 35 2
22455 35 1
22427 35 1
22379 35 1
22359 35 1
22315 35 1
22235 35 1
22153 35 2
22152 35 3
22041 35 6
22030 35 1
22021 35 1
22010 35 16
21899 35 1
21864 35 1
21863 35 9
21805 35 1
21650 35 1
21628 35 1
21627 35 1
21615 35 1
21591 35 1
21586 35 2
21571 35 1
21549 35 1
21544 35 1
21539 35 1
21537 35 5
21465 35 1
21447 35 16
21441 35 2
21412 35 6
21301 35 3
21276 35 1
21261 35 1
21216 35 1
21215 35 7
21142 35 2
21115 35 1
21056 35 1
21055 35 1
21054 35 62
20936 35 1
20906 35 4
20905 35 1
20904 35 1
20903 35 2
20889 35 1
20881 35 4
20869 35 8
20852 35 1
20850 35 2
20809 35 3
20778 35 6
20770 35 5
20769 35 1
20762 35 6
20692 35 13
20690 35 1
20639 35 1
20638 35 1
20625 35 1
20581 35 1
20555 35 1
20505 35 1
20482 35 1
20457 35 2
20398 35 2
20354 35 10
20346 35 1
20345 35 1
20340 35 1
20268 35 1
20265 35 2
20251 35 1
20225 35 1
20222 35 1
20191 35 1
20187 35 1
20185 35 1
20180 35 2
20156 35 12
20153 35 1
20151 35 1
20124 35 36
20101 35 1
20080 35 1
20009 35 2
19828 35 6
19806 35 4
19798 35 1
19793 35 1
19768 35 1
19644 35 1
19620 35 1
19594 35 1
19577 35 1
19566 35 1
19563 35 1
19539 35 2
19460 35 1
19421 35 22
19395 35 2
19357 35 1
19352 35 1
19286 35 1
19278 35 1
19274 35 1
19267 35 1
19264 35 6
19259 35 1
19248 35 1
19242 35 3
19215 35 1
19188 35 1
19181 35 1
19176 35 6
19170 35 1
19160 35 1
19155 35 40
19153 35 10
19140 35 13
19111 35 1
19073 35 2
19000 35 1
18999 35 59
18998 35 1
18938 35 2
18912 35 1
18870 35 1
18779 35 1
18778 35 1
18773 35 2
18664 35 1
18660 35 1
18631 35 1
18530 35 1
18527 35 1
18502 35 5
18486 35 1
18421 35 1
18412 35 8
18402 35 5
18270 35 3
18237 35 1
18229 35 1
18220 35 1
18194 35 1
18192 35 1
18187 35 1
18186 35 6
18179 35 2
18149 35 2
18145 35 1
18121 35 1
18091 35 1
18008 35 1
17990 35 1
17987 35 2
17984 35 1
17942 35 1
17872 35 1
17857 35 1
17849 35 1
17809 35 2
17803 35 1
17580 35 1
17551 35 5
17530 35 1
17507 35 1
17492 35 1
17472 35 2
17465 35 6
17464 35 1
17443 35 1
17424 35 3
17372 35 1
17182 35 1
17144 35 1
17133 35 1
17125 35 1
17040 35 5
16960 35 2
16902 35 2
16857 35 1
16830 35 1
16807 35 3
16793 35 2
16745 35 5
16715 35 1
16714 35 6
16710 35 1
16692 35 1
16684 35 1
16609 35 1
16597 35 2
16568 35 18
16539 35 10
16477 35 1
16470 35 1
16436 35 2
16434 35 1
16433 35 1
16399 35 1
16388 35 1
16362 35 3
16340 35 1
16301 35 2
16286 35 3
16240 35 1
16218 35 1
16169 35 1
16141 35 1
16099 35 3
16060 35 1
15914 35 1
15857 35 1
15828 35 1
15826 35 1
15813 35 1
15746 35 20
15664 35 1
15616 35 18
15595 35 3
15572 35 1
15563 35 1
15560 35 1
15546 35 1
15542 35 7
15540 35 2
15537 35 1
15517 35 2
15495 35 2
15420 35 1
15377 35 1
15372 35 1
15302 35 2
15228 35 1
15218 35 1
15212 35 6
15201 35 1
15198 35 1
15180 35 9
15092 35 1
14829 35 3
14827 35 1
14769 35 3
14681 35 1
14576 35 1
14515 35 1
14471 35 2
14423 35 1
14248 35 42
14237 35 1
14233 35 1
14231 35 1
14230 35 1
14149 35 1
14005 35 1
13987 35 1
13972 35 1
13963 35 2
13903 35 1
13883 35 1
13842 35 1
13828 35 2
13784 35 2
13772 35 1
13732 35 15
13629 35 1
13557 35 2
13532 35 1
13511 35 1
13509 35 1
13508 35 1
13497 35 1
13447 35 1
13383 35 5
13371 35 1
13360 35 1
13334 35 2
13303 35 120
13249 35 1
13237 35 8
13194 35 2
13132 35 2
13130 35 1
13127 35 1
13126 35 1
13125 35 1
13107 35 1
13100 35 1
13059 35 1
13051 35 1
13039 35 1
13024 35 2
13009 35 2
13006 35 1
13000 35 1
12969 35 1
12948 35 1
12890 35 1
12878 35 1
12797 35 1
12728 35 1
12670 35 1
12652 35 1
12647 35 1
12628 35 1
12619 35 3
12610 35 1
12589 35 1
12584 35 1
12583 35 1
12582 35 5
12581 35 1
12557 35 1
12480 35 1
12456 35 1
12440 35 1
12411 35 4
12387 35 1
12359 35 1
12312 35 4
12310 35 1
12265 35 1
12238 35 1
12236 35 1
12231 35 2
12201 35 1
12200 35 2
12160 35 1
12132 35 1
12108 35 1
12084 35 1
12057 35 1
12017 35 2
12016 35 2
11950 35 1
11939 35 1
11903 35 3
11897 35 1
11888 35 26
11856 35 1
11792 35 1
11790 35 1
11728 35 2
11685 35 1
11681 35 2
11551 35 1
11499 35 1
11448 35 12
11399 35 1
11347 35 2
11268 35 1
11235 35 1
11176 35 2
11109 35 1
11093 35 1
11083 35 23
10919 35 1
10916 35 1
10912 35 1
10873 35 1
10790 35 1
10785 35 1
10780 35 2
10756 35 6
10740 35 6
10710 35 26
10701 35 4
10700 35 4
10696 35 1
10693 35 1
10692 35 1
10682 35 1
10680 35 4
10679 35 3
10678 35 12
10672 35 3
10642 35 2
10631 35 2
10618 35 2
10613 35 1
10611 35 5
10609 35 3
10595 35 8
10593 35 4
10566 35 3
10552 35 3
10535 35 2
10389 35 1
10347 35 1
10334 35 1
10322 35 1
10283 35 2
10281 35 3
10243 35 2
10195 35 1
10189 35 2
10152 35 10
10125 35 2
10121 35 1
10065 35 1
10043 35 1
10040 35 2
9987 35 7
9972 35 2
9904 35 1
9865 35 1
9838 35 1
9828 35 1
9814 35 1
9800 35 16
9799 35 6
9723 35 1
9715 35 1
9707 35 1
9634 35 2
9632 35 1
9630 35 1
9608 35 2
9607 35 1
9592 35 1
9585 35 1
9532 35 1
9531 35 1
9514 35 1
9513 35 2
9500 35 1
9358 35 1
9329 35 1
9306 35 1
9282 35 1
9244 35 1
9233 35 2
9226 35 1
9178 35 1
9171 35 1
9156 35 1
9145 35 9
9125 35 1
9067 35 1
9051 35 2
8953 35 1
8828 35 1
8813 35 10
8803 35 1
8777 35 1
8764 35 1
8742 35 1
8672 35 1
8538 35 1
8356 35 3
8309 35 1
8219 35 5
8154 35 1
8139 35 1
8033 35 1
7957 35 1
7950 35 1
7906 35 1
7892 35 2
7830 35 1
7826 35 1
7809 35 1
7795 35 1
7791 35 1
7748 35 1
7747 35 1
7461 35 6
7399 35 1
7397 35 1
7334 35 1
7253 35 1
7203 35 1
7189 35 1
7167 35 1
7158 35 1
7144 35 1
7135 35 12
7116 35 2
6978 35 1
6944 35 1
6938 35 1
6900 35 1
6889 35 1
6820 35 1
6763 35 1
6731 35 1
6702 35 1
6687 35 1
6661 35 1
6660 35 3
6525 35 1
6465 35 1
6463 35 1
6452 35 3
6451 35 1
6424 35 1
6406 35 1
6354 35 1
6344 35 1
6338 35 1
6276 35 1
6216 35 8
6215 35 1
6107 35 1
6104 35 1
5986 35 1
5972 35 2
5948 35 7
5882 35 1
5873 35 3
5872 35 3
5859 35 1
5841 35 1
5839 35 1
5835 35 1
5831 35 3
5817 35 1
5705 35 11
5699 35 5
5694 35 1
5679 35 1
5595 35 13
5522 35 30
5518 35 1
5492 35 2
5475 35 2
5474 35 1
5376 35 1
5359 35 1
5315 35 1
5238 35 5
5218 35 1
5183 35 1
5147 35 1
5135 35 1
5090 35 2
5069 35 4
5061 35 2
4979 35 1
4959 35 2
4858 35 1
4803 35 1
4728 35 1
4721 35 1
4629 35 1
4602 35 1
4556 35 1
4385 35 1
4315 35 1
4308 35 1
4172 35 6
4131 35 1
4096 35 1
4041 35 51
4040 35 5
4028 35 25
3997 35 1
3980 35 1
3938 35 2
3838 35 1
3759 35 1
3749 35 1
3714 35 2
3707 35 1
3668 35 3
3520 35 1
3478 35 2
3458 35 1
3448 35 1
3413 35 2
3408 35 1
3383 35 2
3336 35 1
3295 35 4
3256 35 16
3145 35 1
3121 35 1
3113 35 1
3048 35 1
3024 35 1
2940 35 1
2934 35 1
2760 35 3
2758 35 2
2662 35 1
2544 35 2
2485 35 2
2374 35 1
2339 35 1
2277 35 1
2225 35 1
2218 35 2
2216 35 1
2208 35 1
2198 35 5
2147 35 1
2126 35 1
2067 35 1
2064 35 1
2062 35 1
2045 35 1
2037 35 1
2035 35 1
2016 35 1
1992 35 2
1990 35 14
1970 35 1
1965 35 16
1963 35 22
1958 35 6
1956 35 10
1903 35 3
1901 35 4
1862 35 1
1846 35 15
1843 35 1
1842 35 1
1829 35 1
1723 35 1
1612 35 2
1611 35 1
1555 35 1
1509 35 1
1499 35 1
1494 35 1
1364 35 1
1363 35 11
1265 35 1
1202 35 1
1171 35 1
1110 35 1
1065 35 1
1058 35 1
1054 35 1
942 35 1
909 35 10
896 35 3
880 35 1
860 35 4
827 35 1
812 35 1
806 35 3
796 35 1
789 35 2
765 35 1
753 35 1
724 35 1
698 35 1
672 35 1
645 35 2
620 35 2
618 35 1
617 35 1
595 35 7
593 35 2
575 35 1
570 35 1
559 35 1
557 35 7
493 35 22
465 35 1
440 35 2
413 35 1
277 35 1
264 35 1
167 35 2
141 35 1
106 35 2
71 35 1
63 35 1
43 35 2
32709 36 1
32706 36 2
32703 36 3
32699 36 4
32698 36 1
32696 36 1
32644 36 1
32582 36 2
32527 36 1
32450 36 1
32443 36 2
32439 36 1
32399 36 2
32216 36 1
32213 36 2
32139 36 1
32106 36 1
32068 36 1
32023 36 8
32002 36 1
31950 36 1
31888 36 23
31886 36 1
31812 36 1
31610 36 1
31591 36 1
31421 36 3
31414 36 1
31399 36 16
31258 36 14
31189 36 6
31076 36 1
30972 36 3
30971 36 11
30958 36 3
30934 36 6
30932 36 2
30912 36 3
30898 36 1
30890 36 1
30852 36 1
30798 36 1
30792 36 1
30658 36 1
30656 36 7
30599 36 1
30586 36 1
30570 36 1
30562 36 1
30429 36 2
30379 36 2
30339 36 1
30207 36 1
30165 36 1
30136 36 3
30131 36 1
30120 36 1
30111 36 1
30110 36 1
30109 36 1
30105 36 14
30075 36 1
30037 36 3
29984 36 1
29983 36 1
29943 36 1
29916 36 1
29915 36 4
29911 36 1
29910 36 2
29823 36 1
29821 36 1
29813 36 1
29795 36 1
29782 36 2
29744 36 1
29734 36 3
29706 36 1
29652 36 1
29651 36 2
29634 36 1
29620 36 6
29568 36 1
29567 36 1
29554 36 1
29533 36 2
29509 36 2
29506 36 2
29477 36 1
29463 36 7
29462 36 2
29454 36 1
29452 36 2
29450 36 1
29443 36 1
29440 36 1
29384 36 1
29356 36 1
29349 36 4
29341 36 1
29114 36 1
28994 36 1
28990 36 1
28967 36 1
28840 36 1
28833 36 1
28818 36 1
28648 36 1
28426 36 1
28368 36 1
28306 36 1
28139 36 1
28071 36 1
28026 36 1
27963 36 1
27958 36 3
27948 36 2
27890 36 1
27884 36 2
27855 36 1
27838 36 1
27827 36 2
27817 36 1
27809 36 1
27803 36 1
27795 36 1
27793 36 1
27792 36 1
27743 36 1
27724 36 2
27722 36 1
27682 36 5
27659 36 1
27656 36 1
27617 36 2
27547 36 1
27520 36 1
27519 36 1
27513 36 1
27495 36 1
27473 36 1
27367 36 1
27354 36 1
27249 36 1
27129 36 1
27090 36 3
27056 36 1
27053 36 1
27031 36 4
26957 36 1
26913 36 56
26901 36 1
26825 36 2
26749 36 1
26729 36 2
26655 36 6
26562 36 1
26523 36 19
26489 36 1
26455 36 2
26339 36 6
26319 36 1
26308 36 1
26286 36 1
26243 36 1
26216 36 4
26211 36 1
26209 36 1
26186 36 6
26185 36 1
26166 36 1
26109 36 1
26080 36 1
26065 36 1
26057 36 1
26027 36 1
26014 36 7
26012 36 1
25975 36 3
25955 36 1
25914 36 2
25893 36 3
25793 36 1
25764 36 1
25668 36 1
25643 36 1
25567 36 2
25496 36 1
25482 36 1
25480 36 2
25265 36 1
25199 36 2
25192 36 2
25184 36 1
25178 36 1
25148 36 2
25041 36 1
24987 36 1
24978 36 9
24889 36 1
24758 36 8
24732 36 1
24674 36 6
24673 36 2
24637 36 1
24549 36 1
24406 36 1
24215 36 2
24209 36 1
24176 36 1
24168 36 1
24115 36 2
24088 36 6
24051 36 1
24050 36 2
24023 36 1
24006 36 1
23960 36 1
23955 36 1
23847 36 2
23795 36 47
23793 36 1
23779 36 3
23717 36 1
23666 36 3
23615 36 1
23610 36 1
23442 36 1
23385 36 2
23336 36 1
23328 36 1
23232 36 1
23207 36 2
23124 36 1
23081 36 2
23065 36 1
23057 36 1
23052 36 1
23037 36 1
22987 36 1
22973 36 1
22863 36 1
22805 36 1
22782 36 1
22740 36 1
22658 36 1
22589 36 1
22567 36 1
22566 36 2
22553 36 1
22496 36 1
22430 36 1
22359 36 1
22357 36 1
22150 36 1
22068 36 1
22061 36 1
22059 36 1
22041 36 2
22024 36 1
22010 36 4
21971 36 1
21899 36 1
21866 36 1
21863 36 3
21848 36 1
21792 36 1
21650 36 2
21627 36 1
21577 36 1
21537 36 2
21447 36 3
21441 36 3
21379 36 1
21377 36 1
21337 36 1
21303 36 1
21276 36 1
21251 36 1
21230 36 1
21215 36 4
21197 36 1
21196 36 1
21115 36 1
21045 36 1
20944 36 1
20906 36 2
20904 36 2
20898 36 1
20881 36 1
20874 36 1
20869 36 2
20850 36 2
20809 36 4
20778 36 1
20762 36 1
20655 36 2
20639 36 1
20631 36 1
20591 36 1
20555 36 1
20543 36 1
20411 36 1
20398 36 1
20366 36 1
20354 36 3
20320 36 1
20248 36 1
20180 36 1
20156 36 1
20153 36 1
20115 36 1
20064 36 1
20005 36 1
19970 36 1
19874 36 1
19828 36 4
19806 36 2
19802 36 2
19801 36 1
19798 36 1
19778 36 1
19641 36 1
19586 36 1
19482 36 1
19460 36 1
19421 36 11
19401 36 1
19395 36 2
19353 36 1
19278 36 1
19275 36 1
19253 36 1
19243 36 2
19242 36 1
19186 36 1
19176 36 3
19155 36 69
19153 36 1
19140 36 5
19135 36 1
19133 36 1
19111 36 1
19060 36 2
18999 36 4
18962 36 1
18912 36 1
18788 36 1
18787 36 1
18643 36 1
18527 36 1
18502 36 1
18441 36 1
18419 36 1
18412 36 8
18410 36 1
18369 36 1
18229 36 1
18225 36 1
18191 36 1
18186 36 9
18179 36 1
18167 36 1
18161 36 1
18147 36 1
18145 36 1
18008 36 1
17994 36 1
17990 36 3
17913 36 2
17845 36 1
17809 36 2
17803 36 1
17772 36 1
17651 36 1
17598 36 1
17580 36 1
17551 36 2
17471 36 2
17441 36 1
17422 36 1
17224 36 1
17125 36 1
17115 36 1
17040 36 8
16997 36 1
16989 36 2
16960 36 1
16942 36 1
16940 36 2
16934 36 1
16807 36 1
16745 36 1
16714 36 3
16712 36 1
16577 36 5
16568 36 11
16543 36 1
16539 36 5
16481 36 1
16301 36 1
16179 36 1
16141 36 2
16099 36 1
16098 36 2
16073 36 1
15923 36 1
15912 36 1
15890 36 1
15888 36 1
15858 36 1
15821 36 1
15750 36 1
15746 36 9
15741 36 6
15726 36 1
15616 36 5
15595 36 1
15581 36 1
15542 36 1
15516 36 1
15475 36 1
15437 36 1
15410 36 1
15377 36 1
15347 36 36
15304 36 2
15302 36 24
15298 36 1
15251 36 1
15218 36 1
15213 36 1
15212 36 4
15180 36 4
15177 36 1
15080 36 1
15029 36 1
14971 36 2
14949 36 1
14926 36 1
14829 36 1
14578 36 1
14515 36 1
14508 36 1
14502 36 1
14485 36 1
14471 36 1
14470 36 1
14423 36 1
14271 36 1
14270 36 1
14264 36 1
14248 36 16
14246 36 1
14230 36 1
14213 36 1
14098 36 1
14060 36 1
14010 36 1
13969 36 1
13967 36 1
13964 36 1
13944 36 1
13903 36 3
13864 36 1
13860 36 1
13828 36 1
13784 36 1
13773 36 1
13732 36 1
13653 36 1
13535 36 1
13532 36 1
13506 36 1
13497 36 1
13477 36 1
13447 36 1
13383 36 2
13325 36 1
13303 36 37
13242 36 1
13237 36 2
13212 36 2
13127 36 1
13126 36 2
13051 36 4
12994 36 1
12990 36 1
12948 36 1
12878 36 1
12788 36 1
12741 36 1
12715 36 1
12706 36 1
12635 36 1
12524 36 1
12442 36 1
12363 36 1
12362 36 1
12228 36 1
12187 36 1
12151 36 1
12111 36 1
12049 36 2
12017 36 1
11939 36 1
11888 36 8
11854 36 1
11734 36 3
11548 36 1
11498 36 1
11448 36 10
11417 36 1
11408 36 1
11364 36 1
11309 36 1
11304 36 1
11278 36 1
11268 36 1
11224 36 1
11221 36 1
11185 36 1
11176 36 2
11083 36 8
10917 36 1
10912 36 1
10863 36 1
10851 36 2
10809 36 1
10796 36 1
10780 36 1
10778 36 1
10756 36 2
10740 36 5
10720 36 1
10710 36 5
10706 36 1
10701 36 1
10693 36 1
10692 36 1
10638 36 1
10630 36 1
10608 36 4
10602 36 1
10595 36 2
10593 36 7
10552 36 2
10539 36 1
10535 36 6
10532 36 2
10313 36 1
10194 36 1
10152 36 4
10117 36 1
10112 36 1
10090 36 2
10068 36 1
10048 36 1
9993 36 1
9972 36 1
9960 36 1
9887 36 1
9800 36 9
9799 36 2
9570 36 1
9517 36 1
9516 36 3
9467 36 1
9465 36 1
9403 36 1
9383 36 1
9328 36 1
9154 36 1
9145 36 4
9115 36 1
9087 36 1
9051 36 3
9037 36 1
8943 36 1
8919 36 1
8859 36 1
8813 36 3
8523 36 1
8428 36 1
8387 36 1
8370 36 1
8256 36 1
8219 36 4
8079 36 1
8025 36 1
7977 36 1
7960 36 13
7957 36 2
7950 36 2
7927 36 32
7906 36 2
7892 36 1
7857 36 1
7830 36 2
7779 36 2
7747 36 1
7526 36 1
7524 36 1
7470 36 1
7461 36 10
7188 36 1
7135 36 6
7116 36 2
7101 36 1
6954 36 1
6948 36 1
6938 36 1
6790 36 1
6660 36 1
6650 36 1
6519 36 1
6497 36 1
6466 36 1
6276 36 1
6220 36 1
6216 36 5
6059 36 1
6010 36 1
5972 36 1
5961 36 1
5948 36 6
5931 36 1
5927 36 1
5924 36 1
5920 36 1
5902 36 2
5831 36 2
5705 36 17
5699 36 3
5636 36 1
5603 36 1
5595 36 4
5581 36 1
5522 36 9
5492 36 3
5466 36 1
5422 36 1
5288 36 1
5238 36 12
5199 36 1
5129 36 2
5128 36 1
5098 36 1
5090 36 3
5069 36 3
5020 36 1
4979 36 3
4966 36 1
4931 36 2
4917 36 1
4897 36 1
4892 36 1
4890 36 1
4848 36 1
4758 36 1
4668 36 1
4510 36 1
4434 36 1
4360 36 1
4335 36 1
4256 36 3
4172 36 5
4142 36 1
4131 36 2
4090 36 1
4065 36 1
4040 36 1
4032 36 1
4028 36 13
4024 36 1
3980 36 1
3938 36 1
3904 36 1
3897 36 1
3893 36 1
3874 36 1
3838 36 1
3762 36 4
3749 36 1
3743 36 1
3714 36 1
3658 36 1
3634 36 2
3579 36 1
3546 36 1
3507 36 1
3503 36 1
3471 36 1
3458 36 1
3447 36 1
3408 36 1
3336 36 1
3297 36 1
3256 36 4
3250 36 1
3207 36 13
3118 36 1
2984 36 1
2943 36 2
2922 36 1
2906 36 1
2892 36 1
2760 36 1
2742 36 1
2676 36 1
2659 36 1
2655 36 1
2643 36 1
2419 36 1
2374 36 1
2198 36 1
2171 36 1
2064 36 1
2054 36 1
2052 36 1
2042 36 1
2008 36 1
1990 36 13
1974 36 1
1973 36 1
1965 36 7
1963 36 3
1956 36 1
1901 36 4
1900 36 1
1893 36 1
1888 36 1
1878 36 1
1846 36 1
1842 36 1
1833 36 1
1729 36 1
1728 36 1
1723 36 2
1636 36 2
1612 36 2
1547 36 9
1499 36 1
1365 36 1
1363 36 1
1338 36 2
1314 36 1
1266 36 1
1110 36 5
1054 36 1
1051 36 2
1039 36 2
967 36 1
942 36 1
929 36 1
927 36 2
909 36 4
896 36 1
872 36 1
860 36 2
827 36 1
821 36 1
796 36 2
698 36 1
677 36 1
625 36 1
602 36 1
593 36 1
589 36 1
580 36 1
559 36 6
557 36 3
532 36 1
526 36 1
493 36 7
491 36 1
447 36 1
413 36 1
227 36 1
167 36 1
122 36 1
82 36 1
58 36 1
53 36 1
43 36 1
36 36 1
32707 37 1
32706 37 4
32704 37 1
32703 37 3
32700 37 2
32699 37 21
32698 37 2
32697 37 19
32647 37 1
32646 37 2
32644 37 1
32596 37 3
32582 37 1
32528 37 1
32496 37 1
32452 37 3
32432 37 2
32415 37 1
32399 37 1
32216 37 4
32214 37 3
32208 37 1
32197 37 1
32104 37 1
32067 37 1
32045 37 1
32033 37 1
32023 37 8
32014 37 2
32011 37 2
31999 37 1
31964 37 9
31959 37 4
31951 37 1
31929 37 1
31910 37 1
31811 37 1
31798 37 1
31765 37 1
31760 37 1
31638 37 1
31585 37 2
31563 37 1
31494 37 1
31399 37 2
31258 37 22
31212 37 1
31211 37 1
31206 37 1
31200 37 1
31197 37 1
31189 37 10
31185 37 1
31175 37 1
31096 37 1
31093 37 1
31014 37 1
30974 37 2
30972 37 8
30971 37 18
30958 37 3
30934 37 82
30932 37 1
30927 37 1
30912 37 7
30895 37 4
30872 37 2
30858 37 3
30849 37 2
30838 37 1
30792 37 1
30789 37 3
30788 37 1
30776 37 1
30667 37 1
30659 37 1
30656 37 5
30570 37 9
30567 37 4
30540 37 1
30529 37 1
30517 37 1
30444 37 1
30443 37 1
30430 37 22
30429 37 3
30406 37 1
30379 37 5
30147 37 1
30136 37 10
30126 37 1
30123 37 1
30121 37 1
30115 37 2
30111 37 1
30105 37 4
30082 37 2
30075 37 1
30061 37 1
30052 37 1
30030 37 1
30029 37 1
30010 37 1
29984 37 2
29979 37 1
29976 37 2
29970 37 1
29958 37 1
29942 37 1
29938 37 1
29932 37 1
29929 37 2
29915 37 2
29882 37 1
29842 37 1
29823 37 2
29813 37 3
29811 37 1
29795 37 2
29734 37 2
29733 37 1
29695 37 1
29693 37 1
29620 37 4
29601 37 2
29577 37 1
29574 37 1
29545 37 1
29512 37 1
29509 37 1
29506 37 18
29477 37 3
29463 37 2
29462 37 2
29450 37 1
29445 37 5
29431 37 1
29429 37 5
29408 37 1
29360 37 1
29349 37 4
29328 37 1
29322 37 1
29303 37 3
29299 37 1
29294 37 1
29272 37 1
29271 37 3
29266 37 1
29227 37 1
29180 37 1
29177 37 1
29176 37 1
29167 37 1
29161 37 2
29141 37 1
29128 37 1
29110 37 1
29092 37 1
29077 37 1
29073 37 1
29027 37 1
28998 37 1
28990 37 1
28968 37 1
28960 37 2
28950 37 1
28947 37 1
28894 37 1
28866 37 1
28818 37 25
28784 37 2
28745 37 1
28593 37 1
28309 37 2
28052 37 1
28026 37 2
28020 37 1
27958 37 2
27895 37 1
27879 37 1
27852 37 2
27833 37 1
27827 37 2
27771 37 1
27767 37 1
27752 37 1
27696 37 1
27686 37 1
27685 37 1
27682 37 6
27673 37 1
27634 37 4
27630 37 1
27628 37 1
27617 37 3
27556 37 1
27546 37 2
27501 37 1
27495 37 2
27439 37 2
27415 37 2
27414 37 1
27400 37 1
27281 37 1
27280 37 1
27200 37 1
27195 37 1
27174 37 1
27129 37 1
27080 37 1
27041 37 1
27031 37 7
26913 37 15
26901 37 3
26897 37 2
26872 37 1
26839 37 3
26737 37 1
26700 37 1
26667 37 1
26655 37 4
26651 37 1
26650 37 1
26635 37 1
26627 37 1
26612 37 1
26593 37 1
26585 37 1
26554 37 1
26494 37 1
26479 37 1
26455 37 1
26365 37 1
26339 37 4
26308 37 2
26290 37 1
26287 37 1
26286 37 2
26250 37 4
26227 37 2
26211 37 1
26186 37 12
26160 37 1
26014 37 13
26008 37 1
25988 37 2
25975 37 14
25915 37 1
25914 37 3
25893 37 34
25870 37 1
25795 37 1
25793 37 2
25637 37 1
25610 37 1
25600 37 1
25461 37 1
25351 37 1
25343 37 1
25268 37 5
25246 37 1
25199 37 5
25192 37 1
25191 37 1
25148 37 1
25137 37 1
25072 37 1
25041 37 1
24978 37 1
24887 37 1
24800 37 1
24674 37 55
24673 37 1
24661 37 1
24634 37 1
24590 37 2
24543 37 2
24542 37 1
24438 37 2
24422 37 1
24406 37 1
24405 37 1
24403 37 1
24373 37 1
24342 37 1
24269 37 1
24253 37 2
24252 37 1
24116 37 1
24115 37 1
24088 37 8
24050 37 4
24040 37 1
24023 37 1
24014 37 1
24008 37 4
23960 37 5
23882 37 1
23855 37 1
23839 37 1
23821 37 2
23819 37 1
23795 37 87
23779 37 6
23776 37 2
23666 37 1
23613 37 2
23467 37 1
23458 37 1
23444 37 1
23378 37 1
23232 37 1
23207 37 1
23081 37 5
23057 37 7
23022 37 1
22987 37 1
22986 37 1
22976 37 1
22973 37 2
22883 37 1
22869 37 1
22865 37 1
22862 37 1
22827 37 1
22751 37 1
22744 37 1
22740 37 3
22726 37 1
22703 37 1
22649 37 1
22566 37 3
22563 37 1
22553 37 1
22550 37 1
22521 37 1
22513 37 1
22509 37 1
22496 37 1
22493 37 1
22489 37 1
22446 37 1
22440 37 1
22323 37 1
22307 37 2
22058 37 1
22041 37 3
22024 37 1
22010 37 8
21986 37 1
21961 37 1
21899 37 2
21873 37 2
21867 37 1
21863 37 7
21846 37 1
21805 37 1
21792 37 2
21729 37 1
21710 37 2
21627 37 1
21606 37 1
21571 37 1
21548 37 1
21544 37 1
21537 37 2
21535 37 1
21513 37 1
21503 37 1
21447 37 8
21441 37 1
21435 37 1
21415 37 1
21412 37 5
21408 37 1
21337 37 1
21233 37 1
21215 37 1
21188 37 1
21186 37 1
21159 37 1
21115 37 2
21107 37 3
21054 37 50
20949 37 1
20906 37 8
20904 37 1
20881 37 4
20874 37 1
20869 37 2
20855 37 1
20850 37 2
20809 37 6
20778 37 2
20770 37 1
20769 37 1
20764 37 1
20762 37 2
20690 37 1
20672 37 1
20670 37 1
20639 37 4
20638 37 1
20569 37 2
20556 37 1
20543 37 1
20431 37 1
20354 37 6
20323 37 1
20226 37 1
20216 37 1
20191 37 1
20180 37 2
20175 37 2
20158 37 1
20156 37 5
20147 37 1
20145 37 1
20143 37 1
20080 37 1
19997 37 1
19976 37 1
19886 37 1
19840 37 1
19828 37 4
19806 37 2
19803 37 1
19749 37 1
19713 37 1
19712 37 1
19643 37 1
19641 37 1
19552 37 1
19539 37 1
19512 37 1
19473 37 1
19421 37 9
19403 37 1
19395 37 1
19352 37 2
19292 37 1
19279 37 1
19264 37 6
19262 37 1
19259 37 1
19245 37 1
19228 37 1
19220 37 1
19192 37 1
19190 37 1
19182 37 1
19176 37 6
19161 37 1
19155 37 43
19153 37 3
19140 37 11
19088 37 1
19073 37 1
19066 37 1
19060 37 1
19049 37 1
19037 37 1
19031 37 1
19014 37 1
18999 37 100
18942 37 1
18938 37 1
18912 37 1
18878 37 1
18870 37 1
18773 37 2
18768 37 1
18699 37 1
18677 37 1
18664 37 2
18527 37 1
18502 37 3
18500 37 1
18447 37 2
18412 37 3
18402 37 3
18366 37 1
18359 37 1
18270 37 4
18225 37 2
18220 37 1
18194 37 1
18186 37 6
18179 37 1
18170 37 1
18161 37 2
18149 37 7
18145 37 1
18120 37 1
18042 37 1
18022 37 1
18011 37 1
17990 37 1
17913 37 1
17888 37 1
17874 37 2
17866 37 1
17852 37 1
17803 37 2
17772 37 1
17752 37 1
17681 37 1
17580 37 1
17551 37 6
17495 37 1
17487 37 1
17465 37 4
17455 37 1
17425 37 2
17424 37 9
17363 37 1
17362 37 1
17157 37 1
17125 37 1
17119 37 2
17107 37 2
17088 37 1
17040 37 11
16978 37 2
16959 37 1
16938 37 1
16934 37 2
16902 37 2
16807 37 2
16745 37 16
16714 37 4
16698 37 1
16597 37 1
16570 37 1
16568 37 9
16539 37 8
16530 37 2
16421 37 2
16413 37 1
16411 37 1
16362 37 2
16309 37 1
16301 37 2
16206 37 1
16089 37 1
16085 37 1
16080 37 1
15912 37 1
15857 37 1
15848 37 1
15746 37 13
15726 37 1
15697 37 1
15633 37 1
15616 37 9
15595 37 3
15572 37 1
15565 37 1
15542 37 5
15534 37 1
15517 37 4
15442 37 1
15302 37 36
15271 37 1
15218 37 1
15212 37 5
15198 37 1
15184 37 1
14927 37 1
14856 37 1
14829 37 4
14827 37 1
14772 37 1
14730 37 1
14690 37 1
14681 37 1
14641 37 1
14620 37 1
14510 37 2
14503 37 1
14502 37 1
14471 37 2
14439 37 1
14423 37 1
14270 37 1
14257 37 1
14253 37 1
14248 37 26
14246 37 1
14225 37 1
14219 37 1
14098 37 1
14097 37 1
14066 37 1
13982 37 1
13963 37 3
13828 37 1
13784 37 1
13772 37 1
13732 37 10
13721 37 1
13694 37 1
13557 37 2
13544 37 1
13543 37 1
13532 37 1
13509 37 4
13508 37 1
13499 37 1
13497 37 2
13461 37 1
13457 37 1
13447 37 1
13383 37 4
13371 37 1
13360 37 1
13358 37 1
13334 37 5
13303 37 46
13300 37 1
13249 37 2
13237 37 5
13132 37 1
13129 37 2
13126 37 1
13059 37 2
13006 37 1
13001 37 1
12893 37 1
12819 37 1
12797 37 1
12741 37 1
12735 37 1
12672 37 1
12639 37 2
12619 37 2
12589 37 1
12583 37 1
12582 37 6
12581 37 1
12571 37 1
12524 37 1
12519 37 1
12518 37 1
12513 37 2
12446 37 1
12428 37 1
12350 37 1
12312 37 1
12207 37 2
12185 37 2
12151 37 1
12084 37 1
12082 37 1
12051 37 1
12049 37 1
12039 37 1
12017 37 1
11912 37 2
11903 37 5
11896 37 1
11888 37 28
11880 37 1
11849 37 1
11838 37 1
11792 37 1
11790 37 2
11734 37 3
11682 37 1
11636 37 1
11562 37 3
11552 37 1
11551 37 1
11544 37 1
11448 37 7
11364 37 1
11347 37 1
11343 37 1
11309 37 1
11268 37 2
11176 37 1
11123 37 1
11108 37 1
11083 37 11
10928 37 1
10917 37 1
10912 37 1
10781 37 1
10756 37 2
10753 37 1
10740 37 2
10720 37 1
10715 37 2
10710 37 14
10701 37 4
10700 37 2
10696 37 2
10694 37 1
10692 37 3
10691 37 1
10690 37 1
10680 37 6
10679 37 4
10678 37 11
10669 37 1
10631 37 7
10630 37 1
10618 37 1
10611 37 7
10609 37 5
10608 37 1
10602 37 1
10595 37 9
10593 37 16
10568 37 1
10562 37 1
10555 37 1
10552 37 2
10535 37 4
10348 37 1
10347 37 1
10335 37 1
10322 37 1
10306 37 1
10283 37 1
10281 37 1
10243 37 3
10193 37 2
10189 37 1
10152 37 4
10128 37 1
10121 37 1
10076 37 1
10060 37 4
10058 37 1
10057 37 1
9993 37 1
9987 37 1
9972 37 1
9817 37 1
9815 37 1
9800 37 11
9799 37 11
9766 37 1
9738 37 1
9637 37 1
9635 37 1
9634 37 2
9632 37 1
9608 37 2
9543 37 1
9522 37 1
9517 37 2
9516 37 1
9514 37 2
9513 37 1
9500 37 1
9468 37 1
9384 37 1
9329 37 2
9262 37 1
9145 37 4
9141 37 1
9130 37 1
9078 37 1
9077 37 1
9051 37 3
8803 37 2
8732 37 1
8731 37 1
8586 37 1
8509 37 1
8387 37 1
8308 37 1
8242 37 1
8219 37 3
8191 37 1
8159 37 1
8155 37 1
8033 37 3
8017 37 1
7986 37 1
7950 37 1
7925 37 1
7906 37 2
7892 37 1
7891 37 1
7877 37 1
7857 37 1
7830 37 1
7815 37 1
7814 37 1
7811 37 1
7792 37 1
7779 37 1
7748 37 1
7593 37 2
7591 37 1
7530 37 1
7474 37 1
7461 37 1
7358 37 1
7354 37 1
7173 37 1
7135 37 4
7114 37 1
7112 37 1
6986 37 1
6969 37 2
6890 37 1
6842 37 3
6838 37 1
6820 37 1
6817 37 1
6687 37 1
6660 37 4
6635 37 1
6582 37 1
6491 37 1
6452 37 2
6371 37 1
6363 37 1
6354 37 1
6338 37 1
6276 37 1
6216 37 1
6104 37 1
6093 37 2
6064 37 1
6026 37 1
5995 37 1
5986 37 3
5965 37 1
5957 37 1
5948 37 7
5902 37 2
5873 37 3
5872 37 4
5862 37 1
5858 37 1
5851 37 1
5847 37 1
5846 37 1
5831 37 2
5809 37 2
5705 37 3
5699 37 3
5692 37 1
5678 37 2
5666 37 1
5644 37 1
5618 37 1
5595 37 9
5593 37 1
5553 37 1
5533 37 1
5522 37 16
5509 37 1
5492 37 1
5474 37 1
5473 37 1
5315 37 3
5254 37 1
5238 37 8
5209 37 1
5188 37 1
5090 37 2
5069 37 4
4979 37 9
4959 37 1
4949 37 1
4892 37 1
4882 37 1
4860 37 1
4820 37 1
4757 37 1
4668 37 1
4637 37 1
4609 37 1
4577 37 1
4556 37 1
4542 37 1
4535 37 1
4493 37 2
4483 37 1
4412 37 1
4396 37 1
4385 37 1
4335 37 2
4172 37 2
4131 37 2
4050 37 1
4036 37 2
4028 37 20
3991 37 1
3959 37 1
3957 37 1
3938 37 1
3922 37 2
3800 37 1
3762 37 2
3714 37 1
3658 37 1
3638 37 1
3617 37 1
3546 37 1
3536 37 1
3517 37 1
3507 37 1
3498 37 1
3478 37 1
3457 37 1
3449 37 1
3408 37 1
3336 37 2
3330 37 1
3303 37 1
3256 37 4
3246 37 1
3113 37 1
3048 37 1
2992 37 1
2940 37 1
2916 37 1
2795 37 1
2760 37 1
2737 37 1
2727 37 1
2686 37 1
2655 37 1
2640 37 1
2577 37 2
2544 37 2
2495 37 1
2485 37 3
2465 37 2
2309 37 1
2277 37 1
2236 37 4
2225 37 6
2198 37 2
2184 37 1
2147 37 2
2062 37 1
2059 37 2
2045 37 1
1992 37 1
1990 37 5
1982 37 1
1965 37 15
1963 37 15
1958 37 12
1956 37 18
1903 37 4
1901 37 2
1859 37 1
1850 37 1
1846 37 7
1803 37 1
1723 37 1
1718 37 18
1628 37 1
1612 37 1
1581 37 2
1563 37 3
1539 37 1
1506 37 1
1499 37 1
1429 37 1
1363 37 5
1330 37 1
1327 37 1
1314 37 1
1313 37 2
1214 37 1
1202 37 1
1110 37 3
1030 37 1
1011 37 1
942 37 1
941 37 1
930 37 2
926 37 1
909 37 5
903 37 1
896 37 40
860 37 6
821 37 1
817 37 1
800 37 2
799 37 1
771 37 1
764 37 2
753 37 1
698 37 1
645 37 6
611 37 1
595 37 5
589 37 1
570 37 1
559 37 1
557 37 6
556 37 1
518 37 1
493 37 14
465 37 1
440 37 1
406 37 1
384 37 1
272 37 1
228 37 1
211 37 3
122 37 1
114 37 1
96 37 1
92 37 1
68 37 1
43 37 4
32709 38 3
32706 38 7
32705 38 1
32704 38 1
32703 38 10
32702 38 6
32700 38 10
32699 38 11
32698 38 10
32697 38 2
32696 38 1
32596 38 1
32582 38 1
32566 38 1
32443 38 1
32399 38 1
32350 38 1
32184 38 1
32122 38 1
32083 38 2
32068 38 1
32038 38 1
32033 38 2
32023 38 39
31998 38 1
31986 38 1
31979 38 1
31955 38 1
31951 38 1
31950 38 2
31929 38 2
31920 38 1
31856 38 1
31850 38 1
31831 38 1
31811 38 1
31729 38 1
31728 38 1
31709 38 2
31591 38 1
31556 38 1
31421 38 4
31415 38 1
31399 38 14
31306 38 1
31273 38 1
31258 38 31
31189 38 21
31180 38 1
30990 38 1
30976 38 3
30972 38 25
30971 38 37
30958 38 3
30934 38 3
30932 38 1
30912 38 10
30895 38 2
30872 38 5
30849 38 1
30798 38 2
30765 38 1
30659 38 1
30656 38 47
30638 38 1
30586 38 1
30570 38 11
30562 38 1
30543 38 1
30529 38 2
30517 38 2
30406 38 2
30379 38 3
30360 38 1
30343 38 1
30248 38 6
30243 38 1
30167 38 1
30147 38 1
30136 38 11
30131 38 1
30122 38 1
30107 38 1
30105 38 25
30093 38 1
29984 38 1
29962 38 1
29956 38 1
29943 38 3
29916 38 1
29910 38 2
29850 38 1
29826 38 1
29813 38 1
29811 38 1
29795 38 3
29784 38 1
29783 38 1
29741 38 2
29734 38 11
29634 38 2
29620 38 11
29607 38 1
29572 38 1
29568 38 2
29561 38 1
29533 38 1
29506 38 1
29477 38 1
29463 38 16
29452 38 3
29445 38 1
29431 38 1
29429 38 1
29303 38 8
29299 38 1
29294 38 2
29272 38 1
29271 38 1
29161 38 2
29077 38 1
29074 38 1
28990 38 2
28980 38 1
28967 38 1
28894 38 2
28887 38 1
28883 38 1
28808 38 1
28784 38 1
28759 38 1
28648 38 1
28625 38 1
28609 38 1
28594 38 1
28489 38 1
28394 38 1
28309 38 13
28246 38 1
27960 38 3
27884 38 1
27827 38 4
27815 38 1
27725 38 1
27702 38 1
27685 38 1
27682 38 1
27653 38 1
27617 38 8
27519 38 1
27515 38 1
27514 38 1
27495 38 7
27492 38 1
27439 38 2
27352 38 1
27342 38 1
27287 38 1
27272 38 1
27244 38 1
27197 38 1
27141 38 1
27097 38 1
27090 38 7
27062 38 1
27031 38 3
26958 38 1
26913 38 23
26901 38 5
26825 38 1
26799 38 1
26655 38 30
26643 38 1
26524 38 1
26455 38 3
26451 38 1
26339 38 15
26319 38 2
26302 38 1
26286 38 1
26250 38 2
26186 38 4
26149 38 1
26088 38 1
26080 38 1
26014 38 49
25988 38 2
25976 38 1
25975 38 1
25949 38 1
25914 38 3
25899 38 1
25896 38 1
25893 38 2
25713 38 1
25696 38 1
25694 38 1
25680 38 1
25622 38 1
25582 38 1
25525 38 1
25343 38 1
25291 38 1
25246 38 1
25234 38 1
25211 38 1
25206 38 1
25199 38 2
25198 38 1
25191 38 1
25162 38 1
25123 38 1
25067 38 1
25050 38 1
24980 38 1
24978 38 21
24955 38 1
24893 38 1
24889 38 1
24812 38 1
24758 38 4
24674 38 27
24661 38 1
24590 38 1
24416 38 1
24269 38 1
24262 38 1
24238 38 1
24214 38 1
24195 38 1
24189 38 1
24131 38 1
24088 38 32
24050 38 15
24037 38 1
24008 38 2
23992 38 2
23909 38 1
23847 38 1
23795 38 33
23779 38 3
23747 38 1
23666 38 2
23467 38 5
23442 38 1
23411 38 1
23405 38 2
23395 38 1
23386 38 1
23385 38 2
23378 38 1
23324 38 1
23257 38 1
23225 38 1
23207 38 1
23081 38 1
23078 38 1
23076 38 1
23058 38 1
22993 38 1
22953 38 1
22873 38 1
22869 38 1
22862 38 1
22782 38 1
22755 38 1
22744 38 2
22740 38 5
22661 38 1
22568 38 1
22563 38 2
22553 38 1
22546 38 1
22512 38 1
22489 38 1
22472 38 1
22359 38 1
22323 38 1
22235 38 1
22152 38 1
22137 38 1
22090 38 3
22058 38 1
22041 38 2
22036 38 1
22010 38 28
21901 38 1
21887 38 1
21866 38 3
21863 38 17
21710 38 1
21631 38 1
21553 38 1
21549 38 1
21544 38 1
21537 38 8
21536 38 1
21513 38 1
21447 38 18
21441 38 2
21412 38 2
21377 38 1
21276 38 3
21265 38 1
21263 38 1
21215 38 3
21115 38 1
21053 38 1
20997 38 1
20906 38 7
20893 38 1
20881 38 1
20874 38 1
20872 38 2
20869 38 5
20809 38 7
20778 38 4
20773 38 1
20762 38 3
20752 38 1
20692 38 1
20650 38 1
20638 38 2
20543 38 1
20398 38 4
20354 38 3
20238 38 1
20180 38 1
20156 38 4
20041 38 1
20040 38 1
19991 38 1
19886 38 3
19828 38 12
19806 38 4
19802 38 1
19801 38 2
19713 38 1
19644 38 1
19595 38 1
19498 38 1
19439 38 1
19421 38 26
19411 38 1
19360 38 1
19322 38 1
19292 38 1
19244 38 1
19226 38 1
19215 38 2
19180 38 1
19176 38 5
19155 38 147
19153 38 1
19140 38 7
19098 38 1
19075 38 1
19031 38 3
19017 38 1
18999 38 5
18992 38 2
18966 38 1
18620 38 1
18527 38 1
18502 38 10
18500 38 1
18486 38 1
18412 38 23
18270 38 1
18269 38 1
18244 38 1
18206 38 1
18186 38 18
18145 38 1
18054 38 1
17990 38 1
17946 38 1
17905 38 1
17835 38 1
17803 38 1
17612 38 1
17551 38 4
17390 38 1
17307 38 1
17257 38 1
17040 38 3
16989 38 1
16807 38 1
16745 38 1
16714 38 16
16664 38 1
16629 38 1
16609 38 1
16568 38 15
16539 38 10
16530 38 1
16487 38 1
16301 38 1
16286 38 1
16102 38 1
16089 38 5
16060 38 1
15912 38 1
15888 38 1
15858 38 1
15746 38 39
15616 38 15
15542 38 7
15540 38 1
15440 38 1
15377 38 3
15308 38 1
15302 38 1
15271 38 1
15218 38 1
15212 38 6
15203 38 1
15180 38 10
15106 38 1
15060 38 1
14971 38 16
14829 38 7
14759 38 1
14746 38 4
14690 38 2
14622 38 1
14620 38 1
14523 38 1
14297 38 1
14256 38 1
14248 38 52
14237 38 2
14145 38 1
14093 38 1
14089 38 1
14055 38 1
14023 38 2
13963 38 2
13954 38 1
13828 38 4
13826 38 1
13772 38 1
13732 38 19
13712 38 1
13684 38 1
13557 38 1
13532 38 2
13508 38 3
13497 38 1
13314 38 1
13303 38 20
13249 38 2
13237 38 3
13194 38 1
13098 38 1
13051 38 2
13009 38 2
12885 38 1
12862 38 1
12811 38 2
12716 38 1
12683 38 1
12647 38 1
12619 38 1
12611 38 1
12591 38 1
12584 38 1
12582 38 2
12513 38 1
12489 38 1
12479 38 1
12428 38 1
12425 38 1
12404 38 1
12387 38 1
12312 38 1
12276 38 1
12232 38 1
12231 38 2
12182 38 1
12111 38 1
12017 38 2
11944 38 1
11908 38 1
11897 38 1
11888 38 9
11820 38 1
11790 38 1
11734 38 2
11668 38 1
11591 38 1
11512 38 1
11482 38 1
11448 38 30
11402 38 1
11352 38 1
11347 38 1
11329 38 1
11313 38 1
11268 38 1
11251 38 1
11224 38 1
11210 38 1
11109 38 1
11092 38 2
11083 38 23
11041 38 1
10997 38 1
10868 38 1
10851 38 1
10796 38 1
10770 38 1
10756 38 17
10740 38 22
10727 38 1
10726 38 1
10719 38 1
10713 38 1
10710 38 44
10706 38 1
10692 38 1
10691 38 1
10678 38 1
10615 38 1
10609 38 1
10608 38 6
10595 38 2
10593 38 9
10552 38 1
10535 38 8
10532 38 1
10528 38 1
10496 38 1
10389 38 1
10377 38 1
10189 38 1
10152 38 8
10041 38 1
9993 38 1
9987 38 2
9977 38 1
9972 38 6
9868 38 1
9828 38 1
9800 38 21
9785 38 1
9715 38 1
9642 38 2
9637 38 1
9597 38 1
9587 38 1
9570 38 2
9534 38 1
9531 38 1
9488 38 2
9486 38 2
9483 38 1
9467 38 1
9465 38 6
9383 38 1
9329 38 1
9262 38 1
9244 38 1
9233 38 1
9181 38 1
9171 38 5
9145 38 11
9139 38 1
9115 38 1
9102 38 2
9051 38 10
9021 38 1
8943 38 1
8813 38 5
8764 38 1
8633 38 1
8219 38 32
8191 38 1
8162 38 1
8007 38 1
7957 38 1
7950 38 18
7826 38 1
7779 38 1
7768 38 1
7587 38 1
7584 38 1
7566 38 1
7506 38 1
7470 38 1
7461 38 18
7224 38 1
7209 38 1
7189 38 1
7150 38 1
7145 38 1
7135 38 16
7112 38 1
7076 38 1
6897 38 1
6674 38 1
6525 38 1
6520 38 2
6507 38 1
6407 38 1
6244 38 1
6216 38 5
6093 38 1
5994 38 1
5972 38 1
5971 38 1
5955 38 1
5948 38 10
5929 38 1
5927 38 1
5873 38 1
5839 38 1
5831 38 2
5809 38 1
5705 38 11
5699 38 14
5595 38 22
5522 38 51
5492 38 1
5475 38 1
5438 38 1
5351 38 2
5315 38 2
5238 38 34
5140 38 1
5135 38 1
5129 38 1
5094 38 1
5092 38 1
5090 38 1
5069 38 8
5002 38 1
4983 38 1
4979 38 7
4959 38 1
4949 38 2
4921 38 1
4897 38 1
4820 38 1
4792 38 1
4728 38 4
4690 38 1
4683 38 1
4669 38 1
4560 38 1
4510 38 2
4500 38 1
4400 38 2
4396 38 1
4304 38 1
4256 38 13
4172 38 11
4165 38 2
4131 38 2
4127 38 1
4102 38 1
4090 38 1
4028 38 5
3959 38 1
3897 38 1
3870 38 1
3791 38 1
3766 38 1
3762 38 14
3759 38 1
3668 38 1
3634 38 3
3560 38 1
3531 38 1
3507 38 2
3479 38 1
3393 38 1
3336 38 1
3309 38 4
3295 38 1
3256 38 24
3042 38 1
2916 38 1
2823 38 1
2760 38 1
2550 38 1
2476 38 1
2218 38 1
2215 38 1
2208 38 1
2198 38 1
2171 38 2
2078 38 1
2062 38 2
2031 38 2
2018 38 1
1992 38 2
1990 38 29
1987 38 1
1965 38 6
1963 38 3
1958 38 1
1956 38 1
1901 38 8
1866 38 2
1850 38 1
1846 38 1
1821 38 1
1728 38 1
1723 38 1
1597 38 1
1562 38 2
1490 38 1
1366 38 1
1363 38 14
1333 38 1
1330 38 1
1214 38 1
1132 38 1
1065 38 1
1030 38 1
925 38 1
909 38 20
903 38 1
896 38 1
860 38 3
820 38 1
771 38 2
764 38 1
762 38 1
755 38 1
687 38 1
685 38 1
678 38 1
645 38 2
619 38 1
565 38 1
559 38 12
557 38 1
526 38 1
519 38 1
493 38 25
413 38 2
202 38 1
167 38 4
122 38 1
114 38 1
68 38 1
55 38 1
52 38 1
32709 39 1
32707 39 2
32706 39 6
32703 39 8
32702 39 1
32700 39 8
32699 39 16
32698 39 1
32697 39 8
32694 39 1
32596 39 1
32469 39 1
32432 39 1
32399 39 2
32218 39 1
32216 39 6
32194 39 1
32165 39 1
32138 39 1
32122 39 1
32121 39 1
32106 39 5
32084 39 1
32083 39 1
32068 39 1
32066 39 1
32048 39 1
32023 39 10
32002 39 1
31964 39 6
31825 39 1
31820 39 2
31811 39 1
31800 39 1
31710 39 1
31709 39 1
31617 39 2
31603 39 1
31602 39 2
31578 39 1
31556 39 1
31551 39 1
31473 39 1
31421 39 1
31399 39 3
31393 39 1
31260 39 1
31258 39 19
31248 39 1
31234 39 2
31197 39 2
31189 39 14
31179 39 1
31178 39 1
31177 39 1
31175 39 1
31096 39 1
31091 39 2
31076 39 1
31073 39 1
31065 39 1
30984 39 1
30974 39 2
30972 39 5
30971 39 28
30958 39 2
30951 39 1
30934 39 165
30912 39 7
30898 39 2
30895 39 2
30874 39 1
30872 39 3
30798 39 1
30789 39 4
30756 39 1
30659 39 1
30656 39 11
30630 39 1
30629 39 1
30613 39 1
30605 39 1
30570 39 11
30567 39 3
30562 39 2
30540 39 1
30537 39 2
30529 39 2
30517 39 1
30512 39 1
30443 39 1
30430 39 13
30429 39 1
30406 39 1
30399 39 1
30339 39 1
30248 39 1
30170 39 1
30161 39 1
30138 39 1
30136 39 12
30133 39 1
30126 39 1
30122 39 1
30121 39 5
30107 39 1
30105 39 16
30096 39 1
30093 39 4
30076 39 1
30075 39 1
30074 39 1
30037 39 1
30027 39 1
30009 39 1
29976 39 1
29967 39 1
29953 39 1
29929 39 1
29910 39 2
29831 39 1
29828 39 2
29811 39 1
29784 39 1
29782 39 1
29734 39 8
29708 39 1
29702 39 2
29684 39 1
29652 39 1
29634 39 2
29621 39 1
29620 39 3
29588 39 1
29572 39 1
29568 39 1
29512 39 1
29506 39 13
29494 39 1
29489 39 1
29466 39 1
29463 39 14
29459 39 1
29450 39 5
29445 39 7
29424 39 1
29353 39 1
29349 39 2
29295 39 1
29271 39 2
29088 39 1
29002 39 1
28990 39 1
28984 39 1
28968 39 1
28941 39 1
28934 39 1
28882 39 1
28818 39 37
28759 39 1
28661 39 1
28614 39 1
28609 39 1
28602 39 1
28573 39 1
28553 39 1
28551 39 1
28546 39 1
28309 39 1
28273 39 2
27978 39 1
27958 39 3
27948 39 1
27889 39 1
27869 39 1
27852 39 2
27848 39 1
27827 39 8
27793 39 1
27755 39 1
27747 39 1
27706 39 1
27682 39 7
27681 39 1
27663 39 1
27662 39 1
27659 39 1
27617 39 6
27602 39 1
27519 39 3
27514 39 1
27501 39 2
27415 39 2
27272 39 2
27141 39 5
27123 39 1
27121 39 1
27090 39 2
27036 39 1
26913 39 20
26852 39 1
26729 39 1
26692 39 1
26655 39 3
26630 39 1
26583 39 1
26479 39 1
26455 39 1
26339 39 9
26308 39 1
26296 39 1
26287 39 3
26286 39 5
26250 39 3
26245 39 1
26211 39 1
26204 39 1
26188 39 1
26186 39 9
26169 39 1
26140 39 1
26070 39 1
26014 39 22
25988 39 2
25982 39 1
25975 39 6
25914 39 6
25893 39 6
25877 39 1
25858 39 1
25692 39 1
25637 39 1
25610 39 1
25567 39 1
25268 39 1
25259 39 1
25247 39 1
25211 39 1
25199 39 4
25194 39 1
25192 39 1
25191 39 1
25067 39 1
25041 39 1
25037 39 3
25036 39 1
24978 39 11
24900 39 1
24893 39 1
24861 39 1
24848 39 1
24732 39 5
24731 39 1
24680 39 1
24674 39 66
24671 39 2
24561 39 1
24406 39 1
24214 39 1
24185 39 1
24180 39 1
24159 39 1
24115 39 1
24088 39 24
24058 39 1
24050 39 8
24046 39 1
24023 39 13
24008 39 1
23960 39 1
23910 39 2
23855 39 1
23847 39 1
23819 39 1
23795 39 18
23779 39 5
23669 39 1
23611 39 1
23610 39 1
23404 39 1
23264 39 1
23126 39 1
23081 39 6
23057 39 1
23013 39 1
22987 39 2
22962 39 1
22945 39 1
22897 39 1
22862 39 1
22827 39 3
22740 39 3
22658 39 2
22647 39 1
22568 39 1
22550 39 1
22446 39 1
22357 39 1
22323 39 1
22225 39 1
22058 39 1
22041 39 2
22010 39 10
21971 39 2
21918 39 1
21899 39 1
21873 39 1
21867 39 1
21863 39 6
21732 39 1
21650 39 1
21647 39 47
21615 39 2
21568 39 1
21537 39 6
21447 39 11
21441 39 1
21412 39 5
21379 39 1
21377 39 1
21276 39 2
21054 39 59
21043 39 1
20918 39 1
20906 39 4
20904 39 1
20881 39 4
20869 39 1
20852 39 2
20809 39 2
20778 39 2
20762 39 1
20638 39 1
20589 39 1
20411 39 1
20398 39 1
20354 39 1
20346 39 1
20331 39 1
20180 39 1
20161 39 1
20156 39 11
20009 39 1
19886 39 1
19828 39 2
19818 39 1
19806 39 3
19780 39 1
19747 39 1
19711 39 1
19644 39 1
19643 39 1
19577 39 1
19568 39 1
19563 39 1
19560 39 1
19473 39 1
19421 39 18
19395 39 1
19352 39 2
19292 39 1
19264 39 3
19248 39 2
19240 39 1
19226 39 1
19188 39 2
19186 39 1
19176 39 10
19161 39 1
19160 39 1
19155 39 13
19153 39 3
19140 39 6
19113 39 1
19099 39 1
19086 39 1
19073 39 1
19060 39 1
19039 39 1
19031 39 4
19017 39 1
19002 39 1
18999 39 41
18938 39 1
18929 39 1
18878 39 3
18870 39 1
18780 39 1
18750 39 1
18553 39 1
18526 39 1
18502 39 4
18475 39 1
18459 39 1
18416 39 1
18412 39 10
18332 39 1
18270 39 1
18239 39 1
18229 39 1
18191 39 1
18186 39 13
18179 39 2
18170 39 1
18161 39 2
18149 39 4
18053 39 1
17984 39 1
17848 39 1
17750 39 1
17734 39 1
17653 39 1
17598 39 1
17551 39 4
17538 39 1
17485 39 1
17472 39 1
17465 39 1
17424 39 5
17362 39 2
17359 39 1
17249 39 1
17211 39 1
17182 39 1
17079 39 1
17040 39 8
16959 39 1
16859 39 1
16843 39 1
16830 39 2
16820 39 1
16807 39 2
16783 39 1
16745 39 1
16715 39 1
16714 39 7
16684 39 3
16666 39 1
16568 39 8
16539 39 3
16472 39 1
16309 39 1
16286 39 2
16240 39 1
16237 39 1
16217 39 1
16099 39 1
16042 39 1
15858 39 1
15827 39 1
15813 39 2
15746 39 20
15616 39 6
15595 39 1
15542 39 7
15517 39 1
15437 39 1
15309 39 1
15218 39 1
15213 39 1
15212 39 1
15198 39 1
15180 39 7
14971 39 7
14949 39 1
14829 39 3
14770 39 1
14769 39 3
14690 39 1
14686 39 1
14641 39 1
14584 39 1
14576 39 1
14548 39 1
14523 39 1
14423 39 7
14421 39 1
14297 39 1
14266 39 1
14259 39 1
14248 39 34
14225 39 3
14224 39 1
14219 39 1
14098 39 1
14023 39 1
13972 39 1
13903 39 1
13828 39 3
13784 39 2
13772 39 1
13769 39 1
13732 39 9
13557 39 3
13545 39 1
13532 39 8
13509 39 2
13497 39 2
13493 39 1
13436 39 1
13387 39 1
13383 39 8
13334 39 3
13303 39 56
13249 39 1
13242 39 1
13241 39 1
13237 39 1
13154 39 1
13051 39 1
12948 39 1
12890 39 1
12718 39 1
12686 39 1
12619 39 1
12591 39 1
12583 39 1
12582 39 6
12571 39 1
12548 39 1
12536 39 1
12480 39 1
12312 39 3
12265 39 1
12231 39 2
12206 39 1
12201 39 1
12091 39 1
12085 39 1
12051 39 1
12039 39 1
12017 39 2
11939 39 2
11905 39 1
11903 39 2
11888 39 10
11880 39 1
11878 39 1
11822 39 1
11681 39 1
11673 39 1
11562 39 1
11552 39 1
11512 39 1
11448 39 10
11388 39 1
11347 39 1
11278 39 1
11268 39 1
11181 39 1
11176 39 2
11169 39 2
11092 39 2
11083 39 14
11040 39 1
10868 39 2
10865 39 1
10836 39 1
10801 39 1
10781 39 1
10756 39 6
10740 39 1
10711 39 1
10710 39 11
10697 39 1
10692 39 1
10690 39 2
10682 39 1
10680 39 3
10678 39 4
10672 39 2
10643 39 1
10618 39 2
10611 39 1
10609 39 5
10595 39 6
10593 39 4
10552 39 2
10538 39 1
10535 39 1
10450 39 2
10348 39 1
10335 39 1
10308 39 1
10152 39 7
10060 39 1
9993 39 1
9987 39 10
9924 39 1
9814 39 1
9800 39 13
9799 39 2
9769 39 1
9723 39 1
9634 39 1
9633 39 1
9632 39 1
9622 39 2
9531 39 1
9500 39 1
9483 39 1
9482 39 1
9465 39 3
9403 39 1
9329 39 2
9233 39 1
9196 39 1
9178 39 1
9171 39 2
9145 39 8
9102 39 1
9078 39 1
9051 39 2
8813 39 6
8732 39 2
8494 39 1
8356 39 2
8308 39 1
8256 39 1
8219 39 5
7982 39 2
7957 39 1
7951 39 1
7950 39 6
7892 39 1
7889 39 1
7814 39 1
7780 39 1
7747 39 1
7635 39 1
7593 39 1
7461 39 6
7439 39 1
7397 39 1
7358 39 1
7345 39 1
7135 39 4
7110 39 1
6986 39 1
6936 39 1
6927 39 45
6921 39 1
6723 39 1
6660 39 3
6599 39 1
6582 39 1
6468 39 2
6466 39 1
6465 39 2
6439 39 1
6378 39 1
6354 39 1
6233 39 1
6216 39 2
6184 39 1
6064 39 1
6061 39 1
5955 39 1
5948 39 13
5922 39 1
5911 39 1
5902 39 2
5873 39 1
5872 39 15
5865 39 1
5858 39 1
5834 39 1
5831 39 2
5809 39 1
5782 39 1
5705 39 10
5699 39 3
5679 39 1
5595 39 16
5522 39 21
5492 39 1
5475 39 1
5469 39 1
5318 39 1
5315 39 2
5238 39 4
5140 39 1
5135 39 1
5097 39 3
5090 39 3
5069 39 3
5067 39 1
4979 39 1
4959 39 2
4820 39 1
4582 39 1
4566 39 1
4510 39 1
4493 39 1
4490 39 1
4360 39 1
4258 39 1
4172 39 5
4131 39 2
4111 39 2
4106 39 1
4082 39 1
4042 39 1
4040 39 2
4036 39 2
4032 39 1
4028 39 17
4024 39 1
3903 39 1
3897 39 1
3885 39 1
3762 39 3
3724 39 1
3714 39 1
3658 39 1
3620 39 1
3611 39 1
3498 39 1
3478 39 2
3458 39 1
3326 39 1
3305 39 1
3295 39 1
3256 39 13
3048 39 1
3027 39 1
2943 39 1
2916 39 2
2885 39 1
2859 39 1
2813 39 1
2806 39 1
2791 39 1
2760 39 1
2677 39 1
2642 39 1
2544 39 1
2483 39 1
2374 39 1
2334 39 1
2313 39 1
2303 39 1
2280 39 1
2232 39 1
2225 39 4
2221 39 1
2198 39 1
2171 39 1
2162 39 1
2102 39 1
2069 39 1
2067 39 1
2062 39 1
2008 39 1
1994 39 1
1992 39 1
1990 39 5
1989 39 1
1975 39 1
1965 39 14
1963 39 8
1958 39 24
1956 39 54
1903 39 1
1868 39 2
1846 39 4
1728 39 1
1723 39 1
1720 39 1
1608 39 1
1565 39 1
1563 39 1
1562 39 2
1551 39 1
1539 39 1
1523 39 4
1511 39 1
1363 39 2
1333 39 1
1332 39 1
1265 39 1
1242 39 1
1214 39 1
1110 39 1
950 39 1
925 39 2
909 39 21
904 39 1
896 39 1
894 39 1
872 39 1
860 39 7
827 39 1
812 39 1
800 39 1
688 39 1
650 39 2
645 39 2
619 39 1
601 39 1
595 39 1
593 39 2
557 39 6
550 39 1
529 39 1
525 39 1
493 39 26
484 39 1
440 39 1
413 39 1
406 39 1
384 39 1
327 39 2
264 39 1
240 39 1
232 39 4
222 39 1
167 39 2
164 39 1
114 39 1
68 39 1
43 39 5
32733 40 1
32709 40 5
32707 40 3
32706 40 4
32703 40 16
32700 40 1
32699 40 20
32698 40 3
32697 40 13
32599 40 1
32596 40 11
32582 40 2
32527 40 2
32449 40 1
32448 40 1
32442 40 1
32438 40 1
32349 40 1
32219 40 1
32217 40 1
32214 40 1
32194 40 1
32164 40 1
32135 40 1
32122 40 1
32107 40 1
32106 40 2
32097 40 1
32083 40 1
32067 40 1
32057 40 1
32048 40 2
32023 40 14
32012 40 2
32011 40 6
31975 40 1
31971 40 1
31965 40 1
31964 40 9
31961 40 1
31959 40 1
31950 40 1
31812 40 1
31787 40 1
31760 40 1
31709 40 1
31701 40 2
31638 40 1
31591 40 1
31563 40 1
31421 40 1
31409 40 1
31399 40 6
31258 40 13
31234 40 1
31200 40 1
31197 40 1
31195 40 1
31189 40 11
31169 40 1
31130 40 1
31065 40 2
30989 40 1
30982 40 1
30976 40 1
30972 40 6
30971 40 12
30958 40 1
30950 40 1
30934 40 133
30932 40 26
30929 40 1
30912 40 5
30895 40 12
30872 40 2
30858 40 1
30852 40 1
30849 40 1
30798 40 1
30792 40 1
30789 40 2
30788 40 1
30712 40 1
30679 40 1
30664 40 1
30658 40 1
30656 40 37
30607 40 3
30599 40 1
30588 40 1
30570 40 9
30567 40 4
30562 40 5
30543 40 1
30537 40 1
30443 40 1
30430 40 13
30428 40 1
30406 40 1
30379 40 1
30368 40 1
30334 40 1
30313 40 2
30276 40 1
30136 40 8
30125 40 1
30122 40 2
30115 40 5
30110 40 1
30107 40 1
30105 40 10
30093 40 2
30066 40 1
30061 40 1
30037 40 2
29989 40 1
29915 40 16
29903 40 1
29849 40 1
29842 40 1
29819 40 1
29815 40 1
29811 40 1
29795 40 1
29782 40 2
29741 40 1
29734 40 6
29706 40 1
29702 40 2
29693 40 1
29673 40 1
29634 40 1
29621 40 1
29620 40 3
29619 40 1
29601 40 1
29583 40 1
29577 40 1
29568 40 3
29515 40 1
29512 40 1
29506 40 16
29499 40 2
29477 40 1
29463 40 8
29459 40 2
29454 40 1
29452 40 3
29450 40 1
29440 40 2
29429 40 5
29415 40 1
29383 40 1
29349 40 1
29328 40 1
29303 40 1
29299 40 1
29294 40 1
29271 40 2
29266 40 1
29177 40 1
29176 40 3
29161 40 1
29158 40 2
29145 40 1
29110 40 1
29077 40 1
29073 40 2
29051 40 1
29027 40 2
28994 40 1
28984 40 3
28967 40 2
28950 40 1
28947 40 1
28924 40 2
28911 40 1
28894 40 1
28882 40 1
28818 40 14
28676 40 1
28661 40 1
28643 40 1
28622 40 1
28598 40 1
28593 40 5
28573 40 1
28419 40 1
28309 40 1
28093 40 1
28076 40 1
28064 40 1
28049 40 1
28026 40 1
28019 40 1
27960 40 2
27950 40 1
27880 40 2
27848 40 1
27827 40 4
27818 40 1
27767 40 1
27686 40 2
27682 40 10
27663 40 1
27659 40 1
27657 40 1
27633 40 1
27630 40 1
27617 40 4
27513 40 3
27501 40 3
27495 40 2
27415 40 1
27345 40 2
27324 40 1
27294 40 1
27281 40 2
27272 40 1
27271 40 1
27091 40 1
27090 40 6
27048 40 1
27031 40 6
26913 40 13
26902 40 1
26897 40 1
26891 40 1
26737 40 1
26727 40 1
26655 40 9
26586 40 1
26479 40 1
26455 40 1
26339 40 10
26308 40 2
26294 40 1
26287 40 1
26286 40 2
26281 40 1
26279 40 1
26250 40 1
26211 40 2
26210 40 1
26186 40 21
26177 40 2
26169 40 3
26151 40 1
26138 40 1
26115 40 1
26109 40 1
26079 40 1
26014 40 18
25988 40 2
25975 40 43
25915 40 1
25914 40 5
25893 40 16
25870 40 1
25796 40 1
25793 40 1
25718 40 1
25692 40 1
25684 40 1
25637 40 1
25630 40 1
25600 40 1
25582 40 1
25562 40 3
25488 40 1
25466 40 3
25423 40 1
25268 40 2
25260 40 1
25241 40 1
25214 40 10
25199 40 4
25191 40 4
25182 40 1
25177 40 1
25162 40 1
25137 40 1
25106 40 1
25085 40 1
24978 40 4
24907 40 1
24893 40 1
24888 40 1
24887 40 1
24805 40 1
24732 40 1
24696 40 1
24674 40 13
24673 40 1
24637 40 1
24634 40 1
24414 40 2
24406 40 2
24373 40 2
24369 40 1
24342 40 1
24337 40 1
24252 40 1
24195 40 1
24191 40 1
24176 40 2
24168 40 1
24133 40 1
24088 40 8
24050 40 4
24049 40 1
24046 40 1
24040 40 1
24023 40 1
24014 40 2
24008 40 1
23960 40 4
23884 40 1
23821 40 1
23796 40 1
23795 40 70
23779 40 3
23666 40 3
23613 40 2
23410 40 1
23404 40 2
23385 40 1
23336 40 5
23304 40 1
23284 40 1
23264 40 2
23236 40 1
23207 40 4
23081 40 7
23058 40 1
23057 40 6
22958 40 1
22827 40 4
22799 40 1
22755 40 1
22740 40 4
22704 40 1
22658 40 1
22649 40 1
22563 40 1
22556 40 1
22553 40 2
22550 40 2
22496 40 1
22489 40 1
22472 40 2
22466 40 1
22358 40 1
22258 40 1
22152 40 2
22085 40 1
22039 40 1
22024 40 2
22010 40 14
21986 40 1
21918 40 1
21869 40 1
21863 40 11
21805 40 4
21802 40 1
21710 40 4
21650 40 1
21631 40 1
21574 40 1
21569 40 1
21553 40 1
21548 40 2
21546 40 1
21544 40 2
21537 40 1
21489 40 1
21450 40 2
21447 40 6
21413 40 1
21412 40 6
21381 40 1
21336 40 1
21275 40 1
21256 40 1
21197 40 1
21107 40 1
21054 40 13
21020 40 1
20997 40 2
20933 40 1
20906 40 10
20905 40 2
20904 40 3
20903 40 1
20881 40 9
20874 40 3
20872 40 1
20869 40 11
20865 40 1
20857 40 2
20852 40 2
20850 40 1
20809 40 2
20778 40 2
20776 40 1
20770 40 1
20769 40 1
20762 40 6
20707 40 2
20692 40 1
20686 40 1
20655 40 1
20639 40 2
20638 40 3
20619 40 1
20596 40 1
20569 40 1
20508 40 1
20482 40 1
20479 40 1
20354 40 8
20187 40 2
20180 40 2
20156 40 6
20009 40 1
19975 40 1
19886 40 2
19839 40 1
19838 40 1
19819 40 1
19806 40 2
19783 40 2
19644 40 2
19643 40 1
19641 40 2
19539 40 1
19421 40 8
19390 40 1
19352 40 2
19286 40 1
19264 40 1
19253 40 1
19185 40 4
19181 40 1
19176 40 10
19161 40 3
19155 40 46
19153 40 7
19145 40 2
19140 40 5
19113 40 1
19111 40 1
19099 40 2
19044 40 1
19031 40 1
19000 40 1
18999 40 95
18994 40 1
18992 40 1
18878 40 2
18870 40 1
18785 40 1
18779 40 1
18776 40 2
18773 40 3
18677 40 1
18664 40 1
18553 40 1
18502 40 1
18500 40 22
18419 40 1
18412 40 8
18402 40 1
18270 40 3
18254 40 1
18248 40 2
18229 40 1
18225 40 3
18191 40 1
18186 40 9
18184 40 1
18179 40 1
18170 40 1
18161 40 1
18157 40 3
18149 40 12
18147 40 2
18145 40 11
18021 40 1
17917 40 1
17907 40 1
17849 40 1
17809 40 1
17807 40 1
17803 40 1
17795 40 1
17790 40 1
17749 40 1
17689 40 1
17656 40 2
17651 40 1
17638 40 1
17551 40 3
17530 40 1
17524 40 1
17488 40 1
17474 40 1
17465 40 3
17464 40 2
17424 40 4
17396 40 1
17327 40 1
17224 40 1
17040 40 2
17006 40 1
16978 40 1
16942 40 1
16934 40 3
16902 40 3
16843 40 2
16835 40 1
16814 40 1
16807 40 1
16745 40 7
16730 40 1
16722 40 1
16714 40 4
16655 40 2
16620 40 1
16572 40 1
16568 40 8
16539 40 3
16530 40 1
16476 40 1
16411 40 1
16301 40 2
16286 40 1
16240 40 1
16218 40 1
16217 40 1
16189 40 1
16163 40 2
16141 40 1
16116 40 1
16089 40 2
16073 40 1
15914 40 2
15874 40 1
15827 40 1
15746 40 8
15616 40 13
15560 40 1
15542 40 9
15540 40 1
15524 40 1
15517 40 3
15443 40 1
15302 40 1
15282 40 1
15218 40 1
15213 40 1
15212 40 2
15180 40 4
15177 40 1
14981 40 1
14971 40 5
14926 40 2
14856 40 1
14829 40 1
14827 40 1
14761 40 1
14678 40 1
14625 40 1
14620 40 1
14534 40 1
14502 40 2
14471 40 3
14287 40 1
14259 40 1
14257 40 1
14248 40 32
14225 40 1
14066 40 1
14029 40 1
14024 40 1
14023 40 1
13969 40 1
13963 40 3
13959 40 1
13903 40 1
13860 40 1
13828 40 3
13784 40 1
13772 40 2
13732 40 15
13730 40 1
13676 40 1
13629 40 1
13557 40 1
13532 40 1
13509 40 5
13508 40 3
13436 40 1
13383 40 13
13380 40 1
13360 40 1
13340 40 1
13334 40 3
13303 40 65
13249 40 1
13237 40 3
13127 40 1
13126 40 1
13107 40 1
13058 40 2
13000 40 2
12942 40 1
12890 40 1
12866 40 1
12838 40 1
12819 40 1
12797 40 1
12716 40 1
12715 40 1
12672 40 2
12670 40 1
12628 40 18
12619 40 1
12589 40 1
12584 40 2
12583 40 1
12582 40 3
12571 40 2
12557 40 1
12489 40 1
12479 40 1
12440 40 1
12404 40 1
12387 40 1
12386 40 1
12362 40 1
12312 40 5
12298 40 1
12265 40 1
12259 40 1
12238 40 1
12231 40 4
12228 40 2
12227 40 1
12215 40 1
12207 40 1
12132 40 1
12051 40 1
12039 40 1
11939 40 1
11905 40 2
11903 40 3
11897 40 1
11896 40 1
11895 40 1
11893 40 1
11888 40 38
11791 40 1
11734 40 5
11710 40 1
11683 40 1
11673 40 1
11552 40 1
11482 40 1
11448 40 17
11388 40 2
11297 40 1
11176 40 1
11169 40 1
11151 40 1
11123 40 1
11092 40 1
11083 40 12
11049 40 1
10917 40 1
10874 40 1
10863 40 1
10851 40 1
10844 40 1
10780 40 1
10756 40 8
10748 40 1
10743 40 1
10740 40 2
10715 40 1
10713 40 2
10710 40 12
10701 40 16
10700 40 15
10691 40 1
10680 40 7
10679 40 2
10678 40 8
10672 40 1
10631 40 5
10618 40 1
10611 40 25
10609 40 9
10608 40 1
10595 40 5
10593 40 8
10562 40 1
10552 40 1
10535 40 7
10250 40 2
10189 40 2
10152 40 2
10121 40 1
10117 40 2
10060 40 2
10059 40 1
10058 40 2
10057 40 1
10040 40 2
10039 40 1
9993 40 2
9987 40 7
9924 40 1
9800 40 14
9799 40 10
9642 40 1
9638 40 1
9634 40 1
9632 40 1
9630 40 1
9598 40 3
9597 40 1
9543 40 31
9514 40 1
9488 40 1
9403 40 1
9383 40 1
9358 40 1
9354 40 1
9319 40 1
9233 40 1
9171 40 2
9145 40 3
9102 40 1
9051 40 1
9001 40 1
8813 40 6
8803 40 1
8742 40 1
8538 40 1
8494 40 1
8428 40 1
8387 40 1
8292 40 1
8219 40 3
8191 40 1
8033 40 4
7957 40 1
7950 40 1
7906 40 1
7892 40 1
7830 40 1
7788 40 1
7785 40 1
7747 40 1
7673 40 1
7593 40 1
7461 40 3
7341 40 1
7340 40 1
7309 40 2
7259 40 1
7246 40 2
7214 40 2
7189 40 1
7188 40 1
7150 40 1
7135 40 5
6992 40 1
6938 40 2
6842 40 2
6791 40 1
6687 40 1
6660 40 1
6599 40 1
6584 40 1
6582 40 1
6549 40 1
6465 40 3
6443 40 2
6369 40 1
6363 40 1
6344 40 1
6276 40 2
6265 40 1
6259 40 1
6220 40 1
6216 40 5
6092 40 1
6037 40 1
6016 40 1
5987 40 1
5986 40 1
5948 40 6
5931 40 2
5926 40 1
5924 40 1
5916 40 1
5897 40 1
5873 40 2
5831 40 1
5809 40 1
5705 40 6
5699 40 2
5636 40 1
5635 40 1
5595 40 3
5536 40 1
5522 40 18
5492 40 2
5473 40 3
5376 40 1
5351 40 2
5315 40 3
5238 40 9
5217 40 1
5093 40 1
5090 40 7
5069 40 3
4979 40 5
4959 40 3
4911 40 1
4820 40 2
4790 40 1
4772 40 1
4728 40 1
4716 40 1
4690 40 1
4577 40 1
4493 40 1
4483 40 1
4456 40 1
4451 40 1
4434 40 1
4386 40 2
4360 40 2
4335 40 1
4256 40 1
4176 40 1
4172 40 3
4139 40 1
4131 40 1
4060 40 2
4040 40 3
4036 40 2
4028 40 13
3991 40 1
3959 40 1
3957 40 1
3920 40 1
3897 40 1
3838 40 1
3815 40 2
3762 40 2
3714 40 8
3668 40 1
3658 40 1
3641 40 1
3634 40 1
3507 40 1
3449 40 1
3416 40 1
3413 40 1
3313 40 1
3309 40 1
3256 40 4
3255 40 1
3250 40 1
3048 40 1
2943 40 1
2942 40 1
2940 40 2
2916 40 2
2906 40 1
2902 40 1
2895 40 1
2892 40 1
2885 40 1
2799 40 1
2655 40 1
2547 40 2
2544 40 3
2485 40 2
2483 40 1
2435 40 1
2391 40 1
2334 40 1
2280 40 1
2238 40 4
2225 40 11
2218 40 1
2198 40 3
2171 40 1
2162 40 1
2147 40 2
2067 40 1
2062 40 1
2031 40 1
2008 40 1
1996 40 1
1992 40 3
1990 40 6
1981 40 1
1973 40 1
1965 40 26
1963 40 25
1956 40 11
1903 40 14
1901 40 5
1858 40 1
1850 40 2
1846 40 10
1842 40 1
1832 40 1
1829 40 1
1822 40 1
1728 40 1
1723 40 2
1720 40 1
1668 40 1
1636 40 1
1581 40 1
1563 40 2
1562 40 1
1547 40 2
1524 40 1
1363 40 2
1288 40 2
1242 40 1
1180 40 1
1058 40 1
1037 40 1
1030 40 1
1006 40 1
953 40 1
941 40 1
926 40 1
925 40 1
909 40 6
898 40 1
896 40 1
860 40 11
856 40 1
827 40 1
800 40 1
781 40 1
756 40 1
689 40 1
688 40 1
672 40 1
645 40 1
601 40 1
595 40 1
593 40 2
559 40 9
557 40 11
497 40 1
496 40 1
493 40 21
413 40 2
384 40 1
336 40 1
317 40 1
277 40 1
264 40 1
233 40 1
211 40 3
167 40 1
82 40 1
71 40 1
68 40 2
43 40 6
32733 41 1
32722 41 1
32709 41 1
32708 41 1
32707 41 1
32706 41 6
32703 41 10
32702 41 5
32700 41 24
32699 41 12
32698 41 8
32697 41 6
32646 41 2
32644 41 1
32582 41 1
32527 41 3
32450 41 1
32449 41 1
32106 41 2
32101 41 1
32068 41 1
32067 41 1
32048 41 2
32045 41 1
32033 41 1
32023 41 35
31992 41 2
31965 41 1
31950 41 2
31929 41 1
31916 41 1
31869 41 1
31856 41 1
31845 41 1
31787 41 1
31785 41 1
31765 41 1
31709 41 1
31707 41 1
31696 41 1
31667 41 1
31617 41 1
31600 41 1
31563 41 1
31554 41 1
31421 41 5
31399 41 25
31383 41 1
31258 41 32
31189 41 11
31169 41 1
31109 41 1
30984 41 1
30976 41 6
30972 41 6
30971 41 33
30958 41 3
30934 41 4
30927 41 1
30915 41 1
30912 41 9
30874 41 2
30872 41 6
30838 41 2
30813 41 1
30656 41 24
30602 41 14
30571 41 1
30570 41 13
30567 41 1
30537 41 1
30529 41 1
30505 41 1
30465 41 2
30429 41 1
30399 41 1
30381 41 1
30379 41 1
30368 41 2
30248 41 5
30147 41 1
30136 41 5
30105 41 14
30082 41 1
30037 41 3
30027 41 1
30009 41 1
30000 41 1
29984 41 1
29982 41 2
29958 41 1
29931 41 1
29916 41 1
29915 41 21
29903 41 2
29811 41 1
29795 41 1
29734 41 10
29672 41 1
29671 41 1
29634 41 1
29620 41 6
29619 41 1
29568 41 2
29515 41 1
29506 41 5
29505 41 1
29466 41 1
29463 41 9
29452 41 4
29406 41 1
29379 41 2
29365 41 1
29349 41 1
29328 41 1
29303 41 7
29294 41 2
29271 41 3
29266 41 1
29259 41 1
29141 41 1
29119 41 2
29073 41 1
29002 41 1
28987 41 1
28967 41 1
28966 41 1
28960 41 1
28924 41 1
28856 41 1
28725 41 1
28688 41 1
28661 41 2
28632 41 1
28609 41 1
28593 41 1
28573 41 1
28551 41 1
28542 41 1
28424 41 1
28335 41 1
28309 41 7
28306 41 1
28273 41 2
28145 41 1
28071 41 1
28052 41 1
28012 41 2
27960 41 1
27958 41 6
27898 41 1
27884 41 2
27875 41 2
27848 41 1
27837 41 1
27827 41 5
27793 41 1
27724 41 1
27713 41 1
27682 41 3
27623 41 1
27617 41 4
27519 41 1
27513 41 1
27508 41 1
27383 41 1
27367 41 1
27330 41 1
27243 41 2
27225 41 1
27090 41 7
27056 41 1
27044 41 1
27031 41 12
26958 41 1
26919 41 1
26913 41 20
26905 41 1
26901 41 5
26871 41 1
26852 41 1
26655 41 21
26627 41 1
26460 41 1
26455 41 2
26339 41 17
26319 41 1
26287 41 1
26286 41 1
26259 41 2
26216 41 1
26215 41 1
26188 41 1
26186 41 1
26185 41 1
26169 41 2
26080 41 1
26074 41 1
26023 41 1
26014 41 43
25979 41 2
25975 41 2
25914 41 6
25893 41 1
25796 41 1
25795 41 1
25793 41 1
25772 41 1
25717 41 1
25701 41 1
25654 41 1
25612 41 1
25567 41 1
25562 41 1
25509 41 1
25495 41 1
25461 41 1
25427 41 1
25343 41 1
25265 41 1
25231 41 1
25191 41 1
24978 41 13
24888 41 1
24804 41 1
24802 41 1
24758 41 4
24753 41 1
24752 41 1
24732 41 2
24675 41 1
24674 41 24
24653 41 1
24634 41 3
24604 41 1
24591 41 1
24449 41 1
24411 41 1
24376 41 3
24369 41 1
24263 41 1
24252 41 2
24176 41 1
24088 41 30
24050 41 3
24024 41 1
24005 41 1
23909 41 1
23847 41 1
23795 41 71
23779 41 2
23769 41 1
23759 41 1
23755 41 1
23666 41 2
23613 41 1
23555 41 2
23552 41 1
23502 41 1
23404 41 3
23385 41 1
23341 41 1
23336 41 6
23316 41 2
23264 41 1
23232 41 2
23219 41 1
23207 41 1
23124 41 1
23088 41 1
23081 41 4
23046 41 1
22987 41 3
22981 41 1
22974 41 1
22939 41 1
22896 41 1
22863 41 1
22818 41 1
22795 41 1
22755 41 1
22752 41 1
22744 41 1
22740 41 4
22566 41 1
22500 41 1
22496 41 1
22493 41 1
22472 41 2
22380 41 1
22377 41 1
22366 41 1
22359 41 2
22358 41 1
22153 41 1
22152 41 2
22068 41 1
22041 41 2
22011 41 1
22010 41 14
21976 41 1
21909 41 1
21869 41 1
21863 41 34
21802 41 1
21650 41 1
21631 41 1
21615 41 2
21586 41 1
21572 41 1
21544 41 1
21537 41 8
21450 41 1
21447 41 18
21441 41 2
21420 41 1
21276 41 1
21261 41 1
21230 41 1
21215 41 10
21059 41 1
21055 41 1
21043 41 2
20962 41 2
20936 41 1
20906 41 6
20904 41 1
20881 41 3
20876 41 1
20874 41 1
20869 41 3
20860 41 1
20809 41 3
20778 41 3
20770 41 1
20762 41 5
20749 41 1
20655 41 1
20496 41 1
20398 41 6
20364 41 1
20363 41 1
20354 41 4
20347 41 1
20323 41 1
20282 41 2
20238 41 1
20237 41 2
20213 41 1
20165 41 1
20124 41 1
19991 41 1
19970 41 1
19930 41 1
19886 41 3
19883 41 1
19828 41 16
19818 41 1
19806 41 2
19802 41 6
19801 41 7
19644 41 1
19641 41 1
19620 41 1
19499 41 1
19421 41 29
19411 41 1
19385 41 1
19381 41 1
19253 41 1
19249 41 1
19180 41 2
19176 41 4
19167 41 1
19155 41 160
19141 41 1
19140 41 11
19135 41 2
19127 41 1
19099 41 1
19098 41 1
19086 41 1
19081 41 1
19044 41 1
19024 41 8
19017 41 1
18999 41 5
18981 41 1
18976 41 1
18942 41 1
18673 41 1
18664 41 1
18553 41 1
18502 41 12
18486 41 1
18485 41 1
18412 41 29
18402 41 5
18270 41 2
18254 41 2
18225 41 2
18191 41 1
18186 41 21
18185 41 1
18169 41 1
18167 41 1
18145 41 1
18025 41 1
18008 41 1
17990 41 1
17949 41 1
17946 41 1
17907 41 2
17804 41 1
17803 41 1
17686 41 1
17653 41 1
17587 41 1
17565 41 2
17551 41 10
17530 41 1
17492 41 1
17471 41 2
17465 41 1
17464 41 1
17450 41 1
17224 41 2
17040 41 1
16997 41 1
16965 41 1
16942 41 1
16937 41 1
16934 41 1
16857 41 1
16807 41 1
16793 41 1
16715 41 1
16714 41 11
16709 41 1
16601 41 1
16597 41 1
16568 41 17
16539 41 11
16436 41 1
16300 41 1
16288 41 1
16278 41 1
16225 41 1
16134 41 1
16085 41 1
15912 41 1
15903 41 1
15860 41 1
15858 41 1
15848 41 2
15822 41 1
15746 41 42
15688 41 1
15633 41 1
15616 41 21
15595 41 1
15571 41 1
15542 41 14
15517 41 1
15436 41 1
15377 41 2
15302 41 1
15236 41 1
15212 41 3
15180 41 9
15173 41 1
15159 41 1
15042 41 1
14977 41 1
14971 41 20
14915 41 1
14829 41 12
14811 41 1
14792 41 1
14675 41 1
14674 41 1
14622 41 1
14621 41 1
14620 41 2
14589 41 1
14576 41 1
14542 41 1
14528 41 1
14420 41 1
14285 41 1
14271 41 1
14248 41 48
14244 41 1
14225 41 1
14098 41 1
14023 41 1
14005 41 1
13967 41 1
13963 41 2
13903 41 4
13868 41 1
13865 41 1
13831 41 1
13732 41 38
13718 41 1
13712 41 1
13621 41 1
13599 41 1
13545 41 1
13511 41 1
13497 41 1
13463 41 2
13390 41 1
13383 41 1
13315 41 1
13303 41 31
13293 41 1
13186 41 1
13166 41 1
13111 41 1
13024 41 1
13009 41 1
13008 41 1
13006 41 1
12993 41 1
12992 41 1
12964 41 1
12904 41 1
12890 41 2
12838 41 1
12751 41 1
12706 41 1
12670 41 2
12619 41 1
12611 41 1
12589 41 1
12583 41 1
12582 41 3
12557 41 2
12530 41 1
12489 41 1
12453 41 1
12430 41 1
12404 41 1
12362 41 1
12276 41 2
12236 41 1
12205 41 1
12160 41 1
12151 41 1
12017 41 7
11972 41 1
11908 41 1
11903 41 1
11896 41 1
11888 41 12
11819 41 1
11792 41 1
11681 41 1
11664 41 2
11594 41 2
11512 41 1
11482 41 1
11448 41 32
11352 41 1
11278 41 1
11259 41 1
11245 41 1
11228 41 1
11224 41 1
11176 41 1
11166 41 1
11083 41 26
11042 41 1
11040 41 1
10917 41 3
10851 41 2
10790 41 1
10780 41 1
10756 41 20
10753 41 1
10740 41 14
10720 41 33
10714 41 1
10713 41 1
10710 41 40
10696 41 1
10692 41 1
10691 41 1
10672 41 1
10642 41 1
10638 41 1
10618 41 1
10611 41 2
10608 41 7
10595 41 9
10593 41 8
10535 41 5
10484 41 1
10389 41 1
10281 41 1
10265 41 1
10199 41 1
10193 41 1
10152 41 5
10133 41 2
10121 41 1
10060 41 1
9993 41 2
9989 41 1
9987 41 6
9972 41 4
9898 41 1
9862 41 1
9808 41 1
9800 41 33
9799 41 2
9789 41 1
9715 41 1
9704 41 1
9678 41 1
9637 41 1
9608 41 1
9598 41 1
9570 41 2
9531 41 2
9517 41 1
9467 41 1
9459 41 1
9442 41 1
9358 41 1
9262 41 1
9233 41 2
9171 41 2
9145 41 14
9095 41 1
9066 41 1
9051 41 2
8971 41 1
8963 41 1
8945 41 1
8824 41 1
8813 41 5
8803 41 1
8764 41 3
8632 41 1
8586 41 1
8523 41 1
8460 41 1
8418 41 1
8339 41 1
8317 41 1
8308 41 2
8241 41 1
8219 41 33
8204 41 1
8017 41 1
7986 41 1
7957 41 1
7950 41 16
7948 41 1
7927 41 2
7901 41 1
7830 41 1
7826 41 1
7780 41 1
7747 41 1
7736 41 1
7725 41 1
7706 41 1
7532 41 2
7470 41 3
7461 41 23
7459 41 1
7399 41 1
7358 41 1
7253 41 1
7252 41 1
7135 41 6
7116 41 1
7112 41 1
6986 41 3
6959 41 1
6938 41 1
6936 41 1
6927 41 1
6913 41 2
6900 41 1
6731 41 1
6525 41 1
6468 41 1
6373 41 1
6363 41 1
6309 41 1
6259 41 1
6242 41 1
6238 41 1
6233 41 1
6216 41 6
6117 41 1
6092 41 1
5994 41 2
5948 41 7
5902 41 1
5873 41 1
5850 41 1
5839 41 1
5835 41 1
5831 41 3
5723 41 1
5705 41 64
5702 41 3
5699 41 22
5678 41 1
5595 41 23
5551 41 1
5522 41 29
5517 41 1
5475 41 1
5374 41 1
5351 41 1
5346 41 1
5238 41 16
5234 41 1
5094 41 1
5090 41 1
5069 41 7
4979 41 4
4959 41 4
4935 41 1
4931 41 1
4889 41 1
4860 41 1
4721 41 1
4712 41 1
4560 41 1
4542 41 1
4521 41 1
4493 41 5
4431 41 2
4344 41 1
4335 41 1
4256 41 1
4254 41 2
4172 41 9
4139 41 1
4124 41 1
4118 41 1
4108 41 1
4082 41 1
4066 41 4
4042 41 1
4040 41 1
4032 41 1
4028 41 16
3970 41 1
3962 41 1
3927 41 1
3924 41 1
3897 41 1
3861 41 1
3762 41 30
3759 41 1
3687 41 1
3630 41 1
3573 41 1
3559 41 1
3520 41 1
3518 41 1
3507 41 1
3498 41 1
3473 41 1
3466 41 1
3458 41 1
3336 41 1
3327 41 1
3326 41 1
3309 41 1
3305 41 1
3303 41 1
3297 41 1
3295 41 2
3256 41 9
3207 41 1
3103 41 1
3040 41 1
3003 41 1
2996 41 1
2942 41 1
2941 41 1
2912 41 1
2906 41 1
2877 41 1
2791 41 1
2763 41 1
2760 41 1
2719 41 1
2663 41 1
2659 41 1
2577 41 1
2544 41 1
2500 41 1
2485 41 1
2422 41 1
2358 41 1
2280 41 1
2210 41 1
2200 41 1
2198 41 1
2185 41 1
2179 41 1
2171 41 1
2062 41 2
2059 41 1
2052 41 3
2051 41 1
1992 41 1
1990 41 21
1987 41 2
1973 41 1
1965 41 5
1963 41 2
1901 41 2
1877 41 1
1866 41 1
1858 41 1
1832 41 1
1724 41 2
1723 41 2
1646 41 1
1636 41 1
1628 41 1
1608 41 1
1562 41 2
1547 41 2
1429 41 1
1424 41 1
1363 41 6
1327 41 1
1326 41 1
1325 41 1
1313 41 1
1287 41 1
1253 41 1
1185 41 1
1110 41 2
1030 41 1
999 41 1
952 41 1
910 41 1
909 41 17
860 41 1
762 41 2
697 41 1
689 41 1
687 41 1
685 41 1
652 41 1
645 41 1
611 41 2
584 41 1
559 41 4
557 41 1
527 41 1
496 41 1
493 41 28
450 41 1
447 41 1
443 41 1
416 41 1
364 41 1
262 41 1
202 41 1
197 41 1
167 41 6
82 41 2
32733 42 1
32709 42 2
32706 42 2
32703 42 5
32702 42 3
32699 42 19
32698 42 1
32697 42 6
32646 42 2
32582 42 1
32527 42 1
32438 42 1
32399 42 1
32349 42 1
32187 42 1
32145 42 1
32135 42 1
32068 42 2
32052 42 1
32048 42 1
32045 42 1
32040 42 1
32030 42 2
32023 42 21
32002 42 1
31975 42 1
31971 42 2
31960 42 2
31955 42 2
31950 42 1
31946 42 1
31858 42 1
31850 42 11
31831 42 1
31787 42 2
31760 42 1
31731 42 1
31662 42 1
31561 42 1
31421 42 1
31399 42 9
31339 42 1
31258 42 23
31189 42 7
31111 42 1
31076 42 11
31073 42 1
31036 42 1
30984 42 1
30976 42 2
30972 42 3
30971 42 22
30958 42 4
30934 42 4
30912 42 10
30895 42 1
30872 42 6
30849 42 1
30792 42 1
30766 42 1
30737 42 1
30718 42 1
30667 42 2
30659 42 1
30656 42 19
30644 42 1
30639 42 1
30630 42 1
30597 42 2
30588 42 1
30586 42 2
30570 42 11
30567 42 2
30562 42 1
30548 42 1
30532 42 1
30529 42 1
30508 42 1
30430 42 8
30429 42 1
30379 42 1
30355 42 1
30350 42 1
30276 42 2
30248 42 2
30170 42 1
30147 42 1
30136 42 5
30131 42 1
30121 42 1
30105 42 9
30093 42 2
30082 42 4
30067 42 1
30037 42 1
30031 42 1
30027 42 1
30011 42 1
29976 42 2
29942 42 1
29931 42 1
29915 42 5
29910 42 1
29858 42 1
29854 42 1
29850 42 1
29826 42 2
29824 42 1
29811 42 1
29795 42 2
29741 42 2
29737 42 1
29734 42 7
29716 42 1
29698 42 1
29652 42 2
29620 42 4
29613 42 1
29568 42 2
29506 42 1
29497 42 1
29466 42 1
29463 42 15
29452 42 1
29440 42 1
29349 42 1
29303 42 1
29294 42 3
29271 42 3
29227 42 2
29161 42 1
29114 42 2
29077 42 1
28998 42 2
28990 42 1
28984 42 1
28969 42 1
28966 42 1
28960 42 1
28943 42 1
28934 42 1
28866 42 1
28834 42 1
28833 42 4
28811 42 1
28633 42 1
28609 42 1
28390 42 1
28309 42 2
28273 42 1
28227 42 1
28137 42 1
28071 42 1
28015 42 2
28012 42 2
27977 42 1
27960 42 1
27958 42 3
27884 42 4
27866 42 1
27852 42 1
27848 42 1
27827 42 6
27761 42 1
27743 42 1
27725 42 1
27702 42 1
27682 42 2
27659 42 2
27573 42 1
27547 42 1
27543 42 1
27519 42 5
27498 42 1
27495 42 3
27397 42 1
27351 42 1
27334 42 1
27295 42 1
27287 42 1
27281 42 1
27250 42 1
27249 42 1
27237 42 1
27195 42 1
27124 42 1
27090 42 4
27031 42 1
26945 42 1
26919 42 1
26913 42 43
26902 42 1
26901 42 5
26891 42 2
26825 42 2
26743 42 1
26661 42 1
26655 42 16
26627 42 1
26562 42 1
26455 42 5
26396 42 1
26352 42 1
26339 42 13
26308 42 1
26286 42 1
26250 42 1
26214 42 1
26211 42 1
26186 42 4
26169 42 1
26022 42 1
26014 42 23
26008 42 1
25975 42 5
25914 42 1
25895 42 1
25893 42 1
25796 42 1
25679 42 1
25676 42 1
25636 42 1
25601 42 1
25562 42 1
25498 42 1
25482 42 1
25348 42 1
25274 42 1
25268 42 1
25251 42 1
25215 42 1
25210 42 1
25206 42 3
25199 42 4
25191 42 2
25178 42 1
25144 42 1
25123 42 1
25041 42 1
24999 42 1
24982 42 1
24978 42 7
24887 42 1
24823 42 1
24812 42 1
24809 42 1
24804 42 1
24758 42 7
24674 42 26
24661 42 1
24637 42 1
24543 42 1
24403 42 1
24373 42 1
24317 42 1
24269 42 1
24245 42 1
24215 42 1
24204 42 2
24192 42 1
24115 42 2
24088 42 21
24050 42 6
24036 42 1
24008 42 3
23963 42 1
23882 42 1
23868 42 1
23795 42 63
23779 42 1
23748 42 1
23718 42 2
23666 42 1
23615 42 1
23583 42 1
23555 42 1
23467 42 1
23411 42 1
23389 42 1
23378 42 1
23289 42 1
23260 42 1
23257 42 1
23207 42 1
23129 42 2
23120 42 1
23081 42 16
23019 42 1
22987 42 1
22976 42 1
22883 42 2
22882 42 1
22869 42 2
22861 42 1
22799 42 1
22752 42 1
22751 42 1
22744 42 6
22742 42 1
22740 42 1
22658 42 1
22649 42 1
22643 42 1
22590 42 4
22584 42 1
22566 42 1
22553 42 1
22551 42 1
22550 42 1
22500 42 2
22472 42 1
22379 42 1
22260 42 1
22153 42 1
22152 42 1
22058 42 1
22055 42 1
22039 42 1
22024 42 1
22010 42 9
21987 42 2
21948 42 1
21899 42 3
21873 42 1
21869 42 1
21866 42 2
21863 42 14
21805 42 2
21790 42 1
21725 42 1
21650 42 4
21627 42 1
21549 42 1
21537 42 17
21447 42 11
21442 42 1
21441 42 1
21420 42 1
21412 42 3
21410 42 1
21327 42 1
21301 42 1
21277 42 1
21276 42 1
21261 42 1
21256 42 1
21244 42 1
21215 42 3
21159 42 1
21070 42 1
21054 42 1
21053 42 1
21040 42 1
20932 42 1
20906 42 2
20904 42 1
20893 42 1
20884 42 1
20881 42 3
20874 42 1
20869 42 3
20809 42 9
20778 42 1
20770 42 1
20764 42 1
20762 42 2
20709 42 1
20707 42 1
20673 42 1
20655 42 1
20638 42 1
20354 42 5
20311 42 1
20251 42 3
20187 42 1
20181 42 1
20180 42 1
20172 42 1
20156 42 14
20153 42 1
19991 42 1
19970 42 1
19892 42 1
19886 42 1
19876 42 1
19828 42 7
19806 42 1
19801 42 3
19620 42 1
19595 42 1
19563 42 1
19496 42 2
19473 42 2
19421 42 22
19395 42 2
19352 42 1
19278 42 2
19264 42 2
19262 42 1
19260 42 2
19253 42 5
19249 42 10
19245 42 1
19210 42 1
19190 42 1
19185 42 2
19180 42 10
19176 42 2
19169 42 1
19155 42 108
19145 42 1
19142 42 1
19140 42 4
19127 42 1
19122 42 1
19075 42 1
19034 42 1
19028 42 1
19014 42 2
18999 42 4
18976 42 1
18870 42 1
18776 42 1
18769 42 1
18712 42 1
18631 42 1
18612 42 1
18527 42 1
18502 42 10
18500 42 1
18419 42 1
18412 42 9
18402 42 2
18270 42 1
18240 42 5
18229 42 25
18220 42 1
18187 42 1
18186 42 10
18161 42 1
18149 42 10
18147 42 2
18145 42 3
18134 42 1
18092 42 1
18053 42 1
18041 42 1
18025 42 1
17987 42 1
17946 42 1
17935 42 1
17888 42 1
17867 42 1
17803 42 2
17771 42 1
17756 42 1
17749 42 1
17551 42 6
17538 42 1
17530 42 1
17521 42 1
17471 42 1
17465 42 1
17464 42 1
17424 42 3
17414 42 1
17362 42 1
17224 42 1
17159 42 1
17157 42 1
17144 42 1
17115 42 1
17075 42 1
17040 42 1
16960 42 2
16934 42 1
16902 42 6
16878 42 1
16805 42 1
16714 42 7
16597 42 2
16578 42 1
16568 42 8
16539 42 8
16490 42 1
16436 42 3
16286 42 1
16224 42 1
16218 42 1
16179 42 1
16141 42 3
16108 42 1
16095 42 1
15914 42 1
15841 42 1
15827 42 1
15821 42 46
15746 42 19
15616 42 8
15545 42 1
15542 42 4
15517 42 2
15443 42 1
15420 42 1
15412 42 1
15212 42 5
15203 42 1
15202 42 1
15180 42 3
15094 42 1
15078 42 1
14857 42 1
14829 42 5
14769 42 1
14752 42 1
14740 42 1
14620 42 1
14543 42 1
14301 42 2
14258 42 1
14248 42 26
14225 42 3
14224 42 1
14213 42 1
14194 42 1
14030 42 1
14009 42 1
14005 42 1
13972 42 1
13963 42 1
13903 42 1
13871 42 1
13828 42 3
13784 42 1
13772 42 2
13767 42 1
13732 42 10
13720 42 6
13702 42 1
13669 42 1
13629 42 1
13535 42 1
13532 42 1
13511 42 1
13497 42 1
13457 42 1
13381 42 1
13334 42 1
13303 42 42
13237 42 3
13130 42 1
13127 42 1
13126 42 4
13051 42 2
12969 42 1
12894 42 1
12893 42 1
12762 42 1
12741 42 1
12714 42 1
12706 42 1
12672 42 2
12644 42 1
12635 42 1
12632 42 1
12611 42 1
12489 42 1
12480 42 1
12447 42 1
12406 42 1
12405 42 1
12392 42 1
12387 42 1
12342 42 1
12312 42 1
12232 42 1
12231 42 1
12215 42 2
12205 42 1
12201 42 1
12165 42 1
12160 42 2
12147 42 1
12051 42 1
12049 42 2
12039 42 3
12007 42 1
11929 42 1
11903 42 1
11893 42 2
11891 42 2
11888 42 10
11854 42 1
11790 42 1
11727 42 1
11682 42 1
11673 42 1
11448 42 11
11309 42 2
11304 42 1
11281 42 1
11278 42 14
11261 42 1
11249 42 1
11176 42 3
11092 42 3
11083 42 14
10863 42 1
10791 42 2
10780 42 1
10756 42 7
10740 42 8
10720 42 1
10710 42 25
10692 42 2
10690 42 1
10680 42 1
10672 42 3
10651 42 1
10638 42 2
10637 42 1
10631 42 1
10608 42 1
10595 42 12
10593 42 13
10570 42 2
10558 42 1
10552 42 2
10539 42 1
10535 42 9
10450 42 10
10347 42 1
10336 42 1
10334 42 1
10332 42 1
10315 42 1
10189 42 3
10182 42 1
10152 42 6
10125 42 1
10121 42 1
10110 42 1
10076 42 1
10066 42 1
10060 42 1
10043 42 1
10009 42 1
9989 42 1
9987 42 7
9972 42 2
9945 42 1
9830 42 1
9814 42 1
9800 42 11
9799 42 12
9635 42 1
9601 42 1
9598 42 1
9519 42 1
9517 42 1
9516 42 1
9514 42 1
9500 42 1
9465 42 1
9359 42 1
9251 42 1
9244 42 1
9178 42 1
9145 42 8
9104 42 1
9102 42 1
9025 42 1
8977 42 1
8945 42 1
8919 42 1
8890 42 1
8887 42 4
8842 42 1
8830 42 1
8813 42 8
8764 42 2
8757 42 1
8543 42 1
8509 42 1
8435 42 1
8333 42 1
8319 42 1
8219 42 4
8177 42 1
8175 42 1
8162 42 1
8139 42 1
8072 42 1
8069 42 1
7957 42 7
7951 42 1
7950 42 3
7906 42 1
7891 42 1
7815 42 1
7795 42 1
7794 42 1
7789 42 4
7780 42 1
7779 42 2
7768 42 1
7751 42 1
7747 42 1
7729 42 1
7675 42 1
7587 42 13
7552 42 1
7530 42 1
7524 42 2
7516 42 1
7461 42 11
7232 42 2
7228 42 1
7224 42 1
7135 42 9
7094 42 1
6986 42 1
6969 42 1
6948 42 1
6889 42 1
6817 42 1
6769 42 3
6731 42 1
6664 42 1
6662 42 1
6660 42 2
6648 42 1
6616 42 1
6543 42 2
6532 42 1
6465 42 4
6463 42 1
6452 42 1
6442 42 1
6307 42 2
6236 42 1
6216 42 3
6185 42 1
6158 42 1
6093 42 1
6048 42 1
6035 42 1
6009 42 1
5986 42 1
5948 42 8
5902 42 1
5872 42 1
5809 42 25
5723 42 2
5705 42 14
5699 42 11
5617 42 1
5613 42 1
5604 42 1
5595 42 28
5522 42 26
5500 42 1
5492 42 2
5477 42 1
5423 42 1
5380 42 2
5358 42 2
5351 42 1
5346 42 1
5318 42 2
5315 42 2
5288 42 1
5238 42 7
5218 42 3
5216 42 1
5215 42 1
5090 42 3
5069 42 5
5061 42 1
5020 42 1
5014 42 1
4979 42 4
4959 42 1
4935 42 1
4931 42 1
4757 42 1
4712 42 1
4708 42 1
4664 42 1
4565 42 1
4493 42 1
4431 42 2
4396 42 1
4386 42 1
4335 42 1
4233 42 1
4172 42 4
4141 42 2
4116 42 2
4106 42 3
4070 42 1
4047 42 47
4028 42 12
3792 42 1
3762 42 5
3668 42 1
3658 42 1
3635 42 1
3634 42 1
3608 42 1
3573 42 1
3534 42 1
3479 42 1
3403 42 1
3383 42 1
3336 42 1
3295 42 2
3256 42 7
3250 42 1
3246 42 1
3216 42 1
3207 42 1
3043 42 6
3000 42 1
2999 42 2
2960 42 2
2943 42 1
2916 42 1
2906 42 1
2896 42 1
2874 42 1
2760 42 1
2686 42 1
2663 42 1
2621 42 1
2577 42 1
2546 42 1
2493 42 2
2485 42 4
2364 42 1
2334 42 6
2318 42 4
2317 42 6
2305 42 1
2303 42 1
2301 42 1
2238 42 2
2232 42 1
2225 42 4
2224 42 1
2208 42 1
2198 42 1
2189 42 1
2179 42 1
2105 42 1
2062 42 2
2048 42 1
2031 42 1
2029 42 1
2008 42 1
1992 42 1
1990 42 16
1987 42 1
1980 42 1
1975 42 1
1965 42 1
1903 42 1
1901 42 1
1866 42 1
1846 42 1
1843 42 2
1842 42 1
1736 42 1
1723 42 1
1655 42 2
1636 42 1
1600 42 1
1581 42 1
1565 42 1
1563 42 2
1547 42 1
1439 42 1
1438 42 1
1363 42 8
1313 42 1
1307 42 1
1241 42 1
1185 42 1
1163 42 2
1110 42 1
1058 42 1
1030 42 1
1003 42 1
909 42 17
904 42 1
865 42 1
860 42 1
856 42 1
849 42 1
821 42 1
771 42 1
757 42 1
736 42 1
693 42 15
685 42 4
675 42 1
672 42 1
645 42 1
620 42 1
608 42 1
602 42 1
595 42 1
582 42 1
559 42 13
557 42 2
529 42 1
526 42 1
525 42 1
493 42 48
413 42 1
411 42 1
202 42 1
201 42 2
167 42 1
86 42 1
82 42 1
71 42 2
58 42 1
52 42 1
43 42 8
32709 43 4
32706 43 10
32703 43 10
32702 43 1
32699 43 18
32697 43 7
32694 43 1
32566 43 1
32449 43 1
32417 43 1
32216 43 1
32213 43 1
32194 43 1
32164 43 1
32097 43 1
32067 43 1
32028 43 2
32023 43 30
31950 43 1
31946 43 1
31824 43 1
31811 43 1
31805 43 1
31787 43 1
31719 43 1
31715 43 1
31696 43 1
31633 43 1
31568 43 1
31421 43 5
31399 43 14
31258 43 22
31189 43 8
31178 43 2
31160 43 1
31119 43 1
31115 43 2
31076 43 8
31022 43 1
31002 43 1
30976 43 2
30972 43 5
30971 43 31
30968 43 1
30934 43 4
30932 43 1
30927 43 1
30912 43 10
30895 43 1
30872 43 5
30858 43 1
30844 43 1
30838 43 1
30798 43 3
30667 43 1
30664 43 1
30656 43 18
30639 43 1
30570 43 11
30567 43 1
30562 43 2
30529 43 2
30442 43 1
30429 43 1
30383 43 1
30348 43 1
30346 43 1
30343 43 1
30276 43 1
30248 43 3
30170 43 1
30136 43 24
30110 43 1
30105 43 19
30091 43 1
30082 43 2
30037 43 1
30029 43 1
30011 43 1
29982 43 3
29962 43 1
29949 43 1
29943 43 3
29918 43 1
29916 43 1
29915 43 10
29910 43 1
29903 43 1
29850 43 1
29813 43 2
29811 43 1
29744 43 2
29734 43 5
29702 43 1
29623 43 1
29620 43 6
29601 43 2
29568 43 2
29563 43 1
29561 43 1
29559 43 1
29515 43 1
29506 43 4
29503 43 1
29492 43 1
29463 43 15
29459 43 1
29451 43 1
29445 43 1
29440 43 2
29406 43 2
29373 43 1
29349 43 2
29327 43 1
29303 43 4
29294 43 1
29271 43 4
29227 43 1
29225 43 1
29223 43 1
29176 43 1
29167 43 1
29161 43 2
29031 43 1
28990 43 1
28950 43 1
28934 43 1
28920 43 1
28894 43 1
28834 43 1
28833 43 2
28745 43 1
28661 43 1
28556 43 1
28553 43 1
28309 43 6
28290 43 1
28112 43 1
28076 43 1
28071 43 1
28049 43 1
28015 43 2
27960 43 1
27958 43 3
27951 43 1
27948 43 1
27845 43 1
27827 43 1
27792 43 1
27733 43 1
27722 43 1
27682 43 6
27659 43 3
27656 43 2
27640 43 1
27617 43 2
27558 43 1
27519 43 1
27513 43 2
27508 43 2
27501 43 1
27495 43 1
27345 43 1
27298 43 1
27287 43 2
27271 43 1
27249 43 1
27225 43 1
27176 43 1
27098 43 1
27090 43 2
27087 43 1
27031 43 5
26968 43 1
26934 43 1
26913 43 25
26901 43 2
26897 43 1
26825 43 10
26814 43 1
26707 43 1
26655 43 16
26651 43 1
26641 43 1
26455 43 4
26339 43 20
26319 43 1
26302 43 1
26286 43 1
26227 43 1
26223 43 1
26211 43 15
26209 43 1
26188 43 1
26186 43 3
26149 43 1
26014 43 25
25998 43 1
25988 43 2
25979 43 1
25975 43 5
25914 43 5
25893 43 1
25838 43 1
25793 43 3
25785 43 1
25684 43 1
25665 43 1
25511 43 1
25488 43 1
25466 43 1
25337 43 1
25265 43 1
25211 43 1
25199 43 1
25191 43 1
25169 43 1
25041 43 1
25021 43 1
24980 43 1
24978 43 6
24927 43 1
24887 43 1
24868 43 1
24861 43 1
24758 43 6
24674 43 24
24673 43 1
24603 43 1
24549 43 1
24548 43 1
24528 43 1
24426 43 1
24403 43 1
24373 43 1
24342 43 1
24287 43 1
24262 43 1
24252 43 1
24209 43 1
24204 43 1
24195 43 1
24147 43 1
24088 43 23
24050 43 7
24046 43 1
24040 43 1
24008 43 1
24001 43 1
23992 43 3
23987 43 1
23974 43 1
23942 43 1
23855 43 1
23795 43 46
23792 43 1
23748 43 1
23720 43 1
23718 43 2
23666 43 2
23500 43 1
23385 43 2
23228 43 1
23195 43 1
23129 43 1
23081 43 12
23052 43 1
22999 43 1
22987 43 2
22976 43 1
22973 43 2
22939 43 1
22929 43 1
22740 43 8
22658 43 1
22563 43 1
22553 43 1
22550 43 5
22521 43 1
22489 43 1
22431 43 1
22306 43 1
22152 43 1
22030 43 1
22010 43 9
21954 43 1
21863 43 11
21805 43 1
21731 43 2
21650 43 3
21574 43 1
21537 43 4
21447 43 9
21420 43 2
21413 43 1
21412 43 3
21390 43 1
21362 43 1
21276 43 1
21263 43 2
21215 43 8
21159 43 2
21115 43 1
20974 43 1
20906 43 11
20905 43 2
20887 43 1
20876 43 1
20872 43 1
20869 43 6
20809 43 4
20764 43 1
20762 43 1
20655 43 1
20648 43 1
20640 43 1
20448 43 1
20354 43 2
20251 43 1
20246 43 2
20238 43 2
20180 43 1
20163 43 1
20156 43 3
20150 43 1
19996 43 1
19886 43 6
19828 43 6
19806 43 1
19802 43 2
19801 43 4
19712 43 1
19709 43 1
19675 43 1
19670 43 1
19644 43 1
19641 43 1
19633 43 1
19460 43 1
19421 43 17
19411 43 1
19395 43 2
19253 43 1
19248 43 2
19246 43 1
19188 43 1
19180 43 1
19176 43 4
19155 43 94
19151 43 2
19140 43 4
19098 43 1
19060 43 3
19044 43 1
19031 43 1
18999 43 17
18992 43 2
18968 43 1
18962 43 1
18878 43 1
18876 43 1
18755 43 1
18612 43 1
18502 43 12
18501 43 1
18447 43 1
18412 43 12
18402 43 1
18332 43 1
18269 43 1
18229 43 1
18186 43 16
18159 43 1
18157 43 1
18149 43 1
18147 43 2
18145 43 2
17874 43 1
17872 43 1
17803 43 1
17737 43 1
17665 43 1
17551 43 5
17512 43 1
17492 43 1
17471 43 1
17465 43 2
17455 43 1
17424 43 2
17419 43 1
17393 43 1
17252 43 1
17230 43 1
17157 43 2
17125 43 1
17075 43 1
16978 43 1
16932 43 1
16931 43 1
16878 43 1
16865 43 1
16854 43 2
16830 43 1
16807 43 3
16714 43 9
16713 43 1
16666 43 1
16640 43 1
16620 43 1
16617 43 1
16568 43 13
16548 43 1
16545 43 2
16540 43 2
16539 43 25
16490 43 1
16472 43 1
16436 43 1
16380 43 1
16371 43 1
16289 43 1
16141 43 1
16134 43 1
16089 43 1
16085 43 1
16020 43 1
15936 43 1
15929 43 1
15927 43 1
15888 43 1
15857 43 4
15821 43 1
15776 43 1
15750 43 1
15746 43 20
15740 43 1
15682 43 1
15633 43 1
15631 43 1
15616 43 8
15589 43 1
15560 43 1
15542 43 5
15517 43 1
15377 43 1
15302 43 1
15213 43 1
15212 43 5
15180 43 12
15173 43 1
15029 43 1
14981 43 1
14971 43 5
14907 43 1
14856 43 1
14829 43 5
14814 43 1
14769 43 1
14708 43 1
14620 43 2
14485 43 1
14421 43 1
14248 43 43
14225 43 1
14213 43 1
14073 43 1
14034 43 1
14005 43 1
13971 43 1
13963 43 1
13903 43 4
13828 43 1
13732 43 10
13730 43 1
13712 43 2
13629 43 1
13546 43 1
13545 43 1
13532 43 1
13529 43 1
13360 43 1
13333 43 1
13313 43 1
13303 43 23
13249 43 1
13237 43 2
13131 43 1
13130 43 1
13128 43 1
13127 43 2
13126 43 1
13117 43 1
13051 43 1
13024 43 1
13013 43 1
12890 43 1
12788 43 1
12768 43 1
12683 43 1
12672 43 1
12647 43 1
12589 43 1
12582 43 1
12564 43 1
12514 43 1
12512 43 1
12489 43 2
12430 43 1
12363 43 1
12312 43 1
12237 43 1
12236 43 1
12231 43 1
12227 43 2
12205 43 1
12151 43 1
12134 43 1
12111 43 1
12049 43 2
12023 43 1
12017 43 2
11900 43 1
11897 43 1
11888 43 12
11790 43 1
11683 43 1
11682 43 1
11666 43 1
11551 43 1
11545 43 1
11517 43 3
11509 43 1
11448 43 59
11329 43 1
11309 43 1
11295 43 1
11278 43 1
11251 43 1
11173 43 1
11141 43 1
11093 43 1
11083 43 18
10997 43 1
10994 43 1
10985 43 1
10895 43 2
10864 43 1
10851 43 1
10756 43 11
10753 43 3
10745 43 1
10740 43 1
10738 43 1
10720 43 2
10717 43 1
10710 43 9
10709 43 1
10701 43 2
10693 43 1
10692 43 2
10681 43 1
10669 43 1
10668 43 1
10651 43 1
10613 43 1
10608 43 5
10595 43 9
10593 43 17
10562 43 1
10554 43 1
10552 43 1
10535 43 6
10447 43 1
10349 43 1
10250 43 1
10152 43 7
10092 43 1
10090 43 2
10066 43 1
10060 43 1
9993 43 1
9987 43 10
9972 43 4
9924 43 1
9919 43 1
9904 43 1
9800 43 24
9799 43 4
9715 43 2
9635 43 1
9592 43 2
9585 43 1
9517 43 1
9500 43 1
9483 43 1
9465 43 1
9383 43 1
9382 43 1
9349 43 1
9319 43 1
9311 43 1
9267 43 1
9156 43 1
9145 43 9
9141 43 1
9115 43 1
9104 43 1
9102 43 1
9051 43 1
9040 43 1
8890 43 1
8887 43 1
8878 43 1
8857 43 1
8813 43 2
8802 43 2
8764 43 4
8674 43 1
8586 43 1
8538 43 1
8509 43 1
8494 43 1
8373 43 1
8304 43 3
8219 43 6
8216 43 1
8139 43 1
8132 43 1
8007 43 2
7981 43 1
7950 43 3
7930 43 1
7906 43 1
7905 43 1
7875 43 1
7830 43 1
7826 43 1
7789 43 1
7779 43 1
7747 43 1
7736 43 1
7729 43 1
7670 43 1
7470 43 1
7461 43 13
7427 43 1
7399 43 1
7342 43 1
7253 43 1
7246 43 1
7224 43 2
7209 43 1
7135 43 8
7112 43 2
7110 43 1
7076 43 2
6986 43 2
6927 43 1
6901 43 2
6842 43 1
6790 43 2
6724 43 1
6687 43 2
6660 43 3
6650 43 1
6648 43 1
6635 43 2
6616 43 1
6582 43 1
6495 43 1
6491 43 1
6465 43 1
6463 43 1
6452 43 2
6378 43 1
6373 43 1
6365 43 1
6354 43 1
6296 43 1
6244 43 1
6238 43 1
6216 43 1
6213 43 1
6171 43 1
6093 43 1
6059 43 1
6026 43 2
6020 43 1
5994 43 1
5987 43 1
5948 43 9
5873 43 1
5872 43 1
5859 43 1
5858 43 1
5839 43 1
5831 43 3
5773 43 1
5756 43 1
5722 43 2
5705 43 12
5699 43 5
5678 43 1
5671 43 1
5642 43 1
5636 43 1
5595 43 21
5558 43 1
5542 43 1
5537 43 1
5522 43 16
5423 43 1
5238 43 3
5090 43 1
5069 43 9
5002 43 1
4979 43 4
4959 43 2
4931 43 2
4921 43 1
4881 43 1
4858 43 1
4843 43 1
4837 43 1
4757 43 1
4728 43 2
4721 43 1
4668 43 1
4664 43 1
4601 43 1
4555 43 1
4542 43 1
4493 43 3
4486 43 1
4396 43 3
4370 43 1
4360 43 2
4335 43 2
4254 43 1
4172 43 13
4154 43 1
4131 43 1
4088 43 1
4047 43 1
4041 43 1
3903 43 1
3891 43 1
3762 43 11
3759 43 1
3746 43 2
3714 43 2
3668 43 4
3657 43 1
3634 43 1
3581 43 1
3572 43 1
3540 43 1
3522 43 1
3498 43 1
3478 43 1
3305 43 1
3295 43 3
3256 43 7
3118 43 2
3022 43 1
2966 43 1
2872 43 1
2843 43 1
2718 43 1
2655 43 1
2653 43 1
2621 43 1
2578 43 1
2577 43 1
2485 43 1
2482 43 1
2366 43 1
2334 43 1
2301 43 1
2215 43 1
2198 43 2
2171 43 1
2162 43 1
2102 43 1
2078 43 9
2062 43 1
2031 43 1
2008 43 1
1990 43 18
1965 43 5
1963 43 2
1956 43 1
1903 43 2
1901 43 2
1846 43 1
1842 43 1
1829 43 1
1723 43 1
1628 43 1
1547 43 1
1499 43 1
1363 43 4
1343 43 1
1338 43 1
1330 43 1
1185 43 1
1110 43 2
1065 43 1
1058 43 1
1055 43 1
1015 43 1
1012 43 1
1006 43 2
967 43 42
942 43 2
909 43 13
865 43 1
860 43 3
710 43 1
688 43 1
617 43 1
595 43 1
584 43 1
559 43 2
557 43 3
545 43 1
525 43 1
493 43 15
413 43 1
411 43 1
362 43 1
230 43 1
211 43 1
167 43 2
82 43 1
71 43 1
63 43 1
54 43 1
32709 44 2
32706 44 7
32703 44 9
32702 44 1
32700 44 1
32699 44 18
32698 44 2
32697 44 11
32646 44 1
32613 44 1
32582 44 1
32544 44 2
32543 44 1
32527 44 1
32496 44 1
32482 44 1
32449 44 1
32443 44 1
32432 44 1
32399 44 1
32213 44 1
32194 44 1
32100 44 2
32084 44 2
32068 44 1
32067 44 1
32049 44 1
32037 44 1
32029 44 3
32023 44 59
32002 44 1
31971 44 1
31964 44 2
31950 44 7
31929 44 1
31927 44 1
31924 44 1
31920 44 1
31888 44 1
31811 44 1
31810 44 1
31795 44 1
31787 44 2
31765 44 1
31709 44 1
31611 44 1
31603 44 1
31551 44 1
31421 44 2
31415 44 1
31399 44 11
31393 44 1
31373 44 1
31258 44 17
31189 44 14
31076 44 1
31022 44 1
30999 44 1
30998 44 1
30983 44 1
30972 44 4
30971 44 46
30958 44 3
30934 44 9
30932 44 1
30929 44 1
30927 44 1
30912 44 11
30895 44 3
30892 44 1
30874 44 1
30872 44 4
30854 44 1
30849 44 1
30838 44 1
30798 44 1
30789 44 2
30776 44 1
30656 44 9
30618 44 1
30603 44 1
30571 44 1
30570 44 12
30567 44 13
30543 44 1
30540 44 1
30529 44 2
30522 44 1
30517 44 1
30512 44 1
30508 44 1
30429 44 1
30404 44 1
30379 44 3
30281 44 1
30248 44 1
30202 44 1
30136 44 5
30133 44 2
30131 44 2
30105 44 22
30071 44 1
30037 44 1
30036 44 1
30033 44 1
30008 44 1
29983 44 1
29958 44 1
29949 44 1
29943 44 2
29932 44 1
29927 44 1
29916 44 5
29915 44 7
29910 44 3
29904 44 1
29882 44 1
29856 44 1
29826 44 1
29823 44 1
29811 44 2
29799 44 1
29795 44 1
29782 44 1
29764 44 1
29744 44 1
29734 44 6
29733 44 1
29620 44 14
29603 44 1
29568 44 1
29551 44 1
29521 44 1
29515 44 1
29512 44 1
29509 44 1
29506 44 7
29477 44 1
29463 44 12
29452 44 1
29450 44 1
29445 44 1
29443 44 1
29440 44 1
29408 44 1
29406 44 1
29383 44 1
29349 44 1
29303 44 6
29271 44 1
29266 44 2
29227 44 2
29189 44 1
29161 44 1
29092 44 1
29029 44 1
29021 44 1
29013 44 1
29002 44 1
28968 44 1
28967 44 1
28956 44 1
28953 44 1
28950 44 1
28944 44 1
28929 44 1
28926 44 1
28833 44 1
28818 44 1
28772 44 1
28760 44 1
28759 44 1
28702 44 1
28661 44 1
28633 44 1
28599 44 1
28426 44 1
28367 44 1
28358 44 1
28309 44 16
28273 44 1
28271 44 1
28227 44 1
28145 44 1
28076 44 2
28012 44 1
27960 44 2
27958 44 6
27901 44 1
27895 44 1
27891 44 1
27884 44 1
27867 44 1
27827 44 5
27761 44 1
27682 44 14
27659 44 4
27617 44 6
27519 44 5
27513 44 1
27495 44 2
27355 44 1
27323 44 1
27294 44 1
27269 44 1
27244 44 1
27243 44 1
27090 44 8
27031 44 62
26943 44 1
26928 44 1
26919 44 1
26913 44 12
26901 44 6
26894 44 1
26825 44 2
26707 44 1
26655 44 26
26643 44 1
26529 44 1
26518 44 1
26506 44 1
26495 44 1
26455 44 2
26396 44 1
26341 44 1
26339 44 16
26319 44 2
26304 44 1
26289 44 1
26286 44 2
26282 44 1
26214 44 1
26211 44 1
26188 44 1
26186 44 6
26177 44 1
26155 44 2
26076 44 1
26070 44 1
26032 44 1
26014 44 29
25979 44 1
25975 44 1
25947 44 1
25916 44 1
25914 44 2
25893 44 1
25795 44 1
25700 44 1
25646 44 1
25631 44 1
25601 44 1
25582 44 1
25459 44 1
25426 44 1
25357 44 1
25351 44 1
25268 44 2
25199 44 3
25194 44 1
25191 44 2
25177 44 1
25137 44 1
25082 44 1
25036 44 1
24999 44 1
24978 44 55
24895 44 1
24887 44 1
24823 44 1
24804 44 1
24779 44 1
24758 44 13
24732 44 3
24705 44 1
24674 44 58
24663 44 1
24661 44 1
24651 44 1
24634 44 2
24598 44 1
24579 44 1
24406 44 1
24373 44 3
24317 44 1
24214 44 1
24204 44 1
24115 44 3
24088 44 87
24077 44 1
24065 44 1
24050 44 6
23911 44 1
23847 44 1
23795 44 128
23786 44 1
23779 44 6
23761 44 2
23720 44 1
23666 44 5
23613 44 1
23555 44 1
23528 44 2
23467 44 1
23442 44 1
23404 44 2
23385 44 3
23378 44 3
23336 44 1
23307 44 1
23283 44 1
23207 44 2
23128 44 1
23124 44 2
23081 44 16
23076 44 1
23046 44 1
22993 44 1
22987 44 3
22929 44 1
22922 44 1
22896 44 1
22883 44 1
22865 44 1
22836 44 1
22795 44 1
22751 44 1
22744 44 3
22740 44 5
22658 44 5
22652 44 1
22623 44 1
22567 44 1
22566 44 2
22556 44 1
22553 44 4
22550 44 1
22500 44 1
22498 44 1
22493 44 1
22472 44 1
22379 44 1
22365 44 1
22357 44 1
22258 44 1
22152 44 1
22108 44 1
22041 44 4
22039 44 1
22010 44 13
22007 44 1
22005 44 1
21961 44 1
21919 44 1
21901 44 1
21899 44 1
21869 44 1
21866 44 2
21863 44 13
21812 44 1
21807 44 1
21801 44 1
21710 44 1
21650 44 6
21631 44 1
21618 44 1
21612 44 1
21601 44 1
21568 44 1
21552 44 1
21537 44 13
21536 44 1
21513 44 1
21450 44 1
21447 44 25
21441 44 1
21420 44 1
21412 44 3
21377 44 1
21327 44 1
21309 44 1
21307 44 1
21285 44 1
21276 44 1
21261 44 1
21215 44 7
21055 44 1
21053 44 1
21044 44 1
21043 44 1
21020 44 1
20906 44 9
20904 44 1
20893 44 1
20881 44 4
20874 44 1
20869 44 6
20852 44 1
20850 44 1
20809 44 9
20806 44 1
20778 44 2
20770 44 1
20762 44 2
20692 44 2
20690 44 1
20685 44 1
20655 44 2
20639 44 1
20638 44 1
20619 44 1
20567 44 1
20543 44 1
20477 44 1
20411 44 1
20398 44 2
20354 44 3
20346 44 1
20237 44 1
20215 44 1
20180 44 1
20172 44 1
20170 44 1
20156 44 2
20111 44 1
20074 44 1
20041 44 1
19991 44 1
19975 44 1
19886 44 1
19878 44 1
19876 44 1
19829 44 1
19828 44 12
19806 44 1
19802 44 3
19801 44 4
19793 44 1
19749 44 1
19620 44 2
19522 44 1
19421 44 27
19395 44 1
19279 44 1
19267 44 1
19253 44 2
19248 44 2
19228 44 2
19227 44 1
19218 44 1
19180 44 1
19176 44 7
19155 44 92
19153 44 1
19152 44 1
19140 44 20
19135 44 2
19129 44 1
19122 44 1
19119 44 1
19113 44 2
19098 44 1
19097 44 1
19075 44 1
19060 44 11
19049 44 1
19031 44 1
19014 44 2
18999 44 7
18981 44 2
18976 44 1
18966 44 1
18870 44 1
18755 44 1
18631 44 1
18620 44 1
18612 44 1
18502 44 23
18459 44 1
18412 44 13
18402 44 1
18375 44 1
18368 44 1
18362 44 1
18332 44 1
18272 44 1
18191 44 1
18186 44 12
18167 44 1
18157 44 1
18147 44 3
18145 44 2
18140 44 1
18113 44 1
18081 44 1
18033 44 1
18008 44 1
17986 44 1
17942 44 1
17907 44 1
17905 44 1
17848 44 1
17846 44 1
17803 44 2
17677 44 1
17651 44 1
17624 44 1
17580 44 1
17551 44 5
17492 44 1
17471 44 2
17469 44 2
17464 44 1
17450 44 1
17414 44 1
17362 44 1
17166 44 1
17040 44 1
16997 44 1
16993 44 1
16992 44 1
16965 44 2
16960 44 1
16948 44 1
16942 44 1
16934 44 1
16902 44 2
16816 44 1
16815 44 1
16807 44 1
16714 44 18
16597 44 1
16568 44 22
16545 44 1
16544 44 1
16543 44 1
16540 44 1
16539 44 13
16477 44 1
16476 44 1
16472 44 1
16415 44 1
16411 44 1
16371 44 1
16280 44 1
16141 44 1
16134 44 1
16089 44 1
16085 44 2
15927 44 1
15914 44 1
15912 44 2
15890 44 1
15888 44 1
15874 44 1
15831 44 3
15826 44 1
15822 44 1
15821 44 1
15812 44 2
15753 44 1
15746 44 45
15688 44 1
15616 44 31
15573 44 1
15542 44 2
15517 44 5
15420 44 1
15412 44 1
15374 44 1
15357 44 1
15353 44 1
15302 44 4
15218 44 1
15213 44 1
15212 44 2
15180 44 17
15167 44 1
15078 44 1
14982 44 1
14971 44 22
14967 44 1
14949 44 1
14927 44 1
14829 44 10
14740 44 1
14730 44 1
14686 44 1
14630 44 1
14620 44 5
14578 44 1
14575 44 1
14528 44 1
14508 44 1
14502 44 2
14471 44 1
14287 44 1
14275 44 1
14253 44 1
14252 44 1
14251 44 1
14248 44 61
14246 44 1
14225 44 1
14171 44 1
14098 44 2
14096 44 1
14095 44 1
13972 44 1
13965 44 2
13963 44 2
13944 44 1
13903 44 4
13883 44 1
13868 44 1
13865 44 1
13831 44 1
13828 44 3
13772 44 1
13732 44 19
13721 44 1
13720 44 1
13718 44 1
13712 44 1
13694 44 1
13676 44 1
13639 44 1
13635 44 1
13557 44 1
13529 44 1
13497 44 2
13463 44 1
13436 44 1
13383 44 15
13319 44 1
13313 44 1
13303 44 62
13249 44 1
13242 44 1
13237 44 2
13202 44 1
13131 44 2
13130 44 1
13127 44 1
13126 44 3
13121 44 1
13051 44 2
12948 44 1
12890 44 1
12838 44 1
12819 44 1
12647 44 1
12628 44 1
12611 44 2
12582 44 4
12519 44 1
12448 44 1
12437 44 1
12387 44 1
12312 44 3
12232 44 1
12231 44 6
12228 44 1
12205 44 2
12201 44 1
12131 44 1
12049 44 2
12039 44 1
12017 44 3
11939 44 2
11925 44 1
11903 44 2
11888 44 15
11878 44 1
11854 44 1
11817 44 1
11737 44 1
11734 44 1
11684 44 1
11666 44 1
11545 44 1
11517 44 1
11512 44 2
11499 44 2
11448 44 38
11419 44 1
11369 44 1
11366 44 1
11352 44 1
11278 44 1
11275 44 1
11268 44 2
11249 44 1
11181 44 1
11176 44 1
11128 44 1
11092 44 1
11083 44 26
11081 44 1
10958 44 1
10928 44 1
10917 44 1
10912 44 1
10885 44 1
10868 44 1
10863 44 1
10861 44 1
10851 44 2
10780 44 1
10756 44 25
10740 44 13
10736 44 1
10715 44 1
10712 44 1
10710 44 41
10707 44 1
10693 44 1
10692 44 1
10690 44 2
10678 44 1
10669 44 1
10642 44 1
10631 44 5
10611 44 1
10608 44 17
10595 44 3
10593 44 11
10568 44 1
10552 44 4
10538 44 1
10535 44 12
10484 44 1
10441 44 1
10349 44 1
10344 44 1
10334 44 1
10235 44 1
10231 44 1
10199 44 1
10152 44 24
10097 44 1
10073 44 1
10066 44 1
10061 44 1
10054 44 1
10040 44 2
9992 44 1
9987 44 8
9977 44 1
9972 44 4
9919 44 1
9905 44 1
9904 44 1
9897 44 1
9815 44 1
9800 44 19
9799 44 2
9642 44 1
9623 44 1
9598 44 1
9529 44 1
9528 44 1
9517 44 1
9504 44 1
9500 44 1
9486 44 1
9465 44 1
9456 44 1
9383 44 2
9359 44 1
9350 44 1
9328 44 1
9251 44 1
9178 44 1
9145 44 12
9051 44 2
9008 44 1
8945 44 1
8897 44 1
8878 44 1
8813 44 11
8765 44 1
8764 44 4
8586 44 1
8523 44 1
8494 44 1
8442 44 1
8219 44 15
8162 44 1
8072 44 1
7958 44 1
7950 44 5
7927 44 1
7906 44 1
7794 44 1
7789 44 1
7788 44 1
7779 44 1
7747 44 3
7725 44 2
7720 44 1
7574 44 1
7463 44 1
7461 44 10
7401 44 1
7397 44 1
7324 44 1
7252 44 2
7224 44 3
7188 44 1
7181 44 1
7135 44 14
7116 44 1
7072 44 1
7010 44 1
6986 44 7
6938 44 1
6926 44 1
6913 44 1
6702 44 1
6674 44 2
6662 44 2
6660 44 2
6648 44 1
6591 44 1
6584 44 1
6520 44 1
6468 44 1
6465 44 1
6373 44 1
6354 44 1
6296 44 2
6244 44 1
6233 44 1
6216 44 7
6158 44 2
6085 44 1
6020 44 1
5994 44 2
5972 44 1
5948 44 9
5908 44 1
5873 44 1
5858 44 1
5705 44 21
5699 44 8
5686 44 1
5653 44 1
5635 44 1
5603 44 1
5595 44 20
5563 44 1
5552 44 1
5522 44 22
5492 44 1
5488 44 1
5472 44 1
5376 44 1
5346 44 1
5288 44 1
5238 44 10
5218 44 2
5215 44 1
5199 44 1
5102 44 1
5093 44 1
5090 44 2
5069 44 6
5061 44 2
4979 44 8
4964 44 1
4959 44 2
4938 44 1
4865 44 1
4806 44 1
4718 44 1
4716 44 1
4686 44 1
4683 44 15
4668 44 1
4612 44 1
4607 44 1
4601 44 1
4510 44 1
4493 44 2
4431 44 2
4412 44 2
4344 44 2
4233 44 1
4172 44 11
4139 44 1
4134 44 1
4111 44 1
4106 44 2
4060 44 1
4055 44 1
4040 44 3
4028 44 12
3991 44 1
3897 44 1
3769 44 1
3767 44 1
3762 44 20
3759 44 2
3714 44 1
3668 44 3
3632 44 2
3560 44 1
3530 44 1
3507 44 1
3498 44 1
3309 44 1
3295 44 3
3256 44 13
3130 44 1
3000 44 2
2943 44 1
2922 44 1
2909 44 1
2843 44 1
2760 44 1
2742 44 1
2719 44 1
2718 44 1
2663 44 1
2655 44 3
2577 44 1
2547 44 1
2544 44 1
2498 44 1
2485 44 1
2465 44 1
2392 44 1
2391 44 1
2374 44 1
2358 44 1
2301 44 1
2277 44 1
2218 44 1
2198 44 1
2171 44 1
2078 44 1
2062 44 2
2004 44 1
1994 44 1
1990 44 23
1965 44 21
1963 44 5
1903 44 3
1901 44 3
1866 44 1
1846 44 1
1842 44 2
1736 44 1
1723 44 1
1636 44 2
1612 44 1
1608 44 1
1565 44 2
1547 44 3
1499 44 1
1479 44 1
1421 44 1
1368 44 2
1363 44 11
1314 44 2
1313 44 1
1307 44 1
1242 44 1
1185 44 3
1137 44 1
1110 44 18
1109 44 1
1066 44 1
1037 44 1
967 44 1
925 44 1
909 44 14
863 44 1
860 44 2
820 44 2
812 44 1
800 44 2
789 44 1
771 44 1
747 44 1
743 44 1
724 44 1
687 44 12
645 44 2
611 44 1
605 44 1
602 44 1
584 44 2
559 44 28
557 44 1
525 44 1
493 44 38
483 44 1
468 44 1
465 44 1
413 44 1
360 44 1
249 44 1
246 44 1
211 44 4
167 44 4
164 44 1
122 44 1
114 44 1
106 44 2
53 44 2
36 44 1
32709 45 1
32707 45 1
32706 45 1
32704 45 2
32703 45 7
32702 45 1
32700 45 1
32699 45 13
32697 45 4
32527 45 2
32524 45 1
32350 45 1
32349 45 1
32271 45 1
32216 45 1
32196 45 1
32070 45 1
32067 45 1
32023 45 24
32014 45 1
31955 45 2
31950 45 1
31929 45 1
31866 45 1
31850 45 1
31824 45 2
31715 45 1
31709 45 1
31704 45 1
31608 45 1
31588 45 1
31554 45 2
31421 45 4
31399 45 5
31377 45 1
31280 45 1
31258 45 19
31189 45 8
31115 45 1
31073 45 1
31006 45 1
31000 45 1
30984 45 1
30976 45 3
30972 45 2
30971 45 46
30970 45 1
30958 45 2
30950 45 1
30934 45 1
30927 45 1
30912 45 11
30895 45 1
30872 45 5
30838 45 1
30798 45 3
30792 45 1
30776 45 1
30674 45 1
30656 45 11
30603 45 1
30586 45 2
30570 45 13
30562 45 2
30537 45 1
30529 45 2
30527 45 1
30485 45 1
30448 45 2
30430 45 1
30406 45 1
30379 45 4
30368 45 1
30346 45 1
30248 45 2
30177 45 1
30136 45 6
30105 45 22
30093 45 2
30037 45 1
29976 45 1
29947 45 1
29943 45 1
29932 45 1
29929 45 1
29915 45 7
29902 45 1
29795 45 1
29734 45 4
29654 45 1
29620 45 4
29607 45 1
29601 45 1
29568 45 20
29561 45 1
29533 45 1
29477 45 1
29463 45 13
29459 45 2
29452 45 4
29450 45 1
29445 45 1
29440 45 1
29379 45 1
29372 45 1
29356 45 1
29355 45 1
29349 45 1
29303 45 3
29227 45 1
29161 45 2
29119 45 1
29073 45 1
29067 45 1
28994 45 1
28982 45 1
28964 45 1
28609 45 1
28593 45 1
28382 45 1
28309 45 6
28273 45 1
28117 45 1
28071 45 1
28015 45 1
28012 45 1
27960 45 1
27958 45 1
27904 45 1
27880 45 1
27855 45 1
27827 45 1
27817 45 1
27761 45 1
27686 45 1
27682 45 5
27659 45 1
27653 45 1
27617 45 3
27520 45 1
27519 45 6
27409 45 1
27403 45 1
27345 45 1
27287 45 1
27270 45 1
27180 45 1
27165 45 1
27090 45 14
27041 45 1
27031 45 5
26958 45 1
26933 45 1
26913 45 60
26839 45 1
26787 45 1
26747 45 1
26715 45 2
26688 45 1
26655 45 15
26643 45 1
26455 45 1
26352 45 2
26339 45 13
26319 45 2
26263 45 1
26259 45 1
26254 45 1
26227 45 1
26211 45 1
26200 45 1
26187 45 1
26186 45 3
26070 45 1
26014 45 33
26012 45 1
25988 45 2
25914 45 4
25893 45 3
25870 45 1
25858 45 1
25796 45 1
25734 45 1
25670 45 1
25574 45 1
25494 45 1
25488 45 1
25429 45 1
25265 45 1
25241 45 1
25191 45 2
25106 45 1
25067 45 1
25036 45 1
24978 45 17
24893 45 1
24804 45 1
24758 45 4
24753 45 1
24732 45 1
24721 45 1
24700 45 1
24680 45 1
24674 45 34
24666 45 1
24661 45 2
24406 45 1
24373 45 1
24372 45 1
24353 45 1
24262 45 1
24258 45 2
24213 45 1
24185 45 1
24088 45 17
24063 45 1
24050 45 2
23974 45 1
23963 45 1
23955 45 1
23795 45 16
23776 45 1
23748 45 1
23717 45 1
23666 45 3
23395 45 1
23336 45 2
23328 45 1
23085 45 1
23081 45 4
22987 45 1
22926 45 1
22836 45 1
22769 45 1
22752 45 1
22747 45 1
22744 45 5
22740 45 7
22722 45 1
22661 45 1
22658 45 1
22651 45 1
22643 45 1
22550 45 1
22531 45 1
22504 45 1
22159 45 1
22140 45 1
22075 45 1
22058 45 1
22041 45 2
22010 45 10
22002 45 1
21977 45 4
21961 45 1
21869 45 1
21863 45 13
21805 45 1
21790 45 1
21734 45 1
21650 45 4
21537 45 7
21447 45 11
21441 45 3
21419 45 1
21415 45 1
21406 45 1
21276 45 1
21261 45 1
21256 45 1
21216 45 1
21215 45 4
21087 45 1
21070 45 1
21066 45 1
21054 45 4
20906 45 7
20904 45 1
20895 45 1
20881 45 4
20869 45 6
20861 45 1
20850 45 1
20809 45 6
20778 45 4
20770 45 2
20762 45 2
20655 45 1
20639 45 1
20466 45 1
20354 45 1
20251 45 2
20191 45 1
20181 45 1
20175 45 1
20172 45 1
20158 45 1
20156 45 2
20150 45 1
20039 45 1
19945 45 1
19837 45 1
19828 45 10
19802 45 3
19801 45 2
19798 45 1
19620 45 1
19586 45 1
19421 45 27
19386 45 1
19253 45 2
19192 45 1
19182 45 1
19176 45 1
19172 45 1
19155 45 43
19153 45 1
19140 45 3
19135 45 2
19111 45 1
19099 45 1
19088 45 1
19073 45 2
19049 45 1
19014 45 1
18999 45 4
18978 45 1
18922 45 1
18664 45 1
18660 45 1
18655 45 1
18653 45 1
18643 45 1
18502 45 11
18500 45 12
18486 45 1
18485 45 1
18447 45 1
18412 45 22
18225 45 2
18186 45 13
18179 45 1
18167 45 1
18157 45 1
18145 45 1
18042 45 1
17992 45 1
17854 45 1
17849 45 1
17839 45 1
17830 45 1
17765 45 1
17749 45 1
17624 45 1
17587 45 1
17580 45 1
17551 45 6
17530 45 2
17520 45 1
17517 45 1
17488 45 1
17465 45 2
17443 45 1
17424 45 2
17422 45 1
17414 45 1
17107 45 1
17079 45 1
17039 45 1
16997 45 1
16993 45 1
16948 45 1
16866 45 1
16837 45 1
16835 45 2
16793 45 1
16714 45 10
16666 45 1
16597 45 1
16587 45 1
16568 45 13
16539 45 11
16490 45 1
16472 45 1
16441 45 1
16436 45 2
16369 45 1
16350 45 1
16301 45 1
16099 45 1
16089 45 1
16085 45 1
15831 45 1
15827 45 1
15794 45 1
15746 45 41
15726 45 1
15616 45 14
15595 45 1
15542 45 8
15412 45 1
15375 45 1
15302 45 3
15271 45 1
15218 45 1
15213 45 1
15212 45 2
15198 45 1
15180 45 27
15177 45 1
15093 45 1
14971 45 3
14949 45 1
14833 45 1
14829 45 5
14826 45 1
14816 45 1
14740 45 1
14678 45 1
14624 45 1
14620 45 6
14575 45 1
14545 45 1
14255 45 1
14253 45 1
14248 45 32
14225 45 2
14145 45 1
13986 45 1
13969 45 1
13967 45 1
13903 45 5
13835 45 1
13828 45 5
13772 45 1
13767 45 1
13732 45 22
13675 45 1
13650 45 1
13600 45 1
13549 45 1
13546 45 2
13532 45 3
13390 45 1
13303 45 36
13249 45 1
13242 45 1
13237 45 1
13159 45 1
13051 45 1
13009 45 1
12788 45 1
12754 45 1
12672 45 1
12670 45 1
12619 45 1
12584 45 1
12582 45 1
12487 45 1
12347 45 1
12312 45 1
12280 45 1
12231 45 2
12215 45 1
12039 45 1
12023 45 1
12017 45 9
11939 45 1
11888 45 7
11792 45 1
11791 45 1
11734 45 1
11673 45 1
11631 45 1
11586 45 1
11551 45 1
11499 45 1
11448 45 20
11352 45 1
11261 45 1
11228 45 1
11176 45 1
11094 45 1
11093 45 1
11083 45 28
11040 45 1
10997 45 1
10985 45 1
10928 45 1
10875 45 1
10873 45 1
10863 45 1
10851 45 1
10756 45 10
10740 45 11
10719 45 1
10710 45 21
10704 45 1
10701 45 1
10681 45 1
10672 45 1
10642 45 1
10608 45 1
10602 45 1
10595 45 1
10593 45 3
10590 45 2
10560 45 1
10552 45 2
10535 45 3
10389 45 1
10343 45 1
10152 45 21
10137 45 1
10112 45 1
10110 45 1
10043 45 1
10039 45 1
9993 45 1
9987 45 6
9972 45 4
9954 45 1
9904 45 1
9800 45 40
9799 45 1
9635 45 1
9608 45 1
9570 45 2
9543 45 1
9516 45 2
9504 45 1
9439 45 1
9359 45 1
9358 45 1
9171 45 2
9145 45 13
9137 45 1
9102 45 1
9051 45 1
9025 45 1
9021 45 1
9005 45 1
[truncated: 27,779,570 more chars]
